# Supplementary material for: Fully implanted battery-free high power platform for chronic spinal and muscular functional electrical stimulation
Source: Nat Commun. 2023 Nov 30;14:7887. doi: 10.1038/s41467-023-43669-2 (PMC10689769; doi:10.1038/s41467-023-43669-2)
Supplement: Supplementary file 4 — Source Data [file 41467_2023_43669_MOESM4_ESM.zip]

Archive with 220 entries (161 files):
- Source Data/
- Source Data/Fig SI 10/
- Source Data/Fig SI 10/8ChanSS_TemperatureCenterofCage.xlsx
- Source Data/Fig SI 11a/
- Source Data/Fig SI 11a/Stainless_Steel_Stimulated12H_SpineElectrode_2021-12-13T18_59_43.csv
- Source Data/Fig SI 11b/
- Source Data/Fig SI 11b/Spinal_Week0.DAT
- Source Data/Fig SI 11c/
- Source Data/Fig SI 11c/Stainless_Steel_Stimulated5Day_MuscleElectrode_2021-12-13T19_00_08.csv
- Source Data/Fig SI 11d/
- Source Data/Fig SI 11d/Muscle_Week1.DAT
- Source Data/Fig SI 13/
- Source Data/Fig SI 13/PulseWidth_0.DAT
- Source Data/Fig SI 13/PulseWidth_1.DAT
- Source Data/Fig SI 13/PulseWidth_10.DAT
- Source Data/Fig SI 13/PulseWidth_100.DAT
- Source Data/Fig SI 13/PulseWidth_2.DAT
- Source Data/Fig SI 13/PulseWidth_25.DAT
- Source Data/Fig SI 13/PulseWidth_255.DAT
- Source Data/Fig SI 13/PulseWidth_4.DAT
- Source Data/Fig SI 13/PulseWidth_50.DAT
- Source Data/Fig SI 14a/
- Source Data/Fig SI 14a/PulseWidth_0.DAT
- Source Data/Fig SI 14a/PulseWidth_1.DAT
- Source Data/Fig SI 14a/PulseWidth_10.DAT
- Source Data/Fig SI 14a/PulseWidth_100.DAT
- Source Data/Fig SI 14a/PulseWidth_2.DAT
- Source Data/Fig SI 14a/PulseWidth_25.DAT
- Source Data/Fig SI 14a/PulseWidth_255.DAT
- Source Data/Fig SI 14a/PulseWidth_4.DAT
- Source Data/Fig SI 14a/PulseWidth_50.DAT
- Source Data/Fig SI 14be/
- Source Data/Fig SI 14be/S1_1020.DAT
- Source Data/Fig SI 14be/S1_16500.DAT
- Source Data/Fig SI 14be/S1_4700.DAT
- Source Data/Fig SI 14be/S1_9500.DAT
- Source Data/Fig SI 14be/S2_1020.DAT
- Source Data/Fig SI 14be/S2_16500.DAT
- Source Data/Fig SI 14be/S2_4700.DAT
- Source Data/Fig SI 14be/S2_9500.DAT
- Source Data/Fig SI 14be/S3_1020.DAT
- Source Data/Fig SI 14be/S3_16500.DAT
- Source Data/Fig SI 14be/S3_4700.DAT
- Source Data/Fig SI 14be/S3_9500.DAT
- Source Data/Fig SI 14be/S4_1020.DAT
- Source Data/Fig SI 14be/S4_16500.DAT
- Source Data/Fig SI 14be/S4_4700.DAT
- Source Data/Fig SI 14be/S4_9500.DAT
- Source Data/Fig SI 14be/S5_1020.DAT
- Source Data/Fig SI 14be/S5_16500.DAT
- Source Data/Fig SI 14be/S5_4700.DAT
- Source Data/Fig SI 14be/S5_9500.DAT
- Source Data/Fig SI 14be/S6_1020.DAT
- Source Data/Fig SI 14be/S6_16500.DAT
- Source Data/Fig SI 14be/S6_4700.DAT
- Source Data/Fig SI 14be/S6_9500.DAT
- Source Data/Fig SI 14c/
- Source Data/Fig SI 14c/14c.xlsx
- Source Data/Fig SI 14d/
- Source Data/Fig SI 14d/8ChanSS_VComp_5W_JBL.xlsx
- Source Data/Fig SI 15/
- Source Data/Fig SI 15/LongStim.dat
- Source Data/Fig SI 16/
- Source Data/Fig SI 16/CurrentFirstandLast.dat
- Source Data/Fig SI 16/LongStim.dat
- Source Data/Fig SI 16/TT2.dat
- Source Data/Fig SI 16/TT3.dat
- Source Data/Fig SI 17/
- Source Data/Fig SI 17/Fig SI 17e.xlsx
- Source Data/Fig SI 17/Fig SI 17f.xlsx
- Source Data/Fig SI 18b/
- Source Data/Fig SI 18b/Spinal_Week0.DAT
- Source Data/Fig SI 18b/Spinal_Week1.DAT
- Source Data/Fig SI 18b/Spinal_Week2.DAT
- Source Data/Fig SI 18b/Spinal_Week3.DAT
- Source Data/Fig SI 18c/
- Source Data/Fig SI 18c/Muscle_Week0.DAT
- Source Data/Fig SI 18c/Muscle_Week1.DAT
- Source Data/Fig SI 18c/Muscle_Week2.DAT
- Source Data/Fig SI 18c/Muscle_Week3.DAT
- Source Data/Fig SI 18c/Muscle_Week4.DAT
- Source Data/Fig SI 19/
- Source Data/Fig SI 19/37C_Week0.DAT
- Source Data/Fig SI 19/37C_Week1.DAT
- Source Data/Fig SI 19/37C_Week2.DAT
- Source Data/Fig SI 19/37C_Week3.DAT
- Source Data/Fig SI 19/37C_Week4.DAT
- Source Data/Fig SI 19/37C_Week5.DAT
- Source Data/Fig SI 19/37C_Week6.DAT
- Source Data/Fig SI 19/37C_Week7.DAT
- Source Data/Fig SI 19/60C_Week0.DAT
- Source Data/Fig SI 19/60C_Week1.DAT
- Source Data/Fig SI 19/60C_Week2.DAT
- Source Data/Fig SI 19/60C_Week3.DAT
- Source Data/Fig SI 19/60C_Week4.DAT
- Source Data/Fig SI 19/60C_Week5.DAT
- Source Data/Fig SI 19/90C_Week0.DAT
- Source Data/Fig SI 19/90C_Week1.DAT
- Source Data/Fig SI 19/90C_Week2.DAT
- Source Data/Fig SI 24/
- Source Data/Fig SI 24/calibration_6_1.xlsx
- Source Data/Fig SI 24/SS_linear_6_7.txt
- Source Data/Fig SI 29a/
- Source Data/Fig SI 29a/Amp modulation - Spinal - fig29.xlsx
- Source Data/Fig SI 29c/
- Source Data/Fig SI 29c/Amp modulation - Muscle - fig29.xlsx
- Source Data/Fig SI 30/
- Source Data/Fig SI 30/SourceData_SIFig30.xlsx
- Source Data/Fig SI 31/
- Source Data/Fig SI 31/SourceData_FigSI31.xlsx
- Source Data/Fig SI 32/
- Source Data/Fig SI 32/toe displacement at channel 0 - fig32.xlsx
- Source Data/Fig SI 32/toe displacement at channel 2 - fig32.xlsx
- Source Data/Fig SI 32/toe displacement at channel 3 - fig32.xlsx
- Source Data/Fig SI 32/toe displacement at channel 4 - fig32.xlsx
- Source Data/Fig SI 32/toe displacement at channel 6 - fig32.xlsx
- Source Data/Fig SI 32/toe displacement at channel 7 - fig32.xlsx
- Source Data/Fig SI 33/
- Source Data/Fig SI 33/SourceData_SIFig33.xlsx
- Source Data/Fig SI 35/
- Source Data/Fig SI 35/voltage_data.csv
- Source Data/Fig SI 4b/
- Source Data/Fig SI 4b/4b.xlsx
- Source Data/Fig SI 4c/
- Source Data/Fig SI 4c/Fig SI 4c.xlsx
- Source Data/Fig SI 6a and SI 7ab/
- Source Data/Fig SI 6a and SI 7ab/HFSS1/
- Source Data/Fig SI 6a and SI 7ab/HFSS1/ALEX_HFSS_FFF-without_resonator3_S21.csv
- Source Data/Fig SI 6a and SI 7ab/HFSS1/ALEX_HFSS_FFF-with_resonator2_best_S21.csv
- Source Data/Fig SI 6a and SI 7ab/HFSS1/ALEX_HFSS_FFFF-8turns_antenna4_S21.csv
- Source Data/Fig SI 6a and SI 7ab/HFSS2/
- Source Data/Fig SI 6a and SI 7ab/HFSS2/ALEX_HFSS_FFF-with_resonator3_best_S21.csv
- Source Data/Fig SI 6a and SI 7ab/HFSS2/ALEX_HFSS_FFFF-8turns_antenna3_S21.csv
- Source Data/Fig SI 6a and SI 7ab/HFSS2/without_resonator_highest_value_mag(S(1,2)).csv
- Source Data/Fig SI 6a and SI 7ab/VNA/
- Source Data/Fig SI 6a and SI 7ab/VNA/4turns2.xlsx
- Source Data/Fig SI 6a and SI 7ab/VNA/8turns1_Shifted_V6.xlsx
- Source Data/Fig SI 6a and SI 7ab/VNA/Resturns2_V4.xlsx
- Source Data/Fig SI 6b/
- Source Data/Fig SI 6b/SI 6b.xlsx
- Source Data/Fig SI 7c/
- Source Data/Fig SI 7c/SI 7c.xlsx
- Source Data/Fig SI 7d/
- Source Data/Fig SI 7d/7d.xlsx
- Source Data/Fig SI 7e/
- Source Data/Fig SI 7e/10_V1.DAT
- Source Data/Fig SI 7e/10_V2.DAT
- Source Data/Fig SI 7e/15_V1.DAT
- Source Data/Fig SI 7e/15_V2.DAT
- Source Data/Fig SI 7e/20_V1.DAT
- Source Data/Fig SI 7e/20_V2.DAT
- Source Data/Fig SI 7f/
- Source Data/Fig SI 7f/SI 7f.txt
- Source Data/Fig SI 8/
- Source Data/Fig SI 8/SI8.xlsx
- Source Data/Fig SI 9a/
- Source Data/Fig SI 9a/MatlabStimCurrent10V.DAT
- Source Data/Fig SI 9a/MatlabStimCurrent15V.DAT
- Source Data/Fig SI 9a/MatlabStimCurrent20V.DAT
- Source Data/Fig SI 9b/
- Source Data/Fig SI 9b/Fig SI 9b.txt
- Source Data/SourceData_Fig2c/
- Source Data/SourceData_Fig2c/SourceData_Fig2c.xlsx
- Source Data/SourceData_Fig2d/
- Source Data/SourceData_Fig2d/SourceData_Fig2d.xlsx
- Source Data/SourceData_Fig3c/
- Source Data/SourceData_Fig3c/OrginizedAppendedStim.DAT
- Source Data/SourceData_Fig3c/SourceData_Fig3c.txt
- Source Data/SourceData_Fig3d/
- Source Data/SourceData_Fig3d/OrginizedAmp1_V2.DAT
- Source Data/SourceData_Fig3d/OrginizedAmp2_V2.DAT
- Source Data/SourceData_Fig3d/OrginizedAmp3.DAT
- Source Data/SourceData_Fig3d/OrginizedAmp4.DAT
- Source Data/SourceData_Fig3d/OrginizedAmp5.DAT
- Source Data/SourceData_Fig3d/OrginizedAmp6.DAT
- Source Data/SourceData_Fig3d/OrginizedAmp7.DAT
- Source Data/SourceData_Fig3d/OrginizedAmp8.DAT
- Source Data/SourceData_Fig3d/OrginizedAmp9.DAT
- Source Data/SourceData_Fig3e/
- Source Data/SourceData_Fig3e/3e.xlsx
- Source Data/SourceData_Fig4b/
- Source Data/SourceData_Fig4b/4b.xlsx
- Source Data/SourceData_Fig4c/
- Source Data/SourceData_Fig4c/4c.xlsx
- Source Data/SourceData_Fig4d/
- Source Data/SourceData_Fig4d/4d.xlsx
- Source Data/SourceData_Fig5e/
- Source Data/SourceData_Fig5e/SourceData_Fig5e.xlsx
- Source Data/SourceData_Fig5f/
- Source Data/SourceData_Fig5f/SourceData_Fig5f_Rat1post.csv
- Source Data/SourceData_Fig5f/SourceData_Fig5f_Rat1pre.csv
- Source Data/SourceData_Fig5f/SourceData_Fig5f_Rat2post.csv
- Source Data/SourceData_Fig5f/SourceData_Fig5f_Rat2pre.csv
- Source Data/SourceData_Fig6d/
- Source Data/SourceData_Fig6d/SourceData_Fig6d.xlsx
- Source Data/SourceData_Fig6e/
- Source Data/SourceData_Fig6e/SourceData_Fig6e.xlsx
- Source Data/SourceData_Fig6f/
- Source Data/SourceData_Fig6f/SourceData_Fig6f.xlsx
- Source Data/SourceData_Fig6g/
- Source Data/SourceData_Fig6g/SourceData_Fig6g.xlsx
- Source Data/SourceData_Fig6h/
- Source Data/SourceData_Fig6h/SourceData_Fig6h.xlsx
- Source Data/SourceData_Fig6h/SourceData_Fig6h2.xlsx
- Source Data/SourceData_Fig6i/
- Source Data/SourceData_Fig6i/SourceData_Fig6ia.xlsx
- Source Data/SourceData_Fig6i/SourceData_Fig6ib.xlsx
- Source Data/SourceData_Fig7d/
- Source Data/SourceData_Fig7d/SourceData_Fig7d_hour1.csv
- Source Data/SourceData_Fig7d/SourceData_Fig7d_hour1volts.csv
- Source Data/SourceData_Fig7d/SourceData_Fig7d_hour2.csv
- Source Data/SourceData_Fig7d/SourceData_Fig7d_hour2volts.csv
- Source Data/SourceData_Fig7e/
- Source Data/SourceData_Fig7e/SourceData_Fig7e1.csv
- Source Data/SourceData_Fig7e/SourceData_Fig7e2.csv
- Source Data/SourceData_Fig7f/
- Source Data/SourceData_Fig7f/SourceData_Fig7f1.csv
- Source Data/SourceData_Fig7f/SourceData_Fig7f2.csv
- Source Data/SourceData_Fig7g/
- Source Data/SourceData_Fig7g/SourceData_Fig7g.csv
