# Supplementary material for: Fully implanted battery-free high power platform for chronic spinal and muscular functional electrical stimulation
Source: Nat Commun. 2023 Nov 30;14:7887. doi: 10.1038/s41467-023-43669-2 (PMC10689769; doi:10.1038/s41467-023-43669-2)
Supplement: Supplementary file 4 — Source Data [file 41467_2023_43669_MOESM4_ESM.zip › Source Data/Fig SI 10/8ChanSS_TemperatureCenterofCage.xlsx]

## Sheet: Sheet1
Supplementary Figure 10b
	Active Component	Cage Power	Temperature (C)
	V to I	2W	29.1
		3W	32.2
		4W	34.3
		5W	41.3
		6W	44.42
	MCU	2W	28.7
		3W	30.8
		4W	32.3
		5W	33.9
		6W	35.71
	MUX	2W	28.6
		3W	28.92
		4W	30.2
		5W	35.1
		6W	38.2
	Step-Down	2W	28.4
		3W	29
		4W	31.3
		5W	36.2
		6W	39.6
	Rectifier	2W	28.3
		3W	32.7
		4W	35.3
		5W	39.1
		6W	43.2
