# Supplementary material for: Fully implanted battery-free high power platform for chronic spinal and muscular functional electrical stimulation
Source: Nat Commun. 2023 Nov 30;14:7887. doi: 10.1038/s41467-023-43669-2 (PMC10689769; doi:10.1038/s41467-023-43669-2)
Supplement: Supplementary file 4 — Source Data [file 41467_2023_43669_MOESM4_ESM.zip › Source Data/Fig SI 11a/Stainless_Steel_Stimulated12H_SpineElectrode_2021-12-13T18_59_43.csv]

---Measurement settings---
Measurement mode:;One-Port
Date & time:;2021-12-13T18:59:45
Frequency settings
Start frequency:;1 Hz
Stop frequency:;100000 Hz
Center frequency:;50000.5 Hz
Span:;99999 Hz
Sweep mode:;Linear
Number of points:;4096
Hardware configuration
Serial number:;No device connected!
Device type:;No device connected!
Receiver bandwidth:;300 Hz
Output level:;0 dBm
Attenuator Receiver 1:;10 dB
Attenuator Receiver 2:;10 dB
Impedance Channel 1:;1 MΩ
Impedance Channel 2:;1 MΩ
Calibration
User-Range calibration:;Not Available
Full-Range calibration:;Active
------
Frequency (Hz);Output level (dBm);Trace 1: Impedance: Real (Ω);Trace 1: Impedance: Imaginary (Ω);Trace 1: Impedance: Magnitude (Ω);Trace 2: Impedance: Real (Ω);Trace 2: Impedance: Imaginary (Ω);Trace 2: Impedance: Phase (°)
1;0;76146.761133605003;16577.023068377101;77930.269632202631;76146.761133605003;16577.023068377101;12.281570341379675
25.419779999999999;0;22329.161629809099;-9355.4964717948205;24209.848684448738;22329.161629809099;-9355.4964717948205;-22.732762335662617
49.839559999999999;0;9572.38751119884;-11058.366345246401;14625.938222563153;9572.38751119884;-11058.366345246401;-49.119749502274715
74.259341000000006;0;9677.3562965454494;-9390.8414626186895;13484.773941980866;9677.3562965454494;-9390.8414626186895;-44.139150134609281
98.679120999999995;0;9037.5699048766292;-8243.6571751593001;12232.561195722144;9037.5699048766292;-8243.6571751593001;-42.369637731515596
123.098901;0;7441.7294767871699;-7157.6687434441101;10325.287378400653;7441.7294767871699;-7157.6687434441101;-43.885335714932737
147.51868099999999;0;6594.0218460780598;-6834.0934275816799;9496.628721997602;6594.0218460780598;-6834.0934275816799;-46.024240772135691
171.93846199999999;0;7307.9801284309397;-6312.7384854821403;9656.978862130165;7307.9801284309397;-6312.7384854821403;-40.820926216782738
196.35824199999999;0;5781.3290372497804;-5572.5086754386302;8029.7333937551302;5781.3290372497804;-5572.5086754386302;-43.946331899886175
220.77802199999999;0;6290.6372523505497;-5613.5216643206904;8431.1175129076582;6290.6372523505497;-5613.5216643206904;-41.744490167315206
245.197802;0;6057.9132399241098;-4960.6006559603102;7829.8066189633109;6057.9132399241098;-4960.6006559603102;-39.312775721498035
269.61758200000003;0;5691.0619146970203;-5072.2858212036699;7623.402729024534;5691.0619146970203;-5072.2858212036699;-41.709733903457682
294.03736300000003;0;5135.8749976535601;-4734.2816823537096;6985.0293513622992;5135.8749976535601;-4734.2816823537096;-42.670055496451738
318.45714299999997;0;5271.2971267802805;-3922.2188697137199;6570.4165971984157;5271.2971267802805;-3922.2188697137199;-36.651862740166976
342.87692299999998;0;4972.8165105021098;-4403.2924022608604;6642.1297809460639;4972.8165105021098;-4403.2924022608604;-41.524007507204914
367.29670299999998;0;4833.8827408780598;-4243.8149773991099;6432.448049922813;4833.8827408780598;-4243.8149773991099;-41.280896591077351
391.71648399999998;0;4543.6562813999499;-3381.57132054776;5663.9065140110088;4543.6562813999499;-3381.57132054776;-36.658102485304411
416.13626399999998;0;4605.0215081713204;-3532.3102815827101;5803.7435346589345;4605.0215081713204;-3532.3102815827101;-37.490233292581095
440.55604399999999;0;4335.4109780174804;-3921.5988862791401;5845.915340917988;4335.4109780174804;-3921.5988862791401;-42.130938875074037
464.97582399999999;0;4908.8516411413502;-3529.3361074567601;6045.9108324663675;4908.8516411413502;-3529.3361074567601;-35.715148453364947
489.39560399999999;0;4132.2201773083898;-3621.70459274633;5494.723628252329;4132.2201773083898;-3621.70459274633;-41.233103440735221
513.81538499999999;0;4203.8228606251196;-3182.72038394726;5272.7446065505346;4203.8228606251196;-3182.72038394726;-37.129416442357595
538.23516500000005;0;3944.5158186215599;-3179.95522104564;5066.6873054502921;3944.5158186215599;-3179.95522104564;-38.874761488173583
562.654945;0;3964.10975720342;-2944.8664330675801;4938.2592556247519;3964.10975720342;-2944.8664330675801;-36.607998598049001
587.07472499999994;0;4098.7309896923598;-2835.0459517945301;4983.6814981147281;4098.7309896923598;-2835.0459517945301;-34.671172204209647
611.494505;0;4080.81482755037;-2859.3257084355901;4982.8499037875554;4080.81482755037;-2859.3257084355901;-35.017975447262444
635.91428599999995;0;3840.6699836818898;-3042.2388652459799;4899.5880680694154;3840.6699836818898;-3042.2388652459799;-38.383149638679157
660.33406600000001;0;3650.7970887788902;-2704.72000457493;4543.5481384689028;3650.7970887788902;-2704.72000457493;-36.533170716481443
684.75384599999995;0;3807.4270238016002;-2595.0998674706502;4607.7156882473664;3807.4270238016002;-2595.0998674706502;-34.277906776616454
709.17362600000001;0;4007.0508065928402;-2690.0598430424898;4826.2695869342106;4007.0508065928402;-2690.0598430424898;-33.874710163888935
733.59340699999996;0;3636.7153678270902;-2812.0368514981401;4597.0914631724809;3636.7153678270902;-2812.0368514981401;-37.712462831692271
758.01318700000002;0;3248.4517276093802;-2749.3277447569899;4255.73045136777;3248.4517276093802;-2749.3277447569899;-40.242913599995127
782.43296699999996;0;3714.2592647789302;-2402.2850431345501;4423.4257442014423;3714.2592647789302;-2402.2850431345501;-32.893724486400536
806.85274700000002;0;3564.7350506677099;-2505.6318475466201;4357.238453068504;3564.7350506677099;-2505.6318475466201;-35.103163939448031
831.27252699999997;0;3512.6576237754198;-2323.0918308753699;4211.355985492969;3512.6576237754198;-2323.0918308753699;-33.478608505724189
855.69230800000003;0;3602.03760490287;-2219.9963615647998;4231.200627776394;3602.03760490287;-2219.9963615647998;-31.646226570800017
880.11208799999997;0;3707.0118398066802;-2504.8813816082902;4473.9655247213032;3707.0118398066802;-2504.8813816082902;-34.047461693108943
904.53186800000003;0;3657.9839168520398;-2343.5090213067901;4344.292907815322;3657.9839168520398;-2343.5090213067901;-32.645895867841617
928.95164799999998;0;3614.7201200807499;-2478.5046325497201;4382.8286254526329;3614.7201200807499;-2478.5046325497201;-34.437257878590827
953.37142900000003;0;3752.4202654210599;-2373.6184344860199;4440.1263856870701;3752.4202654210599;-2373.6184344860199;-32.315671815478929
977.79120899999998;0;3359.0615309364598;-2161.9721252802201;3994.6736836825444;3359.0615309364598;-2161.9721252802201;-32.766298951967443
1002.210989;0;3402.2519484290901;-2095.7083509039498;3995.9118874967821;3402.2519484290901;-2095.7083509039498;-31.632106692724733
1026.6307690000001;0;3317.3644643799298;-2238.0833609545698;4001.740136504673;3317.3644643799298;-2238.0833609545698;-34.005849217093747
1051.050549;0;3354.1057475192702;-2052.8029320903001;3932.4324842952278;3354.1057475192702;-2052.8029320903001;-31.467753400642003
1075.4703300000001;0;3332.2556564494898;-2095.3285561623802;3936.2837192216143;3332.2556564494898;-2095.3285561623802;-32.161757819381158
1099.89011;0;3346.2757591644399;-1956.4613471186301;3876.2485032748864;3346.2757591644399;-1956.4613471186301;-30.313472582373517
1124.30989;0;3276.5489538100901;-1917.29169181977;3796.2850891674493;3276.5489538100901;-1917.29169181977;-30.334285207228099
1148.7296699999999;0;3446.0667754216402;-2143.25443788862;4058.1911988217321;3446.0667754216402;-2143.25443788862;-31.879225243619953
1173.149451;0;3185.3377284060002;-1821.2242548075401;3669.2280155784783;3185.3377284060002;-1821.2242548075401;-29.758863013067362
1197.5692309999999;0;3300.01296588472;-2109.3819173540601;3916.5772874114914;3300.01296588472;-2109.3819173540601;-32.586881790102545
1221.9890109999999;0;3337.0322858059599;-2006.9767273600801;3894.0647221991994;3337.0322858059599;-2006.9767273600801;-31.023779260405764
1246.4087910000001;0;3432.3040970002799;-1926.46787975343;3935.9865225895505;3432.3040970002799;-1926.46787975343;-29.304425999460015
1270.828571;0;3221.18282953887;-1640.1955234479899;3614.7282299579406;3221.18282953887;-1640.1955234479899;-26.984759758538278
1295.2483520000001;0;3183.6882931893902;-1979.65135862854;3748.9852827013074;3183.6882931893902;-1979.65135862854;-31.873789865045897
1319.668132;0;3269.7445973161698;-1754.8910161205899;3710.9125845456178;3269.7445973161698;-1754.8910161205899;-28.222715048601664
1344.087912;0;3141.1783505768499;-1824.4564234930001;3632.5807178034693;3141.1783505768499;-1824.4564234930001;-30.148838685494663
1368.5076919999999;0;3281.81323142668;-1822.5274692406899;3753.9185476118282;3281.81323142668;-1822.5274692406899;-29.045236491835784
1392.927473;0;3161.6881836080402;-1829.3181910150499;3652.7629562216712;3161.6881836080402;-1829.3181910150499;-30.053204516185644
1417.3472529999999;0;3120.68571661749;-1832.94996804994;3619.1690934902026;3120.68571661749;-1832.94996804994;-30.428053873492509
1441.7670330000001;0;3149.7221725314698;-1763.42283593619;3609.7659013345447;3149.7221725314698;-1763.42283593619;-29.242987951595929
1466.186813;0;3229.0437658563201;-1804.6681995731101;3699.128404417183;3229.0437658563201;-1804.6681995731101;-29.200224940462441
1490.606593;0;3105.6347422332901;-1672.9302951772299;3527.5576430000701;3105.6347422332901;-1672.9302951772299;-28.310272076232689
1515.026374;0;3144.1004080273801;-1866.5109744302399;3656.3958474741844;3144.1004080273801;-1866.5109744302399;-30.695698656010602
1539.446154;0;3081.3313188493598;-1737.6035950447699;3537.4947279161338;3081.3313188493598;-1737.6035950447699;-29.419227758912374
1563.8659339999999;0;3011.6600007346101;-1645.08785899741;3431.6774358679859;3011.6600007346101;-1645.08785899741;-28.645113185989935
1588.2857140000001;0;3047.2643831320202;-1528.97787330294;3409.3391673101332;3047.2643831320202;-1528.97787330294;-26.645403911279868
1612.7054949999999;0;3000.7574139267699;-1530.0309975335899;3368.3141051051202;3000.7574139267699;-1530.0309975335899;-27.016197868678439
1637.1252750000001;0;3104.4428313486601;-1475.9041368416099;3437.4202993317917;3104.4428313486601;-1475.9041368416099;-25.427197511962405
1661.545055;0;2954.85907459797;-1592.1802648495;3356.5205416487765;2954.85907459797;-1592.1802648495;-28.317322956814106
1685.964835;0;3018.7563184543701;-1679.14217091212;3454.3317936098224;3018.7563184543701;-1679.14217091212;-29.084404985022392
1710.3846149999999;0;3086.9194706972098;-1545.9628600613601;3452.4010461211838;3086.9194706972098;-1545.9628600613601;-26.602207172845674
1734.804396;0;3147.1135396569698;-1572.0590348902099;3517.9103514262783;3147.1135396569698;-1572.0590348902099;-26.543233031793495
1759.2241759999999;0;3107.5169542492499;-1481.7894543970899;3442.7258979054604;3107.5169542492499;-1481.7894543970899;-25.493689535194566
1783.6439559999999;0;3000.3638209248602;-1662.53370676177;3430.1897008815499;3000.3638209248602;-1662.53370676177;-28.991305872891601
1808.0637360000001;0;3118.2959932939898;-1644.8885103093601;3525.5394074015248;3118.2959932939898;-1644.8885103093601;-27.811465376947886
1832.483516;0;2985.1785422344801;-1594.28164125904;3384.2318006709875;2985.1785422344801;-1594.28164125904;-28.105148594183731
1856.9032970000001;0;3060.7255270085898;-1485.25496935051;3402.0615919854231;3060.7255270085898;-1485.25496935051;-25.885554676832967
1881.323077;0;3100.2123256321102;-1520.5138550128099;3453.010113985647;3100.2123256321102;-1520.5138550128099;-26.125860751244193
1905.742857;0;2904.1118453895201;-1483.19864909286;3260.9421710914485;2904.1118453895201;-1483.19864909286;-27.054476505133323
1930.1626369999999;0;2981.9975806955499;-1521.7183014596601;3347.8255868953784;2981.9975806955499;-1521.7183014596601;-27.035295950363309
1954.582418;0;2973.9968904580901;-1563.9834750592299;3360.1639565224691;2973.9968904580901;-1563.9834750592299;-27.739255946005933
1979.0021979999999;0;2997.1302509694001;-1497.0014602691101;3350.1944888802718;2997.1302509694001;-1497.0014602691101;-26.54113226657342
2003.4219780000001;0;2935.3336273629702;-1546.1069003022701;3317.6241575998552;2935.3336273629702;-1546.1069003022701;-27.776795186167792
2027.841758;0;3089.98279148341;-1503.14554517479;3436.1955971164425;3089.98279148341;-1503.14554517479;-25.940956128941359
2052.2615380000002;0;2923.69304538488;-1501.4618425972999;3286.6957097376071;2923.69304538488;-1501.4618425972999;-27.182754173814232
2076.6813189999998;0;2922.1994844299802;-1336.53465155665;3213.3432281059704;2922.1994844299802;-1336.53465155665;-24.578069269343956
2101.101099;0;2892.8975637364902;-1519.6887179328301;3267.7683690379354;2892.8975637364902;-1519.6887179328301;-27.713716235264322
2125.5208790000001;0;2938.5281902780198;-1363.2200375001;3239.3389442447033;2938.5281902780198;-1363.2200375001;-24.887176011157784
2149.9406589999999;0;2854.71914066615;-1433.98860686394;3194.6431250925766;2854.71914066615;-1433.98860686394;-26.671391001167674
2174.3604399999999;0;2923.0610171181602;-1377.5363324580401;3231.3916594925167;2923.0610171181602;-1377.5363324580401;-25.232860677070786
2198.7802200000001;0;2922.6926716068501;-1486.1761043393899;3278.8491678901291;2922.6926716068501;-1486.1761043393899;-26.953131996642494
2223.1999999999998;0;2848.4449402599498;-1291.5427876482199;3127.5743556338743;2848.4449402599498;-1291.5427876482199;-24.390504808412224
2247.61978;0;2929.84192319982;-1507.7657095357999;3295.0464533586191;2929.84192319982;-1507.7657095357999;-27.231418154813088
2272.0395600000002;0;2799.3839025654802;-1414.1114333271801;3136.2814573646588;2799.3839025654802;-1414.1114333271801;-26.800666472520557
2296.4593410000002;0;2901.8472302642499;-1319.5806918861399;3187.7908573479226;2901.8472302642499;-1319.5806918861399;-24.453105063908225
2320.8791209999999;0;2919.9977922889302;-1209.40004177777;3160.5435557866149;2919.9977922889302;-1209.40004177777;-22.498280834235654
2345.2989010000001;0;2786.6714679738002;-1273.6859870303099;3063.9539591802991;2786.6714679738002;-1273.6859870303099;-24.563413260232402
2369.7186809999998;0;2829.8165800575798;-1316.17611159834;3120.9263742534686;2829.8165800575798;-1316.17611159834;-24.943611516661026
2394.1384619999999;0;2797.6364847200298;-1276.0426360608201;3074.907268468708;2797.6364847200298;-1276.0426360608201;-24.518417807631323
2418.5582420000001;0;2669.4885003480699;-1227.391138832;2938.1385027213914;2669.4885003480699;-1227.391138832;-24.692268719582493
2442.9780219999998;0;2856.4797769202501;-1339.0004631341801;3154.7422963259473;2856.4797769202501;-1339.0004631341801;-25.115255340845643
2467.397802;0;2751.64619196681;-1395.13317979267;3085.1180455735976;2751.64619196681;-1395.13317979267;-26.885812700263703
2491.8175820000001;0;2826.01882890451;-1278.50779861913;3101.7679817247372;2826.01882890451;-1278.50779861913;-24.34227997244512
2516.2373630000002;0;2743.9816434254999;-1305.0011774654699;3038.4968870549083;2743.9816434254999;-1305.0011774654699;-25.435139096727713
2540.6571429999999;0;2775.3030960956298;-1279.14531174378;3055.8992136119414;2775.3030960956298;-1279.14531174378;-24.745114274846003
2565.0769230000001;0;2899.3798280108499;-1353.6185570150899;3199.7947723208499;2899.3798280108499;-1353.6185570150899;-25.0262176502386
2589.4967029999998;0;2771.7329790086301;-1256.3953250480499;3043.1945254496386;2771.7329790086301;-1256.3953250480499;-24.384251202920872
2613.9164839999999;0;2850.93777702631;-1357.4600703721901;3157.6168309550462;2850.93777702631;-1357.4600703721901;-25.461226012391389
2638.336264;0;2765.30739930045;-1209.06768856129;3018.0738374249158;2765.30739930045;-1209.06768856129;-23.61625856672033
2662.7560440000002;0;2789.3097160887401;-1343.2727417485;3095.9054169970341;2789.3097160887401;-1343.2727417485;-25.714485445846719
2687.1758239999999;0;2844.7914338856399;-1216.18105994745;3093.8543393126993;2844.7914338856399;-1216.18105994745;-23.147265046197749
2711.5956040000001;0;2824.3693312294899;-1231.31367797589;3081.1029669195141;2824.3693312294899;-1231.31367797589;-23.555303594701499
2736.0153850000002;0;2765.4790444662899;-1309.18417375074;3059.7120037973491;2765.4790444662899;-1309.18417375074;-25.33298282064899
2760.4351649999999;0;2744.3070490794998;-1279.73176017424;3028.0248608005336;2744.3070490794998;-1279.73176017424;-25.000692251448044
2784.854945;0;2810.8320515832502;-1186.10092829518;3050.8379560885223;2810.8320515832502;-1186.10092829518;-22.878530192224616
2809.2747250000002;0;2763.2210856423999;-1183.10979406047;3005.8508866776097;2763.2210856423999;-1183.10979406047;-23.178830976794501
2833.6945049999999;0;2759.0644335980301;-1168.0291679685099;2996.1189372204217;2759.0644335980301;-1168.0291679685099;-22.945004315104068
2858.114286;0;2733.3504678069198;-1260.37221400313;3009.9406800951178;2733.3504678069198;-1260.37221400313;-24.754847074368183
2882.5340660000002;0;2834.82492730994;-1288.0849119474999;3113.7429420047833;2834.82492730994;-1288.0849119474999;-24.436050152329798
2906.9538459999999;0;2754.2507502035;-1236.1932711519;3018.9519702436105;2754.2507502035;-1236.1932711519;-24.172024004325607
2931.3736260000001;0;2772.53033425378;-1112.60114588386;2987.4413407093798;2772.53033425378;-1112.60114588386;-21.865319553492416
2955.7934070000001;0;2588.6150398692798;-1125.00927454157;2822.5119472629312;2588.6150398692798;-1125.00927454157;-23.489713234165215
2980.2131869999998;0;2763.8502321521801;-1110.8678125609899;2978.7405732543571;2763.8502321521801;-1110.8678125609899;-21.896558113026217
3004.632967;0;2861.8152435531001;-1117.29265338409;3072.1864138653682;2861.8152435531001;-1117.29265338409;-21.326368171576508
3029.0527470000002;0;2526.7077536011998;-1117.6193630945199;2762.8472836681044;2526.7077536011998;-1117.6193630945199;-23.860878576779417
3053.4725269999999;0;2689.0019873165102;-1317.56761623186;2994.4475468999362;2689.0019873165102;-1317.56761623186;-26.104109033008811
3077.892308;0;2932.0654715525802;-1307.8203759550299;3210.5142991791845;2932.0654715525802;-1307.8203759550299;-24.038813846954351
3102.3120880000001;0;2697.30855808356;-1301.30893897031;2994.8085768801393;2697.30855808356;-1301.30893897031;-25.754854847393304
3126.7318679999998;0;2808.9600311180898;-882.52167658861697;2944.3337049437391;2808.9600311180898;-882.52167658861697;-17.441724301674359
3151.151648;0;2788.3573330705799;-1305.3069446958;3078.7599511425965;2788.3573330705799;-1305.3069446958;-25.085589725707887
3175.5714290000001;0;2738.5066814208399;-1132.4669094902599;2963.4270946451511;2738.5066814208399;-1132.4669094902599;-22.466781017923651
3199.9912089999998;0;2580.6066798362599;-1256.7816266095699;2870.3712117074542;2580.6066798362599;-1256.7816266095699;-25.966551850958282
3224.410989;0;2664.6747311489298;-1259.0734100864699;2947.1608837676972;2664.6747311489298;-1259.0734100864699;-25.29099101869307
3248.8307690000001;0;2677.9610074482198;-1180.1930240555901;2926.4877808462761;2677.9610074482198;-1180.1930240555901;-23.78336719787584
3273.2505489999999;0;2685.2405349650198;-1072.27187662701;2891.4155197799632;2685.2405349650198;-1072.27187662701;-21.76784435843582
3297.6703299999999;0;2635.20808006477;-1486.5850811329799;3025.6002427098329;2635.20808006477;-1486.5850811329799;-29.428403904887606
3322.0901100000001;0;2638.31287223962;-1148.84273970601;2877.5917800133648;2638.31287223962;-1148.84273970601;-23.530523730086632
3346.5098899999998;0;2856.0525644978902;-917.18053406957404;2999.7093831321604;2856.0525644978902;-917.18053406957404;-17.803680373608834
3370.92967;0;2725.18128118914;-1027.2915595423201;2912.3772014714332;2725.18128118914;-1027.2915595423201;-20.654569257653154
3395.349451;0;2756.5758186243302;-1339.3956539104399;3064.7497388104252;2756.5758186243302;-1339.3956539104399;-25.914704292823011
3419.7692310000002;0;2588.5216705847702;-1075.4305336297;2803.0332270149834;2588.5216705847702;-1075.4305336297;-22.560992843341889
3444.1890109999999;0;2791.8986584403001;-1061.67439328362;2986.946707987086;2791.8986584403001;-1061.67439328362;-20.820291371462329
3468.6087910000001;0;2531.8270432122899;-890.405774455043;2683.835058255997;2531.8270432122899;-890.405774455043;-19.376012104449892
3493.0285709999998;0;2901.82199402066;-1071.2983098381401;3093.2589535381767;2901.82199402066;-1071.2983098381401;-20.263201260427127
3517.4483519999999;0;2414.66173906616;-871.61046648956199;2567.1572058220672;2414.66173906616;-871.61046648956199;-19.847852116078343
3541.8681320000001;0;2532.1761429512999;-1172.4150310530499;2790.4252407063059;2532.1761429512999;-1172.4150310530499;-24.844462236011264
3566.2879119999998;0;2761.00480681729;-1028.0495983981;2946.1896612463147;2761.00480681729;-1028.0495983981;-20.422622689106824
3590.707692;0;2816.44220910493;-955.07013773811605;2973.9713659056906;2816.44220910493;-955.07013773811605;-18.732063810034422
3615.127473;0;2481.5119662145698;-942.56463575023804;2654.4923678611467;2481.5119662145698;-942.56463575023804;-20.798520313305293
3639.5472530000002;0;2523.2993314371201;-1108.6654408332099;2756.1165751340986;2523.2993314371201;-1108.6654408332099;-23.719310867200804
3663.9670329999999;0;2696.3633247703901;-937.67608344750499;2854.7524615343245;2696.3633247703901;-937.67608344750499;-19.175417298877051
3688.3868130000001;0;2559.12317394816;-999.49366468597304;2747.3803896049599;2559.12317394816;-999.49366468597304;-21.333676946119656
3712.8065929999998;0;2403.4148256814101;-1010.75163658336;2607.3016118510614;2403.4148256814101;-1010.75163658336;-22.809097339578248
3737.2263739999999;0;2562.8714110518899;-876.34359909110503;2708.5582831563834;2562.8714110518899;-876.34359909110503;-18.877517051580558
3761.646154;0;2719.3095583678901;-874.68886625047696;2856.5232516073652;2719.3095583678901;-874.68886625047696;-17.830825227496916
3786.0659340000002;0;2536.32269057956;-978.22350993728003;2718.4285950053477;2536.32269057956;-978.22350993728003;-21.090916077185746
3810.4857139999999;0;2653.56460290527;-1282.4794075606401;2947.2289582943663;2653.56460290527;-1282.4794075606401;-25.79468194138569
3834.905495;0;2697.71059175858;-819.199387368256;2819.3492286609253;2697.71059175858;-819.199387368256;-16.891682373603373
3859.3252750000001;0;2823.6391840003998;-850.16108518380997;2948.849286108627;2823.6391840003998;-850.16108518380997;-16.756365846755074
3883.7450549999999;0;2441.8706013494002;-927.02057788396405;2611.9148503645365;2441.8706013494002;-927.02057788396405;-20.788535796136703
3908.164835;0;2645.1920555591701;-907.895821016696;2796.6615513166635;2645.1920555591701;-907.895821016696;-18.94349766682954
3932.5846150000002;0;2471.5663107860901;-900.155130989653;2630.3838671303779;2471.5663107860901;-900.155130989653;-20.011842383244726
3957.0043959999998;0;2474.9729531529301;-831.18872128019996;2610.8170769362509;2474.9729531529301;-831.18872128019996;-18.563981867681651
3981.424176;0;2462.8854254769899;-874.08461639478401;2613.3940643624701;2462.8854254769899;-874.08461639478401;-19.539909772473901
4005.8439560000002;0;2668.5247420114501;-886.82491824583803;2812.024668161539;2668.5247420114501;-886.82491824583803;-18.38308091163583
4030.2637359999999;0;2609.64745739519;-857.29254883875603;2746.8546314254836;2609.64745739519;-857.29254883875603;-18.185814746131605
4054.6835160000001;0;2541.4635703409799;-888.80070044921194;2692.3974009215895;2541.4635703409799;-888.80070044921194;-19.275754146514
4079.1032970000001;0;2303.7772649603298;-948.25112005938001;2491.2988325855181;2303.7772649603298;-948.25112005938001;-22.372414448126058
4103.5230769999998;0;2372.59967237499;-1086.1441556555501;2609.3942462224095;2372.59967237499;-1086.1441556555501;-24.597668434287865
4127.942857;0;2417.0190834658501;-1105.55487308793;2657.8624545387156;2417.0190834658501;-1105.55487308793;-24.579559398277812
4152.3626370000002;0;2622.8090964226299;-943.74205062124804;2787.4319030943325;2622.8090964226299;-943.74205062124804;-19.789801569879447
4176.7824179999998;0;2354.7453891912601;-1084.10906621553;2592.3190998347804;2354.7453891912601;-1084.10906621553;-24.721027674222352
4201.202198;0;2466.2169711972501;-832.63325364007699;2602.9798854560131;2466.2169711972501;-832.63325364007699;-18.655483205262932
4225.6219780000001;0;2468.5069711485198;-911.90640857795199;2631.5584668812471;2468.5069711485198;-911.90640857795199;-20.275045494098411
4250.0417580000003;0;2285.6472944788402;-1080.73485229268;2528.2743869522001;2285.6472944788402;-1080.73485229268;-25.306440011677324
4274.4615379999996;0;2206.2586742102999;-718.02312382841296;2320.1583014700745;2206.2586742102999;-718.02312382841296;-18.027390119371585
4298.8813190000001;0;2394.2463768545299;-879.674730448476;2550.7338835069886;2394.2463768545299;-879.674730448476;-20.17393533542694
4323.3010990000002;0;2386.1574463188799;-936.30510426685998;2563.2819990978783;2386.1574463188799;-936.30510426685998;-21.424562205658091
4347.7208790000004;0;2493.20791667907;-712.55743916573203;2593.0337097503407;2493.20791667907;-712.55743916573203;-15.94990682705301
4372.1406589999997;0;2527.9118792776599;-853.10719450933595;2667.9824502265192;2527.9118792776599;-853.10719450933595;-18.648255531449212
4396.5604400000002;0;2177.5531855300701;-858.51368911177599;2340.6801640131157;2177.5531855300701;-858.51368911177599;-21.517142247426921
4420.9802200000004;0;2445.7412598355399;-967.43175290617296;2630.1282300665584;2445.7412598355399;-967.43175290617296;-21.581655096933066
4445.3999999999996;0;2295.1646313883598;-790.35106348438103;2427.4339308675235;2295.1646313883598;-790.35106348438103;-19.00139492885998
4469.8197799999998;0;2421.8839987430001;-868.43400215018698;2572.8777117185291;2421.8839987430001;-868.43400215018698;-19.726710071277836
4494.23956;0;2293.4084675440699;-858.11079122671003;2448.6887366553083;2293.4084675440699;-858.11079122671003;-20.514037726280783
4518.6593409999996;0;2665.5762991973102;-964.72464110996998;2834.7822914656408;2665.5762991973102;-964.72464110996998;-19.89618936807689
4543.0791209999998;0;2371.1626114037799;-829.763551266327;2512.1543903051224;2371.1626114037799;-829.763551266327;-19.286960052504533
4567.4989009999999;0;2361.0662733003001;-1043.7884967741099;2581.497312203544;2361.0662733003001;-1043.7884967741099;-23.849431951919104
4591.9186810000001;0;2249.53500466885;-859.41718705307005;2408.1124638672286;2249.53500466885;-859.41718705307005;-20.908964288613749
4616.3384619999997;0;2707.1631260337499;-916.305535693293;2858.0321946575409;2707.1631260337499;-916.305535693293;-18.699646268168099
4640.7582419999999;0;2329.79261856421;-1031.9596939728599;2548.1119393584022;2329.79261856421;-1031.9596939728599;-23.890496547585368
4665.1780220000001;0;2397.1391436651502;-1024.5041323279499;2606.8917874067452;2397.1391436651502;-1024.5041323279499;-23.141193692967374
4689.5978020000002;0;2577.3008895266798;-1048.3859767251099;2782.3718355656342;2577.3008895266798;-1048.3859767251099;-22.135346806572123
4714.0175820000004;0;2397.26663747666;-766.604430506212;2516.8571044122482;2397.26663747666;-766.604430506212;-17.733377739032083
4738.437363;0;2399.0624189577202;-579.66060167919204;2468.0978309609914;2399.0624189577202;-579.66060167919204;-13.583445512822109
4762.8571430000002;0;2255.1868912956802;-854.869264806361;2411.7772232489556;2255.1868912956802;-854.869264806361;-20.76011664691184
4787.2769230000004;0;2654.4768524880201;-778.87935312188301;2766.3876097022753;2654.4768524880201;-778.87935312188301;-16.352798413346449
4811.6967029999996;0;2330.2960013486199;-988.37051106377203;2531.2360065868666;2330.2960013486199;-988.37051106377203;-22.983717521523072
4836.1164840000001;0;2455.2144042402301;-787.39144564449805;2578.3838076327661;2455.2144042402301;-787.39144564449805;-17.781134382204439
4860.5362640000003;0;2432.8191149916702;-715.64564359731105;2535.8938332407893;2432.8191149916702;-715.64564359731105;-16.391937892332418
4884.9560439999996;0;2265.9444207587399;-1011.92588584483;2481.6321476823482;2265.9444207587399;-1011.92588584483;-24.064592442740668
4909.3758239999997;0;2473.4769207078598;-1014.42176964485;2673.4134741943353;2473.4769207078598;-1014.42176964485;-22.299503359113277
4933.7956039999999;0;2282.96300300243;-898.00020081009404;2453.2273506001929;2282.96300300243;-898.00020081009404;-21.472123659583151
4958.2153850000004;0;2360.5497641577599;-949.64762495819605;2544.4106981094856;2360.5497641577599;-949.64762495819605;-21.914890730367237
4982.6351649999997;0;2370.0818929245802;-977.47515804182206;2563.7366993819483;2370.0818929245802;-977.47515804182206;-22.41235385900519
5007.0549449999999;0;2526.1236998579302;-821.04139830469603;2656.2021618683411;2526.1236998579302;-821.04139830469603;-18.005211855082891
5031.474725;0;2539.5236689670201;-1029.14624392826;2740.1318319809648;2539.5236689670201;-1029.14624392826;-22.060334809059292
5055.8945050000002;0;2369.51335120667;-1127.0537881934299;2623.8985809340697;2369.51335120667;-1127.0537881934299;-25.437993517235792
5080.3142859999998;0;2344.57470535529;-1080.32933954535;2581.4999575584616;2344.57470535529;-1080.32933954535;-24.739228535482308
5104.734066;0;2535.7780559881899;-904.86014926308599;2692.3859751075174;2535.7780559881899;-904.86014926308599;-19.638294951331169
5129.1538460000002;0;2553.6553603314701;-1026.2061201593001;2752.1363884084767;2553.6553603314701;-1026.2061201593001;-21.893108857276939
5153.5736260000003;0;2549.8613626215702;-1024.27040017692;2747.8942521991121;2549.8613626215702;-1024.27040017692;-21.885155809332126
5177.9934069999999;0;2779.7981982935298;-1147.2667329810499;3007.2410910735052;2779.7981982935298;-1147.2667329810499;-22.426714838586786
5202.4131870000001;0;2371.4888616406001;-999.20493703370198;2573.3965740005856;2371.4888616406001;-999.20493703370198;-22.847675646945877
5226.8329670000003;0;2983.0150762559801;-1137.9400034192199;3192.6926561371683;2983.0150762559801;-1137.9400034192199;-20.880507374261803
5251.2527470000005;0;2657.1754951438402;-876.09709581431298;2797.8791491569436;2657.1754951438402;-876.09709581431298;-18.247900029386738
5275.6725269999997;0;2467.0574065852802;-1354.37336701661;2814.3737251245075;2467.0574065852802;-1354.37336701661;-28.766051747431202
5300.0923080000002;0;2194.62909962102;-1179.60286583573;2491.5577067351333;2194.62909962102;-1179.60286583573;-28.257821486114086
5324.5120880000004;0;2424.1796148631502;-840.59322445559201;2565.7832671756787;2424.1796148631502;-840.59322445559201;-19.124177304623586
5348.9318679999997;0;2687.2419783169498;-1000.494674715;2867.4481763689937;2687.2419783169498;-1000.494674715;-20.420944582185456
5373.3516479999998;0;2435.8154261136601;-1015.66895874012;2639.0870057354136;2435.8154261136601;-1015.66895874012;-22.634812386532712
5397.7714290000004;0;2551.45545439633;-946.52952066514297;2721.3678673158774;2551.45545439633;-946.52952066514297;-20.353660498747221
5422.1912089999996;0;2458.7531192123802;-941.98119839271897;2633.0202200822523;2458.7531192123802;-941.98119839271897;-20.962504412127981
5446.6109889999998;0;2305.47263963974;-945.82483961012395;2491.9447665128832;2305.47263963974;-945.82483961012395;-22.305990433228001
5471.030769;0;2759.8620995917499;-794.40191485026799;2871.9180369712426;2759.8620995917499;-794.40191485026799;-16.057996492461683
5495.4505490000001;0;2402.8514334454599;-712.86046646629995;2506.3649087595868;2402.8514334454599;-712.86046646629995;-16.524186119395644
5519.8703299999997;0;2636.77376884759;-1238.04308244053;2912.9583900326438;2636.77376884759;-1238.04308244053;-25.151440602122143
5544.2901099999999;0;2645.308882845;-1230.23567802352;2917.3856291448087;2645.308882845;-1230.23567802352;-24.941402483125749
5568.7098900000001;0;2451.1819983576702;-864.93139756988205;2599.3075061590716;2451.1819983576702;-864.93139756988205;-19.436050957575095
5593.1296700000003;0;2391.1906874323399;-1166.0895896373499;2660.3679885917563;2391.1906874323399;-1166.0895896373499;-25.996669912519888
5617.5494509999999;0;2344.1007232471302;-823.85210742853303;2484.661042404407;2344.1007232471302;-823.85210742853303;-19.364414696266721
5641.969231;0;2531.9761808561002;-1098.9853141668;2760.194214394513;2531.9761808561002;-1098.9853141668;-23.462893404676858
5666.3890110000002;0;2284.9767906664501;-983.43456049565202;2487.6218500129048;2284.9767906664501;-983.43456049565202;-23.286632492458637
5690.8087910000004;0;2472.7363713067698;-1190.1896405432401;2744.2624769580293;2472.7363713067698;-1190.1896405432401;-25.702671283433325
5715.2285709999996;0;2478.6858176785699;-977.20774572384198;2664.3607790732008;2478.6858176785699;-977.20774572384198;-21.516555493126607
5739.6483520000002;0;2466.6374990293398;-965.32573276261098;2648.8024316568776;2466.6374990293398;-965.32573276261098;-21.373034557641823
5764.0681320000003;0;2213.8007989806802;-1045.8917673787901;2448.428795500949;2213.8007989806802;-1045.8917673787901;-25.288002668369788
5788.4879119999996;0;2362.2047332381899;-958.992131464728;2549.4464320601382;2362.2047332381899;-958.992131464728;-22.095840803904498
5812.9076919999998;0;2408.4721902152301;-969.20940314824304;2596.1712497813241;2408.4721902152301;-969.20940314824304;-21.920677209362985
5837.3274730000003;0;2471.82722095793;-1060.1527729085501;2689.5824419739006;2471.82722095793;-1060.1527729085501;-23.214220570290948
5861.7472529999995;0;2308.8604649594099;-1067.33204280465;2543.626217872848;2308.8604649594099;-1067.33204280465;-24.809993556600997
5886.1670329999997;0;2218.4531859631502;-874.47717398166799;2384.5848414608813;2218.4531859631502;-874.47717398166799;-21.513530198442332
5910.5868129999999;0;2508.4957365362702;-1016.07477598194;2706.4661111137889;2508.4957365362702;-1016.07477598194;-22.050576837684794
5935.0065930000001;0;2605.5960308713102;-1082.6898660552999;2821.5860827114898;2605.5960308713102;-1082.6898660552999;-22.564098152366526
5959.4263739999997;0;2361.5817641009398;-1025.07031598055;2574.4586967435644;2361.5817641009398;-1025.07031598055;-23.463779906662985
5983.8461539999998;0;2249.7229504553602;-1071.00771960161;2491.6482274293485;2249.7229504553602;-1071.00771960161;-25.457346607042812
6008.265934;0;2740.1776334353699;-719.09973148670599;2832.9627400662575;2740.1776334353699;-719.09973148670599;-14.704452206358544
6032.6857140000002;0;2360.4467551288599;-998.11636900543999;2562.80025945741;2360.4467551288599;-998.11636900543999;-22.921101754312996
6057.1054949999998;0;2491.1058941726401;-440.92267332484198;2529.8263536918089;2491.1058941726401;-440.92267332484198;-10.037325630197664
6081.525275;0;2466.4552169437502;-646.912485406722;2549.881781762469;2466.4552169437502;-646.912485406722;-14.696741398400697
6105.9450550000001;0;2620.3662337927499;-977.24507388640802;2796.663571764836;2620.3662337927499;-977.24507388640802;-20.452606692160519
6130.3648350000003;0;2459.4625775012601;-524.15153556448502;2514.6950117983988;2459.4625775012601;-524.15153556448502;-12.030680177171895
6154.7846149999996;0;2529.40043916676;-846.25790828849495;2667.211845541673;2529.40043916676;-846.25790828849495;-18.498622079884207
6179.2043960000001;0;2434.01861156725;-912.56102026421399;2599.4642173266066;2434.01861156725;-912.56102026421399;-20.552001018664136
6203.6241760000003;0;2552.9794973860899;-839.50852574680096;2687.4670005183875;2552.9794973860899;-839.50852574680096;-18.202664807655886
6228.0439560000004;0;2402.1569894515601;-741.073595179937;2513.8711731995936;2402.1569894515601;-741.073595179937;-17.145172162582845
6252.4637359999997;0;2445.0761134254599;-545.74021825404304;2505.2404248422395;2445.0761134254599;-545.74021825404304;-12.582165633936055
6276.8835159999999;0;2345.5390323443398;-952.92100946428195;2531.7211146825093;2345.5390323443398;-952.92100946428195;-22.110408162662445
6301.3032970000004;0;2520.5995314628799;-656.33331244475301;2604.6488083877243;2520.5995314628799;-656.33331244475301;-14.5950254632005
6325.7230769999996;0;2622.9328748504099;-723.98599978358402;2721.016830865563;2622.9328748504099;-723.98599978358402;-15.430652410557352
6350.1428569999998;0;2572.70174259543;-645.00798496903303;2652.3253113122032;2572.70174259543;-645.00798496903303;-14.074648406744293
6374.562637;0;2727.2273121995499;-737.94174173744796;2825.3011921927332;2727.2273121995499;-737.94174173744796;-15.140712049815567
6398.9824179999996;0;2328.0762713335598;-728.70640866267195;2439.4573485044621;2328.0762713335598;-728.70640866267195;-17.380535539237673
6423.4021979999998;0;2422.79687652758;-565.10196093328204;2487.8273515584715;2422.79687652758;-565.10196093328204;-13.129148472010952
6447.8219779999999;0;2192.7192881893402;-573.96451651114501;2266.5950549252152;2192.7192881893402;-573.96451651114501;-14.668589841513088
6472.2417580000001;0;2208.5516260353102;-682.58511341367102;2311.62772130747;2208.5516260353102;-682.58511341367102;-17.174527388134326
6496.6615380000003;0;2330.86411033492;-583.373153307596;2402.7591924384442;2330.86411033492;-583.373153307596;-14.051445316042999
6521.0813189999999;0;2395.2214810104201;-667.95475950443904;2486.6140641117559;2395.2214810104201;-667.95475950443904;-15.582177017680451
6545.5010990000001;0;2759.8158696440601;-717.85128137193703;2851.6476108570168;2759.8158696440601;-717.85128137193703;-14.58003346699439
6569.9208790000002;0;2511.22556519624;-857.715524285372;2653.6634601801534;2511.22556519624;-857.715524285372;-18.857733018554779
6594.3406590000004;0;2587.44600565878;-594.45686136604797;2654.8551358265763;2587.44600565878;-594.45686136604797;-12.938973168058292
6618.76044;0;2455.0230845227602;-730.82848461131698;2561.4934353729896;2455.0230845227602;-730.82848461131698;-16.577584864641977
6643.1802200000002;0;2484.5951452171498;-785.877227406511;2605.9194254989493;2484.5951452171498;-785.877227406511;-17.552158442821341
6667.6000000000004;0;2429.9788111592602;-636.58450382243996;2511.9786729169959;2429.9788111592602;-636.58450382243996;-14.679956204704911
6692.0197799999996;0;2506.5412604522298;-803.68084285255998;2632.233269966333;2506.5412604522298;-803.68084285255998;-17.777585618446771
6716.4395599999998;0;2506.6460949300599;-784.34102850544105;2626.4930028890412;2506.6460949300599;-784.34102850544105;-17.375140274306915
6740.8593410000003;0;2275.0158618655901;-642.85556748279896;2364.0982323887611;2275.0158618655901;-642.85556748279896;-15.778801281588258
6765.2791209999996;0;2544.4402058433402;-869.33962498688697;2688.8524215145094;2544.4402058433402;-869.33962498688697;-18.863370212545856
6789.6989009999998;0;2456.4579405944501;-781.01856974947998;2577.6298454593998;2456.4579405944501;-781.01856974947998;-17.637803152473701
6814.1186809999999;0;2366.2265028359302;-611.30961597776104;2443.9163875448016;2366.2265028359302;-611.30961597776104;-14.485515226786115
6838.5384620000004;0;2362.2326588670799;-860.96831700635403;2514.2413522784536;2362.2326588670799;-860.96831700635403;-20.025395994760885
6862.9582419999997;0;2375.7311760102202;-701.08818454340098;2477.0190276163135;2375.7311760102202;-701.08818454340098;-16.441549915642351
6887.3780219999999;0;2437.6029257454902;-825.45753049419704;2573.5749762252026;2437.6029257454902;-825.45753049419704;-18.707896565360198
6911.797802;0;2665.2624362986999;-926.12761387086198;2821.5839898041345;2665.2624362986999;-926.12761387086198;-19.161359530517412
6936.2175820000002;0;2223.1144390991899;-711.137866152534;2334.085447023584;2223.1144390991899;-711.137866152534;-17.738622062734635
6960.6373629999998;0;2426.7671808401201;-589.19644068044101;2497.2687872380106;2426.7671808401201;-589.19644068044101;-13.646822828791111
6985.057143;0;2358.73035527193;-787.79528136326496;2486.8112703258107;2358.73035527193;-787.79528136326496;-18.468867985277715
7009.4769230000002;0;2465.00639943957;-530.37125821918596;2521.4182954882822;2465.00639943957;-530.37125821918596;-12.142652862973204
7033.8967030000003;0;2463.86175969841;-569.38158497451695;2528.7961879543082;2463.86175969841;-569.38158497451695;-13.012236574432153
7058.3164839999999;0;2361.4756918233202;-829.15122423668697;2502.8102596332842;2361.4756918233202;-829.15122423668697;-19.346975810338495
7082.7362640000001;0;2409.9778275327499;-841.00183947845903;2552.5041083621441;2409.9778275327499;-841.00183947845903;-19.237282888281168
7107.1560440000003;0;2486.2360453856199;-654.33447483411203;2570.8993131453358;2486.2360453856199;-654.33447483411203;-14.744895455381101
7131.5758239999996;0;2577.5531507811002;-650.09165779829698;2658.270002960669;2577.5531507811002;-650.09165779829698;-14.155502406803906
7155.9956039999997;0;2269.6124907807798;-662.64730296101004;2364.3693253021274;2269.6124907807798;-662.64730296101004;-16.275954065365333
7180.4153850000002;0;2421.20654079308;-680.60460202817796;2515.0474622720594;2421.20654079308;-680.60460202817796;-15.700748663195661
7204.8351650000004;0;2668.73954233722;-755.02457994196504;2773.4874907146805;2668.73954233722;-755.02457994196504;-15.79696682196602
7229.2549449999997;0;2271.21303624029;-881.55315782049001;2436.2973188942096;2271.21303624029;-881.55315782049001;-21.213323953407013
7253.6747249999999;0;2270.0624069809401;-907.99775232808099;2444.9219312323544;2270.0624069809401;-907.99775232808099;-21.800817427888209
7278.094505;0;2330.2434574439199;-670.01346473808201;2424.655153602368;2330.2434574439199;-670.01346473808201;-16.041498312777577
7302.5142859999996;0;2380.2599493706498;-788.28478085014899;2507.3951268792748;2380.2599493706498;-788.28478085014899;-18.323627351569467
7326.9340659999998;0;2393.6938477372501;-795.41521285338797;2522.3908494786765;2393.6938477372501;-795.41521285338797;-18.381447788596191
7351.353846;0;2406.8906083884199;-773.36777730793494;2528.0862563857654;2406.8906083884199;-773.36777730793494;-17.812941732972135
7375.7736260000001;0;2545.5111502602699;-554.25080685082298;2605.152773446147;2545.5111502602699;-554.25080685082298;-12.283660649370143
7400.1934069999998;0;2576.0555977521299;-854.30164310056102;2714.0180065936188;2576.0555977521299;-854.30164310056102;-18.347156223870911
7424.6131869999999;0;2294.1289448427201;-735.493518258525;2409.1447301823678;2294.1289448427201;-735.493518258525;-17.775754792630213
7449.0329670000001;0;2250.74546638633;-833.45342037131604;2400.1041140724005;2250.74546638633;-833.45342037131604;-20.319644332943955
7473.4527470000003;0;2532.5677744525201;-659.44210916613895;2617.0142199722336;2532.5677744525201;-659.44210916613895;-14.594864706545845
7497.8725270000004;0;2362.7015231278301;-757.00410012015004;2481.0106196849069;2362.7015231278301;-757.00410012015004;-17.765338428231239
7522.292308;0;2361.2365661556701;-614.51732729485502;2439.8913227634202;2361.2365661556701;-614.51732729485502;-14.587757580903244
7546.7120880000002;0;2395.7076389671201;-668.44189867535999;2487.2132323767764;2395.7076389671201;-668.44189867535999;-15.589978045743901
7571.1318680000004;0;2425.39276518631;-745.31031565580201;2537.3248771178373;2425.39276518631;-745.31031565580201;-17.081915098742936
7595.5516479999997;0;2375.0639980711298;-553.48419856919998;2438.7032933506712;2375.0639980711298;-553.48419856919998;-13.118065926209537
7619.9714290000002;0;2566.2047158083701;-773.55164522975997;2680.2590903259311;2566.2047158083701;-773.55164522975997;-16.774803237935384
7644.3912090000003;0;2149.77689712453;-519.55883407113697;2211.6695253748312;2149.77689712453;-519.55883407113697;-13.586731970785545
7668.8109889999996;0;2116.96121588609;-705.47166937530096;2231.4154848116223;2116.96121588609;-705.47166937530096;-18.430513757236195
7693.2307689999998;0;2389.3383496616898;-621.98387933380002;2468.9677388161981;2389.3383496616898;-621.98387933380002;-14.59119363493752
7717.650549;0;2523.0439184815;-722.35474040277495;2624.4136460491213;2523.0439184815;-722.35474040277495;-15.976569817923929
7742.0703299999996;0;2182.1779189613999;-561.55967614160102;2253.2753360099973;2182.1779189613999;-561.55967614160102;-14.431318524086931
7766.4901099999997;0;2533.9469477028301;-665.94599837821397;2619.9945050569181;2533.9469477028301;-665.94599837821397;-14.724906663641173
7790.9098899999999;0;2325.9840095996301;-646.93582174862695;2414.2757858982773;2325.9840095996301;-646.93582174862695;-15.543070629626166
7815.3296700000001;0;2364.7143286610599;-751.115211149483;2481.1384315662553;2364.7143286610599;-751.115211149483;-17.621651481617977
7839.7494509999997;0;2658.5669413373798;-785.03868831082502;2772.0504908310691;2658.5669413373798;-785.03868831082502;-16.451154386485122
7864.1692309999999;0;2192.4544571675901;-620.60152700456104;2278.596673848715;2192.4544571675901;-620.60152700456104;-15.804825738742171
7888.589011;0;2353.2068424905401;-598.64835182359502;2428.1602691514008;2353.2068424905401;-598.64835182359502;-14.273097858835463
7913.0087910000002;0;2583.7951535195298;-910.84670042842004;2739.6421494480533;2583.7951535195298;-910.84670042842004;-19.418716062063694
7937.4285710000004;0;2364.2970284993798;-890.89278196041198;2526.5768121947449;2364.2970284993798;-890.89278196041198;-20.646953677774476
7961.848352;0;2361.9728109841899;-705.06802254876902;2464.9617595916952;2361.9728109841899;-705.06802254876902;-16.620790586258988
7986.2681320000002;0;2385.1142509702199;-695.29979607904204;2484.393647675181;2385.1142509702199;-695.29979607904204;-16.252266993892533
8010.6879120000003;0;2160.7161624169898;-859.40017273433102;2325.3522295398179;2160.7161624169898;-859.40017273433102;-21.689624210197358
8035.1076919999996;0;2470.4666942953399;-640.46791258933297;2552.1373071759053;2470.4666942953399;-640.46791258933297;-14.533945417045398
8059.5274730000001;0;2483.39083593031;-782.94554137053501;2603.8882012741337;2483.39083593031;-782.94554137053501;-17.498644723196104
8083.9472530000003;0;2394.7544284424098;-840.07675351201101;2537.829333177433;2394.7544284424098;-840.07675351201101;-19.330804395809064
8108.3670330000004;0;2331.75820705971;-535.13321687325799;2392.3762028559463;2331.75820705971;-535.13321687325799;-12.925429466073378
8132.7868129999997;0;2410.1848038855101;-583.28067465364495;2479.7594912218897;2410.1848038855101;-583.28067465364495;-13.604392803669615
8157.2065929999999;0;2435.1836589937102;-894.92546472450499;2594.4192106215919;2435.1836589937102;-894.92546472450499;-20.178286174043912
8181.6263740000004;0;2309.4888286711998;-690.52992239633102;2410.5124400180462;2309.4888286711998;-690.52992239633102;-16.646500025584476
8206.0461539999997;0;2308.2142614341601;-830.21604519035895;2452.9801789618205;2308.2142614341601;-830.21604519035895;-19.78258952385595
8230.4659339999998;0;2599.3741526072999;-474.669847692948;2642.3583121052611;2599.3741526072999;-474.669847692948;-10.348716599900712
8254.885714;0;2251.5411690947999;-859.83606369217102;2410.1360319605255;2251.5411690947999;-859.83606369217102;-20.901245835561518
8279.3054950000005;0;2387.3201279979598;-753.44632134045003;2503.3934474400248;2387.3201279979598;-753.44632134045003;-17.515872771126983
8303.7252750000007;0;2414.0196529493401;-698.38961666506998;2513.0139158968532;2414.0196529493401;-698.38961666506998;-16.135457116651168
8328.1450550000009;0;2231.7106306548399;-737.65316763995997;2350.4604941813191;2231.7106306548399;-737.65316763995997;-18.29040566816537
8352.5648349999992;0;2081.35870869258;-707.02255658890704;2198.166274369607;2081.35870869258;-707.02255658890704;-18.762254078337158
8376.9846149999994;0;2398.16633025377;-765.59338862504103;2517.4064002995633;2398.16633025377;-765.59338862504103;-17.7052229667948
8401.4043959999999;0;2609.14348392992;-837.63337871823705;2740.3027929184923;2609.14348392992;-837.63337871823705;-17.798587568520237
8425.8241760000001;0;2162.6783739125899;-728.76562216647301;2282.1649986451221;2162.6783739125899;-728.76562216647301;-18.622460597237058
8450.2439560000003;0;2509.8664617632899;-843.77653898849496;2647.9026612833745;2509.8664617632899;-843.77653898849496;-18.581812588024068
8474.6637360000004;0;2264.9523048340802;-691.09161387302402;2368.0406588441074;2264.9523048340802;-691.09161387302402;-16.968212774862515
8499.0835160000006;0;2398.8218191440601;-674.11551003112197;2491.741929025985;2398.8218191440601;-674.11551003112197;-15.69639412107173
8523.5032969999993;0;2407.5462157361599;-776.83612176773795;2529.773337868166;2407.5462157361599;-776.83612176773795;-17.883186692010145
8547.9230769999995;0;2358.5226700787498;-915.60773091763099;2530.0131822169478;2358.5226700787498;-915.60773091763099;-21.216829325220591
8572.3428569999996;0;2187.0644342903402;-549.22601920209297;2254.9722969265727;2187.0644342903402;-549.22601920209297;-14.096880280261443
8596.7626369999998;0;2406.12888919328;-889.71532636790801;2565.3556465691927;2406.12888919328;-889.71532636790801;-20.292903580671336
8621.1824180000003;0;2500.1764513602502;-650.63778698158001;2583.4495965248907;2500.1764513602502;-650.63778698158001;-14.586921171575502
8645.6021980000005;0;2352.0066836874998;-636.48570686056098;2436.6061428036451;2352.0066836874998;-636.48570686056098;-15.142354106948885
8670.0219780000007;0;2267.7395169419901;-578.76012517294203;2340.4285503280139;2267.7395169419901;-578.76012517294203;-14.317093641544277
8694.4417580000008;0;2234.46297553657;-609.802010889489;2316.1785944802718;2234.46297553657;-609.802010889489;-15.264736942192187
8718.8615379999992;0;2407.4921759867998;-720.16581225227503;2512.8982021909751;2407.4921759867998;-720.16581225227503;-16.653778731480841
8743.2813189999997;0;2156.7719980442398;-690.53751292429604;2264.6208310230245;2156.7719980442398;-690.53751292429604;-17.753598814297231
8767.7010989999999;0;2104.2184491016701;-682.76988908154794;2212.2183443268586;2104.2184491016701;-682.76988908154794;-17.977039699750197
8792.1208790000001;0;2367.4563898902802;-608.53383197244398;2444.4146912272035;2367.4563898902802;-608.53383197244398;-14.41530972664664
8816.5406590000002;0;2341.23328529321;-524.22764243999802;2399.2056846512837;2341.23328529321;-524.22764243999802;-12.62097542195237
8840.9604400000007;0;2264.3586629148199;-703.50529020842998;2371.1262825224298;2264.3586629148199;-703.50529020842998;-17.259305512712277
8865.3802199999991;0;2202.2062499662702;-787.89400043214403;2338.9077201350783;2202.2062499662702;-787.89400043214403;-19.685931699720669
8889.7999999999993;0;2212.7576778389698;-683.75760510856503;2315.9924445859297;2212.7576778389698;-683.75760510856503;-17.171514971749868
8914.2197799999994;0;2312.4094922753602;-673.97407913299003;2408.6258985795926;2312.4094922753602;-673.97407913299003;-16.24927324327906
8938.6395599999996;0;2245.8269156707001;-625.04909055476605;2331.1852995320451;2245.8269156707001;-625.04909055476605;-15.552724660254468
8963.0593410000001;0;2197.2664875533301;-580.15006753734497;2272.5655366102283;2197.2664875533301;-580.15006753734497;-14.790425789396453
8987.4791210000003;0;2319.19820375676;-731.08904319270698;2431.7013585934046;2319.19820375676;-731.08904319270698;-17.496599128040646
9011.8989010000005;0;2221.9068593761499;-476.386877494641;2272.4028139376787;2221.9068593761499;-476.386877494641;-12.101265232092706
9036.3186810000007;0;2208.8906811717802;-647.71220350009196;2301.8968569270164;2208.8906811717802;-647.71220350009196;-16.342700532740455
9060.7384619999993;0;2221.3919599148098;-665.07170663448005;2318.8149159732134;2221.3919599148098;-665.07170663448005;-16.66739125227587
9085.1582419999995;0;2277.3112237436699;-644.78282295464101;2366.8314892628596;2277.3112237436699;-644.78282295464101;-15.808588238826967
9109.5780219999997;0;2184.49438979354;-690.32465315469994;2290.9744358662338;2184.49438979354;-690.32465315469994;-17.537118659431421
9133.9978019999999;0;2113.3622832126098;-748.17268090904804;2241.8881552308198;2113.3622832126098;-748.17268090904804;-19.494985355695544
9158.417582;0;2195.18674054438;-575.22458921538305;2269.3012479395206;2195.18674054438;-575.22458921538305;-14.68359170974947
9182.8373630000006;0;1991.6310721130301;-853.64490550232301;2166.8650055082271;1991.6310721130301;-853.64490550232301;-23.200747035265216
9207.2571430000007;0;2220.8671150493901;-547.98183597436696;2287.4734611063009;2220.8671150493901;-547.98183597436696;-13.860435772277276
9231.6769230000009;0;2194.8498964984501;-922.44769329974599;2380.8141076180809;2194.8498964984501;-922.44769329974599;-22.795956804248604
9256.0967029999993;0;2077.53621658979;-589.84874118481298;2159.647718661432;2077.53621658979;-589.84874118481298;-15.850168466795672
9280.5164839999998;0;2122.9868538771598;-669.30172893505005;2225.9914613696724;2122.9868538771598;-669.30172893505005;-17.498196818668411
9304.9362639999999;0;2338.0216928262698;-664.29871734712106;2430.5633548614292;2338.0216928262698;-664.29871734712106;-15.861361939874257
9329.3560440000001;0;2300.5539368582399;-656.12176855430698;2392.2884841851283;2300.5539368582399;-656.12176855430698;-15.91823687299647
9353.7758240000003;0;2340.3171211075701;-706.09952098479698;2444.5164677056655;2340.3171211075701;-706.09952098479698;-16.789142720989616
9378.1956040000005;0;2239.9097163638999;-639.03069314187098;2329.2822422881231;2239.9097163638999;-639.03069314187098;-15.923080338022805
9402.6153849999992;0;2305.5680037153602;-693.16731568622902;2407.5142257714042;2305.5680037153602;-693.16731568622902;-16.733366476338876
9427.0351649999993;0;2415.6385338797299;-661.30577732944698;2504.5228802097049;2415.6385338797299;-661.30577732944698;-15.310191345822995
9451.4549449999995;0;2398.49653164963;-706.48404096771401;2500.3810334581758;2398.49653164963;-706.48404096771401;-16.412488767058846
9475.8747249999997;0;2177.1393273669801;-740.68581309329602;2299.685005492192;2177.1393273669801;-740.68581309329602;-18.788847169199403
9500.2945049999998;0;2142.0320978217201;-622.89283712169799;2230.7615279621523;2142.0320978217201;-622.89283712169799;-16.21418175145298
9524.7142860000004;0;2032.7439556868701;-708.19660261994898;2152.577621676845;2032.7439556868701;-708.19660261994898;-19.208050361976621
9549.1340660000005;0;2402.1563622128401;-576.946997734344;2470.4702035673895;2402.1563622128401;-576.946997734344;-13.505418644583296
9573.5538460000007;0;2037.3795861005501;-600.86263861494399;2124.1354684535922;2037.3795861005501;-600.86263861494399;-16.431807530165557
9597.9736260000009;0;2176.6174102801601;-779.37464284963801;2311.9446759496027;2176.6174102801601;-779.37464284963801;-19.700764818072294
9622.3934069999996;0;2259.7079668649699;-623.99296530224399;2344.2797009443439;2259.7079668649699;-623.99296530224399;-15.436892610489346
9646.8131869999997;0;2450.1763324479498;-743.26119826908803;2560.4298992435793;2450.1763324479498;-743.26119826908803;-16.875178453707996
9671.2329669999999;0;2175.0864190770399;-800.71643435428405;2317.7894077543842;2175.0864190770399;-800.71643435428405;-20.210218354669546
9695.6527470000001;0;2157.4652771381002;-833.24898945970097;2312.7819396761543;2157.4652771381002;-833.24898945970097;-21.117390443316054
9720.0725270000003;0;2087.3640468109702;-583.01833361977799;2167.2561088288235;2087.3640468109702;-583.01833361977799;-15.605495453386032
9744.4923080000008;0;2166.1934883071399;-721.67709512688896;2283.2459478591086;2166.1934883071399;-721.67709512688896;-18.425726254129174
9768.9120879999991;0;1999.4446863836099;-691.34804523924595;2115.5947564606454;1999.4446863836099;-691.34804523924595;-19.073851595052808
9793.3318679999993;0;2253.45740366772;-603.90026311248801;2332.9735956354484;2253.45740366772;-603.90026311248801;-15.002091632667815
9817.7516479999995;0;2183.3281590791298;-671.91327604128401;2284.3794126082457;2183.3281590791298;-671.91327604128401;-17.105605571379055
9842.171429;0;2314.9645658709001;-580.08193709250804;2386.5364013521435;2314.9645658709001;-580.08193709250804;-14.06747208164427
9866.5912090000002;0;2239.8636290005602;-593.34203425201997;2317.1197306418771;2239.8636290005602;-593.34203425201997;-14.83692490967241
9891.0109890000003;0;2227.7018990126498;-544.01052732206904;2293.1644521712351;2227.7018990126498;-544.01052732206904;-13.723190543051629
9915.4307690000005;0;2263.19844032933;-590.50076135504196;2338.9652262207742;2263.19844032933;-590.50076135504196;-14.623271974462709
9939.8505490000007;0;2251.4817063625401;-571.35106044582994;2322.8456488449142;2251.4817063625401;-571.35106044582994;-14.239183176394869
9964.2703299999994;0;2216.2097915803502;-510.14528236487803;2274.1666714240096;2216.2097915803502;-510.14528236487803;-12.963003910648288
9988.6901099999995;0;2254.5533788379598;-717.11506935293198;2365.8539601426633;2254.5533788379598;-717.11506935293198;-17.644520386328214
10013.10989;0;2154.9659336243399;-596.25350782709097;2235.9330089869713;2154.9659336243399;-596.25350782709097;-15.466135060377708
10037.52967;0;2203.5157149319798;-494.10849247103499;2258.2348656161062;2203.5157149319798;-494.10849247103499;-12.638735317419775
10061.949451;0;2313.7854544136899;-627.79454021602896;2397.4422023859975;2313.7854544136899;-627.79454021602896;-15.180464681516618
10086.369231000001;0;2349.2016560816801;-430.72280851353298;2388.3614799084944;2349.2016560816801;-430.72280851353298;-10.389703465297645
10110.789011000001;0;2129.69291536835;-715.65747235343497;2246.7215073313932;2129.69291536835;-715.65747235343497;-18.574298200086254
10135.208790999999;0;2173.4935292106202;-660.70222264681604;2271.6957429486192;2173.4935292106202;-660.70222264681604;-16.908311142896338
10159.628570999999;0;2194.4957679101999;-655.27026709335905;2290.2381531867768;2194.4957679101999;-655.27026709335905;-16.625477112706843
10184.048352;0;2009.5272582334501;-787.289498151462;2158.2457124903153;2009.5272582334501;-787.289498151462;-21.394176087755501
10208.468132;0;2193.5524940218602;-347.62375015684302;2220.9265669316105;2193.5524940218602;-347.62375015684302;-9.0050748558628531
10232.887912;0;2201.8315140456798;-561.16513468298103;2272.216610411177;2201.8315140456798;-561.16513468298103;-14.298175214470074
10257.307692;0;2261.9133846196301;-665.72691824173899;2357.8474270387119;2261.9133846196301;-665.72691824173899;-16.40022394017053
10281.727473000001;0;2212.61309033007;-748.53147013195303;2335.7988032529438;2212.61309033007;-748.53147013195303;-18.690781890372914
10306.147252999999;0;2195.7930924227599;-621.18836767471396;2281.9689508987367;2195.7930924227599;-621.18836767471396;-15.796172004652346
10330.567032999999;0;2231.5519230857999;-772.08331907882803;2361.3421262129109;2231.5519230857999;-772.08331907882803;-19.084848559164829
10354.986813;0;2104.1121842433599;-644.63031450800099;2200.6445251934824;2104.1121842433599;-644.63031450800099;-17.033330374387525
10379.406593;0;2214.9438583159699;-624.37212452273695;2301.2641841763129;2214.9438583159699;-624.37212452273695;-15.742651829877429
10403.826374;0;2236.45920381616;-675.56161474333101;2336.2648106857728;2236.45920381616;-675.56161474333101;-16.807859695251821
10428.246154;0;2185.86482258367;-659.02601742886395;2283.0506595905595;2185.86482258367;-659.02601742886395;-16.777765271106993
10452.665934000001;0;2180.0072429910501;-732.22772955166704;2299.6932463739217;2180.0072429910501;-732.22772955166704;-18.566333154096998
10477.085714000001;0;2321.0462291823601;-579.89205429923197;2392.3901004311642;2321.0462291823601;-579.89205429923197;-14.027658392156088
10501.505494999999;0;2088.95856506787;-764.43563014741505;2224.4346965486061;2088.95856506787;-764.43563014741505;-20.099645677716236
10525.925275;0;2000.7128723144101;-681.41432570541997;2113.5698428774831;2000.7128723144101;-681.41432570541997;-18.808112025674419
10550.345055;0;2295.6598201345;-766.91469821706403;2420.3743851151075;2295.6598201345;-766.91469821706403;-18.473008851295539
10574.764835;0;2186.5321565813101;-485.11875896759602;2239.7015609376117;2186.5321565813101;-485.11875896759602;-12.509397031526534
10599.184615;0;2060.48651435274;-638.92263439171199;2157.2730027902239;2060.48651435274;-638.92263439171199;-17.227794854877597
10623.604396000001;0;2069.2415839904002;-581.26382973452098;2149.3320759419062;2069.2415839904002;-581.26382973452098;-15.690408529494196
10648.024176000001;0;2211.8146497356202;-636.35954802543404;2301.5380768408413;2211.8146497356202;-636.35954802543404;-16.051016847132392
10672.443955999999;0;2093.3859842709999;-631.34181956845202;2186.5171785920793;2093.3859842709999;-631.34181956845202;-16.78272416077932
10696.863735999999;0;2282.0030296682298;-828.92391790596298;2427.8905842503596;2282.0030296682298;-828.92391790596298;-19.963248940964913
10721.283516;0;2107.8888100126001;-646.32528104095798;2204.7520505238244;2107.8888100126001;-646.32528104095798;-17.04669664987939
10745.703297;0;2286.10827346313;-773.47615234587602;2413.4117751109848;2286.10827346313;-773.47615234587602;-18.692606015846565
10770.123077;0;2217.9887165832401;-613.11380906486602;2301.1698089790325;2217.9887165832401;-613.11380906486602;-15.452280312984577
10794.542857;0;2035.5704694291401;-681.52625302612296;2146.631120983714;2035.5704694291401;-681.52625302612296;-18.510982795258268
10818.962637000001;0;2180.6002815248298;-658.80153612492495;2277.9457964988383;2180.6002815248298;-658.80153612492495;-16.810582559740972
10843.382417999999;0;2170.9239257357299;-602.83867991814498;2253.0701643174107;2170.9239257357299;-602.83867991814498;-15.51931481161621
10867.802197999999;0;2062.6537981730698;-537.41124946329796;2131.5139085090427;2062.6537981730698;-537.41124946329796;-14.603386255046036
10892.221978;0;2211.3222629602201;-508.11411898921699;2268.9482384090866;2211.3222629602201;-508.11411898921699;-12.94070577462363
10916.641758;0;2265.2580680722199;-443.14399654124901;2308.1964207226465;2265.2580680722199;-443.14399654124901;-11.068773351648273
10941.061538;0;2084.07603862509;-608.13065019872897;2170.98959520362;2084.07603862509;-608.13065019872897;-16.267175597407906
10965.481319;0;2187.6720003412001;-710.875619261765;2300.2723593387082;2187.6720003412001;-710.875619261765;-18.001371542156875
10989.901099000001;0;2296.7777676913302;-510.39088925972601;2352.8040662155663;2296.7777676913302;-510.39088925972601;-12.528708573551993
11014.320879000001;0;2187.21476257019;-698.30890686796795;2295.9842654112654;2187.21476257019;-698.30890686796795;-17.706647913757742
11038.740658999999;0;2153.5058051470401;-564.04213260695701;2226.1470706487039;2153.5058051470401;-564.04213260695701;-14.677107892118837
11063.16044;0;2340.4367036150602;-632.61375476265505;2424.4265561867273;2340.4367036150602;-632.61375476265505;-15.125451315005529
11087.58022;0;2405.35165224812;-587.74629679029999;2476.1183898116569;2405.35165224812;-587.74629679029999;-13.731131028087102
11112;0;2058.9092782904199;-713.87545431624903;2179.1570802733813;2058.9092782904199;-713.87545431624903;-19.122713306346057
11136.41978;0;2169.1338298744299;-657.997616637276;2266.7382811886437;2169.1338298744299;-657.997616637276;-16.874953148253425
11160.83956;0;2038.5117952313401;-540.89521155769398;2109.0514382497513;2038.5117952313401;-540.89521155769398;-14.860335715011528
11185.259341000001;0;2187.4249584210302;-625.48802160060904;2275.0963087063128;2187.4249584210302;-625.48802160060904;-15.95773248137937
11209.679120999999;0;2199.9721762796598;-664.59456360552394;2298.1652487100837;2199.9721762796598;-664.59456360552394;-16.809160242226536
11234.098900999999;0;2153.8111745865999;-631.49344871315702;2244.4791270006826;2153.8111745865999;-631.49344871315702;-16.341039426369406
11258.518681;0;2130.6945154898099;-597.69371493698395;2212.9385204323971;2130.6945154898099;-597.69371493698395;-15.669653367109472
11282.938462;0;2180.5173206187301;-478.54607847408801;2232.4117305598479;2180.5173206187301;-478.54607847408801;-12.37814816807586
11307.358242;0;2071.6450638380102;-603.334652638085;2157.713135149877;2071.6450638380102;-603.334652638085;-16.237385545968397
11331.778022;0;2231.5439948640701;-646.43584242851296;2323.2881653790073;2231.5439948640701;-646.43584242851296;-16.155296836986231
11356.197802000001;0;2141.4285600000799;-732.44497799653402;2263.2259991826618;2141.4285600000799;-732.44497799653402;-18.882518289581615
11380.617582000001;0;2130.4147957810001;-658.00644517592798;2229.7174000253176;2130.4147957810001;-658.00644517592798;-17.163986813533064
11405.037362999999;0;2168.0741937774601;-667.85999029093398;2268.6080922793144;2168.0741937774601;-667.85999029093398;-17.121080420966756
11429.457143;0;2267.1430252383402;-707.131043684254;2374.8624822984666;2267.1430252383402;-707.131043684254;-17.322910688179185
11453.876923;0;2106.0674984502002;-620.33785993333504;2195.5271277064548;2106.0674984502002;-620.33785993333504;-16.412229183565934
11478.296703;0;2275.7467972202398;-681.46487773730303;2375.5878987416354;2275.7467972202398;-681.46487773730303;-16.670155842309679
11502.716484;0;1973.05745418886;-690.32485635802504;2090.3358880419082;1973.05745418886;-690.32485635802504;-19.283701286544872
11527.136264000001;0;2249.0957946441199;-658.10577589338595;2343.4024634599368;2249.0957946441199;-658.10577589338595;-16.309953319581403
11551.556044000001;0;2230.6985580567198;-544.50141197531605;2296.1920312899447;2230.6985580567198;-544.50141197531605;-13.717350903329393
11575.975823999999;0;2107.76683049745;-509.845736070143;2168.5533625747307;2107.76683049745;-509.845736070143;-13.598029647572559
11600.395603999999;0;2279.4027113191901;-592.78084619624303;2355.2209773153791;2279.4027113191901;-592.78084619624303;-14.577421555237347
11624.815385;0;2086.3507278304801;-508.92117906026198;2147.524185199054;2086.3507278304801;-508.92117906026198;-13.708390442017922
11649.235165;0;2001.27831087397;-588.47293834238803;2086.0046204972541;2001.27831087397;-588.47293834238803;-16.385895259066142
11673.654945;0;2393.7082334411698;-710.78284634923;2497.0084824662408;2393.7082334411698;-710.78284634923;-16.538153108558468
11698.074725;0;2140.63255973274;-472.17911662384802;2192.0905259508831;2140.63255973274;-472.17911662384802;-12.439070884445995
11722.494505000001;0;2268.5205546738398;-496.13572836369701;2322.1404281258883;2268.5205546738398;-496.13572836369701;-12.336601147902741
11746.914285999999;0;2132.3349190531899;-728.257331407317;2253.2667280555315;2132.3349190531899;-728.257331407317;-18.856599117630392
11771.334065999999;0;2343.6133621843101;-562.20535446925805;2410.1034110599385;2343.6133621843101;-562.20535446925805;-13.489680110604825
11795.753846;0;2139.8079707368402;-680.55987958486298;2245.4264408636227;2139.8079707368402;-680.55987958486298;-17.64311865965152
11820.173626;0;2023.8937648957599;-600.755900252674;2111.17351803975;2023.8937648957599;-600.755900252674;-16.532559776835381
11844.593407;0;2150.6780806133902;-689.54400546766499;2258.5143661060224;2150.6780806133902;-689.54400546766499;-17.776734876157231
11869.013187;0;2087.4566621819799;-508.469690982754;2148.4917368088782;2087.4566621819799;-508.469690982754;-13.689703919601271
11893.432967000001;0;2081.9439411241801;-672.28579929735304;2187.7976985819701;2081.9439411241801;-672.28579929735304;-17.895918639775179
11917.852747000001;0;2144.80665049853;-643.41165612054795;2239.2351656881665;2144.80665049853;-643.41165612054795;-16.698500681978629
11942.272526999999;0;2051.4720522042498;-619.12841227214994;2142.8620048565303;2051.4720522042498;-619.12841227214994;-16.793664355542578
11966.692308;0;2189.9054469697699;-673.31787369646395;2291.0789654018899;2189.9054469697699;-673.31787369646395;-17.090797243544692
11991.112088;0;1944.0973381785;-621.03321347465101;2040.8813568043049;1944.0973381785;-621.03321347465101;-17.715849383099009
12015.531868;0;2450.4726622150702;-626.70473787887704;2529.3428191416133;2450.4726622150702;-626.70473787887704;-14.345812785110715
12039.951648;0;2300.34462301538;-491.62749252785397;2352.2931314028438;2300.34462301538;-491.62749252785397;-12.063712001043436
12064.371429000001;0;2057.4233813951;-769.69203672629999;2196.6831363924853;2057.4233813951;-769.69203672629999;-20.511066189506
12088.791209000001;0;2246.7873605025702;-612.26595370978498;2328.7170376381623;2246.7873605025702;-612.26595370978498;-15.243387005009286
12113.210988999999;0;2195.7479193920299;-557.76786193356702;2265.4831522923255;2195.7479193920299;-557.76786193356702;-14.25291529586768
12137.630768999999;0;1959.99541487028;-720.97455260439006;2088.3932416610673;1959.99541487028;-720.97455260439006;-20.195794173457539
12162.050549;0;2277.0663058221999;-571.09231156796704;2347.5896978481578;2277.0663058221999;-571.09231156796704;-14.079472327372782
12186.47033;0;2054.3392064499299;-684.16636545115398;2165.269773208865;2054.3392064499299;-684.16636545115398;-18.41955117330971
12210.89011;0;2156.9897303954099;-573.90883591299803;2232.0340608893666;2156.9897303954099;-573.90883591299803;-14.89946033320193
12235.30989;0;2271.0784150733198;-484.471968168557;2322.1779120801784;2271.0784150733198;-484.471968168557;-12.041977667346766
12259.729670000001;0;2112.5469923138198;-517.10076563302505;2174.9133308139953;2112.5469923138198;-517.10076563302505;-13.754191611275857
12284.149450999999;0;1954.7319876399599;-747.45415795127599;2092.7648844869123;1954.7319876399599;-747.45415795127599;-20.925949999046189
12308.569230999999;0;2217.43787919446;-772.41931125623603;2348.1188940272982;2217.43787919446;-772.41931125623603;-19.20520188552042
12332.989011;0;2313.9493441239802;-412.06431404574101;2350.3528599088659;2313.9493441239802;-412.06431404574101;-10.09729182083961
12357.408791;0;2134.2776711127199;-738.11601260367001;2258.3083105440401;2134.2776711127199;-738.11601260367001;-19.077370692426918
12381.828571;0;2243.0274293504799;-675.76235854346703;2342.6111102875893;2243.0274293504799;-675.76235854346703;-16.766106792973954
12406.248352000001;0;2122.6656900370099;-672.54134146670299;2226.6615116901194;2122.6656900370099;-672.54134146670299;-17.580184987063671
12430.668132000001;0;1978.3406688715099;-638.70232054157395;2078.8873120917747;1978.3406688715099;-638.70232054157395;-17.892543624434882
12455.087912000001;0;2301.12806438911;-764.79014330969301;2424.8905814536934;2301.12806438911;-764.79014330969301;-18.384456513171134
12479.507691999999;0;2130.3161061240899;-719.12260399005697;2248.4181176064972;2130.3161061240899;-719.12260399005697;-18.652941176543152
12503.927473;0;2116.73635310587;-696.59334158114302;2228.4108849346253;2116.73635310587;-696.59334158114302;-18.215774759993764
12528.347253;0;2133.7766065350502;-517.84441594141799;2195.715246956659;2133.7766065350502;-517.84441594141799;-13.641329200415987
12552.767033;0;2214.5477605305;-679.51677372262702;2316.455229319371;2214.5477605305;-679.51677372262702;-17.058224889586036
12577.186813;0;2152.6582281258902;-615.02617613682401;2238.7931222986153;2152.6582281258902;-615.02617613682401;-15.944927572084572
12601.606593;0;2041.90087769668;-533.71890092910405;2110.5011394328699;2041.90087769668;-533.71890092910405;-14.648432791643845
12626.026373999999;0;2082.9422367730799;-497.37805058050901;2141.5025769147483;2082.9422367730799;-497.37805058050901;-13.429962152665382
12650.446153999999;0;2177.9127208577602;-766.76357551522403;2308.945690225507;2177.9127208577602;-766.76357551522403;-19.395305635962611
12674.865933999999;0;2283.9461091814201;-487.67314442479301;2335.4303512282513;2283.9461091814201;-487.67314442479301;-12.052923673769193
12699.285714;0;2166.7455023582602;-788.20244428178603;2305.6559077975039;2166.7455023582602;-788.20244428178603;-19.989995680511804
12723.705495;0;2267.36795758879;-424.81952098096099;2306.8222906212027;2267.36795758879;-424.81952098096099;-10.612039400261592
12748.125275;0;1920.2565816108399;-631.62376240021104;2021.4682575910872;1920.2565816108399;-631.62376240021104;-18.207418620962006
12772.545055000001;0;2212.2709499512298;-526.40154694538899;2274.0363551677478;2212.2709499512298;-526.40154694538899;-13.384418329301528
12796.964835000001;0;2101.1848105805402;-518.93477353288904;2164.3176539953674;2101.1848105805402;-518.93477353288904;-13.872865894386894
12821.384615000001;0;2288.7317554247802;-704.90232642353101;2394.8236549038643;2288.7317554247802;-704.90232642353101;-17.118213743321522
12845.804396;0;1901.5240740290101;-751.81006876535798;2044.7523526356088;1901.5240740290101;-751.81006876535798;-21.572472967101376
12870.224176;0;2366.5465749843602;-327.76874219917698;2389.1368817907937;2366.5465749843602;-327.76874219917698;-7.8853500332669126
12894.643956;0;2165.2695407127899;-591.71421033548995;2244.6643158057127;2165.2695407127899;-591.71421033548995;-15.284328817196856
12919.063736;0;2136.3905845610602;-580.82851349104601;2213.9391346388379;2136.3905845610602;-580.82851349104601;-15.209591053326958
12943.483516;0;2191.2227417593899;-731.03726209476099;2309.9507749245527;2191.2227417593899;-731.03726209476099;-18.44976588520645
12967.903297000001;0;2166.7344740931599;-641.65802008078697;2259.748502811266;2166.7344740931599;-641.65802008078697;-16.496159592968507
12992.323076999999;0;2276.1531700620899;-731.81806779110298;2390.9058822816942;2276.1531700620899;-731.81806779110298;-17.823392624818876
13016.742856999999;0;2127.7992426671099;-457.50705411101598;2176.4288000428742;2127.7992426671099;-457.50705411101598;-12.134657877742756
13041.162636999999;0;2123.3952125800001;-600.76431290030803;2206.7453383800867;2123.3952125800001;-600.76431290030803;-15.797602456951827
13065.582418;0;2089.7720164719399;-617.03494979850302;2178.9628748792484;2089.7720164719399;-617.03494979850302;-16.449986088380328
13090.002198;0;2215.2221349183001;-683.64330318526595;2318.3134544366631;2215.2221349183001;-683.64330318526595;-17.15083403543921
13114.421978;0;2062.5690733459501;-676.27883597324399;2170.6091878337975;2062.5690733459501;-676.27883597324399;-18.15337510526188
13138.841758;0;2165.9994082144299;-546.75705799557295;2233.9419681032978;2165.9994082144299;-546.75705799557295;-14.1670536780614
13163.261538000001;0;2175.6308109043798;-594.57529010557198;2255.4133104512298;2175.6308109043798;-594.57529010557198;-15.285054238066007
13187.681318999999;0;2272.2068403344501;-446.443850251073;2315.6502405781553;2272.2068403344501;-446.443850251073;-11.115893466032704
13212.101099;0;2151.7593769571099;-551.57642967797506;2221.3295509894865;2151.7593769571099;-551.57642967797506;-14.377478314211094
13236.520879;0;2417.5289680986598;-591.72430726726304;2488.8921164660978;2417.5289680986598;-591.72430726726304;-13.753549393115684
13260.940659;0;2086.6031907008301;-576.54249508845601;2164.7896258264236;2086.6031907008301;-576.54249508845601;-15.445833878608129
13285.36044;0;2065.5505945249602;-621.55174950692503;2157.04099076896;2065.5505945249602;-621.55174950692503;-16.747242353721965
13309.780220000001;0;2147.4279248571502;-628.16840472291301;2237.4186548673488;2147.4279248571502;-628.16840472291301;-16.30532212741436
13334.200000000001;0;2081.2349708145598;-590.10371530845998;2163.2756177986957;2081.2349708145598;-590.10371530845998;-15.829908690743171
13358.619780000001;0;2120.8852417467901;-628.47757987861496;2212.043913910712;2120.8852417467901;-628.47757987861496;-16.506028719874163
13383.039559999999;0;2156.5483275035799;-576.43414546853398;2232.2582764815825;2156.5483275035799;-576.43414546853398;-14.965011763784746
13407.459341;0;2065.5988310027201;-746.32151364160404;2196.2910399954053;2065.5988310027201;-746.32151364160404;-19.865294657466762
13431.879121;0;2094.4734644451;-394.14990386451302;2131.2374902814245;2094.4734644451;-394.14990386451302;-10.657602621506934
13456.298901;0;2170.7955529964702;-642.240319375843;2263.8078453661292;2170.7955529964702;-642.240319375843;-16.481105099507605
13480.718681;0;2111.4875811856;-547.258514254592;2181.2546130438691;2111.4875811856;-547.258514254592;-14.53028021807976
13505.138462000001;0;2193.5504405039101;-742.13837528906299;2315.6927479939104;2193.5504405039101;-742.13837528906299;-18.692090595641247
13529.558241999999;0;2051.6160388468802;-637.22387967915199;2148.2976152495989;2051.6160388468802;-637.22387967915199;-17.254588968797957
13553.978021999999;0;1949.1183974047001;-599.68317576090305;2039.2847859953617;1949.1183974047001;-599.68317576090305;-17.101505468731183
13578.397802;0;2202.9099145114801;-674.20382710794195;2303.7714495886898;2202.9099145114801;-674.20382710794195;-17.016807417241981
13602.817582;0;2119.7511320833401;-603.08392087432799;2203.8727453248644;2119.7511320833401;-603.08392087432799;-15.881420844839083
13627.237363;0;2251.8839841587701;-491.73795180118998;2304.9485224951131;2251.8839841587701;-491.73795180118998;-12.31816290946335
13651.657143;0;1909.4129458916;-491.26474448948898;1971.5980440030776;1909.4129458916;-491.26474448948898;-14.428452315609984
13676.076923000001;0;2155.2882359442901;-525.57905099933498;2218.4455636434291;2155.2882359442901;-525.57905099933498;-13.704426603365924
13700.496703000001;0;2136.4439667423699;-679.06778748715601;2241.768472218434;2136.4439667423699;-679.06778748715601;-17.632835995836786
13724.916483999999;0;2261.84005420832;-746.22571624763304;2381.7584366199671;2261.84005420832;-746.22571624763304;-18.258743655910227
13749.336264;0;2160.2984939589401;-544.88331934338805;2227.9558825748622;2160.2984939589401;-544.88331934338805;-14.156215275634979
13773.756044;0;1950.88669442064;-704.21572062621794;2074.0970747881097;1950.88669442064;-704.21572062621794;-19.848169501753645
13798.175824;0;2043.5200308788901;-474.06388145560499;2097.7870912711842;2043.5200308788901;-474.06388145560499;-13.060679323721731
13822.595604;0;1984.2629452554399;-646.33814707449596;2086.8762388501832;1984.2629452554399;-646.33814707449596;-18.042092663503411
13847.015385000001;0;1988.09149550592;-434.56266746737703;2035.0313281272424;1988.09149550592;-434.56266746737703;-12.329946279709398
13871.435165000001;0;2104.2302710010999;-603.30868882378604;2189.0103716994208;2104.2302710010999;-603.30868882378604;-15.998248036440305
13895.854944999999;0;2154.30072242605;-732.08570428803898;2275.2936252423146;2154.30072242605;-732.08570428803898;-18.769055966826912
13920.274724999999;0;2225.1980448466102;-719.981405999304;2338.7773651576822;2225.1980448466102;-719.981405999304;-17.92942064105252
13944.694504999999;0;2178.7818400319802;-543.946746001571;2245.655443058627;2178.7818400319802;-543.946746001571;-14.01771109605313
13969.114286;0;2182.8243101795401;-637.48714350607895;2274.0078775691004;2182.8243101795401;-637.48714350607895;-16.280282121300591
13993.534066;0;2144.72099605738;-658.575102264782;2243.5572906107009;2144.72099605738;-658.575102264782;-17.070044615977341
14017.953846;0;2079.8776088385998;-597.08179815958499;2163.8848262885099;2079.8776088385998;-597.08179815958499;-16.017472896643309
14042.373626000001;0;2179.9860417120999;-624.55025444949501;2267.6865220732161;2179.9860417120999;-624.55025444949501;-15.986625309634166
14066.793406999999;0;2189.2786308423902;-336.04794367209303;2214.9196698547271;2189.2786308423902;-336.04794367209303;-8.7266249195884811
14091.213186999999;0;2294.9772751488999;-473.91133034694599;2343.3976705802802;2294.9772751488999;-473.91133034694599;-11.667544020737463
14115.632967;0;2031.0889159123601;-656.31878727080505;2134.4967872701673;2031.0889159123601;-656.31878727080505;-17.907533835485349
14140.052747;0;2193.2927687235201;-447.58623433923401;2238.4965058058187;2193.2927687235201;-447.58623433923401;-11.534005352453715
14164.472527;0;2182.3842531172199;-501.08140795325397;2239.1702940264327;2182.3842531172199;-501.08140795325397;-12.931144987883574
14188.892308;0;2072.19307709546;-756.71166688769699;2206.0364220851629;2072.19307709546;-756.71166688769699;-20.060894503580833
14213.312088000001;0;1995.86019921756;-489.73326747449102;2055.0660836313755;1995.86019921756;-489.73326747449102;-13.786543031167071
14237.731868000001;0;2040.4402534497499;-713.36713927920096;2161.5478489502539;2040.4402534497499;-713.36713927920096;-19.270357773290993
14262.151647999999;0;1979.4087159104699;-617.94572278675196;2073.6238282130093;1979.4087159104699;-617.94572278675196;-17.337686539920586
14286.571429;0;2068.8757090909098;-590.46694640626697;2151.487372601744;2068.8757090909098;-590.46694640626697;-15.928997759790629
14310.991209;0;2319.7924012549702;-522.294057070387;2377.8620369927571;2319.7924012549702;-522.294057070387;-12.688394171678782
14335.410989;0;2111.7409377884601;-761.34784441652198;2244.7940503594909;2111.7409377884601;-761.34784441652198;-19.825799809825622
14359.830769;0;2173.9390437724201;-475.62206774480001;2225.3600421873275;2173.9390437724201;-475.62206774480001;-12.340920907153057
14384.250549;0;2183.0185758125999;-434.84888481047398;2225.9073778941893;2183.0185758125999;-434.84888481047398;-11.265639580278362
14408.670330000001;0;2017.17403058125;-646.66216462324803;2118.2924785795353;2017.17403058125;-646.66216462324803;-17.774721488355066
14433.090109999999;0;2191.9506933944299;-470.14910323973902;2241.8046350093609;2191.9506933944299;-470.14910323973902;-12.105887452989871
14457.509889999999;0;2029.2526936817301;-427.78902449448998;2073.8538869198346;2029.2526936817301;-427.78902449448998;-11.904282443813761
14481.92967;0;1913.98314756783;-622.25078247034799;2012.5922402361134;1913.98314756783;-622.25078247034799;-18.009746010787243
14506.349451;0;2055.3301860546599;-470.80047082890201;2108.5623673584328;2055.3301860546599;-470.80047082890201;-12.901775116488452
14530.769231;0;2154.2087071741898;-518.89918283719601;2215.8229884208267;2154.2087071741898;-518.89918283719601;-13.543231821022088
14555.189011;0;2102.4712809136399;-496.31070221272302;2160.2568829186794;2102.4712809136399;-496.31070221272302;-13.282127012058684
14579.608791000001;0;2158.0242684375899;-592.18848792332403;2237.8015882545324;2158.0242684375899;-592.18848792332403;-15.344943376672585
14604.028571000001;0;2217.19427914567;-563.94849639133497;2287.7911570023903;2217.19427914567;-563.94849639133497;-14.270702521915883
14628.448351999999;0;2418.2939536229701;-677.14974370290099;2511.3099015307366;2418.2939536229701;-677.14974370290099;-15.642849244484088
14652.868132;0;2151.8380043288098;-473.06538813754702;2203.2243776627752;2151.8380043288098;-473.06538813754702;-12.398809278389326
14677.287912;0;2043.6888996482901;-566.25377232837604;2120.6856563908182;2043.6888996482901;-566.25377232837604;-15.486687806989968
14701.707692;0;2061.0806393952498;-636.73810409359601;2157.1946632825325;2061.0806393952498;-636.73810409359601;-17.167702552025453
14726.127473;0;2202.7417683664098;-652.55824622807597;2297.3688347381753;2202.7417683664098;-652.55824622807597;-16.501827135124984
14750.547253000001;0;2124.19091578914;-636.17019321659302;2217.4082983199874;2124.19091578914;-636.17019321659302;-16.672339677091674
14774.967033000001;0;2246.9837586335402;-587.51666878644403;2322.5227335087234;2246.9837586335402;-587.51666878644403;-14.653027729714234
14799.386812999999;0;2114.2740135661702;-482.26287146798802;2168.5783549684693;2114.2740135661702;-482.26287146798802;-12.849251101509681
14823.806592999999;0;2110.16399241825;-551.96535029668303;2181.1597426201201;2110.16399241825;-551.96535029668303;-14.658690336031762
14848.226374;0;2357.9233635987798;-697.17332096945404;2458.8316794926327;2357.9233635987798;-697.17332096945404;-16.471504451031095
14872.646154;0;2107.8912000124201;-484.01768609907299;2162.7478890398902;2107.8912000124201;-484.01768609907299;-12.93218005488143
14897.065934;0;2132.1209166087201;-611.19906881636598;2217.995469959847;2132.1209166087201;-611.19906881636598;-15.995610630856026
14921.485714;0;2072.6276865548298;-518.66473537749596;2136.538938282622;2072.6276865548298;-518.66473537749596;-14.049454957949109
14945.905495000001;0;2024.98990308418;-645.50246843632601;2125.3840933700117;2024.98990308418;-645.50246843632601;-17.680629685377717
14970.325274999999;0;2108.6488381918098;-318.757852262364;2132.6055639021915;2108.6488381918098;-318.757852262364;-8.5961401404711157
14994.745054999999;0;2231.0502457479802;-705.68708984055695;2339.9956127778864;2231.0502457479802;-705.68708984055695;-17.552300663050982
15019.164835;0;1987.41069396017;-468.67089274377003;2041.9240123404411;1987.41069396017;-468.67089274377003;-13.269058656833787
15043.584615;0;2042.09693262991;-701.905190091701;2159.3588812733637;2042.09693262991;-701.905190091701;-18.96876097097034
15068.004396;0;2273.17313314594;-503.03436730018802;2328.1665893878021;2273.17313314594;-503.03436730018802;-12.477992141101062
15092.424176;0;2173.2950034283299;-483.28538064593801;2226.3818026278946;2173.2950034283299;-483.28538064593801;-12.537121504214264
15116.843956000001;0;2067.2018196612398;-534.45395187724398;2135.1731522028708;2067.2018196612398;-534.45395187724398;-14.495822776356603
15141.263736000001;0;2198.0021411468601;-530.11600908826301;2261.0255185596311;2198.0021411468601;-530.11600908826301;-13.559688614571526
15165.683515999999;0;2141.4009325100001;-595.91336758666;2222.7709498333766;2141.4009325100001;-595.91336758666;-15.550928669408798
15190.103297;0;2049.4325013396701;-528.066604869;2116.3714033045453;2049.4325013396701;-528.066604869;-14.448819677982545
15214.523077;0;2089.4166725752402;-630.07678078442905;2182.3516630733593;2089.4166725752402;-630.07678078442905;-16.781016460062279
15238.942857;0;2078.81598114791;-565.56051628609998;2154.3756824327893;2078.81598114791;-565.56051628609998;-15.2194721736972
15263.362637;0;2125.47865471355;-824.72474424465395;2279.8750876774661;2125.47865471355;-824.72474424465395;-21.207167486102971
15287.782418000001;0;2121.80844520241;-506.98773734953397;2181.537907980301;2121.80844520241;-506.98773734953397;-13.438365909922554
15312.202198000001;0;2158.2084861446501;-711.11925132566296;2272.3455853528867;2158.2084861446501;-711.11925132566296;-18.236801455858902
15336.621977999999;0;2099.1304740513901;-548.60880334187095;2169.6359985480085;2099.1304740513901;-548.60880334187095;-14.646670851079993
15361.041757999999;0;2218.34152828896;-557.869450425575;2287.4128310931396;2218.34152828896;-557.869450425575;-14.116047702834946
15385.461538;0;2140.02588205959;-394.39868268055801;2176.0655083855095;2140.02588205959;-394.39868268055801;-10.442224073006814
15409.881319;0;2051.8617202200999;-533.56814233975695;2120.1017620445691;2051.8617202200999;-533.56814233975695;-14.576415739962288
15434.301099;0;2179.0094538984299;-569.07736795575204;2252.0948583259501;2179.0094538984299;-569.07736795575204;-14.636631962120385
15458.720879;0;1945.3533355955799;-752.584059560691;2085.8529111655257;1945.3533355955799;-752.584059560691;-21.149580203692896
15483.140659000001;0;2231.7825033414701;-600.38423759551699;2311.1283769999168;2231.7825033414701;-600.38423759551699;-15.056990757820261
15507.560439999999;0;2225.0377077345001;-500.04048484229901;2280.5335532111167;2225.0377077345001;-500.04048484229901;-12.665848440892193
15531.980219999999;0;2036.4554573921901;-596.08691098549002;2121.9025508704817;2036.4554573921901;-596.08691098549002;-16.315178423491577
15556.4;0;1989.9660623148;-524.31043852718994;2057.8790939006221;1989.9660623148;-524.31043852718994;-14.760664768204887
15580.81978;0;2083.0571597725602;-632.04633540230805;2176.8347895454108;2083.0571597725602;-632.04633540230805;-16.878975925359008
15605.23956;0;2179.2024519636602;-582.74274742113505;2255.7731349398505;2179.2024519636602;-582.74274742113505;-14.971226601433642
15629.659341;0;2220.8405187190601;-511.08537035482499;2278.8902705867768;2220.8405187190601;-511.08537035482499;-12.95992041608937
15654.079121000001;0;1939.2683474338701;-515.22589859794596;2006.5441559918272;1939.2683474338701;-515.22589859794596;-14.878655456969817
15678.498901000001;0;2233.82621355929;-497.01653973412101;2288.4503475395559;2233.82621355929;-497.01653973412101;-12.543734017891349
15702.918680999999;0;2064.7977979511402;-562.334403366115;2140.0023195391641;2064.7977979511402;-562.334403366115;-15.234654164268376
15727.338462;0;1967.6600668235201;-418.10374760469199;2011.5906348790322;1967.6600668235201;-418.10374760469199;-11.996230188162007
15751.758242;0;2147.3181180637098;-659.04634838919696;2246.1783521104926;2147.3181180637098;-659.04634838919696;-17.062089283387984
15776.178022;0;2132.23246258478;-571.18601935768697;2207.4122277476936;2132.23246258478;-571.18601935768697;-14.996391009090368
15800.597802;0;2076.8737396978299;-614.55459544348696;2165.8905515808401;2076.8737396978299;-614.55459544348696;-16.483679749395019
15825.017582;0;2057.62245387966;-384.979713841918;2093.3273854749905;2057.62245387966;-384.979713841918;-10.597474781659352
15849.437362999999;0;2026.83578752112;-456.92728932561999;2077.7020617275271;2026.83578752112;-456.92728932561999;-12.704307453541562
15873.857142999999;0;1970.58278344066;-499.26292582963299;2032.8452905965828;1970.58278344066;-499.26292582963299;-14.217181884301008
15898.276922999999;0;2012.73258944391;-535.13827876971698;2082.6582662583419;2012.73258944391;-535.13827876971698;-14.88914087819909
15922.696703;0;2138.4851534793202;-438.45232531008799;2182.9702685151933;2138.4851534793202;-438.45232531008799;-11.586742708209149
15947.116484;0;1955.9911921141199;-671.50673900507502;2068.0480758815174;1955.9911921141199;-671.50673900507502;-18.947738281111008
15971.536264;0;2072.6511259722201;-494.80718589679498;2130.895783751288;2072.6511259722201;-494.80718589679498;-13.426994104574989
15995.956044;0;2001.2557470983199;-658.84480623978004;2106.9174269541718;2001.2557470983199;-658.84480623978004;-18.222356333699246
16020.375824000001;0;2064.2291277853101;-691.55711609861601;2176.9917631502276;2064.2291277853101;-691.55711609861601;-18.521856646315026
16044.795604000001;0;2105.1177896884701;-489.16881023063098;2161.2049956830383;2105.1177896884701;-489.16881023063098;-13.081732989551618
16069.215385;0;2295.1032493960902;-477.82175376012299;2344.3149433800254;2295.1032493960902;-477.82175376012299;-11.760518617881008
16093.635165;0;1969.0206917713899;-371.728573208527;2003.802539364478;1969.0206917713899;-371.728573208527;-10.6909600255582
16118.054945;0;2056.3043206943798;-537.89425553238902;2125.4923404804636;2056.3043206943798;-537.89425553238902;-14.659139640288576
16142.474725;0;2053.9657157305801;-518.70577182321495;2118.4501030516039;2053.9657157305801;-518.70577182321495;-14.173060423727838
16166.894505;0;2028.1181986466399;-524.93829273680706;2094.9519418982209;2028.1181986466399;-524.93829273680706;-14.511419123738756
16191.314286000001;0;2307.5180642720002;-641.22424638244104;2394.9547284010041;2307.5180642720002;-641.22424638244104;-15.529804678114164
16215.734066000001;0;2161.05329906716;-746.66913326182703;2286.4090088991129;2161.05329906716;-746.66913326182703;-19.060628476924084
16240.153845999999;0;2030.8751361867;-832.233727026932;2194.7817192564921;2030.8751361867;-832.233727026932;-22.28336175348683
16264.573625999999;0;2189.6783754426201;-436.78373759527398;2232.8169251662193;2189.6783754426201;-436.78373759527398;-11.280946908391458
16288.993407;0;2169.3177066768699;-753.86895026213597;2296.5752125003723;2169.3177066768699;-753.86895026213597;-19.163071013941305
16313.413187;0;2169.9812787918499;-674.26977382812697;2272.3244658730732;2169.9812787918499;-674.26977382812697;-17.261382276042955
16337.832967;0;2383.8044745348402;-476.41677371470098;2430.9456421502005;2383.8044745348402;-476.41677371470098;-11.301979269781773
16362.252747;0;2090.6375599532598;-555.54952039994703;2163.1922421976119;2090.6375599532598;-555.54952039994703;-14.881414088200334
16386.672526999999;0;2189.22628835143;-648.06366611043097;2283.1334295089873;2189.22628835143;-648.06366611043097;-16.490021470250831
16411.092307999999;0;2100.0003041672198;-587.02724518117304;2180.5050479389893;2100.0003041672198;-587.02724518117304;-15.617630483328391
16435.512087999999;0;2044.2436327493899;-508.36862349193598;2106.5067499031443;2044.2436327493899;-508.36862349193598;-13.965201267981373
16459.931868;0;2170.9943511655802;-519.45562585320204;2232.2747635592264;2170.9943511655802;-519.45562585320204;-13.456223896079868
16484.351648;0;2085.0950194770899;-599.26683027670697;2169.5027020305961;2085.0950194770899;-599.26683027670697;-16.034918079748113
16508.771429;0;2017.9915151002899;-564.11029801311997;2095.3544290504205;2017.9915151002899;-564.11029801311997;-15.61782858880926
16533.191209000001;0;1981.88749773411;-497.23710816379702;2043.3117225254368;1981.88749773411;-497.23710816379702;-14.084263871398914
16557.610989000001;0;2243.1500872751299;-602.80673929653801;2322.735085838191;2243.1500872751299;-602.80673929653801;-15.041851515779991
16582.030769000001;0;1990.1990266952801;-651.50702878740697;2094.1235814579418;1990.1990266952801;-651.50702878740697;-18.126259078644125
16606.450549000001;0;2219.5006240794401;-519.37356458270597;2279.4586901008693;2219.5006240794401;-519.37356458270597;-13.170496887339015
16630.870330000002;0;2064.5252710138702;-595.50170407605196;2148.6942253872176;2064.5252710138702;-595.50170407605196;-16.089934180818695
16655.290110000002;0;2357.19984811841;-644.26773305962001;2443.6595580872627;2357.19984811841;-644.26773305962001;-15.286675423796504
16679.709889999998;0;2071.9689311669899;-303.74598381624497;2094.1148188210163;2071.9689311669899;-303.74598381624497;-8.34002607432957
16704.129669999998;0;2140.3972551221;-559.01566573677496;2212.1932384566562;2140.3972551221;-559.01566573677496;-14.637192999786617
16728.549450999999;0;2132.7275006887398;-486.35264505075202;2187.4792541969173;2132.7275006887398;-486.35264505075202;-12.846200988006052
16752.969230999999;0;2211.6744665040801;-725.65459923242997;2327.6766405953567;2211.6744665040801;-725.65459923242997;-18.164761744326832
16777.389010999999;0;2247.0462839144602;-495.91769781354998;2301.1195894734537;2247.0462839144602;-495.91769781354998;-12.445536673628732
16801.808790999999;0;2198.2915897123498;-593.03132550332998;2276.8777012453452;2198.2915897123498;-593.03132550332998;-15.097248134847664
16826.228571;0;2180.4959472012001;-469.313785525296;2230.4300045159325;2180.4959472012001;-469.313785525296;-12.14661707269544
16850.648352;0;2189.6595207376199;-514.32960807573204;2249.2540457894565;2189.6595207376199;-514.32960807573204;-13.218590335961705
16875.068132;0;2138.0202157562198;-657.20576113037896;2236.7498419459503;2138.0202157562198;-657.20576113037896;-17.086898014291389
16899.487912000001;0;2029.7637592066201;-632.79753277909901;2126.1170324513901;2029.7637592066201;-632.79753277909901;-17.315348172276305
16923.907692000001;0;2103.4748189730999;-489.444187669933;2159.6670870524918;2103.4748189730999;-489.444187669933;-13.098714844176374
16948.327473000001;0;2204.2127433208002;-564.08873033824602;2275.2472203064926;2204.2127433208002;-564.08873033824602;-14.354707935714874
16972.747253000001;0;2103.7785232390502;-613.03796210789903;2191.278078616971;2103.7785232390502;-613.03796210789903;-16.246044879735212
16997.167033000002;0;2317.3899741830501;-570.32599643754304;2386.5389237673444;2317.3899741830501;-570.32599643754304;-13.826122579311052
17021.586813000002;0;2212.1352590127999;-610.23691648781903;2294.7617519934806;2212.1352590127999;-610.23691648781903;-15.42198578576904
17046.006592999998;0;2089.42587886919;-599.61374610364396;2173.7610604214838;2089.42587886919;-599.61374610364396;-16.012174769016969
17070.426373999999;0;2022.76811236607;-674.32447901543799;2132.2064485889809;2022.76811236607;-674.32447901543799;-18.43669357825781
17094.846153999999;0;2087.6945429069401;-610.02990552906795;2174.9954000234625;2087.6945429069401;-610.02990552906795;-16.288503281100343
17119.265933999999;0;2161.7721870858099;-574.13741791224004;2236.7147255527916;2161.7721870858099;-574.13741791224004;-14.873619222495179
17143.685713999999;0;2197.4859849618601;-732.61623747257704;2316.3918505970169;2197.4859849618601;-732.61623747257704;-18.437786029996257
17168.105495;0;2124.99639015917;-569.10009565892904;2199.8828553058243;2124.99639015917;-569.10009565892904;-14.992679907515305
17192.525275;0;2096.09055969781;-542.73114916607301;2165.2142468424236;2096.09055969781;-542.73114916607301;-14.516531268946894
17216.945055;0;2122.0950047904798;-743.584045883812;2248.6005520433469;2122.0950047904798;-743.584045883812;-19.310507917546058
17241.364835;0;2058.0562126436798;-421.834039366365;2100.8425288843978;2058.0562126436798;-421.834039366365;-11.583323238951902
17265.784615;0;2077.1689724930102;-643.98301934285803;2174.705743195987;2077.1689724930102;-643.98301934285803;-17.224962143508169
17290.204396000001;0;2054.21697385369;-506.503789269572;2115.7394603809435;2054.21697385369;-506.503789269572;-13.851012400759982
17314.624176000001;0;2102.3798055106899;-599.20882546698601;2186.1043120438449;2102.3798055106899;-599.20882546698601;-15.908322734462729
17339.043956000001;0;2146.9453262417601;-553.71365899321097;2217.1993708340683;2146.9453262417601;-553.71365899321097;-14.461868081954584
17363.463736000002;0;2131.5830807680099;-749.71999388753102;2259.5854707116437;2131.5830807680099;-749.71999388753102;-19.377783327788489
17387.883516000002;0;2050.6880453091699;-524.34847400886804;2116.6631242050235;2050.6880453091699;-524.34847400886804;-14.342877100590679
17412.303296999999;0;2055.7007168457399;-650.88598027244404;2156.28337575452;2055.7007168457399;-650.88598027244404;-17.569082439495578
17436.723076999999;0;2112.4737901550898;-529.39963250043502;2177.7992297233936;2112.4737901550898;-529.39963250043502;-14.068943801215404
17461.142856999999;0;2181.8524134105401;-607.03569171913;2264.7234455726202;2181.8524134105401;-607.03569171913;-15.547648160015235
17485.562636999999;0;2126.5678004924398;-533.31561136725804;2192.4224390886179;2126.5678004924398;-533.31561136725804;-14.078676251668767
17509.982418;0;2182.8139635530001;-553.82625839325397;2251.9769812251257;2182.8139635530001;-553.82625839325397;-14.236736426749484
17534.402198;0;2084.5294574601398;-629.60420962857199;2177.5363417865346;2084.5294574601398;-629.60420962857199;-16.806238379626187
17558.821978;0;2179.2186852925101;-541.92972588302405;2245.5916605927414;2179.2186852925101;-541.92972588302405;-13.965080001441692
17583.241758;0;2086.8217760441698;-531.10942107039398;2153.3467770245161;2086.8217760441698;-531.10942107039398;-14.278992243879932
17607.661538;0;2167.9699054456;-468.80711631360202;2218.0788135736025;2167.9699054456;-468.80711631360202;-12.201904483552248
17632.081319000001;0;2081.5410865601498;-587.574308563611;2162.8816109815198;2081.5410865601498;-587.574308563611;-15.763232556453319
17656.501099000001;0;2174.7535164391702;-430.40557938331;2216.9352313563018;2174.7535164391702;-430.40557938331;-11.19474666496618
17680.920879000001;0;2151.13752089837;-664.28333002485499;2251.3695779160062;2151.13752089837;-664.28333002485499;-17.160981380073498
17705.340659000001;0;2067.7080609580698;-597.70908182015796;2152.3644607364427;2067.7080609580698;-597.70908182015796;-16.122911290720477
17729.760439999998;0;2123.4691078575502;-611.80779890634801;2209.8483737188781;2123.4691078575502;-611.80779890634801;-16.072596738859282
17754.180219999998;0;2111.3214451384501;-647.73786581691297;2208.4480042587743;2111.3214451384501;-647.73786581691297;-17.055627687131018
17778.599999999999;0;2198.4127077215799;-638.09692323685897;2289.1452808670915;2198.4127077215799;-638.09692323685897;-16.185554404814351
17803.019779999999;0;2126.3927393571298;-707.36441111282602;2240.9619568613193;2126.3927393571298;-707.36441111282602;-18.400186664345725
17827.439559999999;0;2337.5191180146298;-561.51381419284496;2404.0160961635197;2337.5191180146298;-561.51381419284496;-13.507534720762658
17851.859340999999;0;2078.8947209757198;-564.68615902737304;2154.2223002972105;2078.8947209757198;-564.68615902737304;-15.196482771547391
17876.279121;0;1932.0134769485301;-511.60501485331298;1998.6034539982682;1932.0134769485301;-511.60501485331298;-14.831736726548737
17900.698901;0;2194.29770189692;-419.00791402303099;2233.9449493136658;2194.29770189692;-419.00791402303099;-10.810662918272236
17925.118681;0;2154.74350721255;-463.766297387436;2204.0868314263598;2154.74350721255;-463.766297387436;-12.146497024569895
17949.538462;0;1997.5003382479899;-705.44848775081198;2118.4110012390756;1997.5003382479899;-705.44848775081198;-19.451470314006411
17973.958242000001;0;2100.9616310998899;-534.19151064572998;2167.8100344356462;2100.9616310998899;-534.19151064572998;-14.265760357982069
17998.378022000001;0;2284.0199288068802;-658.51059140598204;2377.0534773498139;2284.0199288068802;-658.51059140598204;-16.082911787118157
18022.797802000001;0;2086.2057912728301;-600.50197671137198;2170.911612105514;2086.2057912728301;-600.50197671137198;-16.058150614497041
18047.217582000001;0;2016.63461078865;-593.28516611096995;2102.0947746850075;2016.63461078865;-593.28516611096995;-16.393654596090684
18071.637363000002;0;2174.31375143885;-659.82438974094998;2272.2254542613287;2174.31375143885;-659.82438974094998;-16.881117519431946
18096.057143000002;0;2176.0358557132099;-614.10101888279303;2261.0289929017731;2176.0358557132099;-614.10101888279303;-15.759644363642092
18120.476922999998;0;2077.6188917616;-399.91183274595397;2115.7574845371405;2077.6188917616;-399.91183274595397;-10.89535958697715
18144.896702999999;0;1972.0264091454201;-523.89622702399697;2040.4302034269533;1972.0264091454201;-523.89622702399697;-14.877763901834916
18169.316483999999;0;2116.46034484765;-688.21450729464198;2225.5434391095228;2116.46034484765;-688.21450729464198;-18.013095705864732
18193.736263999999;0;2076.1531761096899;-525.857192197622;2141.7137524086452;2076.1531761096899;-525.857192197622;-14.213218350650665
18218.156043999999;0;2087.0465980013801;-467.49443011790601;2138.7647239517487;2087.0465980013801;-467.49443011790601;-12.625732108569444
18242.575824;0;2152.1284939857801;-574.48512531620702;2227.485177018038;2152.1284939857801;-574.48512531620702;-14.945936533577617
18266.995604;0;2004.6520066246901;-434.46372105531202;2051.1919443527522;2004.6520066246901;-434.46372105531202;-12.228465578742737
18291.415385;0;2119.1441313884202;-541.610847785278;2187.2617950388722;2119.1441313884202;-541.610847785278;-14.336749877493036
18315.835165;0;2111.5459327011399;-533.92733436145602;2178.0047346792103;2111.5459327011399;-533.92733436145602;-14.190412804945669
18340.254945000001;0;1914.811804941;-656.12218849528801;2024.104882306561;1914.811804941;-656.12218849528801;-18.914343015972587
18364.674725000001;0;2064.7550050617001;-633.29772861692402;2159.6942478042338;2064.7550050617001;-633.29772861692402;-17.051724439732116
18389.094505000001;0;2115.7418752163098;-604.60221161268703;2200.4334838460304;2115.7418752163098;-604.60221161268703;-15.948013046145691
18413.514286000001;0;2107.36934300039;-520.31994627076801;2170.6539093796391;2107.36934300039;-520.31994627076801;-13.869220990137245
18437.934066000002;0;1926.28576787114;-701.22715833991799;2049.9503377146443;1926.28576787114;-701.22715833991799;-20.003059159313636
18462.353846000002;0;2157.5406681371201;-719.94292449376906;2274.4888544888963;2157.5406681371201;-719.94292449376906;-18.453175808173679
18486.773625999998;0;2103.5087987410502;-826.28588196053499;2259.9773505741855;2103.5087987410502;-826.28588196053499;-21.445551864858555
18511.193406999999;0;2179.9324160429501;-665.61986849486698;2279.2882985375013;2179.9324160429501;-665.61986849486698;-16.979510092230036
18535.613186999999;0;2160.78440035842;-539.59171916255195;2227.139072492128;2160.78440035842;-539.59171916255195;-14.021159292261782
18560.032966999999;0;2085.18847853938;-810.856257215852;2237.2972222973581;2085.18847853938;-810.856257215852;-21.24930319376525
18584.452746999999;0;2083.9761819831901;-531.67621050662001;2150.7292530423056;2083.9761819831901;-531.67621050662001;-14.312322474661453
18608.872527;0;2311.4530381957802;-589.65673767281498;2385.4790328291401;2311.4530381957802;-589.65673767281498;-14.311049417030818
18633.292308;0;2121.3070648316698;-675.41962838628206;2226.2379337604993;2121.3070648316698;-675.41962838628206;-17.66136380069085
18657.712088;0;2178.7090466145601;-541.67372396716303;2245.0353077483169;2178.7090466145601;-541.67372396716303;-13.961878534241588
18682.131868;0;2017.1532043372399;-597.34436725185799;2103.7412727936667;2017.1532043372399;-597.34436725185799;-16.49572694087064
18706.551648000001;0;2125.8266964207801;-630.44525757495603;2217.3408321712836;2125.8266964207801;-630.44525757495603;-16.518500120120599
18730.971429000001;0;2074.3991468366298;-509.664260013655;2136.0921043653066;2074.3991468366298;-509.664260013655;-13.803723884063775
18755.391209000001;0;2055.8022533588201;-466.089544473008;2107.9758936909734;2055.8022533588201;-466.089544473008;-12.774097490697512
18779.810989000001;0;2199.9043827190899;-532.18111868001995;2263.3594580150493;2199.9043827190899;-532.18111868001995;-13.599218476657576
18804.230769000002;0;2075.50944337791;-678.26259784442095;2183.5245822260727;2075.50944337791;-678.26259784442095;-18.097045525741894
18828.650549000002;0;1944.37999154305;-583.36473168543898;2030.0068871034343;1944.37999154305;-583.36473168543898;-16.700615787900514
18853.070329999999;0;2158.3112541184501;-548.82571489987902;2226.9973360984786;2158.3112541184501;-548.82571489987902;-14.267068460145305
18877.490109999999;0;1984.02727884606;-570.670379367539;2064.4681942555549;1984.02727884606;-570.670379367539;-16.046945903547297
18901.909889999999;0;2093.7561135945398;-559.37377797759302;2167.1902746882738;2093.7561135945398;-559.37377797759302;-14.957953839588695
18926.329669999999;0;1884.38616459369;-643.58704239487395;1991.2597767370028;1884.38616459369;-643.58704239487395;-18.856919438691104
18950.749451;0;2066.3618763804002;-432.17930630516503;2111.0732713377674;2066.3618763804002;-432.17930630516503;-11.813119318633458
18975.169231;0;2146.8077980050598;-461.80862134814703;2195.9168755503501;2146.8077980050598;-461.80862134814703;-12.14012847783494
18999.589011;0;2034.1369796710901;-438.73490285060501;2080.9136375747926;2034.1369796710901;-438.73490285060501;-12.171444101422669
19024.008791;0;2239.0424609481502;-623.42797848893599;2324.2146170892975;2239.0424609481502;-623.42797848893599;-15.559068235505027
19048.428571;0;2035.9028452673999;-720.88786184130004;2159.7638076229578;2035.9028452673999;-720.88786184130004;-19.498420864728786
19072.848352000001;0;2016.55547307814;-515.95142134891705;2081.5143153947724;2016.55547307814;-515.95142134891705;-14.351689252416939
19097.268132000001;0;1946.74523587575;-606.93211243615497;2039.1624757510479;1946.74523587575;-606.93211243615497;-17.315787242895098
19121.687912000001;0;1978.87417456859;-463.85493452053697;2032.5118447511127;1978.87417456859;-463.85493452053697;-13.192155912110278
19146.107692000001;0;2089.2008900001701;-452.364187347197;2137.6140242737447;2089.2008900001701;-452.364187347197;-12.217368577733284
19170.527472999998;0;2064.3904456740702;-442.34525574652201;2111.2501598512295;2064.3904456740702;-442.34525574652201;-12.094116885645343
19194.947252999998;0;2057.5680755472199;-547.89104816168197;2129.2653630223726;2057.5680755472199;-547.89104816168197;-14.910778999997529
19219.367032999999;0;1891.68724666203;-405.58158269639898;1934.6775078566163;1891.68724666203;-405.58158269639898;-12.10112865112686
19243.786812999999;0;2031.5653582692801;-597.35609813494602;2117.567499018342;2031.5653582692801;-597.35609813494602;-16.385305955424979
19268.206592999999;0;1995.9659898280499;-610.13800679463304;2087.1388597516925;1995.9659898280499;-610.13800679463304;-16.997636361182462
19292.626373999999;0;2059.7005645263898;-668.83694809811198;2165.5736604076815;2059.7005645263898;-668.83694809811198;-17.989926553015021
19317.046154;0;2104.17815191609;-501.54940234145801;2163.1267873127745;2104.17815191609;-501.54940234145801;-13.406788345212359
19341.465934;0;2028.2098079862001;-695.87354138441594;2144.2656110683456;2028.2098079862001;-695.87354138441594;-18.93696201191208
19365.885714;0;2162.7314358767899;-596.80923753772004;2243.5660297258996;2162.7314358767899;-596.80923753772004;-15.42692911447006
19390.305495000001;0;2119.9933669758502;-527.404166181292;2184.6114140796262;2119.9933669758502;-527.404166181292;-13.970237466472506
19414.725275000001;0;2064.4217224131799;-757.98218495348601;2199.1757639348111;2064.4217224131799;-757.98218495348601;-20.161438231540309
19439.145055000001;0;2114.8676379968301;-503.21822733748797;2173.9120751702394;2114.8676379968301;-503.21822733748797;-13.384249922017602
19463.564835000001;0;2058.63440193511;-464.75334948126903;2110.4433839088852;2058.63440193511;-464.75334948126903;-12.721718613328861
19487.984615000001;0;2092.8511202466302;-539.19607095914296;2161.1937012806957;2092.8511202466302;-539.19607095914296;-14.447331089509458
19512.404396000002;0;2221.1375362897102;-671.23546829929296;2320.3467432731031;2221.1375362897102;-671.23546829929296;-16.814999074352567
19536.824175999998;0;1913.2405622978199;-681.65827203822403;2031.0459002838452;1913.2405622978199;-681.65827203822403;-19.610203707557769
19561.243955999998;0;2040.29372812784;-486.97821382404101;2097.6048907687673;2040.29372812784;-486.97821382404101;-13.424224608985135
19585.663735999999;0;1884.73371308894;-413.086151965049;1929.4717769895769;1884.73371308894;-413.086151965049;-12.362313482910734
19610.083515999999;0;2195.7265430133598;-429.45399579577702;2237.3300575012081;2195.7265430133598;-429.45399579577702;-11.066566519446567
19634.503296999999;0;2101.4896545165502;-553.28819851326796;2173.1052893622405;2101.4896545165502;-553.28819851326796;-14.750309673497961
19658.923076999999;0;2049.9429929293801;-450.099507931554;2098.774842926342;2049.9429929293801;-450.099507931554;-12.383743960043399
19683.342857;0;1866.27102056739;-496.612587340581;1931.2150538235644;1866.27102056739;-496.612587340581;-14.901039717853475
19707.762637;0;1981.7031295930401;-423.27940244900799;2026.4038951740195;1981.7031295930401;-423.27940244900799;-12.056845647941142
19732.182418;0;2139.59974201154;-686.67956903938602;2247.090538129687;2139.59974201154;-686.67956903938602;-17.793426815795062
19756.602198;0;1969.4805284255399;-542.49825517930105;2042.8308566104856;1969.4805284255399;-542.49825517930105;-15.400349806060436
19781.021978000001;0;2118.0750908376499;-451.73554338015202;2165.7116824683476;2118.0750908376499;-451.73554338015202;-12.039457989294618
19805.441758000001;0;2063.45479243707;-430.41849674182902;2107.8675866308604;2063.45479243707;-430.41849674182902;-11.782447899985383
19829.861538000001;0;2044.6163429885701;-467.72524585845599;2097.4324531744301;2044.6163429885701;-467.72524585845599;-12.885237384605398
19854.281319000002;0;2042.68038323527;-545.54292903864405;2114.2753452372881;2042.68038323527;-545.54292903864405;-14.953102115780613
19878.701099000002;0;2073.4665181657301;-517.94506554899601;2137.1781612399259;2073.4665181657301;-517.94506554899601;-14.025279166995553
19903.120878999998;0;1978.5817317731;-726.69769195387596;2107.8128960601157;1978.5817317731;-726.69769195387596;-20.167381045684113
19927.540658999998;0;2105.3565972624101;-679.114036164102;2212.1759142869837;2105.3565972624101;-679.114036164102;-17.877876921380402
19951.960439999999;0;2272.4034508484301;-514.55773465909999;2329.9328543383731;2272.4034508484301;-514.55773465909999;-12.758762376149869
19976.380219999999;0;1967.9490491484801;-606.11900668476596;2059.1754928390474;1967.9490491484801;-606.11900668476596;-17.118585018942007
20000.799999999999;0;2127.46940396748;-480.88565068902898;2181.1412319830083;2127.46940396748;-480.88565068902898;-12.736894167097859
20025.219779999999;0;2012.6793725147299;-466.77713824981902;2066.097566268103;2012.6793725147299;-466.77713824981902;-13.057107935549045
20049.63956;0;2000.97051365569;-405.42942420048303;2041.6307243297085;2000.97051365569;-405.42942420048303;-11.454002150815951
20074.059341;0;2019.3022096976299;-487.28221727761797;2077.2639151934268;2019.3022096976299;-487.28221727761797;-13.566799778422769
20098.479121;0;2043.50349533484;-504.88855160975601;2104.9510647500347;2043.50349533484;-504.88855160975601;-13.878137107369128
20122.898901;0;2044.6880876400401;-688.85622034156495;2157.6079968428812;2044.6880876400401;-688.85622034156495;-18.618691285356032
20147.318681000001;0;2049.7901529168898;-494.64978502214302;2108.629431838961;2049.7901529168898;-494.64978502214302;-13.567075954384002
20171.738462000001;0;2129.2576688296699;-383.67245904733699;2163.5486535091813;2129.2576688296699;-383.67245904733699;-10.214557534200559
20196.158242000001;0;2023.5603928845001;-470.78773249967003;2077.6038488419908;2023.5603928845001;-470.78773249967003;-13.097058230640412
20220.578022000002;0;2060.6265616925498;-628.57611349097704;2154.3652794278601;2060.6265616925498;-628.57611349097704;-16.963868452528889
20244.997802000002;0;2035.37553021092;-618.86249504370596;2127.3796879619549;2035.37553021092;-618.86249504370596;-16.912063375986897
20269.417581999998;0;2053.3115371585;-518.00204132317003;2117.6435921663428;2053.3115371585;-518.00204132317003;-14.158933399832415
20293.837362999999;0;2011.9975323220999;-674.102428900674;2121.920864386796;2011.9975323220999;-674.102428900674;-18.522981100659525
20318.257142999999;0;2251.51814786766;-405.178197724428;2287.6851492477354;2251.51814786766;-405.178197724428;-10.20163035201686
20342.676922999999;0;2077.1073099036398;-444.03836284944202;2124.0397464588905;2077.1073099036398;-444.03836284944202;-12.066902280053739
20367.096702999999;0;2055.1918067987399;-652.30590400582196;2156.2273431003332;2055.1918067987399;-652.30590400582196;-17.60913495384645
20391.516484;0;2058.7898653348898;-512.29258846699895;2121.570033207453;2058.7898653348898;-512.29258846699895;-13.973235727762074
20415.936264;0;1995.3879592087601;-531.74289588609201;2065.0238776054453;1995.3879592087601;-531.74289588609201;-14.92175093482683
20440.356044;0;1960.8686289028001;-523.14464918615499;2029.4546321086493;1960.8686289028001;-523.14464918615499;-14.938137271721121
20464.775824;0;2045.0800587031199;-576.18273867437995;2124.6973890066006;2045.0800587031199;-576.18273867437995;-15.734700329136706
20489.195604;0;1976.9477820531799;-419.96563608575599;2021.0625097848658;1976.9477820531799;-419.96563608575599;-11.993134451502556
20513.615385000001;0;2176.6776792166802;-590.30569715571698;2255.3018723210007;2176.6776792166802;-590.30569715571698;-15.173411244492327
20538.035165000001;0;2205.60160067587;-430.31010415019199;2247.1860640894224;2205.60160067587;-430.31010415019199;-11.039659318881386
20562.454945000001;0;1950.39328512723;-539.00822772254196;2023.502862914205;1950.39328512723;-539.00822772254196;-15.448602581210602
20586.874725000001;0;2058.0810896184898;-630.58561381845004;2152.5185220573649;2058.0810896184898;-630.58561381845004;-17.03479893407679
20611.294505000002;0;1913.6212261191399;-693.68496976763595;2035.4716982398077;1913.6212261191399;-693.68496976763595;-19.925508552906056
20635.714285999999;0;1999.27717337731;-633.25213271866505;2097.1689201350241;1999.27717337731;-633.25213271866505;-17.575105602354537
20660.134065999999;0;2017.63900529994;-402.40272674363803;2057.3757824467671;2017.63900529994;-402.40272674363803;-11.279208770136433
20684.553845999999;0;1891.9542690738899;-568.97115328687096;1975.6566324995617;1891.9542690738899;-568.97115328687096;-16.737712956210746
20708.973625999999;0;2025.3017144069199;-698.56934965782102;2142.3926275687568;2025.3017144069199;-698.56934965782102;-19.030395834435001
20733.393407;0;1959.35786639503;-587.26974395508898;2045.4752505882734;1959.35786639503;-587.26974395508898;-16.684820180821482
20757.813187;0;1993.45254477918;-475.80417988748297;2049.4493567504883;1993.45254477918;-475.80417988748297;-13.424388867925082
20782.232967;0;2149.0271453262299;-547.32170948941405;2217.6290774219706;2149.0271453262299;-547.32170948941405;-14.288522480500916
20806.652747;0;2053.9210894337202;-444.57029788827498;2101.4839022426677;2053.9210894337202;-444.57029788827498;-12.2132401330531
20831.072527;0;2074.3224003258101;-437.57121436377201;2119.9721668298425;2074.3224003258101;-437.57121436377201;-11.911713467027305
20855.492308000001;0;1952.41835392447;-423.89945427165901;1997.9059477545354;1952.41835392447;-423.89945427165901;-12.249660204420826
20879.912088000001;0;1968.7670189594601;-545.78016926211296;2043.0172706324092;1968.7670189594601;-545.78016926211296;-15.49439921900934
20904.331868000001;0;1957.9434339617001;-637.07242395539799;2058.981244197756;1957.9434339617001;-637.07242395539799;-18.023766835872554
20928.751648000001;0;1984.7248594212899;-437.089636967638;2032.2844580297713;1984.7248594212899;-437.089636967638;-12.41981360221855
20953.171429000002;0;2057.94599925289;-578.73809052798003;2137.7744299315;2057.94599925289;-578.73809052798003;-15.707109872771964
20977.591208999998;0;1951.33446763807;-443.81550346892902;2001.1692596359082;1951.33446763807;-443.81550346892902;-12.813490482611146
21002.010988999999;0;2085.9597112163401;-568.23640572541797;2161.9714451420255;2085.9597112163401;-568.23640572541797;-15.238200544973109
21026.430768999999;0;2134.1196278334701;-487.77231593869101;2189.1524428646499;2134.1196278334701;-487.77231593869101;-12.874326542702288
21050.850548999999;0;1990.7042649329101;-547.66486289603904;2064.6646876606901;1990.7042649329101;-547.66486289603904;-15.38216970213095
21075.270329999999;0;1949.1895285805399;-672.65039744312799;2061.9889368055365;1949.1895285805399;-672.65039744312799;-19.039162744280819
21099.69011;0;2191.4951084230602;-576.61775190714002;2266.084473724809;2191.4951084230602;-576.61775190714002;-14.741325833339253
21124.10989;0;2080.9405619556501;-535.69256498402797;2148.7857377066389;2080.9405619556501;-535.69256498402797;-14.436101394254207
21148.52967;0;2210.8977464680002;-466.11515825709898;2259.4982155545781;2210.8977464680002;-466.11515825709898;-11.905109627231319
21172.949451;0;2094.3370648301102;-450.76886130234902;2142.2979035234612;2094.3370648301102;-450.76886130234902;-12.14659811657201
21197.369231000001;0;1925.5155261596899;-504.16493612166801;1990.4251616919919;1925.5155261596899;-504.16493612166801;-14.672585150002073
21221.789011000001;0;2018.6856197232601;-629.66671169263896;2114.6091362451129;2018.6856197232601;-629.66671169263896;-17.323700482211429
21246.208791000001;0;2135.3315622459299;-396.17247056287698;2171.7719740238699;2135.3315622459299;-396.17247056287698;-10.51069149610767
21270.628571000001;0;1972.03924246105;-647.67094946954103;2075.672525374157;1972.03924246105;-647.67094946954103;-18.181577010598584
21295.048352000002;0;1998.19717086337;-641.87719722930694;2098.7611274200135;1998.19717086337;-641.87719722930694;-17.808480753895473
21319.468132000002;0;2064.36437661328;-544.65332203729804;2135.0052741471627;2064.36437661328;-544.65332203729804;-14.779884737905643
21343.887911999998;0;2081.13874090942;-589.74608018931997;2163.0855040919473;2081.13874090942;-589.74608018931997;-15.821490219654834
21368.307691999998;0;2100.05649525647;-589.52592965532904;2181.233161540707;2100.05649525647;-589.52592965532904;-15.680444358281823
21392.727472999999;0;1974.31645525103;-421.72359549350199;2018.8551846209671;1974.31645525103;-421.72359549350199;-12.057454591276334
21417.147252999999;0;2047.46572486732;-409.07710537662098;2087.9319846800026;2047.46572486732;-409.07710537662098;-11.298737469193583
21441.567032999999;0;1972.05626458856;-613.74144709228301;2065.353353443888;1972.05626458856;-613.74144709228301;-17.287136076101504
21465.986813;0;2001.8475337698001;-417.883625653997;2044.9988442661675;2001.8475337698001;-417.883625653997;-11.791111063408181
21490.406593;0;2249.02876900719;-549.86538363856096;2315.2715486408883;2249.02876900719;-549.86538363856096;-13.738739421594268
21514.826374;0;2181.95140809849;-520.932097352097;2243.274882254655;2181.95140809849;-520.932097352097;-13.427776343014683
21539.246154;0;2108.6452472748101;-447.05730092296398;2155.5150217901919;2108.6452472748101;-447.05730092296398;-11.970123669980921
21563.665934000001;0;2092.8995907768199;-657.64150389715201;2193.7914770373886;2092.8995907768199;-657.64150389715201;-17.444025653391243
21588.085714000001;0;2057.8177960284602;-528.23386939723503;2124.5340906725419;2057.8177960284602;-528.23386939723503;-14.396762564938614
21612.505495000001;0;2178.1525255289198;-515.71986755042099;2238.3733840122013;2178.1525255289198;-515.71986755042099;-13.320586777458786
21636.925275000001;0;2072.9420030910401;-523.77970153593901;2138.0911402276965;2072.9420030910401;-523.77970153593901;-14.1803790995243
21661.345055000002;0;2241.0660504427201;-574.04301764618299;2313.417910485537;2241.0660504427201;-574.04301764618299;-14.367256841659685
21685.764835000002;0;2116.0032519420101;-483.80214644434801;2170.6068918929841;2116.0032519420101;-483.80214644434801;-12.878713746481239
21710.184614999998;0;2062.1735243232201;-406.81795157295602;2101.9182881695629;2062.1735243232201;-406.81795157295602;-11.159799537460856
21734.604395999999;0;1968.70100523101;-551.32133419445495;2044.4409655295856;1968.70100523101;-551.32133419445495;-15.644541793774509
21759.024175999999;0;2056.9445611340702;-540.41550228532503;2126.7510062744377;2056.9445611340702;-540.41550228532503;-14.720487310109407
21783.443955999999;0;2071.94619059663;-550.18561876107799;2143.7502727275387;2071.94619059663;-550.18561876107799;-14.871159275559332
21807.863735999999;0;2100.6258613668601;-386.23080169717298;2135.837831302485;2100.6258613668601;-386.23080169717298;-10.418306337899327
21832.283516;0;2213.1500491300199;-587.65772241314596;2289.8416405236444;2213.1500491300199;-587.65772241314596;-14.870597273317793
21856.703297;0;2117.7716974374798;-469.64497219213001;2169.2218333707988;2117.7716974374798;-469.64497219213001;-12.503772379144594
21881.123077;0;2026.29938421563;-330.844112367555;2053.1310287365773;2026.29938421563;-330.844112367555;-9.273144988673236
21905.542857;0;2177.65113186997;-534.42596035795498;2242.270179804183;2177.65113186997;-534.42596035795498;-13.788672959232347
21929.962637000001;0;2088.2596005338901;-544.35133587141001;2158.0422924694849;2088.2596005338901;-544.35133587141001;-14.610288674357871
21954.382418000001;0;2027.4951057405201;-423.69145031435102;2071.2920723237567;2027.4951057405201;-423.69145031435102;-11.803402390304321
21978.802198000001;0;2135.1190480764199;-501.20822667438301;2193.1582332209496;2135.1190480764199;-501.20822667438301;-13.210697131931132
22003.221978000001;0;2054.7940815363199;-496.51313894733198;2113.9309389533096;2054.7940815363199;-496.51313894733198;-13.584355220557914
22027.641758000002;0;1915.0219922435101;-545.918973241956;1991.3153331709807;1915.0219922435101;-545.918973241956;-15.911362375481044
22052.061538000002;0;2111.9869943143699;-463.35092472827699;2162.2171823384429;2111.9869943143699;-463.35092472827699;-12.374131648504529
22076.481318999999;0;2026.77546636739;-598.51850171873002;2113.3014900785893;2026.77546636739;-598.51850171873002;-16.452174967824213
22100.901098999999;0;2202.9133617879702;-591.48345171881203;2280.9383931183188;2202.9133617879702;-591.48345171881203;-15.029470297342822
22125.320878999999;0;2098.55965942393;-467.23243050510501;2149.9439035186915;2098.55965942393;-467.23243050510501;-12.551853075416153
22149.740658999999;0;2133.0465477335802;-426.06607091382199;2175.1827214241307;2133.0465477335802;-426.06607091382199;-11.295901078398552
22174.16044;0;2026.3450369266;-469.94444864374202;2080.1254754192437;2026.3450369266;-469.94444864374202;-13.057054083480816
22198.58022;0;1927.53919834725;-419.15573992036701;1972.5868537211104;1927.53919834725;-419.15573992036701;-12.268335219458335
22223;0;2176.4488055297002;-548.83644437972396;2244.5825549021442;2176.4488055297002;-548.83644437972396;-14.153235183517594
22247.41978;0;2152.4731981804798;-590.48886110412298;2231.9986478430824;2152.4731981804798;-590.48886110412298;-15.340577959769576
22271.83956;0;1923.0451356065;-472.45162961820802;1980.2305764503087;1923.0451356065;-472.45162961820802;-13.802990834178079
22296.259341000001;0;2091.8006874772;-487.31095202223003;2147.8133252428847;2091.8006874772;-487.31095202223003;-13.113866227620553
22320.679121000001;0;2013.2128020924399;-544.61861612914299;2085.5779111659476;2013.2128020924399;-544.61861612914299;-15.137454639922639
22345.098901000001;0;2154.20275751599;-496.74330583030599;2210.733686443647;2154.20275751599;-496.74330583030599;-12.985010217265716
22369.518681000001;0;1983.4689129117301;-714.53957152170403;2108.2494462842055;1983.4689129117301;-714.53957152170403;-19.811425379965399
22393.938461999998;0;2026.14707692872;-459.03714001549702;2077.4953846544172;2026.14707692872;-459.03714001549702;-12.765248198821588
22418.358241999998;0;2109.4204181813002;-287.19060363924501;2128.88067853951;2109.4204181813002;-287.19060363924501;-7.7529623622960147
22442.778021999999;0;2091.9778475288599;-341.54627756979897;2119.675723848643;2091.9778475288599;-341.54627756979897;-9.2725717357416499
22467.197801999999;0;2242.4057846455098;-454.95368366104799;2288.0923402014182;2242.4057846455098;-454.95368366104799;-11.468862818687256
22491.617581999999;0;1931.2360933208599;-482.32273153006099;1990.5547130123898;1931.2360933208599;-482.32273153006099;-14.022664055007112
22516.037362999999;0;2006.9465433175301;-636.02714202789298;2105.3182545948607;2006.9465433175301;-636.02714202789298;-17.584077424890012
22540.457143;0;1992.4610799550301;-566.209312664089;2071.350801019254;1992.4610799550301;-566.209312664089;-15.863869249062118
22564.876923;0;2103.5676949161898;-756.25851866208995;2235.3800558616404;2103.5676949161898;-756.25851866208995;-19.774136711241699
22589.296703;0;2032.8504810167699;-617.31081962076905;2124.5125855572091;2032.8504810167699;-617.31081962076905;-16.891836072904148
22613.716484;0;2089.7612305914699;-574.930831809339;2167.4056985825596;2089.7612305914699;-574.930831809339;-15.382534107169684
22638.136264000001;0;2098.1787860098898;-524.41545411726395;2162.7218467891221;2098.1787860098898;-524.41545411726395;-14.032921752216771
22662.556044000001;0;2267.8465791496701;-742.81710094923505;2386.4000821370014;2267.8465791496701;-742.81710094923505;-18.135842564292197
22686.975824000001;0;2059.0583068804499;-527.72877012655101;2125.610210257908;2059.0583068804499;-527.72877012655101;-14.375261322455465
22711.395604000001;0;1904.8182908014501;-497.18476292877;1968.6354181158824;1904.8182908014501;-497.18476292877;-14.628636617945094
22735.815385000002;0;2044.58699727614;-443.668589013531;2092.170596846232;2044.58699727614;-443.668589013531;-12.243181934825666
22760.235164999998;0;2045.2163118327801;-545.47845179625597;2116.7088849345628;2045.2163118327801;-545.47845179625597;-14.933703993385581
22784.654944999998;0;1856.3409547649601;-478.13930654803499;1916.9295596875538;1856.3409547649601;-478.13930654803499;-14.443771715165893
22809.074724999999;0;2002.18032773288;-435.80326375907998;2049.0608945230515;2002.18032773288;-435.80326375907998;-12.279710837987329
22833.494504999999;0;2106.9805027979401;-595.14879284074095;2189.4220526866106;2106.9805027979401;-595.14879284074095;-15.773142525805833
22857.914285999999;0;2112.5353654886999;-352.75894999349703;2141.7853644193642;2112.5353654886999;-352.75894999349703;-9.4799944607583591
22882.334065999999;0;1981.2495288561399;-393.712995724596;2019.9900045780205;1981.2495288561399;-393.712995724596;-11.239371930017212
22906.753846;0;1986.0705379685;-569.00422403617199;2065.9724075498912;1986.0705379685;-569.00422403617199;-15.986874871313637
22931.173626;0;1938.8124967287599;-377.87939770635001;1975.294088656806;1938.8124967287599;-377.87939770635001;-11.028827064741305
22955.593407;0;1994.3851080757599;-472.98360424313603;2049.7037466905281;1994.3851080757599;-472.98360424313603;-13.341646941713126
22980.013187;0;2024.50070575058;-273.29977234972301;2042.8646242839998;2024.50070575058;-273.29977234972301;-7.6882303344174714
23004.432967000001;0;1921.0099587493501;-393.440903078139;1960.8862806978691;1921.0099587493501;-393.440903078139;-11.574645857285393
23028.852747000001;0;2088.9849896968799;-583.80418568465404;2169.0287260434784;2088.9849896968799;-583.80418568465404;-15.613970298500687
23053.272527000001;0;1937.6482297958901;-312.76980903854502;1962.7291244278092;1937.6482297958901;-312.76980903854502;-9.1694337744717931
23077.692308000002;0;1988.6492820183601;-385.33364226753702;2025.6376731131618;1988.6492820183601;-385.33364226753702;-10.966108723380001
23102.112088000002;0;2258.5697937034001;-339.46424508663398;2283.9381529983816;2258.5697937034001;-339.46424508663398;-8.5476052629836392
23126.531867999998;0;2022.20797045172;-409.294729830611;2063.212846902999;2022.20797045172;-409.294729830611;-11.44208782518167
23150.951647999998;0;1931.6905580237001;-347.13642657789001;1962.6339726538874;1931.6905580237001;-347.13642657789001;-10.187657815110429
23175.371428999999;0;1966.20390581433;-566.28335333981897;2046.1267398451441;1966.20390581433;-566.28335333981897;-16.066847979795448
23199.791208999999;0;2035.85458762802;-497.603856735411;2095.7846979601727;2035.85458762802;-497.603856735411;-13.734954098148025
23224.210988999999;0;1944.8078058992801;-424.25076080287698;1990.5441743223362;1944.8078058992801;-424.25076080287698;-12.306020749616282
23248.630768999999;0;2025.9423549384001;-297.78353188080098;2047.71029625598;2025.9423549384001;-297.78353188080098;-8.3617567717606818
23273.050549;0;1902.67140651103;-340.88160380465001;1932.9663082855561;1902.67140651103;-340.88160380465001;-10.157319539033521
23297.47033;0;2060.3297086883699;-534.43544524455694;2128.515857032231;2060.3297086883699;-534.43544524455694;-14.54164389811937
23321.89011;0;2080.5773274892899;-463.67475496805901;2131.6182336565726;2080.5773274892899;-463.67475496805901;-12.563554303386471
23346.30989;0;1971.6740454876201;-574.76766416143096;2053.742050359564;1971.6740454876201;-574.76766416143096;-16.252064696652983
23370.729670000001;0;1958.41264472169;-364.38160108103;1992.0225998246553;1958.41264472169;-364.38160108103;-10.539912159956643
23395.149451000001;0;1872.58450218083;-566.76021356371803;1956.4738325586209;1872.58450218083;-566.76021356371803;-16.839070573984497
23419.569231000001;0;2048.2344963247101;-503.20543223251798;2109.1420670412067;2048.2344963247101;-503.20543223251798;-13.802922695768874
23443.989011000001;0;1996.7347792968601;-472.79246581790699;2051.9460262365228;1996.7347792968601;-472.79246581790699;-13.321314136822837
23468.408791000002;0;1918.95245370723;-471.43846189085701;1976.0143579789635;1918.95245370723;-471.43846189085701;-13.802774519218595
23492.828570999998;0;1924.0067891747799;-537.38751499642399;1997.6454805757394;1924.0067891747799;-537.38751499642399;-15.605391511687726
23517.248351999999;0;1924.9560942257799;-439.65339459949797;1974.5255308756662;1924.9560942257799;-439.65339459949797;-12.865480690282972
23541.668131999999;0;2037.7894480027401;-388.41599998210199;2074.4765179276933;2037.7894480027401;-388.41599998210199;-10.79150480387799
23566.087911999999;0;2163.1486331802798;-371.01544201984302;2194.7356258663349;2163.1486331802798;-371.01544201984302;-9.7324664001602752
23590.507691999999;0;2014.0941682093901;-498.53284578607401;2074.875976231504;2014.0941682093901;-498.53284578607401;-13.90254465404165
23614.927473;0;1975.19487186074;-540.86815040241402;2047.9094555044892;1975.19487186074;-540.86815040241402;-15.313924266914782
23639.347253;0;1829.2549858765201;-588.06278769011601;1921.4556059456534;1829.2549858765201;-588.06278769011601;-17.821386272518737
23663.767033;0;1972.3120838524001;-400.86308026217;2012.6366202639445;1972.3120838524001;-400.86308026217;-11.488608502816014
23688.186813;0;1961.5770437482199;-425.300328592033;2007.1534241458714;1961.5770437482199;-425.300328592033;-12.233268164627102
23712.606593;0;1976.48828599838;-480.71032473402101;2034.1062806536688;1976.48828599838;-480.71032473402101;-13.66974443870992
23737.026374000001;0;1967.59485629656;-445.51539425493303;2017.4026581331771;1967.59485629656;-445.51539425493303;-12.75814762603957
23761.446154000001;0;1995.7195286210799;-362.80749306852402;2028.4293711998484;1995.7195286210799;-362.80749306852402;-10.303440171713525
23785.865934000001;0;2016.88423397624;-547.21508751689396;2089.8005563373854;2016.88423397624;-547.21508751689396;-15.1798860212731
23810.285714000001;0;1978.61461986276;-388.92044001778299;2016.4758671003926;1978.61461986276;-388.92044001778299;-11.120401038460949
23834.705494999998;0;2055.00639266801;-527.48887985573504;2121.6257427448991;2055.00639266801;-527.48887985573504;-14.396152749459654
23859.125274999999;0;1963.80187113383;-474.38625120383301;2020.287134147015;1963.80187113383;-474.38625120383301;-13.580499903281673
23883.545054999999;0;1879.00968537263;-488.28858249346399;1941.4178163181737;1879.00968537263;-488.28858249346399;-14.566963107356775
23907.964834999999;0;2154.0540559553701;-461.92964931542298;2203.0269805189519;2154.0540559553701;-461.92964931542298;-12.103572217698037
23932.384614999999;0;2007.66555437484;-446.93435768595998;2056.8109534673808;2007.66555437484;-446.93435768595998;-12.550194032896297
23956.804396;0;1947.8842432189099;-504.50159361895601;2012.1567739479376;1947.8842432189099;-504.50159361895601;-14.520523580958713
23981.224176;0;2128.9559858520302;-369.37174447309701;2160.7612258901463;2128.9559858520302;-369.37174447309701;-9.8427791025905655
24005.643956;0;1999.61616486754;-405.32363358574599;2040.2823468193615;1999.61616486754;-405.32363358574599;-11.45864315291465
24030.063736;0;2100.8523112799899;-407.63315586988602;2140.0339304728136;2100.8523112799899;-407.63315586988602;-10.980783935118579
24054.483516;0;1925.8289606231699;-440.41393290421098;1975.5459037620649;1925.8289606231699;-440.41393290421098;-12.881347685472278
24078.903297000001;0;1992.6158155765499;-422.63450259266;2036.9432273059417;1992.6158155765499;-422.63450259266;-11.974988339496782
24103.323077000001;0;1996.80758486891;-320.37796606695798;2022.3458092352084;1996.80758486891;-320.37796606695798;-9.1151402368431071
24127.742857000001;0;2009.2321613393899;-501.63707493121399;2070.9064761852719;2009.2321613393899;-501.63707493121399;-14.018234127331914
24152.162637000001;0;1900.82055099997;-380.76437241631203;1938.5820267415609;1900.82055099997;-380.76437241631203;-11.327329010612967
24176.582418000002;0;1982.70017825221;-472.23282457135798;2038.1618771442047;1982.70017825221;-472.23282457135798;-13.396910295669297
24201.002197999998;0;2182.6175856145301;-355.06543873690998;2211.3097907844653;2182.6175856145301;-355.06543873690998;-9.2398625157415601
24225.421977999998;0;1973.95766127354;-363.42212931886303;2007.1334017895174;1973.95766127354;-363.42212931886303;-10.431814272938011
24249.841757999999;0;2005.0028882603101;-481.68987979860998;2062.0527932699943;2005.0028882603101;-481.68987979860998;-13.508950396797253
24274.261537999999;0;1989.70875653035;-471.92723368161199;2044.9098390158749;1989.70875653035;-471.92723368161199;-13.343082636166208
24298.681318999999;0;1898.1153314312101;-444.74693144145198;1949.5234403414593;1898.1153314312101;-444.74693144145198;-13.187066858476424
24323.101099;0;2029.9625455759699;-387.45115262001002;2066.6074450915553;2029.9625455759699;-387.45115262001002;-10.805857565737954
24347.520879;0;2071.8312332452301;-634.92255732595595;2166.9359272603756;2071.8312332452301;-634.92255732595595;-17.037932984190356
24371.940659;0;2037.26515922417;-402.69435809737502;2076.6829500509075;2037.26515922417;-402.69435809737502;-11.181189937424874
24396.36044;0;1997.3735917332399;-371.80151641426301;2031.6834479222614;1997.3735917332399;-371.80151641426301;-10.544649157349291
24420.780220000001;0;2038.1916671090801;-513.41201171917896;2101.8604058429823;2038.1916671090801;-513.41201171917896;-14.138432035796455
24445.200000000001;0;2110.2034020164801;-422.26498961777997;2152.0376668029839;2110.2034020164801;-422.26498961777997;-11.31578850289627
24469.619780000001;0;1952.80963151735;-434.38554408476199;2000.5389918361359;1952.80963151735;-434.38554408476199;-12.540769559444877
24494.039560000001;0;1982.08599693838;-410.21208435972301;2024.0896357162549;1982.08599693838;-410.21208435972301;-11.692843205420566
24518.459341000002;0;2018.20403293258;-342.93817837225498;2047.1331448468641;2018.20403293258;-342.93817837225498;-9.6437269013148708
24542.879121000002;0;2031.33924696243;-409.82071273003402;2072.2673941440194;2031.33924696243;-409.82071273003402;-11.40625744262379
24567.298900999998;0;1910.5048287981299;-331.18295339774102;1938.9973825361965;1910.5048287981299;-331.18295339774102;-9.8344019845913717
24591.718680999998;0;1868.14008798383;-605.15385530360402;1963.7104106565832;1868.14008798383;-605.15385530360402;-17.948895427910315
24616.138461999999;0;2097.0801807481798;-385.03587869010801;2132.1345905841599;2097.0801807481798;-385.03587869010801;-10.403955195322895
24640.558241999999;0;2019.6644705840699;-441.29223399676198;2067.3130893808716;2019.6644705840699;-441.29223399676198;-12.325296176604557
24664.978021999999;0;1916.8061279727001;-471.027418856569;1973.8319486593525;1916.8061279727001;-471.027418856569;-13.806051693027934
24689.397802;0;1934.60608215563;-548.990783715259;2010.9926836559725;1934.60608215563;-548.990783715259;-15.842559965136635
24713.817582;0;1949.1194512899499;-543.12002204469195;2023.374901925657;1949.1194512899499;-543.12002204469195;-15.570437720041268
24738.237363;0;1860.4360751823999;-470.83838401375101;1919.0912364191477;1860.4360751823999;-470.83838401375101;-14.202190563307951
24762.657143;0;2007.3381580223399;-625.56294442073499;2102.554512512068;2007.3381580223399;-625.56294442073499;-17.309021159835758
24787.076923000001;0;1963.9469595560099;-441.69986719974798;2013.0043300086493;1963.9469595560099;-441.69986719974798;-12.675157476499553
24811.496703000001;0;1982.54185168717;-292.65177288177;2004.0252627803959;1982.54185168717;-292.65177288177;-8.3970433051038285
24835.916484000001;0;1944.08269685035;-555.86899287600897;2021.9910656167399;1944.08269685035;-555.86899287600897;-15.956751883906593
24860.336264000001;0;2104.8973504271198;-400.19235369971398;2142.6028040201072;2104.8973504271198;-400.19235369971398;-10.764846392560214
24884.756044000002;0;2018.8572436505101;-524.64818922552001;2085.9147376385622;2018.8572436505101;-524.64818922552001;-14.567445386538045
24909.175824000002;0;2067.23167282124;-621.994547366858;2158.7783596445011;2067.23167282124;-621.994547366858;-16.745639650316097
24933.595603999998;0;1951.7501623381299;-403.17466131979501;1992.9572257620703;1951.7501623381299;-403.17466131979501;-11.671471906955267
24958.015384999999;0;1993.5517727208901;-510.96679335725599;2057.9931327466575;1993.5517727208901;-510.96679335725599;-14.375992111331488
24982.435164999999;0;1965.8862825291999;-392.695894668888;2004.7241559691636;1965.8862825291999;-392.695894668888;-11.296442130798493
25006.854944999999;0;2060.5140303821199;-319.45700211090298;2085.130894116543;2060.5140303821199;-319.45700211090298;-8.8128327352949416
25031.274724999999;0;1983.9614895847601;-281.332622992746;2003.8091817624152;1983.9614895847601;-281.332622992746;-8.0709300425608994
25055.694504999999;0;1989.01452636975;-337.01664547201301;2017.3643710135982;1989.01452636975;-337.01664547201301;-9.6168026975473762
25080.114286;0;1803.66721364363;-446.46907610593502;1858.1038866252509;1803.66721364363;-446.46907610593502;-13.903189842097548
25104.534066;0;2113.9527873790498;-449.66079329915101;2161.247606429693;2113.9527873790498;-449.66079329915101;-12.008460240624032
25128.953846;0;1911.9838962306401;-470.49088873184502;1969.0211009090231;1911.9838962306401;-470.49088873184502;-13.82437593151738
25153.373626000001;0;2007.75666793029;-415.734950912817;2050.346894315453;2007.75666793029;-415.734950912817;-11.698591675597299
25177.793407000001;0;1949.3474669653001;-449.48093669653002;2000.4971030765382;1949.3474669653001;-449.48093669653002;-12.984333539064373
25202.213187000001;0;2065.5311760647801;-354.82652100483699;2095.7864631932207;2065.5311760647801;-354.82652100483699;-9.7473959432982014
25226.632967000001;0;1940.4668601256001;-395.09191217893499;1980.2800949145837;1940.4668601256001;-395.09191217893499;-11.508490601546068
25251.052747000002;0;2071.2684879977301;-426.13318135209801;2114.6495306839056;2071.2684879977301;-426.13318135209801;-11.625554517116644
25275.472527000002;0;2059.5811184694599;-496.83801547531698;2118.6605195682869;2059.5811184694599;-496.83801547531698;-13.562488596126215
25299.892307999999;0;1903.76942585199;-502.776885969945;1969.0410416937611;1903.76942585199;-502.776885969945;-14.793791253885818
25324.312087999999;0;1883.84320194623;-302.89527559829901;1908.0384580764596;1883.84320194623;-302.89527559829901;-9.1341719003506636
25348.731867999999;0;1895.7255434349299;-295.73401876304899;1918.654201748039;1895.7255434349299;-295.73401876304899;-8.866700651451433
25373.151647999999;0;1927.6677025531001;-461.28894443009801;1982.0923948493876;1927.6677025531001;-461.28894443009801;-13.457750114142858
25397.571429;0;1923.90718745654;-433.36033311405902;1972.1105557913486;1923.90718745654;-433.36033311405902;-12.694023276508327
25421.991209;0;1970.5613024679001;-468.848111147662;2025.5691541171132;1970.5613024679001;-468.848111147662;-13.383330411059468
25446.410989;0;2149.6317246153599;-422.53637376013103;2190.765514294756;2149.6317246153599;-422.53637376013103;-11.120413104692823
25470.830769;0;1994.35070548929;-421.12236896835702;2038.3274482111922;1994.35070548929;-421.12236896835702;-11.923290148502737
25495.250549;0;1962.89728646515;-575.520064127463;2045.5290517187791;1962.89728646515;-575.520064127463;-16.341098934407544
25519.670330000001;0;2055.2027490834698;-482.13863584078302;2110.9988166767557;2055.2027490834698;-482.13863584078302;-13.202515156058478
25544.090110000001;0;1992.6994432930901;-375.58172448803703;2027.7851718241752;1992.6994432930901;-375.58172448803703;-10.673825585453924
25568.509890000001;0;2128.6087613027698;-454.33813837536002;2176.5565470893007;2128.6087613027698;-454.33813837536002;-12.048623505998199
25592.929670000001;0;1982.6027678318001;-397.28133142823702;2022.0153786051446;1982.6027678318001;-397.28133142823702;-11.331071228019775
25617.349450999998;0;1974.40511216551;-344.76216500681198;2004.2795457134923;1974.40511216551;-344.76216500681198;-9.9048805974422862
25641.769230999998;0;1981.5156916611099;-562.13352919291003;2059.7083630800944;1981.5156916611099;-562.13352919291003;-15.838037951260391
25666.189010999999;0;1944.0577280310799;-497.84064408939503;2006.789913474928;1944.0577280310799;-497.84064408939503;-14.363813589923673
25690.608790999999;0;2050.7702596809199;-421.46855775761298;2093.6318690662952;2050.7702596809199;-421.46855775761298;-11.613561485193189
25715.028570999999;0;1969.78010612099;-538.48481232369397;2042.0576778272703;1969.78010612099;-538.48481232369397;-15.289552263478043
25739.448351999999;0;2012.75951676006;-394.85154436425699;2051.1237442911697;2012.75951676006;-394.85154436425699;-11.0990084472788
25763.868132;0;2043.78310155027;-496.91245108171501;2103.3238814368269;2043.78310155027;-496.91245108171501;-13.665378676847251
25788.287912;0;1988.92214596504;-554.87987146814396;2064.873597698097;1988.92214596504;-554.87987146814396;-15.588316343925921
25812.707692;0;2007.82598989743;-417.44807305581497;2050.7628091531228;2007.82598989743;-417.44807305581497;-11.745067281322967
25837.127473;0;2029.7838719287099;-408.91901130649097;2070.5644941778037;2029.7838719287099;-408.91901130649097;-11.390310462474742
25861.547253000001;0;1984.4696981498;-434.69035055753199;2031.5205349054656;1984.4696981498;-434.69035055753199;-12.355276886834925
25885.967033000001;0;1965.4947048727099;-495.78665475787602;2027.0603942454863;1965.4947048727099;-495.78665475787602;-14.157254123337225
25910.386813000001;0;1907.33078920137;-339.50068011342501;1937.3103652313946;1907.33078920137;-339.50068011342501;-10.092817528997935
25934.806593000001;0;1954.1080727173301;-323.685168283824;1980.7348252671193;1954.1080727173301;-323.685168283824;-9.4052702643581458
25959.226374000002;0;2021.9784311645301;-488.66485882412701;2080.1899241040896;2021.9784311645301;-488.66485882412701;-13.586528573045424
25983.646153999998;0;2111.22673481111;-313.86760151794499;2134.4299466283283;2111.22673481111;-313.86760151794499;-8.4559994854546456
26008.065933999998;0;1998.3817535031999;-312.08594633885798;2022.6040815336908;1998.3817535031999;-312.08594633885798;-8.8761473888130418
26032.485713999999;0;1821.9668083992001;-500.49661377589501;1889.46021691633;1821.9668083992001;-500.49661377589501;-15.360337969375466
26056.905494999999;0;2002.3558428097399;-477.80774714889998;2058.5745467361176;2002.3558428097399;-477.80774714889998;-13.421099509471452
26081.325274999999;0;1961.1028405314601;-623.11102406878501;2057.715164802119;1961.1028405314601;-623.11102406878501;-17.626874313528457
26105.745054999999;0;1893.00597944727;-434.54250946367398;1942.2406727164648;1893.00597944727;-434.54250946367398;-12.928360285053694
26130.164835;0;1992.4909431296101;-330.31589158899999;2019.6853088265404;1992.4909431296101;-330.31589158899999;-9.4129066834598163
26154.584615;0;1958.86409153657;-343.430309121037;1988.7415383438749;1958.86409153657;-343.430309121037;-9.9440984111331883
26179.004396;0;2027.0938305872801;-395.70368388632397;2065.3548855938102;2027.0938305872801;-395.70368388632397;-11.045655517125553
26203.424176;0;1953.75762067196;-430.908428090906;2000.7126014831651;1953.75762067196;-430.908428090906;-12.437673862142361
26227.843956000001;0;2025.56964604106;-330.80636121257999;2052.4047455562009;2025.56964604106;-330.80636121257999;-9.2753876014753889
26252.263736000001;0;1963.3974570805501;-429.280688274368;2009.7789639151079;1963.3974570805501;-429.280688274368;-12.333169011364548
26276.683516000001;0;1928.3489517810201;-370.31115074240802;1963.5834660638;1928.3489517810201;-370.31115074240802;-10.870478289501181
26301.103297000001;0;2027.75222297968;-422.20366448669398;2071.239969705352;2027.75222297968;-422.20366448669398;-11.761661773711646
26325.523077000002;0;2052.55439390623;-448.67059945704398;2101.0199539178379;2052.55439390623;-448.67059945704398;-12.330411150485119
26349.942856999998;0;1990.1563512811299;-513.02731982709599;2055.2175878562334;1990.1563512811299;-513.02731982709599;-14.45513932947094
26374.362636999998;0;2232.3846616207802;-453.46401593490498;2277.9751735230866;2232.3846616207802;-453.46401593490498;-11.482259570692825
26398.782417999999;0;1948.11457594073;-341.21930499577002;1977.7717297743254;1948.11457594073;-341.21930499577002;-9.9347850843827956
26423.202197999999;0;1978.9062853667799;-262.48501458492001;1996.2385802167521;1978.9062853667799;-262.48501458492001;-7.5556907260124664
26447.621977999999;0;1903.55132590941;-406.45319741563702;1946.4613667013452;1903.55132590941;-406.45319741563702;-12.053003559734776
26472.041757999999;0;1989.32426379347;-432.324040670351;2035.7590974029738;1989.32426379347;-432.324040670351;-12.260985124744154
26496.461538;0;1880.0279877236101;-448.65318362271398;1932.8204556551248;1880.0279877236101;-448.65318362271398;-13.422127475999662
26520.881319;0;1880.91598643422;-387.27946393598597;1920.3724459620742;1880.91598643422;-387.27946393598597;-11.634570736333046
26545.301099;0;1940.1014965094;-597.76033338355603;2030.1012863709127;1940.1014965094;-597.76033338355603;-17.124471589667589
26569.720879;0;2091.7955566628598;-498.22549728002701;2150.3109768157756;2091.7955566628598;-498.22549728002701;-13.397135914905816
26594.140659000001;0;1979.84590661937;-377.42733304568299;2015.5002370844447;1979.84590661937;-377.42733304568299;-10.793061644443416
26618.560440000001;0;2002.26706093702;-468.47248316462401;2056.3413750629543;2002.26706093702;-468.47248316462401;-13.168668105334264
26642.980220000001;0;2079.16985485959;-445.82409828529399;2126.4304390148163;2079.16985485959;-445.82409828529399;-12.10233698006736
26667.400000000001;0;1947.98972825231;-561.51775994265904;2027.305151206283;1947.98972825231;-561.51775994265904;-16.079890492997073
26691.819780000002;0;2056.30275411704;-593.34267786063594;2140.1954466730731;2056.30275411704;-593.34267786063594;-16.095405801891324
26716.239560000002;0;2079.827249164;-414.69619019050202;2120.7673885939516;2079.827249164;-414.69619019050202;-11.276307386572581
26740.659340999999;0;2094.87529761621;-395.76777680543898;2131.9321390982695;2094.87529761621;-395.76777680543898;-10.698335783732297
26765.079120999999;0;1885.9830179748401;-403.38649655138499;1928.6400933532118;1885.9830179748401;-403.38649655138499;-12.072891702119795
26789.498900999999;0;2054.4010777585299;-452.26274428130802;2103.5934441237141;2054.4010777585299;-452.26274428130802;-12.415252701126827
26813.918680999999;0;2058.8654789044699;-470.06316183761999;2111.8443210476744;2058.8654789044699;-470.06316183761999;-12.860860512490293
26838.338462;0;1895.1317365269999;-411.55320885074002;1939.3040871681737;1895.1317365269999;-411.55320885074002;-12.252303211839305
26862.758242;0;1962.1435231652199;-587.11956866483297;2048.1007283354988;1962.1435231652199;-587.11956866483297;-16.658421956822053
26887.178022;0;1998.0342483653601;-486.79393856855103;2056.4798069195845;1998.0342483653601;-486.79393856855103;-13.692574892141852
26911.597802;0;2038.0421894681001;-485.08804239032798;2094.9764616629964;2038.0421894681001;-485.08804239032798;-13.388238283225361
26936.017582;0;1980.7576100823901;-461.30208579012401;2033.7650612235477;1980.7576100823901;-461.30208579012401;-13.110024910234825
26960.437363000001;0;1879.94723905414;-467.12740663350502;1937.1137384406284;1879.94723905414;-467.12740663350502;-13.95419346923271
26984.857143000001;0;1846.54861724802;-554.96121049984299;1928.1399692501648;1846.54861724802;-554.96121049984299;-16.727610538633815
27009.276923000001;0;2049.43047654575;-477.37945186058698;2104.294755791891;2049.43047654575;-477.37945186058698;-13.112253054913728
27033.696703000001;0;2029.7664592807;-562.70776319542802;2106.3218904007313;2029.7664592807;-562.70776319542802;-15.494854626315176
27058.116483999998;0;1931.01796967922;-454.61120507462903;1983.8099069728087;1931.01796967922;-454.61120507462903;-13.247661858503008
27082.536263999998;0;1897.50861914082;-500.610993704821;1962.4347955363587;1897.50861914082;-500.610993704821;-14.779325824674153
27106.956043999999;0;1857.96098432344;-599.09269633909503;1952.1606178987868;1857.96098432344;-599.09269633909503;-17.871725833643485
27131.375823999999;0;1970.5858383316699;-386.98716064409399;2008.2249895708169;1970.5858383316699;-386.98716064409399;-11.110459331018381
27155.795603999999;0;1979.0224056423001;-466.69288053518301;2033.3056648660731;1979.0224056423001;-466.69288053518301;-13.26906174746893
27180.215385;0;1882.08862763448;-321.701799488559;1909.384626015727;1882.08862763448;-321.701799488559;-9.6997189684958336
27204.635165;0;2107.4993231045701;-502.33347414051701;2166.5392486932478;2107.4993231045701;-502.33347414051701;-13.406593899258853
27229.054945;0;1958.4328758643201;-377.20903698680797;1994.4287369697383;1958.4328758643201;-377.20903698680797;-10.902096222807417
27253.474725;0;2059.0691114495498;-475.22500991439398;2113.1976755083219;2059.0691114495498;-475.22500991439398;-12.996075514331894
27277.894505;0;1955.48425883859;-479.55763716375901;2013.4284725133887;1955.48425883859;-479.55763716375901;-13.779125187338927
27302.314286000001;0;1868.3029346046401;-446.58889817401302;1920.9366203559628;1868.3029346046401;-446.58889817401302;-13.443416767214771
27326.734066000001;0;2012.29379613534;-515.91332044000603;2077.3764406510941;2012.29379613534;-515.91332044000603;-14.379806350408934
27351.153846000001;0;1896.2320150135099;-536.607298314427;1970.6961326816736;1896.2320150135099;-536.607298314427;-15.800775586498608
27375.573626000001;0;2155.4700259073102;-338.12718548452801;2181.8297427041707;2155.4700259073102;-338.12718548452801;-8.9152963944804799
27399.993407000002;0;2064.4570121612701;-490.55433104500298;2121.9392797082692;2064.4570121612701;-490.55433104500298;-13.366675575359572
27424.413186999998;0;1965.09053515132;-532.11217630170404;2035.8595677280487;1965.09053515132;-532.11217630170404;-15.15135583365551
27448.832966999998;0;2005.7304940137201;-434.12885775268199;2052.1751094266228;2005.7304940137201;-434.12885775268199;-12.212950682525671
27473.252746999999;0;2064.3234428311698;-279.24689131357297;2083.1250809614457;2064.3234428311698;-279.24689131357297;-7.7037998955548543
27497.672526999999;0;2011.76347347348;-597.453865651353;2098.6051069183613;2011.76347347348;-597.453865651353;-16.54037562002399
27522.092307999999;0;1928.65325290856;-511.066345385528;1995.2173263432958;1928.65325290856;-511.066345385528;-14.84148405817467
27546.512087999999;0;1949.8480323226499;-507.59613632439903;2014.8352753423708;1949.8480323226499;-507.59613632439903;-14.591710452585808
27570.931868;0;1894.5579505189301;-393.44728869382999;1934.9807742856296;1894.5579505189301;-393.44728869382999;-11.731987566701839
27595.351648;0;2009.9701763487601;-552.34353159276498;2084.4815870388093;2009.9701763487601;-552.34353159276498;-15.365696003178522
27619.771429;0;1978.6390850939699;-486.35542636584898;2037.5363137419195;1978.6390850939699;-486.35542636584898;-13.809695946206952
27644.191209000001;0;2028.1022808569701;-478.72596934302402;2083.8371854203633;2028.1022808569701;-478.72596934302402;-13.281347240649325
27668.610989000001;0;1843.8834352041299;-529.01331795101396;1918.2703702006459;1843.8834352041299;-529.01331795101396;-16.008276092170952
27693.030769000001;0;2142.8650111608199;-326.19277550389;2167.5498109266582;2142.8650111608199;-326.19277550389;-8.655275825146143
27717.450549000001;0;1988.40327205533;-569.23739985978;2068.2791856322169;1988.40327205533;-569.23739985978;-15.975286583914583
27741.870330000002;0;1888.52641550778;-482.01336621835401;1949.0687282094016;1888.52641550778;-482.01336621835401;-14.318060453679255
27766.290110000002;0;1934.14840468682;-517.43887324673096;2002.16708565979;1934.14840468682;-517.43887324673096;-14.97748217634744
27790.709889999998;0;1856.08425610319;-401.07808906401198;1898.9240109286554;1856.08425610319;-401.07808906401198;-12.193466736675722
27815.129669999998;0;1938.07537717839;-483.11634004517498;1997.3826788184092;1938.07537717839;-483.11634004517498;-13.997213238598926
27839.549450999999;0;2097.7650649335501;-326.19027862897599;2122.9739436761133;2097.7650649335501;-326.19027862897599;-8.8383815836077808
27863.969230999999;0;1925.29291781441;-563.27764744897797;2005.9996329765313;1925.29291781441;-563.27764744897797;-16.307747211177446
27888.389010999999;0;2154.5883972781899;-638.37073444701502;2247.1689647830713;2154.5883972781899;-638.37073444701502;-16.50372998845749
27912.808790999999;0;2035.3050697782401;-524.48223715025495;2101.7964564036984;2035.3050697782401;-524.48223715025495;-14.450292010075184
27937.228571;0;2000.26560105523;-394.50303578457101;2038.7974690998817;2000.26560105523;-394.50303578457101;-11.156988636715802
27961.648352;0;2020.3267585568201;-541.53152269115901;2091.6444729946129;2020.3267585568201;-541.53152269115901;-15.004937288761607
27986.068132;0;1979.77478703518;-579.67639169665199;2062.8943081192124;1979.77478703518;-579.67639169665199;-16.319986350536663
28010.487912000001;0;2032.21568786683;-531.678143231636;2100.6147314541745;2032.21568786683;-531.678143231636;-14.661384311685211
28034.907692000001;0;1924.5175395365;-421.542897698655;1970.1436938923523;1924.5175395365;-421.542897698655;-12.354846036759984
28059.327473000001;0;2018.62875017949;-391.63810696828602;2056.2690577550675;2018.62875017949;-391.63810696828602;-10.97966176803132
28083.747253000001;0;1996.25132278162;-556.10924605464095;2072.2636987735968;1996.25132278162;-556.10924605464095;-15.566601838507365
28108.167033000002;0;1933.3769287868299;-476.09256815060502;1991.1329644736018;1933.3769287868299;-476.09256815060502;-13.833803397286204
28132.586813000002;0;1928.3665874794499;-574.39635770417601;2012.0956417255525;1928.3665874794499;-574.39635770417601;-16.587046249017988
28157.006592999998;0;1888.7910422084899;-480.82515957012799;1949.0316660338469;1888.7910422084899;-480.82515957012799;-14.282291835129774
28181.426373999999;0;2049.8096398361999;-388.35018858495198;2086.2730953878931;2049.8096398361999;-388.35018858495198;-10.727920397900897
28205.846153999999;0;2015.94274125125;-455.93229874789603;2066.8573722066903;2015.94274125125;-455.93229874789603;-12.743809136962303
28230.265933999999;0;2083.1389159037499;-307.12696337715801;2105.6577866752054;2083.1389159037499;-307.12696337715801;-8.3869652908901298
28254.685713999999;0;1949.3358904127799;-444.36176826764603;1999.3418403938172;1949.3358904127799;-444.36176826764603;-12.841457217124157
28279.105495;0;1870.0071315294199;-289.917119379913;1892.3473803930492;1870.0071315294199;-289.917119379913;-8.8127081469372879
28303.525275;0;1955.49401152629;-389.02372203174599;1993.8145062714877;1955.49401152629;-389.02372203174599;-11.251459364645784
28327.945055;0;2066.78066184609;-504.57606630800001;2127.4819178718813;2066.78066184609;-504.57606630800001;-13.719604154754716
28352.364835;0;1997.88586051167;-448.71189479974902;2047.6548234913123;1997.88586051167;-448.71189479974902;-12.658205374580579
28376.784615;0;2049.3126404927102;-380.86259346203798;2084.4036589830275;2049.3126404927102;-380.86259346203798;-10.528242345072659
28401.204396000001;0;1998.6916808415799;-442.55428008164;2047.1010541455737;1998.6916808415799;-442.55428008164;-12.485107773208915
28425.624176000001;0;1943.70565680754;-392.24568749907797;1982.888892416127;1943.70565680754;-392.24568749907797;-11.409230547184579
28450.043956000001;0;1938.19975010856;-472.84464970379099;1995.0439428930847;1938.19975010856;-472.84464970379099;-13.710113926811815
28474.463736000002;0;1877.28474815708;-476.79119011764402;1936.8861258827246;1877.28474815708;-476.79119011764402;-14.250619322616961
28498.883516000002;0;1916.2151323893099;-459.93164161632899;1970.6388681231454;1916.2151323893099;-459.93164161632899;-13.496864434736999
28523.303296999999;0;2028.8101083055601;-436.53724105129999;2075.243411840524;2028.8101083055601;-436.53724105129999;-12.143140383238128
28547.723076999999;0;1994.7371573047701;-394.31173209032499;2033.3366835810509;1994.7371573047701;-394.31173209032499;-11.181843339127418
28572.142856999999;0;1926.27297283244;-543.14587649206203;2001.3832738920989;1926.27297283244;-543.14587649206203;-15.746713228491794
28596.562636999999;0;2029.9006003096199;-650.79608228841903;2131.6735181212225;2029.9006003096199;-650.79608228841903;-17.776105063581209
28620.982418;0;1974.33836484317;-570.10380247611795;2055.0012954957792;1974.33836484317;-570.10380247611795;-16.1064374758638
28645.402198;0;2079.3028003036502;-454.63069909755501;2128.424113731221;2079.3028003036502;-454.63069909755501;-12.333386282041925
28669.821978;0;2080.7852016859702;-679.08231074627997;2188.794152112946;2080.7852016859702;-679.08231074627997;-18.074543049474883
28694.241758;0;1904.8882942769701;-600.83440814232301;1997.3986581754682;1904.8882942769701;-600.83440814232301;-17.506167379382081
28718.661538;0;2080.8724727853801;-522.80711193358695;2145.5436430621216;2080.8724727853801;-522.80711193358695;-14.103317113098219
28743.081319000001;0;1863.47493036634;-378.06308815422699;1901.4390641639154;1863.47493036634;-378.06308815422699;-11.468547698914916
28767.501099000001;0;2045.6424970288199;-591.30305240561495;2129.3878287983389;2045.6424970288199;-591.30305240561495;-16.122198587944588
28791.920879000001;0;2078.0107467184298;-391.79916699769899;2114.6241393537002;2078.0107467184298;-391.79916699769899;-10.677501734767343
28816.340659000001;0;1900.9168728228401;-448.06912173768302;1953.0107258377629;1900.9168728228401;-448.06912173768302;-13.263210494696446
28840.760439999998;0;1983.6146490614101;-337.818758007599;2012.1750891094982;1983.6146490614101;-337.818758007599;-9.6650081982125045
28865.180219999998;0;2002.5973503770799;-358.99645572725802;2034.5207305314032;2002.5973503770799;-358.99645572725802;-10.163201056116367
28889.599999999999;0;1875.7171447753601;-600.21926831481301;1969.410565946217;1875.7171447753601;-600.21926831481301;-17.744388496790204
28914.019779999999;0;1920.64411163776;-535.50929822512205;1993.9017057152951;1920.64411163776;-535.50929822512205;-15.579403543779126
28938.439559999999;0;2158.1480742701001;-442.23404485163201;2202.9920700950283;2158.1480742701001;-442.23404485163201;-11.580379351262348
28962.859340999999;0;1948.11433773762;-355.59901130831099;1980.303039876052;1948.11433773762;-355.59901130831099;-10.344596723392543
28987.279121;0;1952.6737948528701;-489.15307873417299;2013.0091116386502;1952.6737948528701;-489.15307873417299;-14.063431984435935
29011.698901;0;1840.38928118423;-628.68705733163597;1944.8085053171992;1840.38928118423;-628.68705733163597;-18.86044804549789
29036.118681;0;2007.2924556292801;-263.15501004664401;2024.4687109804574;2007.2924556292801;-263.15501004664401;-7.4688523922126535
29060.538462;0;1898.8362142702699;-417.87073677780398;1944.2723372201424;1898.8362142702699;-417.87073677780398;-12.411067052017215
29084.958242000001;0;1895.03032228657;-604.43364636039905;1989.0902330558235;1895.03032228657;-604.43364636039905;-17.690459300764946
29109.378022000001;0;1864.2120715147501;-469.54025815492201;1922.4345766786203;1864.2120715147501;-469.54025815492201;-14.13707321786949
29133.797802000001;0;2016.9264084454501;-392.62219899212801;2054.7857134567771;2016.9264084454501;-392.62219899212801;-11.015640775182
29158.217582000001;0;1896.94230872875;-529.78298869678201;1969.5329745291538;1896.94230872875;-529.78298869678201;-15.604123884744796
29182.637363000002;0;2019.5733455677901;-518.51203864583601;2085.0734357207989;2019.5733455677901;-518.51203864583601;-14.399300989850762
29207.057143000002;0;2002.25957733215;-479.93423672420403;2058.975542982083;2002.25957733215;-479.93423672420403;-13.479279773979503
29231.476922999998;0;1862.99180728482;-562.40379492220097;1946.0309613552536;1862.99180728482;-562.40379492220097;-16.798123007544991
29255.896702999999;0;1957.61645406245;-473.07202683776001;2013.9660681829839;1957.61645406245;-473.07202683776001;-13.585476410101737
29280.316483999999;0;2104.1526107107602;-619.22327442442202;2193.3754062517;2104.1526107107602;-619.22327442442202;-16.398433373300399
29304.736263999999;0;1844.9484769838;-691.50063727614997;1970.2812017775952;1844.9484769838;-691.50063727614997;-20.546377986033626
29329.156043999999;0;1778.4155276515301;-616.84524975788997;1882.3548685465616;1778.4155276515301;-616.84524975788997;-19.129155536488422
29353.575824;0;1931.1306795293699;-537.39366233863404;2004.509328923489;1931.1306795293699;-537.39366233863404;-15.550783399225823
29377.995604;0;1936.9317721456;-433.35682680119999;1984.8180846823973;1936.9317721456;-433.35682680119999;-12.611304787262963
29402.415385;0;1871.4747989116399;-398.18423595929698;1913.3657801706008;1871.4747989116399;-398.18423595929698;-12.011422986375866
29426.835165;0;1915.6702330918699;-572.78660696583597;1999.4691643217943;1915.6702330918699;-572.78660696583597;-16.646697987093713
29451.254945000001;0;1895.92722145945;-468.967267158742;1953.0669027806728;1895.92722145945;-468.967267158742;-13.893527543053912
29475.674725000001;0;1818.14694734042;-593.94172202582695;1912.7009936961636;1818.14694734042;-593.94172202582695;-18.090880018923812
29500.094505000001;0;1989.8483652586301;-406.59591832450798;2030.9644894779897;1989.8483652586301;-406.59591832450798;-11.548563380357162
29524.514286000001;0;1986.5710762465501;-564.33056981917002;2065.1715747152352;1986.5710762465501;-564.33056981917002;-15.8583998166954
29548.934066000002;0;1869.4238614595199;-376.52543554380497;1906.9653844277493;1869.4238614595199;-376.52543554380497;-11.387731884870604
29573.353846000002;0;2104.25408884337;-467.508024545978;2155.5623450572994;2104.25408884337;-467.508024545978;-12.526109296448565
29597.773625999998;0;1886.50412733232;-478.47180125552802;1946.2356196099656;1886.50412733232;-478.47180125552802;-14.231761067438809
29622.193406999999;0;1867.5633493042701;-385.61437911363703;1906.958655305295;1867.5633493042701;-385.61437911363703;-11.666477353048982
29646.613186999999;0;1969.6609544156199;-532.83926249938395;2040.4612113466746;1969.6609544156199;-532.83926249938395;-15.137519286172967
29671.032966999999;0;2078.2753722972302;-374.51754076904899;2111.7509113152732;2078.2753722972302;-374.51754076904899;-10.215401796809395
29695.452746999999;0;1923.5547606735499;-331.65317017498501;1951.936664596727;1923.5547606735499;-331.65317017498501;-9.7825747374156506
29719.872527;0;1936.1292118128899;-575.30529874306103;2019.7951657524695;1936.1292118128899;-575.30529874306103;-16.548895524361853
29744.292308;0;1981.87660406748;-569.78004206284004;2062.1552245364992;1981.87660406748;-569.78004206284004;-16.039690121082323
29768.712088;0;2019.4723498876499;-522.03419523367904;2085.8543268776034;2019.4723498876499;-522.03419523367904;-14.493700846615221
29793.131868;0;2130.1960739668498;-366.47212839683903;2161.4895638044359;2130.1960739668498;-366.47212839683903;-9.7614294801793733
29817.551648000001;0;1958.19457157437;-358.00740069838099;1990.6519733740859;1958.19457157437;-358.00740069838099;-10.360690562560746
29841.971429000001;0;1909.98103590899;-468.96302562533799;1966.7114371294149;1909.98103590899;-468.96302562533799;-13.795096654999423
29866.391209000001;0;2028.3668515519901;-607.84556553693005;2117.4863201489266;2028.3668515519901;-607.84556553693005;-16.682022487992864
29890.810989000001;0;2165.7879555179602;-551.79618701393497;2234.9757269978982;2165.7879555179602;-551.79618701393497;-14.293634561175709
29915.230769000002;0;1957.81109797008;-562.80100920141001;2037.0982478253068;1957.81109797008;-562.80100920141001;-16.038059732269499
29939.650549000002;0;1963.61764003809;-581.15370527502603;2047.8119702315569;1963.61764003809;-581.15370527502603;-16.486684802323616
29964.070329999999;0;2166.81181784314;-447.63145519582901;2212.5657896716716;2166.81181784314;-447.63145519582901;-11.67226639280835
29988.490109999999;0;2001.4091565930401;-621.58961409502001;2095.7128287161054;2001.4091565930401;-621.58961409502001;-17.253539244512076
30012.909889999999;0;1912.5255060091799;-350.36246195410598;1944.3527627162237;1912.5255060091799;-350.36246195410598;-10.381112690393163
30037.329669999999;0;1995.1572534770701;-349.10788357009898;2025.4700147059591;1995.1572534770701;-349.10788357009898;-9.9250017664060142
30061.749451;0;1920.3611675022401;-408.26874055790699;1963.2805143858852;1920.3611675022401;-408.26874055790699;-12.002379980373934
30086.169231;0;1915.43367566592;-447.78744159247702;1967.078991480259;1915.43367566592;-447.78744159247702;-13.158215650477514
30110.589011;0;1894.37920965846;-347.45603157084201;1925.9798243650346;1894.37920965846;-347.45603157084201;-10.393339944581387
30135.008791;0;2035.3558957068601;-367.07280657596101;2068.1914968194383;2035.3558957068601;-367.07280657596101;-10.223297770117142
30159.428571;0;1878.1469677617199;-443.71097209879503;1929.8485586370246;1878.1469677617199;-443.71097209879503;-13.292367702170889
30183.848352000001;0;1983.1782990936599;-451.92388985001003;2034.0185270083423;1983.1782990936599;-451.92388985001003;-12.837270559456856
30208.268132000001;0;1991.86298139566;-469.053538678905;2046.3453664524986;1991.86298139566;-469.053538678905;-13.250873897578648
30232.687912000001;0;2032.12236974808;-430.41948702692201;2077.2053967874895;2032.12236974808;-430.41948702692201;-11.958950559602732
30257.107692000001;0;1934.7945113996;-573.37591122386698;2017.9667333516218;1934.7945113996;-573.37591122386698;-16.507177964757034
30281.527472999998;0;1977.2596457633299;-424.16685879623901;2022.2446021352603;1977.2596457633299;-424.16685879623901;-12.107732540831067
30305.947252999998;0;2023.9432241280299;-395.52239227968698;2062.2279547344933;2023.9432241280299;-395.52239227968698;-11.057482790416321
30330.367032999999;0;1991.36872889901;-521.88573828981202;2058.6194738870904;1991.36872889901;-521.88573828981202;-14.685460762084181
30354.786812999999;0;1855.9120635572699;-414.10354851887797;1901.5497197163504;1855.9120635572699;-414.10354851887797;-12.578182701295617
30379.206592999999;0;1911.7150737188099;-464.594649170651;1967.359324353768;1911.7150737188099;-464.594649170651;-13.659503289068374
30403.626373999999;0;1929.72220251003;-274.32738310870201;1949.1237241343683;1929.72220251003;-274.32738310870201;-8.0908980336097063
30428.046154;0;2038.6284081726101;-377.36257476590401;2073.2603067252176;2038.6284081726101;-377.36257476590401;-10.487096507939416
30452.465934;0;1902.9591212799201;-268.96325347642397;1921.872693229983;1902.9591212799201;-268.96325347642397;-8.0448677680853038
30476.885714;0;2056.8971994206599;-465.65459501112002;2108.9476738031044;2056.8971994206599;-465.65459501112002;-12.755995890983543
30501.305495000001;0;2085.2104942607398;-367.24134841965201;2117.3022961693973;2085.2104942607398;-367.24134841965201;-9.9883401947888526
30525.725275000001;0;1916.3518217292501;-370.06237962212901;1951.7557402135667;1916.3518217292501;-370.06237962212901;-10.929725356422999
30550.145055000001;0;1906.3994749599799;-471.94645945334599;1963.9481710875764;1906.3994749599799;-471.94645945334599;-13.904539222272261
30574.564835000001;0;2075.3380595066201;-382.455407989452;2110.2843884976928;2075.3380595066201;-382.455407989452;-10.44164857259608
30598.984615000001;0;2001.5691154052499;-443.14788551327899;2050.0387733355301;2001.5691154052499;-443.14788551327899;-12.483920161830515
30623.404396000002;0;1914.3741518209799;-410.09655815568601;1957.8068291257534;1914.3741518209799;-410.09655815568601;-12.091137928132461
30647.824175999998;0;1999.8363982928099;-456.96264835749702;2051.3801407663714;1999.8363982928099;-456.96264835749702;-12.871112996181845
30672.243955999998;0;2003.69778053303;-425.46869694734698;2048.3721360619666;2003.69778053303;-425.46869694734698;-11.988223819143895
30696.663735999999;0;2002.9717741854099;-462.16800211427397;2055.6009316892582;2002.9717741854099;-462.16800211427397;-12.993088992036782
30721.083515999999;0;2063.8689556506802;-440.11449389030298;2110.2738764982491;2063.8689556506802;-440.11449389030298;-12.037860594295509
30745.503296999999;0;1972.7141502719201;-540.68257485599599;2045.4678597905108;1972.7141502719201;-540.68257485599599;-15.327262886371924
30769.923076999999;0;1834.0670897125999;-467.624865865044;1892.742746582891;1834.0670897125999;-467.624865865044;-14.303726124148758
30794.342857;0;1888.90889958412;-498.75650015514401;1953.646558969943;1888.90889958412;-498.75650015514401;-14.791075141002551
30818.762637;0;1920.1261982299;-477.84081593321298;1978.6905929175809;1920.1261982299;-477.84081593321298;-13.974701705194345
30843.182418;0;1961.7651821536001;-435.49653704843797;2009.5222973859554;1961.7651821536001;-435.49653704843797;-12.516247117343493
30867.602198;0;1939.83245919316;-421.83647080646102;1985.1690048562195;1939.83245919316;-421.83647080646102;-12.268546249913452
30892.021978000001;0;1901.0972470177901;-420.55339020115701;1947.058267394252;1901.0972470177901;-420.55339020115701;-12.473864295604651
30916.441758000001;0;1855.7028600813701;-577.18953090906598;1943.3941595840006;1855.7028600813701;-577.18953090906598;-17.277550200595549
30940.861538000001;0;1941.4730280813101;-277.65377008664399;1961.2264363939566;1941.4730280813101;-277.65377008664399;-8.1387924391717323
30965.281319000002;0;1913.82059108047;-470.65304284970398;1970.8433579529565;1913.82059108047;-470.65304284970398;-13.816194716383386
30989.701099000002;0;1949.32005652773;-410.08681112067001;1991.9889245265379;1949.32005652773;-410.08681112067001;-11.88031669078322
31014.120878999998;0;2055.2122605385498;-399.40947132607602;2093.6631442648436;2055.2122605385498;-399.40947132607602;-10.997761647654384
31038.540658999998;0;1923.85637500911;-443.13940125447601;1974.232985391382;1923.85637500911;-443.13940125447601;-12.971217553482113
31062.960439999999;0;2007.56534645891;-497.13480851539799;2068.202513812495;2007.56534645891;-497.13480851539799;-13.908406774620463
31087.380219999999;0;2117.0306112528601;-442.59667575157198;2162.8015226478828;2117.0306112528601;-442.59667575157198;-11.808452118648058
31111.799999999999;0;1795.86155678777;-393.06942161223498;1838.3749077255081;1795.86155678777;-393.06942161223498;-12.345928811883896
31136.219779999999;0;2034.6296336905;-351.83417316946799;2064.8256661765372;2034.6296336905;-351.83417316946799;-9.8107353957716725
31160.63956;0;2074.1896715305402;-355.25564880470898;2104.3928743206729;2074.1896715305402;-355.25564880470898;-9.718998679307866
31185.059341;0;2056.8728415413598;-383.553509346233;2092.3286502847104;2056.8728415413598;-383.553509346233;-10.562861224116419
31209.479121;0;1861.3188084492699;-303.96459382862099;1885.9751273514742;1861.3188084492699;-303.96459382862099;-9.2748747475612952
31233.898901;0;1984.1773741586901;-478.23475388327699;2040.9968966034887;1984.1773741586901;-478.23475388327699;-13.551206412030751
31258.318681000001;0;1865.98312704521;-402.44609060413399;1908.8886521376703;1865.98312704521;-402.44609060413399;-12.170846212784253
31282.738462000001;0;1958.8039484307899;-457.14127295959702;2011.4400443043719;1958.8039484307899;-457.14127295959702;-13.136436179369591
31307.158242000001;0;1957.4751275087001;-392.97308682136298;1996.5311722537947;1957.4751275087001;-392.97308682136298;-11.351525676224087
31331.578022000002;0;1953.7562963363;-252.75829407492401;1970.0381774720513;1953.7562963363;-252.75829407492401;-7.3714371094009516
31355.997802000002;0;1920.8268199470001;-464.69083190812398;1976.2371420169111;1920.8268199470001;-464.69083190812398;-13.599828614404917
31380.417581999998;0;1975.6376475934101;-602.41190528009997;2065.4404417004193;1975.6376475934101;-602.41190528009997;-16.957524807403676
31404.837362999999;0;1900.4450852325101;-443.88004277407998;1951.5944799977076;1900.4450852325101;-443.88004277407998;-13.146683771198601
31429.257142999999;0;2143.7796938861402;-388.29981142263199;2178.662002117218;2143.7796938861402;-388.29981142263199;-10.266595944581271
31453.676922999999;0;1956.1689546979701;-464.57279892994501;2010.5782414096082;1956.1689546979701;-464.57279892994501;-13.359738015038451
31478.096702999999;0;1889.5305239888801;-375.10399169049401;1926.4030226481254;1889.5305239888801;-375.10399169049401;-11.228209413866381
31502.516484;0;2017.6283417193799;-561.12401969783002;2094.2025429244291;2017.6283417193799;-561.12401969783002;-15.541817823897716
31526.936264;0;1929.88023067839;-477.78277565586399;1988.1433764889036;1929.88023067839;-477.78277565586399;-13.905195006950434
31551.356044;0;2001.7777224879601;-461.15717506644103;2054.2103082119766;2001.7777224879601;-461.15717506644103;-12.973104903480124
31575.775824;0;1978.5406318968801;-433.470587224344;2025.4677933888561;1978.5406318968801;-433.470587224344;-12.357459179569
31600.195604;0;1992.9261205575999;-374.16509593455697;2027.7460494392494;1992.9261205575999;-374.16509593455697;-10.63330374654441
31624.615385000001;0;1862.2891076818701;-341.71556326336201;1893.3806396937021;1862.2891076818701;-341.71556326336201;-10.397665090818512
31649.035165000001;0;1876.45875367402;-486.70353698939402;1938.5504345148831;1876.45875367402;-486.70353698939402;-14.540584237709579
31673.454945000001;0;2005.73157831659;-599.04489091616995;2093.2782771502516;2005.73157831659;-599.04489091616995;-16.629124778220032
31697.874725000001;0;1777.6535810836101;-456.85738681451198;1835.421184967191;1777.6535810836101;-456.85738681451198;-14.41310799585499
31722.294505000002;0;1958.6392364067301;-459.45755055636999;2011.8073712846365;1958.6392364067301;-459.45755055636999;-13.201743078328066
31746.714285999999;0;1905.8228640565901;-386.08159334360801;1944.535879298606;1905.8228640565901;-386.08159334360801;-11.451999231640597
31771.134065999999;0;1954.7753391384199;-444.15746232861801;2004.6003287054311;1954.7753391384199;-444.15746232861801;-12.801209683029281
31795.553845999999;0;1982.7427206001601;-465.24660221274502;2036.5959582016822;1982.7427206001601;-465.24660221274502;-13.205436754401346
31819.973625999999;0;1992.7075426773599;-492.08175588088699;2052.5661512151223;1992.7075426773599;-492.08175588088699;-13.871182434855132
31844.393407;0;1879.33755957123;-448.21269295766098;1932.0466559955289;1879.33755957123;-448.21269295766098;-13.414174035482368
31868.813187;0;2025.1262954853901;-334.68410987392298;2052.5959091035138;2025.1262954853901;-334.68410987392298;-9.3842098494885082
31893.232967;0;2085.45376901399;-581.12264472726804;2164.9066841112276;2085.45376901399;-581.12264472726804;-15.570774574307594
31917.652747;0;2057.2185644045499;-540.21561627345295;2126.965240382744;2057.2185644045499;-540.21561627345295;-14.71340400251162
31942.072527;0;1883.40472266298;-470.102671779822;1941.187747582326;1883.40472266298;-470.102671779822;-14.014810239518196
31966.492308000001;0;2169.0250288920602;-509.89853458849302;2228.1530673487619;2169.0250288920602;-509.89853458849302;-13.228998294603453
31990.912088000001;0;2038.2734833366401;-462.91654243640198;2090.1795420811472;2038.2734833366401;-462.91654243640198;-12.79551375530405
32015.331868000001;0;1931.9244918826901;-413.83569399085502;1975.7510531332339;1931.9244918826901;-413.83569399085502;-12.090556858095381
32039.751648000001;0;2092.3175681831199;-418.43418123906298;2133.7478693971625;2092.3175681831199;-418.43418123906298;-11.309160130646404
32064.171429000002;0;2029.70123071381;-637.27146047349595;2127.3932406339868;2029.70123071381;-637.27146047349595;-17.430882393358058
32088.591208999998;0;2056.06343292579;-554.34419786979595;2129.4821741274318;2056.06343292579;-554.34419786979595;-15.088978152981351
32113.010988999999;0;2089.4819895160299;-540.48831392903105;2158.2545266964489;2089.4819895160299;-540.48831392903105;-14.502866489311129
32137.430768999999;0;1978.76912600219;-434.35117316776098;2025.87961035489;1978.76912600219;-434.35117316776098;-12.380403854895047
32161.850548999999;0;1862.39393414081;-586.329646673968;1952.5095698852037;1862.39393414081;-586.329646673968;-17.475346525298175
32186.270329999999;0;1961.0881856748999;-525.02015849448901;2030.150989167862;1961.0881856748999;-525.02015849448901;-14.987682572801761
32210.69011;0;1985.8231637614699;-421.51507521932598;2030.0661556631028;1985.8231637614699;-421.51507521932598;-11.983859143447727
32235.10989;0;1836.35256089922;-433.05657661527198;1886.7243377003601;1836.35256089922;-433.05657661527198;-13.269300736437843
32259.52967;0;1940.0606905524301;-435.685340954943;1988.3805469149502;1940.0606905524301;-435.685340954943;-12.657097513166052
32283.949451;0;2046.27293719985;-397.17070856837802;2084.4609627578084;2046.27293719985;-397.17070856837802;-10.984230118953381
32308.369231000001;0;1918.9187560857199;-651.39436709336098;2026.4658432696385;1918.9187560857199;-651.39436709336098;-18.75024692784298
32332.789011000001;0;1902.6388930119001;-454.20698640669701;1956.1029481349394;1902.6388930119001;-454.20698640669701;-13.426626066990238
32357.208791000001;0;1908.08531427042;-437.23100633059602;1957.5394043112676;1908.08531427042;-437.23100633059602;-12.906308997366736
32381.628571000001;0;2119.3533519430498;-542.57096775109903;2187.7024215917954;2119.3533519430498;-542.57096775109903;-14.359755422951778
32406.048352000002;0;1905.9442285771099;-530.79088695526195;1978.4747580197093;1905.9442285771099;-530.79088695526195;-15.562113148403233
32430.468132000002;0;1944.4702731683601;-519.67333209870196;2012.7158307446198;1944.4702731683601;-519.67333209870196;-14.962991700687231
32454.887911999998;0;1947.8302723602701;-509.79699898020198;2013.4387872722391;1947.8302723602701;-509.79699898020198;-14.666785114745476
32479.307691999998;0;1991.8368896518;-643.36862270615802;2093.1644416195722;1991.8368896518;-643.36862270615802;-17.900594848979278
32503.727472999999;0;1947.6835450491501;-348.776529663411;1978.6652721719449;1947.6835450491501;-348.776529663411;-10.152490423990361
32528.147252999999;0;1853.7100065039599;-379.21388211723303;1892.1004087001656;1853.7100065039599;-379.21388211723303;-11.561493302292574
32552.567032999999;0;2083.0273721203698;-540.53420677860299;2152.0177187236327;2083.0273721203698;-540.53420677860299;-14.547085325413425
32576.986813;0;1907.1207165731801;-411.684197813916;1951.0492834145136;1907.1207165731801;-411.684197813916;-12.181345749894295
32601.406593;0;1975.1607396801001;-478.79511316701797;2032.364314773869;1975.1607396801001;-478.79511316701797;-13.626125441201784
32625.826374;0;1865.58421804317;-594.73080242081096;1958.0881496908783;1865.58421804317;-594.73080242081096;-17.681795127929913
32650.246154;0;1988.1412996535;-434.12017478185999;2034.9855413590881;1988.1412996535;-434.12017478185999;-12.31747566123196
32674.665934000001;0;2007.57221610394;-523.98422861498398;2074.8266613646847;2007.57221610394;-523.98422861498398;-14.628081505793297
32699.085714000001;0;2067.1003335640398;-551.17489093709798;2139.321749859073;2067.1003335640398;-551.17489093709798;-14.930075028414233
32723.505495000001;0;1833.63067212945;-450.665083082303;1888.2003227633124;1833.63067212945;-450.665083082303;-13.808315709182198
32747.925275000001;0;1989.9458401971201;-508.663053579608;2053.9285647253541;1989.9458401971201;-508.663053579608;-14.33871485803064
32772.345054999998;0;1901.61695954433;-506.231626249177;1967.8459086629493;1901.61695954433;-506.231626249177;-14.907047638236643
32796.764835000002;0;1845.2411553352399;-452.33256094330898;1899.8735923825204;1845.2411553352399;-452.33256094330898;-13.773578946328211
32821.184614999998;0;1982.0539080511101;-362.18383650702901;2014.8734019405854;1982.0539080511101;-362.18383650702901;-10.355497329271738
32845.604396000002;0;2107.32867829119;-535.90525840719602;2174.4030455131765;2107.32867829119;-535.90525840719602;-14.268182833333569
32870.024175999999;0;1987.5341403152399;-398.29541319105601;2027.0498748397072;1987.5341403152399;-398.29541319105601;-11.33178945232695
32894.443956000003;0;1934.26549658565;-583.29724514301802;2020.3016327947582;1934.26549658565;-583.29724514301802;-16.781214139834468
32918.863735999999;0;2097.6277349596799;-591.46801413374499;2179.4211447573393;2097.6277349596799;-591.46801413374499;-15.746857658284435
32943.283516000003;0;1988.14857468062;-381.84349848355998;2024.4849251942442;1988.14857468062;-381.84349848355998;-10.871832022529635
32967.703297;0;1821.5665793359599;-540.30085624555397;1900.0078468820566;1821.5665793359599;-540.30085624555397;-16.521056528726831
32992.123076999997;0;2044.58585557726;-506.76717571776999;2106.4530118689004;2044.58585557726;-506.76717571776999;-13.920682756651875
33016.542857;0;1982.5607965126401;-495.36193869018598;2043.5094230689842;1982.5607965126401;-495.36193869018598;-14.02867456415157
33040.962636999997;0;1862.8930306536099;-434.89942620681802;1912.9840445160046;1862.8930306536099;-434.89942620681802;-13.140567080342276
33065.382418000001;0;1940.57984200795;-462.10546266664699;1994.8412422631422;1940.57984200795;-462.10546266664699;-13.394248060452865
33089.802197999998;0;1881.6611210118299;-443.83152577494701;1933.2964070724418;1881.6611210118299;-443.83152577494701;-13.271899367196029
33114.221978000001;0;2024.66303522165;-708.61894098026903;2145.0876927783033;2024.66303522165;-708.61894098026903;-19.289715421217505
33138.641757999998;0;2077.7466933200199;-438.75647432021901;2123.5674148376324;2077.7466933200199;-438.75647432021901;-11.923934442447115
33163.061538000002;0;1953.66171428744;-658.08237039664505;2061.5204340727273;1953.66171428744;-658.08237039664505;-18.615872312292211
33187.481318999999;0;1970.84888728481;-598.99376791548696;2059.8637990200627;1970.84888728481;-598.99376791548696;-16.905431752137233
33211.901099000002;0;1851.3369008719501;-558.56486588569101;1933.7639540368048;1851.3369008719501;-558.56486588569101;-16.789031453277897
33236.320878999999;0;2094.7006140651602;-521.69803948638798;2158.6893030190568;2094.7006140651602;-521.69803948638798;-13.985333854575243
33260.740659000003;0;1989.0476299997199;-456.575177571197;2040.7771478487487;1989.0476299997199;-456.575177571197;-12.927981452316827
33285.16044;0;1819.9308324889801;-355.52059597252901;1854.3309114623239;1819.9308324889801;-355.52059597252901;-11.053438948249212
33309.580220000003;0;1984.3977495197801;-368.56953128591999;2018.3354348798148;1984.3977495197801;-368.56953128591999;-10.521859441226146
33334;0;1876.4984400296501;-385.21599666201803;1915.6298597375282;1876.4984400296501;-385.21599666201803;-11.600767203684633
33358.419779999997;0;1934.5900825332001;-519.25474089493798;2003.0637217466854;1934.5900825332001;-519.25474089493798;-15.024393748883861
33382.83956;0;1959.3871923092699;-474.75889661455398;2016.0838720897186;1959.3871923092699;-474.75889661455398;-13.620254108284954
33407.259340999997;0;1984.72368239768;-421.66117922764101;2029.0210066773218;1984.72368239768;-421.66117922764101;-11.994341476864477
33431.679121000001;0;1881.0126014209;-439.34904328991001;1931.6407503839787;1881.0126014209;-439.34904328991001;-13.146908347997172
33456.098900999998;0;1921.6418612270299;-546.05605846464402;1997.7198656983985;1921.6418612270299;-546.05605846464402;-15.863092837846938
33480.518681000001;0;1974.8254523760199;-637.01707959727901;2075.0244160131701;1974.8254523760199;-637.01707959727901;-17.878081966305274
33504.938461999998;0;2030.5624748238899;-458.29532496858297;2081.6384337946347;2030.5624748238899;-458.29532496858297;-12.718481732977777
33529.358242000002;0;1908.09325062991;-434.84796517614501;1957.0162508056112;1908.09325062991;-434.84796517614501;-12.838251116658327
33553.778021999999;0;1993.1891440229001;-535.94849733126;2063.9873438668119;1993.1891440229001;-535.94849733126;-15.05027803217628
33578.197802000002;0;1877.8744806889799;-543.385988576145;1954.91199234231;1877.8744806889799;-543.385988576145;-16.13844763921319
33602.617581999999;0;1947.1368234141601;-456.056507897286;1999.8323298443934;1947.1368234141601;-456.056507897286;-13.182139601444696
33627.037363000003;0;1888.9750577684499;-394.751151741635;1929.7811380238606;1888.9750577684499;-394.751151741635;-11.803595132272184
33651.457143;0;1920.4534667256401;-389.54528238901702;1959.562972933013;1920.4534667256401;-389.54528238901702;-11.466322594145989
33675.876923000003;0;1999.11302185714;-443.67863699541101;2047.75574888337;1999.11302185714;-443.67863699541101;-12.513274482783149
33700.296703;0;1891.60109389072;-479.66424976656901;1951.4693159034537;1891.60109389072;-479.66424976656901;-14.228906917233541
33724.716483999997;0;1968.44067248188;-292.89515348835602;1990.1121204640415;1968.44067248188;-292.89515348835602;-8.4632606869745857
33749.136264000001;0;1873.5519933711;-411.19667176712301;1918.144878453445;1873.5519933711;-411.19667176712301;-12.378690148160477
33773.556043999997;0;1917.1649390917401;-362.17041982550103;1951.0737599279057;1917.1649390917401;-362.17041982550103;-10.697643757507523
33797.975824000001;0;1807.23207568511;-577.64314569459896;1897.3031858807021;1807.23207568511;-577.64314569459896;-17.725369037592117
33822.395603999998;0;1934.25832976065;-438.94792336336201;1983.4390753621517;1934.25832976065;-438.94792336336201;-12.785780535066788
33846.815385000002;0;1796.09671809067;-532.31928980646296;1873.3198464320321;1796.09671809067;-532.31928980646296;-16.508539736682543
33871.235164999998;0;1945.6271854203001;-307.76906421863902;1969.8190123807153;1945.6271854203001;-307.76906421863902;-8.988853009879783
33895.654945000002;0;2022.4026499474001;-406.21280188427102;2062.7945411332016;2022.4026499474001;-406.21280188427102;-11.357113360616331
33920.074724999999;0;1935.6793665376699;-386.608212657423;1973.90995745344;1935.6793665376699;-386.608212657423;-11.294913739584487
33944.494505000002;0;1867.87765003136;-361.89384458665899;1902.612433007939;1867.87765003136;-361.89384458665899;-10.964976426687691
33968.914285999999;0;1999.7614684301;-534.83153272090203;2070.0460620503832;1999.7614684301;-534.83153272090203;-14.973186073364154
33993.334066000003;0;1853.1914454694499;-380.29866709559099;1891.810141043713;1853.1914454694499;-380.29866709559099;-11.5968283785654
34017.753846;0;1933.3332028321199;-362.54232860689302;1967.0318282134665;1933.3332028321199;-362.54232860689302;-10.620867808261838
34042.173626000003;0;1975.9612440015901;-341.90445596253898;2005.323289348466;1975.9612440015901;-341.90445596253898;-9.8167996065366072
34066.593407;0;2011.1844423151001;-444.58858627521897;2059.7383018375172;2011.1844423151001;-444.58858627521897;-12.465230875423417
34091.013186999997;0;1954.06382646015;-568.44578534794596;2035.0665956572343;1954.06382646015;-568.44578534794596;-16.219946446850134
34115.432967000001;0;1963.6823410700099;-384.71421513957102;2001.0130844051598;1963.6823410700099;-384.71421513957102;-11.084688328720421
34139.852746999997;0;1816.2656618552701;-442.52133038692301;1869.3972510630194;1816.2656618552701;-442.52133038692301;-13.692957304252348
34164.272527000001;0;2098.8398525929401;-388.990554268869;2134.5824833308166;2098.8398525929401;-388.990554268869;-10.499830575847326
34188.692307999998;0;1943.72985659394;-337.69726803409202;1972.8469784178367;1943.72985659394;-337.69726803409202;-9.8560011702881436
34213.112088000002;0;2003.7962788510099;-402.41089389920501;2043.8038200047263;2003.7962788510099;-402.41089389920501;-11.355335176293789
34237.531867999998;0;1870.9885971592801;-297.55794148496301;1894.5023249499643;1870.9885971592801;-297.55794148496301;-9.036515898116976
34261.951648000002;0;1856.7007735933901;-554.312161435961;1937.6789556007723;1856.7007735933901;-554.312161435961;-16.622828813725164
34286.371428999999;0;1989.0865147186601;-331.29476508141101;2016.4873876139106;1989.0865147186601;-331.29476508141101;-9.4561659515619123
34310.791209000003;0;1851.0188026987901;-332.55689951002;1880.6553909092913;1851.0188026987901;-332.55689951002;-10.185189202714277
34335.210988999999;0;2047.3559295663799;-430.92672258799502;2092.2151281766046;2047.3559295663799;-430.92672258799502;-11.886096749029615
34359.630769000003;0;2015.2227827873301;-367.26155362395599;2048.414975788693;2015.2227827873301;-367.26155362395599;-10.32844209909176
34384.050549;0;1847.59951296591;-449.28791674408097;1901.4425030602699;1847.59951296591;-449.28791674408097;-13.667554112631104
34408.470329999996;0;1786.02655960417;-438.62943631357098;1839.0994138469703;1786.02655960417;-438.62943631357098;-13.798161624310119
34432.89011;0;1964.7618734754999;-491.72500591494702;2025.3598941681971;1964.7618734754999;-491.72500591494702;-14.050913605192275
34457.309889999997;0;1961.9860659716301;-354.18385377792799;1993.6989555456507;1961.9860659716301;-354.18385377792799;-10.233003224362747
34481.729670000001;0;2010.9294896297199;-447.701736836789;2060.1636482156273;2010.9294896297199;-447.701736836789;-12.55130112187047
34506.149450999997;0;1929.14858642948;-410.06049225334698;1972.2484315698969;1929.14858642948;-410.06049225334698;-12.00020748831033
34530.569231000001;0;1937.6943790412499;-403.48921815577302;1979.2582084548778;1937.6943790412499;-403.48921815577302;-11.762702884457607
34554.989010999998;0;2002.69296081989;-532.97015441580504;2072.3986780577584;2002.69296081989;-532.97015441580504;-14.902531736693485
34579.408791000002;0;1816.0702611714401;-410.85523364898;1861.9648805839654;1816.0702611714401;-410.85523364898;-12.747613611032566
34603.828570999998;0;2012.2380377450399;-343.71690893567097;2041.382677019745;2012.2380377450399;-343.71690893567097;-9.6933259422761164
34628.248352000002;0;2004.5915221318;-419.478490145759;2048.0110776794281;2004.5915221318;-419.478490145759;-11.819101170141531
34652.668131999999;0;1919.5759354946099;-464.76013226604198;1975.0376585457695;1919.5759354946099;-464.76013226604198;-13.610315406678685
34677.087912000003;0;1887.75408549077;-401.83938012702203;1930.0493192423769;1887.75408549077;-401.83938012702203;-12.016982919661258
34701.507691999999;0;1985.69755282706;-486.71458128565899;2044.4769147484762;1985.69755282706;-486.71458128565899;-13.772253099166573
34725.927473000003;0;1980.0450247260201;-208.991464651972;1991.0438800387201;1980.0450247260201;-208.991464651972;-6.0251947366915015
34750.347253;0;1918.10588756269;-381.59544511863498;1955.6955999433919;1918.10588756269;-381.59544511863498;-11.251737315995539
34774.767032999996;0;1956.7564495105701;-463.570003209758;2010.9184345907984;1956.7564495105701;-463.570003209758;-13.328071405531668
34799.186813;0;1934.5510207297;-464.00602049439198;1989.4193220287586;1934.5510207297;-464.00602049439198;-13.487717564137421
34823.606592999997;0;2062.1366002610498;-478.87241244778198;2117.0087731371732;2062.1366002610498;-478.87241244778198;-13.073592209141561
34848.026374000001;0;1893.43072450715;-458.98821858422798;1948.2684859399624;1893.43072450715;-458.98821858422798;-13.626272042503253
34872.446153999997;0;2088.2408612314498;-311.29723123463901;2111.3161441837692;2088.2408612314498;-311.29723123463901;-8.4787309504849588
34896.865934000001;0;1874.50334583321;-416.81951439274701;1920.2867757495246;1874.50334583321;-416.81951439274701;-12.536474272879483
34921.285713999998;0;1819.7830344097899;-514.37792749945697;1891.0830083907845;1819.7830344097899;-514.37792749945697;-15.783418678969186
34945.705495000002;0;1947.4823480462101;-392.35710924733701;1986.6130969890708;1947.4823480462101;-392.35710924733701;-11.390833860557375
34970.125274999999;0;2097.6599991175499;-510.53230567525702;2158.8933987198011;2097.6599991175499;-510.53230567525702;-13.678803151335675
34994.545055000002;0;2065.8821637083201;-395.19934481048898;2103.3429669140528;2065.8821637083201;-395.19934481048898;-10.829734530229016
35018.964834999999;0;1915.72496913294;-404.695523790165;1958.0042452291057;1915.72496913294;-404.695523790165;-11.928317151373147
35043.384615000003;0;2111.80907295527;-428.189523193328;2154.7816196516819;2111.80907295527;-428.189523193328;-11.461882590558746
35067.804396;0;1773.5978099725801;-557.21320011734304;1859.0685145858777;1773.5978099725801;-557.21320011734304;-17.44121239278741
35092.224176000003;0;1871.27730140061;-434.61452607676;1921.0852466806557;1871.27730140061;-434.61452607676;-13.075444031049255
35116.643956;0;1948.85043772112;-486.598050431204;2008.6800868454013;1948.85043772112;-486.598050431204;-14.019237123217708
35141.063735999996;0;1985.9928568738501;-458.24038356387598;2038.1736620520651;1985.9928568738501;-458.24038356387598;-12.992818261196909
35165.483516;0;1909.1559592532701;-473.40970827352902;1966.9756553246668;1909.1559592532701;-473.40970827352902;-13.926618181023683
35189.903296999997;0;1910.9249651745799;-549.78023954998105;1988.4397235840729;1910.9249651745799;-549.78023954998105;-16.050724398510702
35214.323077000001;0;1885.1036786463001;-521.31474465684698;1955.8591314924618;1885.1036786463001;-521.31474465684698;-15.458481522470819
35238.742856999997;0;1961.0626772605999;-568.16902671881405;2041.710769689751;1961.0626772605999;-568.16902671881405;-16.157627761503417
35263.162637000001;0;1984.9015716573499;-403.49131570440602;2025.4973441149436;1984.9015716573499;-403.49131570440602;-11.490534571904091
35287.582417999998;0;1981.1296663365499;-535.66768450010704;2052.2706018107056;1981.1296663365499;-535.66768450010704;-15.130131551307047
35312.002198000002;0;1995.34443626046;-418.34619501989403;2038.7282698297968;1995.34443626046;-418.34619501989403;-11.841182814720328
35336.421977999998;0;1950.33828165256;-377.75518916446799;1986.5846057543442;1950.33828165256;-377.75518916446799;-10.961718130962321
35360.841758000002;0;1885.2132432971;-398.72183818367199;1926.9167280781326;1885.2132432971;-398.72183818367199;-11.942045686293227
35385.261537999999;0;2037.41007186908;-507.91894296778997;2099.7669998309543;2037.41007186908;-507.91894296778997;-13.998293841299382
35409.681319000003;0;1935.4186247709399;-351.83335773528302;1967.1380136445741;1935.4186247709399;-351.83335773528302;-10.303100198822429
35434.101099;0;1961.8819533666799;-380.12781641608399;1998.3688237557951;1961.8819533666799;-380.12781641608399;-10.965567897211256
35458.520879000003;0;1894.54691248279;-448.32427575718998;1946.86996479767;1894.54691248279;-448.32427575718998;-13.313528652411849
35482.940659;0;1830.6358539049099;-490.52947108029201;1895.2168191530145;1830.6358539049099;-490.52947108029201;-15.000352533832196
35507.360439999997;0;1874.86891685196;-402.61881659392498;1917.6118916123601;1874.86891685196;-402.61881659392498;-12.119917202295218
35531.780220000001;0;1960.5437008854501;-489.69854006757299;2020.7761536661919;1960.5437008854501;-489.69854006757299;-14.024212405075664
35556.199999999997;0;1974.33365878364;-368.78984788001401;2008.4818515748052;1974.33365878364;-368.78984788001401;-10.580465764769913
35580.619780000001;0;1813.0620582276699;-498.60401523206099;1880.3723011654602;1813.0620582276699;-498.60401523206099;-15.3766023141064
35605.039559999997;0;2075.5141554104498;-436.66006946151703;2120.950500500021;2075.5141554104498;-436.66006946151703;-11.880984588814213
35629.459341000002;0;1988.1089451191999;-368.66554042821798;2022.0018443023755;1988.1089451191999;-368.66554042821798;-10.505330699441025
35653.879120999998;0;1997.9351479510201;-362.77135229851598;2030.6028438536571;1997.9351479510201;-362.77135229851598;-10.291255129024441
35678.298901000002;0;1961.05837252793;-374.60785098857099;1996.5172131700165;1961.05837252793;-374.60785098857099;-10.81454465806909
35702.718680999998;0;1889.4574449306799;-439.45398895902201;1939.8889773943174;1889.4574449306799;-439.45398895902201;-13.093195699295592
35727.138462000003;0;2104.05832438272;-542.762521679771;2172.9363974457242;2104.05832438272;-542.762521679771;-14.464670245235501
35751.558241999999;0;1961.59147804127;-445.07330526983998;2011.4500674359169;1961.59147804127;-445.07330526983998;-12.7836298160436
35775.978022000003;0;1884.2655131931299;-513.22144727581201;1952.9087992409804;1884.2655131931299;-513.22144727581201;-15.236178554874222
35800.397802;0;1983.6245024283401;-409.075017422126;2025.3662721870808;1983.6245024283401;-409.075017422126;-11.652523550622147
35824.817582000003;0;1974.58762467575;-389.81181160957999;2012.6970800378688;1974.58762467575;-389.81181160957999;-11.167409649511681
35849.237363;0;1840.1823037264101;-461.29573433753302;1897.120097797143;1840.1823037264101;-461.29573433753302;-14.072872750542697
35873.657142999997;0;1902.92675606952;-479.47228444713699;1962.4025862493718;1902.92675606952;-479.47228444713699;-14.142195927273105
35898.076923000001;0;1778.86280487401;-359.42975918845798;1814.8120096457658;1778.86280487401;-359.42975918845798;-11.423152460787223
35922.496702999997;0;1968.5611941437401;-480.73559757997901;2026.4105926167101;1968.5611941437401;-480.73559757997901;-13.723407430646287
35946.916484000001;0;1925.86648014667;-378.43096334470499;1962.6950077305762;1925.86648014667;-378.43096334470499;-11.116929436429114
35971.336263999998;0;1951.5052454203201;-374.78221692368697;1987.1674396047397;1951.5052454203201;-374.78221692368697;-10.871164640802725
35995.756044000002;0;1958.4546527022601;-489.60730390546797;2018.7273066783218;1958.4546527022601;-489.60730390546797;-14.036068367269094
36020.175823999998;0;1901.05792372828;-401.47092665001401;1942.9874251562462;1901.05792372828;-401.47092665001401;-11.924676223922059
36044.595604000002;0;2091.93555862843;-362.16250983318599;2123.0534767128961;2091.93555862843;-362.16250983318599;-9.8218731592488524
36069.015384999999;0;1887.6382783803799;-328.49804115141001;1916.0086724874598;1887.6382783803799;-328.49804115141001;-9.8720858698748799
36093.435165000003;0;1912.74480104994;-453.20130086399502;1965.7019339280284;1912.74480104994;-453.20130086399502;-13.329715904107251
36117.854944999999;0;1969.82863787215;-379.574861771835;2006.0662846153311;1969.82863787215;-379.574861771835;-10.906889653963232
36142.274725000003;0;1826.4404748627201;-443.57139936272898;1879.5319615663277;1826.4404748627201;-443.57139936272898;-13.650634909883413
36166.694504999999;0;1946.5659367502001;-387.90870410766399;1984.840575169369;1946.5659367502001;-387.90870410766399;-11.270177000562189
36191.114286000004;0;1977.5399438259899;-394.92618124006799;2016.5889313531807;1977.5399438259899;-394.92618124006799;-11.29372303729046
36215.534066;0;2040.4216944003001;-398.07520702074902;2078.8902235144606;2040.4216944003001;-398.07520702074902;-11.039429259818434
36239.953845999997;0;1894.55730698448;-262.80608836464398;1912.6982065997265;1894.55730698448;-262.80608836464398;-7.8974642249337519
36264.373626000001;0;1813.99285841709;-449.41530318733197;1868.8349860614142;1813.99285841709;-449.41530318733197;-13.914804661540966
36288.793406999997;0;1945.18412231149;-469.69134117179402;2001.0875107462145;1945.18412231149;-469.69134117179402;-13.575002867494458
36313.213187000001;0;1899.9114191262599;-433.79670119991903;1948.8055260847068;1899.9114191262599;-433.79670119991903;-12.861566120942028
36337.632966999998;0;2035.9871898112301;-427.58135365235597;2080.4013197137256;2035.9871898112301;-427.58135365235597;-11.860427169323318
36362.052747000002;0;1864.37485099387;-393.42817381599002;1905.4341534071966;1864.37485099387;-393.42817381599002;-11.915970172700138
36386.472526999998;0;1913.1643625255599;-414.66497133176102;1957.5865029386064;1913.1643625255599;-414.66497133176102;-12.229299732643417
36410.892308000002;0;1990.3944373464601;-338.20041224771001;2018.9228650605382;1990.3944373464601;-338.20041224771001;-9.6433830070751956
36435.312087999999;0;1904.26024083178;-432.77978016665901;1952.819859314681;1904.26024083178;-432.77978016665901;-12.804076143474019
36459.731868000003;0;1914.27725844782;-359.98096057082302;1947.8305147481374;1914.27725844782;-359.98096057082302;-10.650127116420514
36484.151647999999;0;1972.9623046778399;-445.12093290541202;2022.5510872633793;1972.9623046778399;-445.12093290541202;-12.713670534555142
36508.571429000003;0;2012.9188758716;-505.27412074247701;2075.3660732343751;2012.9188758716;-505.27412074247701;-14.090999222159555
36532.991209;0;1978.4364975004601;-422.21125758384801;2022.986238379397;1978.4364975004601;-422.21125758384801;-12.046586102483044
36557.410989000004;0;1975.08432841635;-395.97260400649202;2014.3863600311499;1975.08432841635;-395.97260400649202;-11.336588917623017
36581.830769;0;1844.3621934402699;-400.94919771402499;1887.440637408055;1844.3621934402699;-400.94919771402499;-12.264800270555064
36606.250548999997;0;2024.86306373507;-389.728615810463;2062.0278419216638;2024.86306373507;-389.728615810463;-10.894582589116292
36630.670330000001;0;1954.60925867574;-372.73356954011399;1989.8310651819265;1954.60925867574;-372.73356954011399;-10.796377127506471
36655.090109999997;0;1940.0380285481201;-455.721172707221;1992.8445346957001;1940.0380285481201;-455.721172707221;-13.219295995110487
36679.509890000001;0;2069.4982457485298;-451.17096651624598;2118.1072282071668;2069.4982457485298;-451.17096651624598;-12.29860921296104
36703.929669999998;0;1941.5943995766199;-510.092275697199;2007.4817414345873;1941.5943995766199;-510.092275697199;-14.720001765583151
36728.349451000002;0;1918.2084119185699;-371.86563133112998;1953.9210729506096;1918.2084119185699;-371.86563133112998;-10.971321402663717
36752.769230999998;0;1921.4099772674001;-421.068538170122;1967.0066127442058;1921.4099772674001;-421.068538170122;-12.360716500254862
36777.189011000002;0;1936.5305714696001;-547.69484739267898;2012.4910683272274;1936.5305714696001;-547.69484739267898;-15.792108513271366
36801.608790999999;0;1808.4402729677599;-519.25021436008899;1881.5092362262546;1808.4402729677599;-519.25021436008899;-16.020148486251035
36826.028571000003;0;1983.1342371478099;-487.40111663027301;2042.1511332514701;1983.1342371478099;-487.40111663027301;-13.80808214710966
36850.448351999999;0;1849.2718718546901;-367.10240919777902;1885.3568985398394;1849.2718718546901;-367.10240919777902;-11.227924615710359
36874.868132000003;0;1973.7453728745099;-560.65709592120697;2051.830201588411;1973.7453728745099;-560.65709592120697;-15.857592846399799
36899.287912;0;1997.8069502882099;-512.139519586765;2062.4062398427818;1997.8069502882099;-512.139519586765;-14.378201048675058
36923.707692000004;0;1881.23478949217;-453.14273851659999;1935.0407423788192;1881.23478949217;-453.14273851659999;-13.543136115486512
36948.127473;0;1959.0300953109199;-468.76749349411398;2014.3341026976302;1959.0300953109199;-468.76749349411398;-13.457018703875622
36972.547252999997;0;1998.36982241194;-427.33907441589997;2043.5509858208497;1998.36982241194;-427.33907441589997;-12.070548797702292
36996.967033000001;0;1926.1330507135799;-455.17086346034699;1979.1839338460791;1926.1330507135799;-455.17086346034699;-13.295839008373839
37021.386812999997;0;1901.4816510947601;-467.31656415714201;1958.06466711028;1901.4816510947601;-467.31656415714201;-13.807612135664456
37045.806593000001;0;2036.6579126489901;-441.31493929621502;2083.9228221797857;2036.6579126489901;-441.31493929621502;-12.226172197999308
37070.226373999998;0;2015.6470119028099;-496.95835030032703;2076.0058955903637;2015.6470119028099;-496.95835030032703;-13.850065740352738
37094.646154000002;0;1903.5180652111801;-473.341891291656;1961.4875912523323;1903.5180652111801;-473.341891291656;-13.964331668162343
37119.065933999998;0;2064.3376096797601;-387.54156205706698;2100.3995403398799;2064.3376096797601;-387.54156205706698;-10.63247805188464
37143.485714000002;0;2074.94870757031;-498.04227218730199;2133.8833716801842;2074.94870757031;-498.04227218730199;-13.497158375166874
37167.905494999999;0;1917.0439230429699;-299.18380521258302;1940.2495592519695;1917.0439230429699;-299.18380521258302;-8.8703218309261391
37192.325275000003;0;1864.11784179449;-584.323462281003;1953.5529776969463;1864.11784179449;-584.323462281003;-17.404039670764863
37216.745054999999;0;2061.6372384122901;-499.19330868117203;2121.2124038484003;2061.6372384122901;-499.19330868117203;-13.611309208294218
37241.164835000003;0;1982.33262514782;-258.03573787270898;1999.0560469243878;1982.33262514782;-258.03573787270898;-7.4163624319354122
37265.584615;0;1913.8164471259599;-455.41893529018802;1967.2569226998999;1913.8164471259599;-455.41893529018802;-13.385367905865809
37290.004395999997;0;1916.1581379583599;-381.57737267154602;1953.7817946226669;1916.1581379583599;-381.57737267154602;-11.262362557515711
37314.424176;0;1877.6964171393199;-415.34304531878001;1923.0844183843089;1877.6964171393199;-415.34304531878001;-12.472883842132534
37338.843955999997;0;1956.0790484799199;-423.67874157969101;2001.4367139554176;1956.0790484799199;-423.67874157969101;-12.221250903288279
37363.263736000001;0;1916.5339524271401;-483.50574540615401;1976.5829597177944;1916.5339524271401;-483.50574540615401;-14.15919930786046
37387.683515999997;0;1987.6345320806199;-437.30735239248997;2035.1729050810093;1987.6345320806199;-437.30735239248997;-12.408181667516976
37412.103297000001;0;2026.50135887391;-503.82259626909803;2088.1917934014441;2026.50135887391;-503.82259626909803;-13.961637898868636
37436.523076999998;0;1941.2841356300701;-467.20891965887;1996.7143686210595;1941.2841356300701;-467.20891965887;-13.53202705962906
37460.942857000002;0;1821.5868374545801;-465.81730334564003;1880.2032779686303;1821.5868374545801;-465.81730334564003;-14.344312415491853
37485.362636999998;0;1949.27553915571;-446.02578332601098;1999.6535017203269;1949.27553915571;-446.02578332601098;-12.888327828428007
37509.782418000003;0;2010.20470700903;-502.00929608446302;2071.9402253531539;2010.20470700903;-502.00929608446302;-14.021706139469428
37534.202197999999;0;1915.68514186986;-535.93187543872705;1989.239185691911;1915.68514186986;-535.93187543872705;-15.629488833107059
37558.621978000003;0;1928.3947562020101;-536.22771785938198;2001.5610160942113;1928.3947562020101;-536.22771785938198;-15.539625652627054
37583.041757999999;0;1869.5696455172599;-373.78611107381101;1906.569357844402;1869.5696455172599;-373.78611107381101;-11.306165908966211
37607.461538000003;0;1917.1930415775;-388.760572174375;1956.2116299497179;1917.1930415775;-388.760572174375;-11.462781460147768
37631.881319;0;1896.9564735244601;-428.36539317620901;1944.7212583085945;1896.9564735244601;-428.36539317620901;-12.724941465943495
37656.301098999997;0;1911.9603249005099;-267.354211122572;1930.5622388824031;1911.9603249005099;-267.354211122572;-7.9601981791547338
37680.720879;0;1962.74593959812;-350.72586584302798;1993.8355640273467;1962.74593959812;-350.72586584302798;-10.131334258012968
37705.140658999997;0;2043.0417086794901;-539.010437741288;2112.9485737703285;2043.0417086794901;-539.010437741288;-14.779433761738229
37729.560440000001;0;1979.6350633587499;-318.82332538356098;2005.1442085017311;1979.6350633587499;-318.82332538356098;-9.1490136032623148
37753.980219999998;0;1873.7358610400199;-365.53609735933497;1909.0580702063723;1873.7358610400199;-365.53609735933497;-11.038851676090683
37778.400000000001;0;1936.1854738065799;-291.06607478997302;1957.9411760503053;1936.1854738065799;-291.06607478997302;-8.5492363669911811
37802.819779999998;0;1941.1242448958401;-342.67596964499199;1971.1393036248303;1941.1242448958401;-342.67596964499199;-10.011547406330372
37827.239560000002;0;1969.4938593300101;-548.88207664447998;2044.5482620863158;1969.4938593300101;-548.88207664447998;-15.572725510498572
37851.659340999999;0;1912.2709294285701;-466.19383944547201;1968.277623577151;1912.2709294285701;-466.19383944547201;-13.700917323937309
37876.079121000002;0;1948.81042649817;-499.90982890438602;2011.9075315389603;1948.81042649817;-499.90982890438602;-14.387321367291527
37900.498900999999;0;1907.0711188006601;-385.27347755173099;1945.5991120136764;1907.0711188006601;-385.27347755173099;-11.421376352166822
37924.918681000003;0;1955.1058778936799;-463.77525218907101;2009.3597184967787;1955.1058778936799;-463.77525218907101;-13.344616095426986
37949.338462;0;2031.58598991704;-437.12527874068297;2078.08087998069;2031.58598991704;-437.12527874068297;-12.142891154383125
37973.758242000004;0;1906.8433804096101;-439.56659181388602;1956.852182984403;1906.8433804096101;-439.56659181388602;-12.981088318802575
37998.178022;0;1901.0570952904;-454.43713620276401;1954.6179141495002;1901.0570952904;-454.43713620276401;-13.443954545737919
38022.597801999997;0;1866.96630062903;-365.73898778400599;1902.4531991273043;1866.96630062903;-365.73898778400599;-11.083886374228486
38047.017582;0;1946.12006043206;-340.15064882937799;1975.6228773516293;1946.12006043206;-340.15064882937799;-9.9142369326142887
38071.437362999997;0;2081.3253763389298;-446.84884164668102;2128.7529705142792;2081.3253763389298;-446.84884164668102;-12.117141538670912
38095.857143000001;0;1933.92898938039;-431.39338988508803;1981.4594602974857;1933.92898938039;-431.39338988508803;-12.574857634230025
38120.276922999998;0;1954.22551072858;-264.83968434211101;1972.0896037413736;1954.22551072858;-264.83968434211101;-7.7177938944775413
38144.696703000001;0;2036.80009422583;-475.34625992467198;2091.5326176425565;2036.80009422583;-475.34625992467198;-13.136500774772133
38169.116483999998;0;2026.0507794535299;-322.40017630959898;2051.5417701350166;2026.0507794535299;-322.40017630959898;-9.0415215009267609
38193.536264000002;0;1951.9330009360699;-480.53225935808501;2010.2123500832138;1951.9330009360699;-480.53225935808501;-13.830213121033214
38217.956043999999;0;1976.7256677750399;-445.93828061844602;2026.402061724576;1976.7256677750399;-445.93828061844602;-12.71279602860109
38242.375824000002;0;1806.8559174966899;-381.73924270267099;1846.741226055241;1806.8559174966899;-381.73924270267099;-11.92959899594492
38266.795603999999;0;1844.8919647406501;-439.40978321880999;1896.4987000135325;1844.8919647406501;-439.40978321880999;-13.396900097188347
38291.215385000003;0;1934.4526949809699;-349.83925947132002;1965.8318179810244;1934.4526949809699;-349.83925947132002;-10.250953005866755
38315.635165;0;1929.4385746957901;-293.96615841279203;1951.7042080745987;1929.4385746957901;-293.96615841279203;-8.662872139150517
38340.054945000003;0;2166.1313719033201;-460.27005982045301;2214.4917358867888;2166.1313719033201;-460.27005982045301;-11.996067770079895
38364.474725;0;1911.7648860818599;-310.81957523184201;1936.8670031788163;1911.7648860818599;-310.81957523184201;-9.2344932474487802
38388.894504999997;0;1794.72345657336;-368.305725886358;1832.1248301617732;1794.72345657336;-368.305725886358;-11.596995043754358
38413.314286000001;0;1857.89055482904;-316.38435893079401;1884.6369348760541;1857.89055482904;-316.38435893079401;-9.6643187753183231
38437.734065999997;0;1878.54808861314;-366.767572141475;1914.0170775639997;1878.54808861314;-366.767572141475;-11.047451062545383
38462.153846000001;0;1936.5318708249999;-442.71722098740099;1986.4929459929581;1936.5318708249999;-442.71722098740099;-12.877289336909849
38486.573625999998;0;1935.8542982976501;-409.330942802864;1978.6570407661277;1935.8542982976501;-409.330942802864;-11.939171360177394
38510.993407000002;0;1929.77708755707;-306.71593126144802;1953.9995573566091;1929.77708755707;-306.71593126144802;-9.030967375782657
38535.413186999998;0;2022.7051393996201;-360.20376348430102;2054.5273987420783;2022.7051393996201;-360.20376348430102;-10.097394532336079
38559.832967000002;0;1974.8350167333599;-386.92273100728801;2012.3823053998433;1974.8350167333599;-386.92273100728801;-11.085346127562868
38584.252746999999;0;1962.2483551726;-488.11168073756602;2022.0463941883297;1962.2483551726;-488.11168073756602;-13.968882928134095
38608.672527000002;0;1868.7542974605201;-502.19137902151101;1935.0552460952347;1868.7542974605201;-502.19137902151101;-15.041761658758194
38633.092307999999;0;1959.38101893821;-525.87905071406396;2028.7244153298061;1959.38101893821;-525.87905071406396;-15.023583206340321
38657.512088000003;0;1959.2486327122599;-488.62651590448399;2019.2600319993001;1959.2486327122599;-488.62651590448399;-14.003605762914759
38681.931868;0;1896.5207123646201;-504.507149612982;1962.4775862257948;1896.5207123646201;-504.507149612982;-14.896670914759468
38706.351648000003;0;1874.87983265311;-471.40199213118001;1933.2341361238682;1874.87983265311;-471.40199213118001;-14.113358334758264
38730.771429;0;1851.0471955094999;-454.681393249888;1906.0721102233367;1851.0471955094999;-454.681393249888;-13.800601184215123
38755.191208999997;0;1891.41675909587;-428.60657018604201;1939.3712766243;1891.41675909587;-428.60657018604201;-12.767941740718602
38779.610989000001;0;1865.4448921124899;-684.77681221115097;1987.1597640981577;1865.4448921124899;-684.77681221115097;-20.157428036343116
38804.030768999997;0;1966.3131651553399;-393.49621872971801;2005.299662798006;1966.3131651553399;-393.49621872971801;-11.316476920680197
38828.450549000001;0;2041.4248590586899;-460.83311695865302;2092.7930181622405;2041.4248590586899;-460.83311695865302;-12.720782872285548
38852.870329999998;0;1989.86531142697;-457.34121525326401;2041.7455631859921;1989.86531142697;-457.34121525326401;-12.943799625834451
38877.290110000002;0;1952.0889467460099;-353.861222154487;1983.9024725405768;1952.0889467460099;-353.861222154487;-10.27461227929316
38901.709889999998;0;1930.5377298571;-497.47131242453099;1993.603178440281;1930.5377298571;-497.47131242453099;-14.449924684479431
38926.129670000002;0;1993.6320745779201;-427.47883135957397;2038.9475226318136;1993.6320745779201;-427.47883135957397;-12.102229645525748
38950.549450999999;0;1924.7820773911101;-357.32561986079997;1957.6689311665907;1924.7820773911101;-357.32561986079997;-10.516931044338731
38974.969231000003;0;1950.0719327086299;-396.87260140715603;1990.0473372474471;1950.0719327086299;-396.87260140715603;-11.503554370470821
38999.389010999999;0;1920.56500379361;-340.58680446652602;1950.5305189033747;1920.56500379361;-340.58680446652602;-10.056102659440368
39023.808791000003;0;1917.1116881190701;-431.90608910536503;1965.1615950168173;1917.1116881190701;-431.90608910536503;-12.696197555637671
39048.228571;0;1914.47415897318;-343.56008168181398;1945.0565120585261;1914.47415897318;-343.56008168181398;-10.173670162350001
39072.648351999997;0;2003.91274600058;-324.66168281285798;2030.0422414005234;2003.91274600058;-324.66168281285798;-9.2027481962060751
39097.068132;0;2038.8922703610899;-436.220472443782;2085.0347696662702;2038.8922703610899;-436.220472443782;-12.076351055284949
39121.487911999997;0;1839.1030132252799;-330.04197377378102;1868.4826993330171;1839.1030132252799;-330.04197377378102;-10.173897950300145
39145.907692000001;0;2015.37201237919;-482.69989505242398;2072.3714765854525;2015.37201237919;-482.69989505242398;-13.469134549409894
39170.327472999998;0;1860.62444346899;-473.61228941269098;1919.9562287502858;1860.62444346899;-473.61228941269098;-14.281060878999677
39194.747253000001;0;1805.2241101459299;-328.89363354429702;1834.9400835008578;1805.2241101459299;-328.89363354429702;-10.325462497150751
39219.167032999998;0;1932.23342155193;-508.88385124918699;1998.1213099870793;1932.23342155193;-508.88385124918699;-14.754693157463759
39243.586813000002;0;1934.6116685235299;-430.54653764838002;1981.9416310952261;1934.6116685235299;-430.54653764838002;-12.546666592845609
39268.006592999998;0;1914.0206211570901;-485.470350320536;1974.6281673406052;1914.0206211570901;-485.470350320536;-14.232311578811974
39292.426374000002;0;1995.9386747035801;-347.62525671257902;2025.9848252842296;1995.9386747035801;-347.62525671257902;-9.8798909488890772
39316.846153999999;0;1909.4583318582399;-344.767875065;1940.333994130827;1909.4583318582399;-344.767875065;-10.234935421806586
39341.265934000003;0;2082.95312140952;-417.99798823585201;2124.4801773984341;2082.95312140952;-417.99798823585201;-11.347151048370609
39365.685713999999;0;1898.3707388994301;-437.35139070902898;1948.0984834614214;1898.3707388994301;-437.35139070902898;-12.973577146353056
39390.105495000003;0;2000.44350914813;-389.09885681852802;2037.9333045196477;2000.44350914813;-389.09885681852802;-11.006955525192204
39414.525275;0;1957.14549155898;-452.74132536152302;2008.8288087390001;1957.14549155898;-452.74132536152302;-13.024975351306447
39438.945054999997;0;1916.0502341276001;-407.66633846461099;1958.9385756622319;1916.0502341276001;-407.66633846461099;-12.011366125208818
39463.364835;0;1895.6915213550201;-331.91301621952698;1924.5291877426164;1895.6915213550201;-331.91301621952698;-9.9311428913476085
39487.784614999997;0;1997.8223721172001;-378.98162621753499;2033.4505903863228;1997.8223721172001;-378.98162621753499;-10.741230231301731
39512.204396000001;0;1947.82896987395;-427.267275607827;1994.1401707717407;1947.82896987395;-427.267275607827;-12.372199202460466
39536.624175999998;0;1913.4531237797901;-487.69675252244798;1974.6267949472319;1913.4531237797901;-487.69675252244798;-14.298978430213507
39561.043956000001;0;1905.693631224;-417.96198706030299;1950.9896049736176;1905.693631224;-417.96198706030299;-12.370401645311508
39585.463735999998;0;1825.42431963894;-444.66568091900302;1878.8032133558977;1825.42431963894;-444.66568091900302;-13.690376696320953
39609.883516000002;0;1979.55186827897;-552.18302515901598;2055.1232791442276;1979.55186827897;-552.18302515901598;-15.586096125168744
39634.303296999999;0;1960.9848625075999;-450.90470842025599;2012.1572222516577;1960.9848625075999;-450.90470842025599;-12.949384254622291
39658.723077000002;0;2054.3021233857598;-584.21254960055205;2135.7578320722641;2054.3021233857598;-584.21254960055205;-15.874952729702176
39683.142856999999;0;1863.9284362466799;-427.02056936590202;1912.2175038709827;1863.9284362466799;-427.02056936590202;-12.903620744644948
39707.562637000003;0;1802.4987526213699;-477.66829005046202;1864.716801158108;1802.4987526213699;-477.66829005046202;-14.842408846497326
39731.982418;0;1920.4079213587099;-310.18673288263398;1945.2975077539386;1920.4079213587099;-310.18673288263398;-9.1752435740338001
39756.402198000003;0;1899.61629110852;-524.717069457825;1970.7536772578399;1899.61629110852;-524.717069457825;-15.441358952267128
39780.821978;0;1948.82637510721;-507.41495015161098;2013.8009265940041;1948.82637510721;-507.41495015161098;-14.594044712775945
39805.241757999996;0;1941.3845710122901;-515.17306536466106;2008.5759482384017;1941.3845710122901;-515.17306536466106;-14.861698418030967
39829.661538;0;1830.53465813701;-475.052457303106;1891.1721158663745;1830.53465813701;-475.052457303106;-14.548221043077552
39854.081318999997;0;1914.41194278076;-511.05220945252501;1981.4508440655072;1914.41194278076;-511.05220945252501;-14.946570510836475
39878.501099000001;0;1956.67736523846;-419.89423764682698;2001.2239960697884;1956.67736523846;-419.89423764682698;-12.111728413592184
39902.920878999998;0;1863.80099337395;-458.83638771775202;1919.4491328492134;1863.80099337395;-458.83638771775202;-13.830233685393898
39927.340659000001;0;1949.3841232325101;-583.77996325476897;2034.9195329075599;1949.3841232325101;-583.77996325476897;-16.671324109672994
39951.760439999998;0;1860.38232173182;-468.760468756357;1918.5303646491905;1860.38232173182;-468.760468756357;-14.142425364879619
39976.180220000002;0;2071.2043164939701;-362.31043307366599;2102.6545533152325;2071.2043164939701;-362.31043307366599;-9.9222106527192189
40000.599999999999;0;1925.9997488993499;-404.50667631692102;1968.019482613249;1925.9997488993499;-404.50667631692102;-11.861110522702644
40025.019780000002;0;1819.25978221221;-383.45485460616902;1859.2320405737032;1819.25978221221;-383.45485460616902;-11.902312475904036
40049.439559999999;0;1986.8650028357099;-428.66889304992299;2032.5819932691502;1986.8650028357099;-428.66889304992299;-12.175023349205253
40073.859341000003;0;1827.6976800641401;-341.27193793901102;1859.28624620753;1827.6976800641401;-341.27193793901102;-10.576604323299648
40098.279121;0;2077.26102947661;-513.82679402456995;2139.8671357913308;2077.26102947661;-513.82679402456995;-13.89367529945407
40122.698901000003;0;1959.78317054065;-322.23405999449;1986.0978991366198;1959.78317054065;-322.23405999449;-9.3372166303288946
40147.118681;0;2026.42055875099;-493.81317413012999;2085.7209141860635;2026.42055875099;-493.81317413012999;-13.695331842759327
40171.538461999997;0;1946.22343246271;-565.59810616374;2026.7429207383311;1946.22343246271;-565.59810616374;-16.204558856223947
40195.958242000001;0;2006.74011945549;-427.53359225312801;2051.7774926967832;2006.74011945549;-427.53359225312801;-12.026981818030515
40220.378021999997;0;1879.7551833244099;-373.39100119678602;1916.4812519327509;1879.7551833244099;-373.39100119678602;-11.23488302742779
40244.797802000001;0;1859.1222198958701;-366.53654109451998;1894.910146805933;1859.1222198958701;-366.53654109451998;-11.153148613523554
40269.217581999997;0;1941.5896840108201;-447.59291431015703;1992.513467457095;1941.5896840108201;-447.59291431015703;-12.98155305132526
40293.637363000002;0;1896.2494780925299;-336.741997299319;1925.9172505357872;1896.2494780925299;-336.741997299319;-10.069789139277644
40318.057142999998;0;2062.3832638070198;-514.284324513157;2125.5383067052098;2062.3832638070198;-514.284324513157;-14.001946580135103
40342.476923000002;0;1947.0130126320601;-379.69449265762302;1983.6903939660292;1947.0130126320601;-379.69449265762302;-11.034973168533446
40366.896702999999;0;1987.3058714216399;-398.571687636153;2026.8803656782645;1987.3058714216399;-398.571687636153;-11.340714815554744
40391.316484000003;0;1909.65945967523;-462.81346686680502;1964.9416167001916;1909.65945967523;-462.81346686680502;-13.623189579887809
40415.736263999999;0;1909.14891750112;-479.37051644695202;1968.4119693891103;1909.14891750112;-479.37051644695202;-14.095072453672865
40440.156044000003;0;1969.2133634296599;-507.92962435250598;2033.6651086166651;1969.2133634296599;-507.92962435250598;-14.463352196378141
40464.575824;0;1863.1331193614999;-577.299765733806;1950.5230170336417;1863.1331193614999;-577.299765733806;-17.215818588258731
40488.995604000003;0;1933.6202240822399;-581.84180394865302;2019.2639886359771;1933.6202240822399;-581.84180394865302;-16.746961519132629
40513.415385;0;2131.0364346978999;-443.76717140840702;2176.7511544569711;2131.0364346978999;-443.76717140840702;-11.763167393695809
40537.835164999997;0;1930.9428541320401;-616.82229283828599;2027.0693246324529;1930.9428541320401;-616.82229283828599;-17.715612997242435
40562.254945000001;0;2025.72516617676;-353.87594972454502;2056.4023528179769;2025.72516617676;-353.87594972454502;-9.9090661507641951
40586.674724999997;0;2010.85193571678;-476.70486626572801;2066.5848728995734;2010.85193571678;-476.70486626572801;-13.336684016235807
40611.094505000001;0;1875.8631304112901;-337.949900767092;1906.0620712518601;1875.8631304112901;-337.949900767092;-10.212687407368499
40635.514285999998;0;2011.5157359469799;-489.16175020727599;2070.138829602538;2011.5157359469799;-489.16175020727599;-13.66792233316631
40659.934066000002;0;1976.20458710612;-427.08016974557802;2021.8264123037818;1976.20458710612;-427.08016974557802;-12.194726576426667
40684.353845999998;0;1806.24815691;-446.88000961625698;1860.7079693856849;1806.24815691;-446.88000961625698;-13.89637670209466
40708.773626000002;0;1888.0418455348699;-517.278533242707;1957.6207731438801;1888.0418455348699;-517.278533242707;-15.321701875640777
40733.193406999999;0;1913.59814343777;-424.64818059562703;1960.1489565468376;1913.59814343777;-424.64818059562703;-12.511805533999196
40757.613187000003;0;1898.42583385896;-404.78599436731201;1941.1008082783906;1898.42583385896;-404.78599436731201;-12.036469165396294
40782.032966999999;0;2083.14844839025;-479.910716752979;2137.7141422755908;2083.14844839025;-479.910716752979;-12.973310113312106
40806.452747000003;0;1970.4438110507899;-439.54828903164002;2018.8738224314573;1970.4438110507899;-439.54828903164002;-12.575126089020999
40830.872527;0;1925.8409534893301;-543.58002035751895;2001.0853596657421;1925.8409534893301;-543.58002035751895;-15.762034241611381
40855.292307999996;0;2107.9177740765899;-488.05266144467203;2163.6803697892237;2107.9177740765899;-488.05266144467203;-13.036161458718537
40879.712088;0;1941.7995637306601;-420.77124376157701;1986.8653666721475;1941.7995637306601;-420.77124376157701;-12.22647561538926
40904.131867999997;0;1918.8329920967101;-480.36424572893497;1978.0469812756073;1918.8329920967101;-480.36424572893497;-14.054677650646978
40928.551648000001;0;2031.6582182315501;-535.37820759583997;2101.0152167169877;2031.6582182315501;-535.37820759583997;-14.762849351147674
40952.971428999997;0;1843.46695273257;-359.706114970003;1878.2329181877099;1843.46695273257;-359.706114970003;-11.041097252602411
40977.391209000001;0;1931.69099405572;-487.32005750148801;1992.2125727339514;1931.69099405572;-487.32005750148801;-14.15893364741677
41001.810988999998;0;1962.0767675992399;-497.30534034007701;2024.1190289811125;1962.0767675992399;-497.30534034007701;-14.222600693510797
41026.230769000002;0;1960.82051514963;-439.53222777298998;2009.4789553221867;1960.82051514963;-439.53222777298998;-12.634418475428649
41050.650548999998;0;1927.32618237421;-351.54337487847698;1959.1245385850525;1927.32618237421;-351.54337487847698;-10.337085652495755
41075.070330000002;0;1814.0913893782899;-385.69376350424898;1854.6393849539932;1814.0913893782899;-385.69376350424898;-12.002923157290567
41099.490109999999;0;1880.96681794609;-389.05490248909001;1920.7810617988284;1880.96681794609;-389.05490248909001;-11.686137119349013
41123.909890000003;0;1908.8578146;-352.079784286853;1941.0559834437968;1908.8578146;-352.079784286853;-10.450482897267724
41148.329669999999;0;1998.2861375889099;-497.36502566625501;2059.2521595074263;1998.2861375889099;-497.36502566625501;-13.976683512861882
41172.749451000003;0;2005.8118361510001;-490.53862303450097;2064.9235488831132;2005.8118361510001;-490.53862303450097;-13.742442373778447
41197.169231;0;2083.2900330453499;-352.574992987592;2112.9142167788768;2083.2900330453499;-352.574992987592;-9.6056912502497962
41221.589010999996;0;1837.2498751118801;-436.18517773443398;1888.3179321485666;1837.2498751118801;-436.18517773443398;-13.355445844750692
41246.008791;0;1954.58865115036;-470.50187108556503;2010.4200570778241;1954.58865115036;-470.50187108556503;-13.534547213516706
41270.428570999997;0;2015.24633303318;-542.82936693936301;2087.0748679468757;2015.24633303318;-542.82936693936301;-15.075461188782638
41294.848352000001;0;1899.5428967232299;-455.10554308446501;1953.3008656727425;1899.5428967232299;-455.10554308446501;-13.473349920650644
41319.268131999997;0;1869.1155901375901;-490.15719600024403;1932.3165284409831;1869.1155901375901;-490.15719600024403;-14.694375707736425
41343.687912000001;0;2059.7237939022302;-398.16455124615601;2097.8553613240474;2059.7237939022302;-398.16455124615601;-10.94087909840426
41368.107691999998;0;1830.07415048094;-434.770491083016;1881.0095098576992;1830.07415048094;-434.770491083016;-13.364008276739922
41392.527473000002;0;1950.8018707349399;-592.24562318006997;2038.7208776678799;1950.8018707349399;-592.24562318006997;-16.887810663599137
41416.947252999998;0;1971.1434504230001;-493.313367630806;2031.9361655398372;1971.1434504230001;-493.313367630806;-14.050673746280799
41441.367033000002;0;1960.90808125785;-391.64667747353002;1999.6368728142611;1960.90808125785;-391.64667747353002;-11.294902476372686
41465.786812999999;0;1894.1607738114101;-320.464115342458;1921.0784175218002;1894.1607738114101;-320.464115342458;-9.6026701971516299
41490.206593000003;0;1894.8885830157401;-429.35572882753598;1942.9228198568319;1894.8885830157401;-429.35572882753598;-12.766860991260854
41514.626373999999;0;1940.3842189351201;-405.44602366805202;1982.2909461531351;1940.3842189351201;-405.44602366805202;-11.80222497680751
41539.046154000003;0;2081.8985400056699;-603.77872707069696;2167.6831599984466;2081.8985400056699;-603.77872707069696;-16.172873640102743
41563.465934;0;2046.8415675055901;-486.75628880929901;2103.923023108056;2046.8415675055901;-486.75628880929901;-13.376948341351216
41587.885713999996;0;1930.88910881109;-382.32526557057702;1968.3763256092311;1930.88910881109;-382.32526557057702;-11.199969347788638
41612.305495000001;0;1904.18908639145;-605.83173726958;1998.2412693704887;1904.18908639145;-605.83173726958;-17.648850722763456
41636.725274999997;0;1808.47157051759;-485.75526179156401;1872.5724540664771;1808.47157051759;-485.75526179156401;-15.034779034883405
41661.145055000001;0;1944.6309444793001;-371.24963881088001;1979.7514501936002;1944.6309444793001;-371.24963881088001;-10.808285323440369
41685.564834999997;0;1793.1384122090701;-467.84951428212202;1853.1671628198258;1793.1384122090701;-467.84951428212202;-14.623096080423656
41709.984615000001;0;1957.59840058132;-443.93144026872199;2007.3033207807944;1957.59840058132;-443.93144026872199;-12.777064392158687
41734.404395999998;0;1840.00198393818;-577.00872600385696;1928.3532795577248;1840.00198393818;-577.00872600385696;-17.410974090256531
41758.824176000002;0;1888.0277954988801;-509.642364853044;1955.6033075829478;1888.0277954988801;-509.642364853044;-15.1060354899519
41783.243955999998;0;1957.1209939037501;-535.63409175302002;2029.0949866940398;1957.1209939037501;-535.63409175302002;-15.306165600401666
41807.663736000002;0;1899.1484800122801;-539.98059196549195;1974.4224443700887;1899.1484800122801;-539.98059196549195;-15.871921436077001
41832.083515999999;0;1944.7150088400899;-373.14539692646298;1980.190382982232;1944.7150088400899;-373.14539692646298;-10.861708902528228
41856.503297000003;0;1939.65959253553;-378.78473363192398;1976.2988664034865;1939.65959253553;-378.78473363192398;-11.049891197686438
41880.923076999999;0;1811.81186822431;-444.94820121500101;1865.6476482988232;1811.81186822431;-444.94820121500101;-13.797748936983202
41905.342857000003;0;1972.4816551342301;-469.42501285316001;2027.5708921103746;1972.4816551342301;-469.42501285316001;-13.386629310309353
41929.762637;0;1974.8477341498999;-371.23861264503699;2009.4381504777912;1974.8477341498999;-371.23861264503699;-10.646409657330848
41954.182417999997;0;1857.23666946308;-445.05633850307902;1909.8175805139299;1857.23666946308;-445.05633850307902;-13.475882663447658
41978.602198;0;1964.412742279;-417.76668171169098;2008.344199179139;1964.412742279;-417.76668171169098;-12.006079577253539
42003.021977999997;0;1949.9725647528201;-355.69237225420602;1982.1478418545159;1949.9725647528201;-355.69237225420602;-10.337606273682249
42027.441758000001;0;1906.34002141885;-437.879906338419;1955.983407301341;1906.34002141885;-437.879906338419;-12.936255693042234
42051.861537999997;0;1908.37853521021;-488.53233903761202;1969.9168713264596;1908.37853521021;-488.53233903761202;-14.358982476061918
42076.281319000002;0;2053.0753987591902;-404.578293430445;2092.5587658427416;2053.0753987591902;-404.578293430445;-11.147850512995586
42100.701098999998;0;1999.621465171;-375.94688765661601;2034.6552696492131;1999.621465171;-375.94688765661601;-10.647827307241387
42125.120879000002;0;1953.8694213604399;-311.43731325374898;1978.5345374327169;1953.8694213604399;-311.43731325374898;-9.0564835233286125
42149.540658999998;0;2067.1804640989899;-438.28445254971001;2113.1323509187291;2067.1804640989899;-438.28445254971001;-11.970605557803379
42173.960440000003;0;1969.7041075551899;-414.21266729100398;2012.7857325269658;1969.7041075551899;-414.21266729100398;-11.875792181974591
42198.380219999999;0;1936.8732630164;-554.31216771924903;2014.6314839864413;1936.8732630164;-554.31216771924903;-15.970548552677812
42222.800000000003;0;1872.3993838434801;-538.42839702313904;1948.2773394304904;1872.3993838434801;-538.42839702313904;-16.043153314120016
42247.219779999999;0;1901.8407132324801;-310.00055648821001;1926.9401764278073;1901.8407132324801;-310.00055648821001;-9.2578101677773059
42271.639560000003;0;1932.7403101740599;-360.89147007439198;1966.1454065618284;1932.7403101740599;-360.89147007439198;-10.576768445180724
42296.059341;0;2008.81878023421;-489.44359092599501;2067.5850455350537;2008.81878023421;-489.44359092599501;-13.693171188198544
42320.479120999997;0;1938.4532852425;-472.63814788324697;1995.2413282362479;1938.4532852425;-472.63814788324697;-13.702627371212293
42344.898901;0;1891.6895200522799;-482.39537234137703;1952.2280951599894;1891.6895200522799;-482.39537234137703;-14.305965482096481
42369.318680999997;0;1942.2137396713599;-382.04676917509602;1979.4327329831995;1942.2137396713599;-382.04676917509602;-11.128392213433981
42393.738462000001;0;1942.9183216276299;-479.12135665641603;2001.1219050624104;1942.9183216276299;-479.12135665641603;-13.852686827858081
42418.158241999998;0;1917.5476862569899;-430.24688747516598;1965.2230187059188;1917.5476862569899;-430.24688747516598;-12.646212814550054
42442.578022000002;0;2029.02028107506;-359.889713223287;2060.6901530064765;2029.02028107506;-359.889713223287;-10.058013565217735
42466.997801999998;0;1960.8679941024;-477.24311785318702;2018.1090862075321;1960.8679941024;-477.24311785318702;-13.678899677286951
42491.417582000002;0;1991.69845698059;-442.316625965573;2040.2222283722995;1991.69845698059;-442.316625965573;-12.521048589878101
42515.837362999999;0;1929.9872201968001;-408.050039385432;1972.6518965000955;1929.9872201968001;-408.050039385432;-11.938025418978631
42540.257143000003;0;1837.4380315435701;-421.428242976268;1885.1472843628885;1837.4380315435701;-421.428242976268;-12.917738836996078
42564.676922999999;0;1964.4576110160201;-320.31866559191002;1990.4014049948194;1964.4576110160201;-320.31866559191002;-9.2609790734338251
42589.096703000003;0;1984.2176243480601;-369.40735616547602;2018.311515986228;1984.2176243480601;-369.40735616547602;-10.546177430900769
42613.516484;0;1922.0948933397301;-390.42342468467098;1961.3462798662495;1922.0948933397301;-390.42342468467098;-11.481931221223549
42637.936264000004;0;1894.8959720579001;-331.79664447094302;1923.7254893054339;1894.8959720579001;-331.79664447094302;-9.9318152904362975
42662.356044;0;1872.6225383948599;-501.71190112486801;1938.6670686414257;1872.6225383948599;-501.71190112486801;-14.998407188346832
42686.775823999997;0;1887.3317339080299;-628.31656028436896;1989.1713786760236;1887.3317339080299;-628.31656028436896;-18.413251713897353
42711.195604;0;1929.0738303104699;-499.16892061167499;1992.6102112789979;1929.0738303104699;-499.16892061167499;-14.507697458081037
42735.615384999997;0;1795.0859717196799;-541.40004698324901;1874.9527078671217;1795.0859717196799;-541.40004698324901;-16.783373013350619
42760.035165000001;0;1917.74681554876;-566.08722412491397;1999.5518482562188;1917.74681554876;-566.08722412491397;-16.445730999370308
42784.454944999998;0;1764.47840966684;-275.38016588240998;1785.8382608573052;1764.47840966684;-275.38016588240998;-8.8705286713906837
42808.874725000001;0;2004.24744684396;-411.33782530922099;2046.0221491251389;2004.24744684396;-411.33782530922099;-11.597940141668332
42833.294504999998;0;1826.7715011771199;-442.77673468106099;1879.666288011713;1826.7715011771199;-442.77673468106099;-13.624714933895259
42857.714286000002;0;1899.0725757100599;-296.51762352829098;1922.0820348978102;1899.0725757100599;-296.51762352829098;-8.8744016158965486
42882.134065999999;0;1910.337913154;-536.00667913615598;1984.110405827294;1910.337913154;-536.00667913615598;-15.673170512946683
42906.553846000003;0;1879.6660446511801;-363.27312185189999;1914.4481712688482;1879.6660446511801;-363.27312185189999;-10.938395460536384
42930.973625999999;0;1927.8093479936001;-479.29545850087902;1986.4976765028136;1927.8093479936001;-479.29545850087902;-13.961900153792563
42955.393407000003;0;1952.7466416269101;-463.09814399083899;2006.9079045519093;1952.7466416269101;-463.09814399083899;-13.341353011848717
42979.813187;0;1752.00562616462;-441.702283800001;1806.8272251730709;1752.00562616462;-441.702283800001;-14.150096999085179
43004.232967000004;0;1915.3808107157599;-238.96529380514701;1930.2300540872172;1915.3808107157599;-238.96529380514701;-7.1115467324821484
43028.652747;0;1876.51267399636;-461.12245227935102;1932.3389277414799;1876.51267399636;-461.12245227935102;-13.805952862832431
43053.072526999997;0;1793.95952511173;-416.23869706822501;1841.6148974951734;1793.95952511173;-416.23869706822501;-13.062765998488819
43077.492308000001;0;1872.1087573831301;-365.92333203957003;1907.5353428970977;1872.1087573831301;-365.92333203957003;-11.059625521551789
43101.912087999997;0;1937.66448095127;-460.30213176413702;1991.5877317474026;1937.66448095127;-460.30213176413702;-13.363208300778423
43126.331868000001;0;1806.27364609541;-448.24705623525801;1861.0615003278051;1806.27364609541;-448.24705623525801;-13.937043166903988
43150.751647999998;0;1853.47126946349;-428.37943994748201;1902.3313831444614;1853.47126946349;-428.37943994748201;-13.013848176113235
43175.171429000002;0;1915.3119167358;-419.36025492753799;1960.6842585697102;1915.3119167358;-419.36025492753799;-12.350100061232016
43199.591208999998;0;1930.77714293501;-412.77843991539601;1974.407864687352;1930.77714293501;-412.77843991539601;-12.067530653894588
43224.010989000002;0;1955.93624228516;-492.23137204301202;2016.922980063428;1955.93624228516;-492.23137204301202;-14.125737272695119
43248.430768999999;0;1845.3266963378101;-415.29161810272001;1891.4803050212793;1845.3266963378101;-415.29161810272001;-12.683135184476454
43272.850549000003;0;2003.9608514004501;-507.39081597952799;2067.1972654021165;2003.9608514004501;-507.39081597952799;-14.208350174430869
43297.270329999999;0;1847.5619336557099;-577.56628389258697;1935.7344629321242;1847.5619336557099;-577.56628389258697;-17.359764794021558
43321.690110000003;0;1901.6354817623301;-284.966567463177;1922.8685472671277;1901.6354817623301;-284.966567463177;-8.522551439013581
43346.10989;0;2028.2902632431901;-435.068925391444;2074.4267549876031;2028.2902632431901;-435.068925391444;-12.106513138851843
43370.529670000004;0;1915.5510960270401;-434.29831468402602;1964.166751482109;1915.5510960270401;-434.29831468402602;-12.774278994828222
43394.949451;0;1822.9200519630101;-469.02301582581703;1882.2911850250925;1822.9200519630101;-469.02301582581703;-14.428796060286889
43419.369230999997;0;1785.51685155207;-405.00048645194101;1830.8729669757881;1785.51685155207;-405.00048645194101;-12.779889911162
43443.789011000001;0;1931.1586686386299;-442.68408404273998;1981.247839550339;1931.1586686386299;-442.68408404273998;-12.910985463125041
43468.208790999997;0;1899.5222208367099;-446.00278198772099;1951.1799376257468;1899.5222208367099;-446.00278198772099;-13.213547315484897
43492.628571000001;0;1938.12271560465;-393.79178336213403;1977.7238506389795;1938.12271560465;-393.79178336213403;-11.48513156761466
43517.048351999998;0;1907.82836326491;-572.82265245357803;1991.9675837829334;1907.82836326491;-572.82265245357803;-16.712307052656246
43541.468132000002;0;1990.55234391365;-275.51996299354801;2009.5297668529552;1990.55234391365;-275.51996299354801;-7.8804569220825389
43565.887911999998;0;2075.21710351518;-360.00345293883998;2106.2118869785681;2075.21710351518;-360.00345293883998;-9.84158238516933
43590.307692000002;0;1952.60388711583;-518.18371827887097;2020.1921457794965;1952.60388711583;-518.18371827887097;-14.862615465360104
43614.727472999999;0;1886.6274567975199;-438.76568821075102;1936.9766363829303;1886.6274567975199;-438.76568821075102;-13.092328598732704
43639.147253000003;0;2031.74715274091;-475.14647431682101;2086.5667170561551;2031.74715274091;-475.14647431682101;-13.162692424818681
43663.567032999999;0;1939.48980461064;-454.72910387832201;1992.0841498547697;1939.48980461064;-454.72910387832201;-13.195124243224241
43687.986813000003;0;1908.6185937988801;-342.36633837454099;1939.0821659349056;1908.6185937988801;-342.36633837454099;-10.169513035819593
43712.406593;0;2083.4949407266599;-490.58018230129699;2140.4719300426163;2083.4949407266599;-490.58018230129699;-13.249537429605061
43736.826373999997;0;1808.9642354484399;-462.885851709164;1867.2479526951092;1808.9642354484399;-462.885851709164;-14.353124029747661
43761.246154;0;1852.4299513113399;-455.276776841019;1907.556989462197;1852.4299513113399;-455.276776841019;-13.808060625938356
43785.665933999997;0;2006.9147748380401;-428.73698098131399;2052.1993841545204;2006.9147748380401;-428.73698098131399;-12.058825922786127
43810.085714000001;0;1982.5158697299701;-414.90131539548702;2025.465940283392;1982.5158697299701;-414.90131539548702;-11.820273772509672
43834.505494999998;0;1927.3676800124399;-469.96620718120602;1983.8383023444285;1927.3676800124399;-469.96620718120602;-13.703496566275115
43858.925275000001;0;1858.89391378457;-485.93865784832502;1921.3596648979462;1858.89391378457;-485.93865784832502;-14.650011844718506
43883.345054999998;0;1859.6346008220401;-438.18480482040599;1910.5618994814185;1859.6346008220401;-438.18480482040599;-13.258727476549769
43907.764835000002;0;1824.00987976684;-429.82931803827603;1873.9704597811276;1824.00987976684;-429.82931803827603;-13.259880631603403
43932.184614999998;0;1883.7849266210501;-499.68009648867502;1948.9294108796259;1883.7849266210501;-499.68009648867502;-14.855784886695014
43956.604396000002;0;1898.1360938826599;-419.16947130550602;1943.8682251054618;1898.1360938826599;-419.16947130550602;-12.452888051533179
43981.024175999999;0;1769.42351815954;-493.07882380118701;1836.8413957381422;1769.42351815954;-493.07882380118701;-15.571365558280513
44005.443956000003;0;2011.5070538903201;-405.385662395792;2051.9498442034569;2011.5070538903201;-405.385662395792;-11.394380437375906
44029.863735999999;0;1804.7138700011899;-492.08167907067701;1870.5979074754916;1804.7138700011899;-492.08167907067701;-15.251779132434516
44054.283516000003;0;1980.92686622671;-513.45752739083002;2046.3894746047438;1980.92686622671;-513.45752739083002;-14.531308363379466
44078.703297;0;1770.1202172118999;-495.85145004642101;1838.2584812521447;1770.1202172118999;-495.85145004642101;-15.648783216743304
44103.123076999997;0;1850.9571808974299;-484.52497031571198;1913.3235305026703;1850.9571808974299;-484.52497031571198;-14.669164613380017
44127.542857;0;1977.1834910639;-479.44704877351001;2034.4837256447297;1977.1834910639;-479.44704877351001;-13.630548490271773
44151.962636999997;0;1826.6274250901199;-472.39048296811399;1886.7221625057066;1826.6274250901199;-472.39048296811399;-14.499779812195026
44176.382418000001;0;1824.30981378144;-450.32035256761202;1879.0675125167511;1824.30981378144;-450.32035256761202;-13.86594126809953
44200.802197999998;0;1882.1656820872699;-366.60263454372603;1917.5362177756745;1882.1656820872699;-366.60263454372603;-11.021901026634035
44225.221978000001;0;1765.68319903974;-432.53149214997399;1817.8890645671131;1765.68319903974;-432.53149214997399;-13.764436647762942
44249.641757999998;0;2047.8514686446399;-292.154037561716;2068.5863818786056;2047.8514686446399;-292.154037561716;-8.1192394472492513
44274.061538000002;0;1828.9677407014201;-385.93024687925799;1869.2418655654872;1828.9677407014201;-385.93024687925799;-11.915185282517141
44298.481318999999;0;1904.31424300398;-353.54255515858802;1936.8544277812634;1904.31424300398;-353.54255515858802;-10.517416197655583
44322.901099000002;0;1884.5473943729;-451.04413359136402;1937.7718369521399;1884.5473943729;-451.04413359136402;-13.459873329199167
44347.320878999999;0;1820.8001272679201;-422.99489094090501;1869.2880412662414;1820.8001272679201;-422.99489094090501;-13.078548155419819
44371.740659000003;0;1974.9367935176899;-385.02427535170301;2012.1180459903535;1974.9367935176899;-385.02427535170301;-11.03173833457099
44396.16044;0;1899.2361846542899;-393.82824697858598;1939.6388254565361;1899.2361846542899;-393.82824697858598;-11.714906582453969
44420.580220000003;0;1829.0374032950699;-407.02814578642199;1873.7795318859432;1829.0374032950699;-407.02814578642199;-12.545982803292292
44445;0;1848.7651568079;-384.18397774808398;1888.2610872930891;1848.7651568079;-384.18397774808398;-11.739313448880239
44469.419779999997;0;1842.19424099044;-339.10871294511298;1873.1455738232503;1842.19424099044;-339.10871294511298;-10.430169736018549
44493.83956;0;1844.5986495766699;-558.27193916973101;1927.2290305213871;1844.5986495766699;-558.27193916973101;-16.838557827634052
44518.259340999997;0;1798.5770158840701;-385.35716841726298;1839.396485077923;1798.5770158840701;-385.35716841726298;-12.093167420107097
44542.679121000001;0;1848.4304222272999;-439.14184837456003;1899.8790984715895;1848.4304222272999;-439.14184837456003;-13.364315185209097
44567.098900999998;0;1955.0693291484899;-419.15018675261302;1999.4956766224518;1955.0693291484899;-419.15018675261302;-12.100550268122593
44591.518681000001;0;1846.5127575726001;-341.39341988364299;1877.8069205906709;1846.5127575726001;-341.39341988364299;-10.47487430909243
44615.938461999998;0;1954.39101907482;-405.04646335931301;1995.9225668648073;1954.39101907482;-405.04646335931301;-11.708757392719773
44640.358242000002;0;1812.3693311593599;-404.55908578746499;1856.9735179641675;1812.3693311593599;-404.55908578746499;-12.583334697108976
44664.778021999999;0;1916.4946757217001;-454.84035129263702;1969.7288105812011;1916.4946757217001;-454.84035129263702;-13.350960242726575
44689.197802000002;0;1976.2620836743199;-517.182965061152;2042.814245769353;1976.2620836743199;-517.182965061152;-14.665282836609089
44713.617581999999;0;1996.2196841327;-391.50911718809698;2034.2498411356114;1996.2196841327;-391.50911718809698;-11.096307083598084
44738.037363000003;0;1997.93724916117;-373.96586017724201;2032.6346735613381;1997.93724916117;-373.96586017724201;-10.601719687466368
44762.457143;0;2031.8606719921199;-400.468204260785;2070.949679014951;2031.8606719921199;-400.468204260785;-11.149763574432159
44786.876923000003;0;1816.05639811786;-346.50081287968902;1848.8168255592821;1816.05639811786;-346.50081287968902;-10.802116516141847
44811.296703;0;2072.5999618124001;-500.02221709784197;2132.0630429929138;2072.5999618124001;-500.02221709784197;-13.56362846002159
44835.716483999997;0;1886.05099749794;-412.52872267412698;1930.6393532180268;1886.05099749794;-412.52872267412698;-12.337784599701413
44860.136264000001;0;1868.8686169463999;-380.73052097783398;1907.2560491478855;1868.8686169463999;-380.73052097783398;-11.514863283379464
44884.556043999997;0;1931.4222320890301;-441.220618254979;1981.1783040859996;1931.4222320890301;-441.220618254979;-12.868028862728053
44908.975824000001;0;1886.6467987605099;-469.96047146373098;1944.2990994216125;1886.6467987605099;-469.96047146373098;-13.987607482460296
44933.395603999998;0;2035.09211433679;-474.29752074654101;2089.631080363733;2035.09211433679;-474.29752074654101;-13.11914121334274
44957.815385000002;0;1837.1214027370399;-361.20319274288198;1872.2934585267772;1837.1214027370399;-361.20319274288198;-11.123251893719171
44982.235164999998;0;2014.3216534103301;-431.82677556560998;2060.0888542713678;2014.3216534103301;-431.82677556560998;-12.099826788357609
45006.654945000002;0;1912.7770550777;-368.08190864834899;1947.8707230989255;1912.7770550777;-368.08190864834899;-10.892464358160836
45031.074724999999;0;1895.45599892518;-458.750957443473;1950.1809877077446;1895.45599892518;-458.750957443473;-13.605479633896225
45055.494505000002;0;1883.33258572928;-386.301074976346;1922.5426260547817;1883.33258572928;-386.301074976346;-11.591487653430967
45079.914285999999;0;2089.1489719619399;-386.14996441429798;2124.5364722844351;2089.1489719619399;-386.14996441429798;-10.472132986789331
45104.334066000003;0;1918.29313965086;-426.74284750643699;1965.1865121482631;1918.29313965086;-426.74284750643699;-12.541771267103279
45128.753846;0;1820.91153160351;-384.26374915836601;1861.0151624433058;1820.91153160351;-384.26374915836601;-11.916192688400692
45153.173626000003;0;1830.6244936344401;-455.92040086843298;1886.5443139832107;1830.6244936344401;-455.92040086843298;-13.985102197427768
45177.593407;0;1872.61087323783;-312.896805789891;1898.5720670130133;1872.61087323783;-312.896805789891;-9.4859873748113444
45202.013186999997;0;1922.94280081021;-344.47007489693601;1953.5528269507627;1922.94280081021;-344.47007489693601;-10.156068306870015
45226.432967000001;0;1910.35155305022;-454.45085712008;1963.6620477512322;1910.35155305022;-454.45085712008;-13.381292925917414
45250.852746999997;0;1959.42513136043;-385.27554219450002;1996.9436869426502;1959.42513136043;-385.27554219450002;-11.123977213889154
45275.272527000001;0;1931.09742664442;-501.57075756116399;1995.1717961201189;1931.09742664442;-501.57075756116399;-14.559914573860079
45299.692307999998;0;1835.19330229142;-371.65347896131499;1872.4478003937347;1835.19330229142;-371.65347896131499;-11.448401070873459
45324.112088000002;0;1761.1060264038699;-363.73763099272003;1798.2768141852421;1761.1060264038699;-363.73763099272003;-11.669739784436958
45348.531867999998;0;1917.6929148340701;-495.73532251602199;1980.7320933419683;1917.6929148340701;-495.73532251602199;-14.494012864628829
45372.951648000002;0;1851.39005653447;-391.77989139796301;1892.3891314258037;1851.39005653447;-391.77989139796301;-11.948314923732484
45397.371428999999;0;1843.2351241619499;-414.23814743869502;1889.2085553844395;1843.2351241619499;-414.23814743869502;-12.66589249744472
45421.791209000003;0;1863.75429187902;-376.06054696106901;1901.3157537553109;1863.75429187902;-376.06054696106901;-11.407732520035914
45446.210988999999;0;1897.9404423178801;-459.79994436681602;1952.842520897555;1897.9404423178801;-459.79994436681602;-13.618245992172476
45470.630769000003;0;1941.3365059468699;-439.99490190480702;1990.5735211300844;1941.3365059468699;-439.99490190480702;-12.770081170629004
45495.050549;0;2017.54733219222;-406.89083353276902;2058.1684547307918;2017.54733219222;-406.89083353276902;-11.402235843523885
45519.470329999996;0;1865.5795432298901;-352.865955097349;1898.6577928591057;1865.5795432298901;-352.865955097349;-10.710705692641973
45543.89011;0;1953.6993305907699;-504.46714098982801;2017.7780281015237;1953.6993305907699;-504.46714098982801;-14.478175967033039
45568.309889999997;0;1889.1467388408801;-346.58106296063301;1920.6753588454387;1889.1467388408801;-346.58106296063301;-10.395826375457686
45592.729670000001;0;1822.0680714336499;-395.28756528269201;1864.4528195170449;1822.0680714336499;-395.28756528269201;-12.240324247548953
45617.149450999997;0;2009.9760885335199;-331.51918546537502;2037.1325059524561;2009.9760885335199;-331.51918546537502;-9.365864416361207
45641.569231000001;0;2022.2175833814599;-384.50573413263999;2058.4481081917106;2022.2175833814599;-384.50573413263999;-10.765743893567821
45665.989010999998;0;1876.9800080964901;-339.96495499879001;1907.5193633148863;1876.9800080964901;-339.96495499879001;-10.26630620056955
45690.408791000002;0;1920.0795601873499;-357.49735172389802;1953.077027139188;1920.0795601873499;-357.49735172389802;-10.547064530960451
45714.828570999998;0;1948.0818109643301;-407.01092406911198;1990.1458827235895;1948.0818109643301;-407.01092406911198;-11.800998469415287
45739.248352000002;0;1898.1692950014599;-609.94508399527695;1993.7601856733784;1898.1692950014599;-609.94508399527695;-17.813943485079555
45763.668131999999;0;1830.09274064803;-473.28120668546302;1890.300119021915;1830.09274064803;-473.28120668546302;-14.499619775991778
45788.087912000003;0;1812.1140439547701;-394.08259287269601;1854.4698429209836;1812.1140439547701;-394.08259287269601;-12.269144076457819
45812.507691999999;0;1924.80775029861;-482.73392125040698;1984.4185330558144;1924.80775029861;-482.73392125040698;-14.079155498629822
45836.927473000003;0;1921.2399761552001;-353.31471625879902;1953.4570214626863;1921.2399761552001;-353.31471625879902;-10.420228533852265
45861.347253;0;1909.6592679826499;-304.18622655497398;1933.7341544839571;1909.6592679826499;-304.18622655497398;-9.050508508323416
45885.767032999996;0;1946.5198513652199;-327.502752928017;1973.878817185672;1946.5198513652199;-327.502752928017;-9.5505885066039085
45910.186813;0;1905.6172624236001;-484.22413899790001;1966.1765352162745;1905.6172624236001;-484.22413899790001;-14.257315435523644
45934.606592999997;0;1802.3378939504601;-352.52094717685998;1836.4892872457085;1802.3378939504601;-352.52094717685998;-11.066822964453607
45959.026374000001;0;1891.3823813307499;-414.167932372319;1936.1979208267785;1891.3823813307499;-414.167932372319;-12.351461097454026
45983.446153999997;0;1894.61672955529;-427.368411354876;1942.2194291415103;1894.61672955529;-427.368411354876;-12.711456432701363
46007.865934000001;0;1901.97328793475;-430.508060892895;1950.0870694692285;1901.97328793475;-430.508060892895;-12.753881394867916
46032.285713999998;0;1969.00406097277;-394.64522198640401;2008.1637989377159;1969.00406097277;-394.64522198640401;-11.33355683674178
46056.705495000002;0;1978.8445391145899;-291.91888592134598;2000.2605695111806;1978.8445391145899;-291.91888592134598;-8.3917411440345653
46081.125274999999;0;1882.48424947904;-389.34924475560501;1922.3266590068467;1882.48424947904;-389.34924475560501;-11.685567382114241
46105.545055000002;0;1896.02743064113;-262.80910561355699;1914.1548118522187;1896.02743064113;-262.80910561355699;-7.8915074005177388
46129.964834999999;0;1907.74282992342;-397.11357570884297;1948.6359067656742;1907.74282992342;-397.11357570884297;-11.758707932099954
46154.384615000003;0;1970.0507685995799;-415.363113505228;2013.3620009627064;1970.0507685995799;-415.363113505228;-11.905800395547697
46178.804396;0;1792.3034196680101;-575.19303232839002;1882.3385913784934;1792.3034196680101;-575.19303232839002;-17.79267805564799
46203.224176000003;0;1976.5312396040199;-278.77179132904399;1996.0935481012427;1976.5312396040199;-278.77179132904399;-8.0280960540413115
46227.643956;0;1873.9936648493101;-437.45830298890598;1924.3757488466961;1873.9936648493101;-437.45830298890598;-13.139621633570423
46252.063735999996;0;1985.91629932041;-338.87725662854098;2014.6218858551492;1985.91629932041;-338.87725662854098;-9.6836948638212945
46276.483516;0;1938.1497691607999;-364.91766184259501;1972.2042053557052;1938.1497691607999;-364.91766184259501;-10.662902685035887
46300.903296999997;0;1902.02934903499;-449.280520223645;1954.371671520772;1902.02934903499;-449.280520223645;-13.290294942847744
46325.323077000001;0;1884.6336967070599;-369.646304923407;1920.5422571521949;1884.6336967070599;-369.646304923407;-11.096951705524662
46349.742856999997;0;1886.1616017860099;-371.08396381510698;1922.3186250600338;1886.1616017860099;-371.08396381510698;-11.130235673267061
46374.162637000001;0;1953.0103749535499;-439.03919658829398;2001.7504691686975;1953.0103749535499;-439.03919658829398;-12.669544853009585
46398.582417999998;0;1917.28600917002;-376.33289123209499;1953.8710515236694;1917.28600917002;-376.33289123209499;-11.105074046404615
46423.002198000002;0;1857.49853001204;-460.05471153887902;1913.6225141354316;1857.49853001204;-460.05471153887902;-13.91076244815698
46447.421977999998;0;1812.97682935321;-368.63496586868598;1850.0747881727987;1812.97682935321;-368.63496586868598;-11.493343565739048
46471.841758000002;0;1841.7688432898699;-390.30900022903899;1882.6719278124635;1841.7688432898699;-390.30900022903899;-11.96513988875431
46496.261537999999;0;1805.61209755146;-510.25275828380097;1876.3243120954357;1805.61209755146;-510.25275828380097;-15.779903445082843
46520.681319000003;0;1903.8706170149701;-341.04425596989802;1934.1754085043644;1903.8706170149701;-341.04425596989802;-10.155797526927502
46545.101099;0;1891.2995350588201;-422.49220258003902;1937.914753686199;1891.2995350588201;-422.49220258003902;-12.592401951435559
46569.520879000003;0;2109.59145163624;-470.99962879717498;2161.5311108433707;2109.59145163624;-470.99962879717498;-12.585774080783544
46593.940659;0;1859.39865991794;-423.28191950601803;1906.9690505840229;1859.39865991794;-423.28191950601803;-12.824520435955439
46618.360439999997;0;1881.96763030079;-302.30921096414698;1906.0936547121014;1881.96763030079;-302.30921096414698;-9.1257285027574966
46642.780220000001;0;1879.7927939543099;-357.615358813809;1913.5071708938224;1879.7927939543099;-357.615358813809;-10.771343615264545
46667.199999999997;0;2016.2989988777999;-399.15682752127498;2055.4288666437637;2016.2989988777999;-399.15682752127498;-11.197781675868239
46691.619780000001;0;1861.8465884643699;-401.95845100655799;1904.7423225496946;1861.8465884643699;-401.95845100655799;-12.182740582951682
46716.039559999997;0;1840.27098165402;-401.60732687497199;1883.5832158196545;1840.27098165402;-401.60732687497199;-12.310799277319939
46740.459341000002;0;1971.2225620852701;-457.414264517238;2023.5973410384445;1971.2225620852701;-457.414264517238;-13.064050778282558
46764.879120999998;0;1921.5067063139099;-443.62456513372399;1972.0524275990781;1921.5067063139099;-443.62456513372399;-13.000277079775087
46789.298901000002;0;1897.2518043141599;-291.43492996072598;1919.5048130636578;1897.2518043141599;-291.43492996072598;-8.7328873843384169
46813.718680999998;0;1922.5956960889;-396.43000801209899;1963.0412532272558;1922.5956960889;-396.43000801209899;-11.650828971679822
46838.138462000003;0;1792.9567272473901;-455.996591280698;1850.0342475319987;1792.9567272473901;-455.996591280698;-14.269318798425209
46862.558241999999;0;1953.79881504789;-332.385521736979;1981.8703148144941;1953.79881504789;-332.385521736979;-9.6548776777294592
46886.978022000003;0;1842.9542466840101;-285.22870653800402;1864.8956459823614;1842.9542466840101;-285.22870653800402;-8.7977020907579018
46911.397802;0;2026.6852401512999;-395.511127357308;2064.9169752100402;2026.6852401512999;-395.511127357308;-11.042583699419822
46935.817582000003;0;1959.39654661901;-516.00434666621197;2026.2021894867567;1959.39654661901;-516.00434666621197;-14.753781535154241
46960.237363;0;1875.91203498506;-378.46537973532901;1913.7089660290551;1875.91203498506;-378.46537973532901;-11.406314833177746
46984.657142999997;0;1949.86379598644;-353.60395278337802;1981.6671209672627;1949.86379598644;-353.60395278337802;-10.278768451417227
47009.076923000001;0;1896.1400527687099;-439.66284481076502;1946.4456110615629;1896.1400527687099;-439.66284481076502;-13.054621956644045
47033.496702999997;0;1809.82863845883;-446.91301429085598;1864.1917666721631;1809.82863845883;-446.91301429085598;-13.87093207489227
47057.916484000001;0;1951.0357382018301;-297.43446813960298;1973.5773900656259;1951.0357382018301;-297.43446813960298;-8.6679750586515478
47082.336263999998;0;1869.7209994776599;-334.946069313132;1899.4855843717417;1869.7209994776599;-334.946069313132;-10.156364763293938
47106.756044000002;0;1813.6913362969599;-348.062723239447;1846.7874600688385;1813.6913362969599;-348.062723239447;-10.863467235898183
47131.175823999998;0;1890.5154304939499;-344.66049611128;1921.6762085521584;1890.5154304939499;-344.66049611128;-10.332139900372857
47155.595604000002;0;1947.39680715135;-439.03023307887401;1996.2719930061041;1947.39680715135;-439.03023307887401;-12.704631307376657
47180.015384999999;0;1882.0974274790501;-491.34236545735098;1945.1755824645966;1882.0974274790501;-491.34236545735098;-14.63114671650567
47204.435165000003;0;1970.2229823535899;-256.911820751915;1986.9026860509143;1970.2229823535899;-256.911820751915;-7.4292981065292043
47228.854944999999;0;1931.08022364675;-546.90045798170695;2007.0303787188134;1931.08022364675;-546.90045798170695;-15.812631172792988
47253.274725000003;0;1886.77824449027;-317.62528858248299;1913.3264143446333;1886.77824449027;-317.62528858248299;-9.5557293426415466
47277.694504999999;0;1852.4320644700799;-432.71379085751801;1902.3001283381038;1852.4320644700799;-432.71379085751801;-13.148090858034092
47302.114286000004;0;2016.9807697025999;-312.69568599778103;2041.0757010438674;2016.9807697025999;-312.69568599778103;-8.8124991073261931
47326.534066;0;1901.61094824572;-392.56529242801901;1941.7084506452256;1901.61094824572;-392.56529242801901;-11.664187650034766
47350.953845999997;0;1915.0724105046199;-323.92680773768899;1942.2746752833662;1915.0724105046199;-323.92680773768899;-9.6004815161927297
47375.373626000001;0;1799.3963154205801;-375.58532051290899;1838.1761158642944;1799.3963154205801;-375.58532051290899;-11.789987594327469
47399.793406999997;0;2003.30526835818;-345.44649300606699;2032.8711906468227;2003.30526835818;-345.44649300606699;-9.783768914797216
47424.213187000001;0;2005.33512393455;-396.47882234827301;2044.1537162983291;2005.33512393455;-396.47882234827301;-11.183826594914303
47448.632966999998;0;2041.3118549522701;-502.29922510242898;2102.2032729275202;2041.3118549522701;-502.29922510242898;-13.823952376845122
47473.052747000002;0;1903.75238976844;-315.75553565365198;1929.760275227203;1903.75238976844;-315.75553565365198;-9.4173224113227629
47497.472526999998;0;1978.65366531831;-480.67233892931199;2036.201420461482;1978.65366531831;-480.67233892931199;-13.654306406339336
47521.892308000002;0;1782.31470206012;-409.45043307620699;1828.7414673282685;1782.31470206012;-409.45043307620699;-12.938048936148077
47546.312087999999;0;1936.9670330582501;-456.63425961501002;1990.0643542882297;1936.9670330582501;-456.63425961501002;-13.265107050603001
47570.731868000003;0;1918.9243257502901;-408.52057204156102;1961.9275281562695;1918.9243257502901;-408.52057204156102;-12.01829958956915
47595.151647999999;0;1859.5221233258501;-254.339146988095;1876.8353494190451;1859.5221233258501;-254.339146988095;-7.7883948681318858
47619.571429000003;0;2030.32344466207;-310.08260098409198;2053.8657476518551;2030.32344466207;-310.08260098409198;-8.6834396524528739
47643.991209;0;1842.84735171378;-467.97956773758;1901.3393273001911;1842.84735171378;-467.97956773758;-14.248713801848492
47668.410989000004;0;1971.68352343488;-473.392672813861;2027.7170757426773;1971.68352343488;-473.392672813861;-13.500916013934246
47692.830769;0;1913.1557726030101;-380.96830074465697;1950.7182924288404;1913.1557726030101;-380.96830074465697;-11.262040193483021
47717.250548999997;0;1845.50665751169;-346.363343232457;1877.7279857463741;1845.50665751169;-346.363343232457;-10.629577556875306
47741.670330000001;0;1970.4445030317099;-346.246912028998;2000.6345152519734;1970.4445030317099;-346.246912028998;-9.9662791318172648
47766.090109999997;0;2022.03840869693;-286.32674861715998;2042.210158925689;2022.03840869693;-286.32674861715998;-8.0596712899093248
47790.509890000001;0;1851.7835639617001;-473.08604929813799;1911.2594742209171;1851.7835639617001;-473.08604929813799;-14.331150524574326
47814.929669999998;0;1938.1976949212101;-427.14659289830797;1984.7076652299515;1938.1976949212101;-427.14659289830797;-12.428369773556085
47839.349451000002;0;1983.72421306962;-456.222641491758;2035.5099734779981;1983.72421306962;-456.222641491758;-12.95183381731297
47863.769230999998;0;1919.69309759417;-366.684396444041;1954.3999169940196;1919.69309759417;-366.684396444041;-10.813919129692875
47888.189011000002;0;1977.8174176006401;-217.671790070029;1989.7594692717901;1977.8174176006401;-217.671790070029;-6.280500627464531
47912.608790999999;0;1854.21767742015;-416.57596194933802;1900.4364570622697;1854.21767742015;-416.57596194933802;-12.662058480477322
47937.028571000003;0;1947.22666936269;-367.631294124335;1981.6267232495752;1947.22666936269;-367.631294124335;-10.691448220783247
47961.448351999999;0;2011.44843073017;-415.36978329403598;2053.8882263552214;2011.44843073017;-415.36978329403598;-11.667734627188686
47985.868132000003;0;1834.0326641322899;-286.72696185313202;1856.3103629936759;1834.0326641322899;-286.72696185313202;-8.8855188383585766
48010.287912;0;1981.83908012808;-510.91856537193701;2046.6372223637075;1981.83908012808;-510.91856537193701;-14.456096050472276
48034.707692000004;0;1890.4285456995201;-360.25473920330899;1924.4488986497011;1890.4285456995201;-360.25473920330899;-10.789360812927717
48059.127473;0;1877.3570226622701;-314.27823661206901;1903.4810743864346;1877.3570226622701;-314.27823661206901;-9.5034560733689357
48083.547252999997;0;1980.0424830744601;-338.868939933749;2008.8306034186894;1980.0424830744601;-338.868939933749;-9.7116415268830902
48107.967033000001;0;1894.7975425970501;-271.26310868349498;1914.1163500593307;1894.7975425970501;-271.26310868349498;-8.1472223589397359
48132.386812999997;0;1936.37993897769;-372.352419050165;1971.8553679333968;1936.37993897769;-372.352419050165;-10.884718446836104
48156.806593000001;0;1817.8038865650999;-250.715656793611;1835.0120736857932;1817.8038865650999;-250.715656793611;-7.852821076271864
48181.226373999998;0;1996.52331102072;-399.65350600226401;2036.1307070787575;1996.52331102072;-399.65350600226401;-11.319558151755388
48205.646154000002;0;1956.5273629065;-363.363175971072;1989.9829445132559;1956.5273629065;-363.363175971072;-10.521013447511443
48230.065933999998;0;1873.6149100938901;-394.57997907819902;1914.7130832622124;1873.6149100938901;-394.57997907819902;-11.89260335559592
[truncated: 2,120 more rows]
