# Supplementary material for: Fully implanted battery-free high power platform for chronic spinal and muscular functional electrical stimulation
Source: Nat Commun. 2023 Nov 30;14:7887. doi: 10.1038/s41467-023-43669-2 (PMC10689769; doi:10.1038/s41467-023-43669-2)
Supplement: Supplementary file 4 — Source Data [file 41467_2023_43669_MOESM4_ESM.zip › Source Data/Fig SI 11c/Stainless_Steel_Stimulated5Day_MuscleElectrode_2021-12-13T19_00_08.csv]

---Measurement settings---
Measurement mode:;One-Port
Date & time:;2021-12-13T19:00:09
Frequency settings
Start frequency:;1 Hz
Stop frequency:;100000 Hz
Center frequency:;50000.5 Hz
Span:;99999 Hz
Sweep mode:;Linear
Number of points:;4096
Hardware configuration
Serial number:;No device connected!
Device type:;No device connected!
Receiver bandwidth:;300 Hz
Output level:;0 dBm
Attenuator Receiver 1:;10 dB
Attenuator Receiver 2:;10 dB
Impedance Channel 1:;1 MΩ
Impedance Channel 2:;1 MΩ
Calibration
User-Range calibration:;Not Available
Full-Range calibration:;Active
------
Frequency (Hz);Output level (dBm);Trace 1: Impedance: Real (Ω);Trace 1: Impedance: Imaginary (Ω);Trace 1: Impedance: Magnitude (Ω);Trace 2: Impedance: Real (Ω);Trace 2: Impedance: Imaginary (Ω);Trace 2: Impedance: Phase (°)
1;0;-1223.07478066517;-36177.821086347998;36198.489615934326;-1223.07478066517;-36177.821086347998;-91.93627867415303
25.419779999999999;0;6391.6242889826199;-6637.4825277576101;9214.6098863598199;6391.6242889826199;-6637.4825277576101;-46.081038634007058
49.839559999999999;0;3960.55707772806;-4682.3341188417398;6132.7208616087592;3960.55707772806;-4682.3341188417398;-49.77375453812234
74.259341000000006;0;3141.79227170072;-3736.5045389701199;4881.8362168617123;3141.79227170072;-3736.5045389701199;-49.941626166616111
98.679120999999995;0;2765.0149900482402;-3160.9332662368602;4199.6198647966103;2765.0149900482402;-3160.9332662368602;-48.822305421653368
123.098901;0;2434.8351120157799;-2900.7387375578801;3787.1766853784075;2434.8351120157799;-2900.7387375578801;-49.990423593662975
147.51868099999999;0;2246.5753956450699;-2585.27547968107;3425.0182939888055;2246.5753956450699;-2585.27547968107;-49.009725126053539
171.93846199999999;0;2076.0746311703901;-2570.9682146649602;3304.5367958318766;2076.0746311703901;-2570.9682146649602;-51.078885212574725
196.35824199999999;0;1835.2709694144801;-2332.10349277869;2967.6465814187054;1835.2709694144801;-2332.10349277869;-51.798687844105878
220.77802199999999;0;1748.1872057216499;-2100.4988210346901;2732.8106051128007;1748.1872057216499;-2100.4988210346901;-50.230321754321629
245.197802;0;1630.0272272831301;-1986.2878273413701;2569.4995806049142;1630.0272272831301;-1986.2878273413701;-50.626328364246909
269.61758200000003;0;1529.48515063287;-1932.45669429394;2464.490556145005;1529.48515063287;-1932.45669429394;-51.639375583259323
294.03736300000003;0;1520.4032033501301;-1730.25605176467;2303.3479774939788;1520.4032033501301;-1730.25605176467;-48.693718690100674
318.45714299999997;0;1437.26110252886;-1677.7605887034299;2209.2080186910771;1437.26110252886;-1677.7605887034299;-49.414840455068187
342.87692299999998;0;1358.90966908878;-1568.6520405020301;2075.40471063216;1358.90966908878;-1568.6520405020301;-49.09789981577876
367.29670299999998;0;1353.8501906508;-1506.0039156631799;2025.0822533215874;1353.8501906508;-1506.0039156631799;-48.045454213968732
391.71648399999998;0;1260.1316399293501;-1503.7948226004401;1961.971105401637;1260.1316399293501;-1503.7948226004401;-50.038076240561026
416.13626399999998;0;1203.32079880215;-1390.0618671525201;1838.5464202302303;1203.32079880215;-1390.0618671525201;-49.118574699039108
440.55604399999999;0;1199.6061489958399;-1382.3660526010401;1830.2980129182272;1199.6061489958399;-1382.3660526010401;-49.048817986295568
464.97582399999999;0;1158.4763641859699;-1320.9802717468001;1757.0020958216851;1158.4763641859699;-1320.9802717468001;-48.749809798700994
489.39560399999999;0;1130.91680712782;-1311.16199060752;1731.5076061796717;1130.91680712782;-1311.16199060752;-49.221238176444572
513.81538499999999;0;1109.8236832002401;-1249.4638053992401;1671.1877239840226;1109.8236832002401;-1249.4638053992401;-48.387237301345266
538.23516500000005;0;1070.8591830840001;-1191.1213951252901;1601.7208145992702;1070.8591830840001;-1191.1213951252901;-48.043366398363979
562.654945;0;1041.47677549389;-1147.5448771391;1549.6880714974038;1041.47677549389;-1147.5448771391;-47.774072652755024
587.07472499999994;0;1022.96891919053;-1139.06864292512;1530.9940505844938;1022.96891919053;-1139.06864292512;-48.073786223801612
611.494505;0;999.76104572412305;-1115.4051901691901;1497.8821338155281;999.76104572412305;-1115.4051901691901;-48.129461404620862
635.91428599999995;0;962.93448572914201;-1093.0372027072101;1456.6994028654126;962.93448572914201;-1093.0372027072101;-48.620872016083808
660.33406600000001;0;964.06884411581996;-1037.32937788105;1416.1500536348187;964.06884411581996;-1037.32937788105;-47.096357483455854
684.75384599999995;0;945.85739370364502;-1012.88914044815;1385.8537513250249;945.85739370364502;-1012.88914044815;-46.959997311841192
709.17362600000001;0;907.79191748943094;-983.76682046785595;1338.6124616604213;907.79191748943094;-983.76682046785595;-47.300062177861392
733.59340699999996;0;914.566921925668;-982.85021172789902;1342.5450433315698;914.566921925668;-982.85021172789902;-47.061042139864135
758.01318700000002;0;909.48844001195698;-945.14357882600098;1311.6652038959501;909.48844001195698;-945.14357882600098;-46.101370689702676
782.43296699999996;0;895.82102196411802;-947.665835084062;1304.0574521003318;895.82102196411802;-947.665835084062;-46.610918030373917
806.85274700000002;0;897.43244434954704;-913.07381528444705;1280.26902810671;897.43244434954704;-913.07381528444705;-45.494978816372161
831.27252699999997;0;873.92845867193296;-901.71351624429201;1255.7221891223971;873.92845867193296;-901.71351624429201;-45.896485124534479
855.69230800000003;0;864.56371353014504;-878.26119353557203;1232.401370829959;864.56371353014504;-878.26119353557203;-45.45029861154763
880.11208799999997;0;850.44701881821095;-892.49816371229201;1232.8070019458016;850.44701881821095;-892.49816371229201;-46.382077777762689
904.53186800000003;0;860.84031050904002;-866.71809739275;1221.5753355996546;860.84031050904002;-866.71809739275;-45.194940489583004
928.95164799999998;0;827.41430520221297;-857.55595166510795;1191.6445118782319;827.41430520221297;-857.55595166510795;-46.024828151278001
953.37142900000003;0;806.43239217560597;-836.72210845381699;1162.0830821957059;806.43239217560597;-836.72210845381699;-46.056064033498359
977.79120899999998;0;798.19447198605496;-806.82142447801095;1134.9340183930622;798.19447198605496;-806.82142447801095;-45.307961565323474
1002.210989;0;813.77377137022302;-816.01337094108101;1152.4346283085831;813.77377137022302;-816.01337094108101;-45.078733915066643
1026.6307690000001;0;785.86864773581306;-776.21649399613602;1104.5820825297542;785.86864773581306;-776.21649399613602;-44.645972796467845
1051.050549;0;792.37603378125505;-784.80485073365298;1115.2481484611324;792.37603378125505;-784.80485073365298;-44.724956403755023
1075.4703300000001;0;792.45754975236605;-770.32234824300394;1105.1631048682993;792.45754975236605;-770.32234824300394;-44.18851731762684
1099.89011;0;764.35394365452396;-756.66865119919805;1075.5391201103923;764.35394365452396;-756.66865119919805;-44.710503265156326
1124.30989;0;774.84512740891296;-757.86333205900598;1083.8550648259729;774.84512740891296;-757.86333205900598;-44.365211703975831
1148.7296699999999;0;765.86758911264496;-732.62699486588497;1059.856347652564;765.86758911264496;-732.62699486588497;-43.729235673432669
1173.149451;0;760.01373592424102;-738.41513142629697;1059.659277840211;760.01373592424102;-738.41513142629697;-44.174186233498958
1197.5692309999999;0;760.04240693072995;-703.39351820018101;1035.580466105404;760.04240693072995;-703.39351820018101;-42.783215192281972
1221.9890109999999;0;753.70647755421101;-701.07772940012796;1029.3606933276669;753.70647755421101;-701.07772940012796;-42.928152697225684
1246.4087910000001;0;732.23983641714506;-704.72246909658895;1016.2720779819743;732.23983641714506;-704.72246909658895;-43.902938285065765
1270.828571;0;727.42933643924403;-689.23397803575699;1002.09626084096;727.42933643924403;-689.23397803575699;-43.455594375245099
1295.2483520000001;0;739.83593474402096;-683.63724114432398;1007.3316672367557;739.83593474402096;-683.63724114432398;-42.739137884367608
1319.668132;0;706.83131318127596;-658.85244419498804;966.28000523413345;706.83131318127596;-658.85244419498804;-42.987926157413064
1344.087912;0;720.560640918319;-663.67433031420501;979.62812023676975;720.560640918319;-663.67433031420501;-42.6467055337285
1368.5076919999999;0;701.50980940490001;-648.67149394252999;955.45314890105044;701.50980940490001;-648.67149394252999;-42.758916968286854
1392.927473;0;713.76266901210704;-646.30478286066602;962.89512410431246;713.76266901210704;-646.30478286066602;-42.160517719757891
1417.3472529999999;0;699.01291286879405;-643.250706958563;949.94237949467617;699.01291286879405;-643.250706958563;-42.621105937413844
1441.7670330000001;0;706.58484026072801;-633.40563935879595;948.92825885722436;706.58484026072801;-633.40563935879595;-41.87408339998926
1466.186813;0;705.10408461240104;-623.73914279849998;941.393800912296;705.10408461240104;-623.73914279849998;-41.496159364231083
1490.606593;0;688.26729828216503;-619.23499912027603;925.83144147307871;688.26729828216503;-619.23499912027603;-41.977756446040004
1515.026374;0;698.97779928756495;-618.63917616310698;933.42615893312916;698.97779928756495;-618.63917616310698;-41.510842988501061
1539.446154;0;695.505465800774;-609.94773232461898;925.0751802565544;695.505465800774;-609.94773232461898;-41.250270500082173
1563.8659339999999;0;676.30933706173903;-594.32264014798102;900.34089099038226;676.30933706173903;-594.32264014798102;-41.308145186684186
1588.2857140000001;0;688.73359516311098;-599.01191253756804;912.7810451955163;688.73359516311098;-599.01191253756804;-41.01444572761276
1612.7054949999999;0;669.46627032931497;-588.50415176397405;891.35976112458548;669.46627032931497;-588.50415176397405;-41.317561465907701
1637.1252750000001;0;671.613726297109;-575.13335005355896;884.21907222956781;671.613726297109;-575.13335005355896;-40.574946016106033
1661.545055;0;659.63439865465705;-582.01662410713595;879.6936345259968;659.63439865465705;-582.01662410713595;-41.422995193138767
1685.964835;0;672.52390055573198;-560.34753815359295;875.37292643392198;672.52390055573198;-560.34753815359295;-39.801093665112013
1710.3846149999999;0;663.07537811888096;-560.12742738949498;867.99291009861986;663.07537811888096;-560.12742738949498;-40.189174720350778
1734.804396;0;660.31118541623903;-556.63704391978001;863.6293535131548;660.31118541623903;-556.63704391978001;-40.130620616778167
1759.2241759999999;0;652.86557522038595;-560.08903933235501;860.19369405273244;652.86557522038595;-560.08903933235501;-40.626073929624688
1783.6439559999999;0;667.90042922556904;-552.48875852075605;866.79571506295849;667.90042922556904;-552.48875852075605;-39.597630196583133
1808.0637360000001;0;655.30769977795399;-548.35740400744396;854.47295095752224;655.30769977795399;-548.35740400744396;-39.922383176793836
1832.483516;0;655.62663418306795;-544.07002495074801;851.97328332531993;655.62663418306795;-544.07002495074801;-39.68749412393381
1856.9032970000001;0;647.71672423848497;-531.394700398807;837.80503846072179;647.71672423848497;-531.394700398807;-39.365871463429492
1881.323077;0;641.42399132741002;-534.05284124359298;834.64793409601123;641.42399132741002;-534.05284124359298;-39.78093547599623
1905.742857;0;639.39217351041998;-518.93996397259298;823.48104881305858;639.39217351041998;-518.93996397259298;-39.063285271531299
1930.1626369999999;0;642.98870535649803;-520.74577425070299;827.41201140422754;642.98870535649803;-520.74577425070299;-39.003432704793404
1954.582418;0;642.92361310347803;-518.24525268221998;825.78987291785597;642.92361310347803;-518.24525268221998;-38.871451616296618
1979.0021979999999;0;639.53552115379796;-516.99274908971597;822.36681926546748;639.53552115379796;-516.99274908971597;-38.951653531035277
2003.4219780000001;0;625.66422015358103;-508.28127846558402;806.10518818513822;625.66422015358103;-508.28127846558402;-39.089947729894185
2027.841758;0;627.57424151605301;-507.65464478678302;807.19431798547987;627.57424151605301;-507.65464478678302;-38.969938662446708
2052.2615380000002;0;625.40578321278895;-494.951975062256;797.56495114443817;625.40578321278895;-494.951975062256;-38.358420694557466
2076.6813189999998;0;623.666918662493;-498.45083151604899;798.38189913913334;623.666918662493;-498.45083151604899;-38.632758058304134
2101.101099;0;627.96982594067094;-495.48697483740898;799.9083975840507;627.96982594067094;-495.48697483740898;-38.274496091150894
2125.5208790000001;0;623.80371371623403;-486.16673284197202;790.87872987481637;623.80371371623403;-486.16673284197202;-37.931372067329448
2149.9406589999999;0;629.82908112596999;-487.62426945898699;796.53129229013621;629.82908112596999;-487.62426945898699;-37.747639120501972
2174.3604399999999;0;616.39324633033596;-480.44297759687402;781.51525183057083;616.39324633033596;-480.44297759687402;-37.934359103182132
2198.7802200000001;0;621.21352174620404;-478.87544801521102;784.36466921457566;621.21352174620404;-478.87544801521102;-37.627585018027865
2223.1999999999998;0;618.35949968381703;-478.64455089874701;781.96488217456658;618.35949968381703;-478.64455089874701;-37.741858427590159
2247.61978;0;611.11036175149195;-475.59336625636701;774.36743492162839;611.11036175149195;-475.59336625636701;-37.89164687366425
2272.0395600000002;0;612.74475735580904;-459.00176503505702;765.59699449013453;612.74475735580904;-459.00176503505702;-36.836561608313097
2296.4593410000002;0;605.018597195761;-460.775417588496;760.50081420507331;605.018597195761;-460.775417588496;-37.292494183737254
2320.8791209999999;0;611.38084659111905;-453.28261129966103;761.08584619943701;611.38084659111905;-453.28261129966103;-36.553531112047487
2345.2989010000001;0;601.85755272909103;-454.35170520679901;754.10077960533658;601.85755272909103;-454.35170520679901;-37.049727372828137
2369.7186809999998;0;600.22784767205405;-450.50970707410102;750.48815133153084;600.22784767205405;-450.50970707410102;-36.890591411133862
2394.1384619999999;0;602.37268069240304;-451.59892026405299;752.85751057435186;602.37268069240304;-451.59892026405299;-36.858902673366337
2418.5582420000001;0;599.81480274431601;-452.193749112891;751.17040964615671;599.81480274431601;-452.193749112891;-37.012236552791045
2442.9780219999998;0;602.46012236620402;-447.07392218327402;750.22216105486893;602.46012236620402;-447.07392218327402;-36.578390330287419
2467.397802;0;602.70372321987895;-441.73846681506802;747.25139748764036;602.70372321987895;-441.73846681506802;-36.238734579331378
2491.8175820000001;0;594.27258141443895;-439.30073570468898;739.01626329307658;594.27258141443895;-439.30073570468898;-36.47271240320908
2516.2373630000002;0;589.55249515597598;-442.309047363275;737.02743363055686;589.55249515597598;-442.309047363275;-36.878895220306269
2540.6571429999999;0;592.57444852183505;-441.45410148153798;738.93585699695814;592.57444852183505;-441.45410148153798;-36.685248717872319
2565.0769230000001;0;595.40181798695005;-434.50113051214697;737.08517640670198;595.40181798695005;-434.50113051214697;-36.120516490006267
2589.4967029999998;0;588.66356592314298;-429.532812191527;728.71340772248186;588.66356592314298;-429.532812191527;-36.117277131862181
2613.9164839999999;0;590.06851381611295;-426.29337524486903;727.94703981458633;590.06851381611295;-426.29337524486903;-35.84612544072116
2638.336264;0;582.53631523233901;-427.08257541578701;722.32131685853801;582.53631523233901;-427.08257541578701;-36.246755328728376
2662.7560440000002;0;583.17853654855605;-421.01771585233701;719.27263436921794;583.17853654855605;-421.01771585233701;-35.826882616709682
2687.1758239999999;0;586.93459893911597;-416.24862763974602;719.55204359642585;586.93459893911597;-416.24862763974602;-35.343915800599518
2711.5956040000001;0;583.77938289300403;-418.65034777653801;718.37767336154934;583.77938289300403;-418.65034777653801;-35.645742990725722
2736.0153850000002;0;573.38990641369503;-407.74068175469;703.58258103429853;573.38990641369503;-407.74068175469;-35.416839476604324
2760.4351649999999;0;574.74894172927202;-408.98924009523;705.41373996583866;574.74894172927202;-408.98924009523;-35.435515301379532
2784.854945;0;577.81469692730695;-406.54168343734898;706.50262869806033;577.81469692730695;-406.54168343734898;-35.129639446642187
2809.2747250000002;0;574.02949459264596;-407.60404861695002;704.02480148871007;574.02949459264596;-407.60404861695002;-35.37761238841049
2833.6945049999999;0;573.73636416982401;-401.85686625447801;700.4729520307535;573.73636416982401;-401.85686625447801;-35.00819711687565
2858.114286;0;572.17684843777295;-408.12004535460301;702.8145682243827;572.17684843777295;-408.12004535460301;-35.499353943824644
2882.5340660000002;0;565.16333131383499;-394.07189484535598;688.98639273120693;565.16333131383499;-394.07189484535598;-34.886938628685456
2906.9538459999999;0;569.11203441912301;-394.00924165198802;692.1934630057176;569.11203441912301;-394.00924165198802;-34.695738981591937
2931.3736260000001;0;573.21381793371904;-403.35547166488197;700.90635436707964;573.21381793371904;-403.35547166488197;-35.133042201105916
2955.7934070000001;0;567.37630841954399;-389.14101272545798;688.00189181482961;567.37630841954399;-389.14101272545798;-34.44468805394694
2980.2131869999998;0;565.69565700024498;-398.785203683737;692.128033694647;565.69565700024498;-398.785203683737;-35.181791003524673
3004.632967;0;561.85996302967396;-380.78581116974902;678.73739549542302;561.85996302967396;-380.78581116974902;-34.126423782186592
3029.0527470000002;0;560.33941533285099;-379.17565112473699;676.57552038292783;560.33941533285099;-379.17565112473699;-34.085789025134758
3053.4725269999999;0;558.81135111268895;-375.09579894239602;673.028219703025;558.81135111268895;-375.09579894239602;-33.871040306556438
3077.892308;0;578.57712904978598;-393.882582169052;699.92498369157579;578.57712904978598;-393.882582169052;-34.24617268193154
3102.3120880000001;0;563.76391372195201;-388.015731701947;684.38728689484719;563.76391372195201;-388.015731701947;-34.538052441470555
3126.7318679999998;0;551.11461197662697;-384.13290803364799;671.77779553103358;551.11461197662697;-384.13290803364799;-34.876918373755665
3151.151648;0;548.12412919002804;-381.66497737691401;667.9133296741777;548.12412919002804;-381.66497737691401;-34.849927321058587
3175.5714290000001;0;555.26638090669701;-365.59461793640901;664.81589814721644;555.26638090669701;-365.59461793640901;-33.361427733836443
3199.9912089999998;0;561.075600134826;-367.02256857003499;670.45610960479814;561.075600134826;-367.02256857003499;-33.190345253905896
3224.410989;0;556.6729054704;-369.67127078040397;668.23766140891496;556.6729054704;-369.67127078040397;-33.587050608807232
3248.8307690000001;0;551.78745039932699;-363.81724007142998;660.93295771309681;551.78745039932699;-363.81724007142998;-33.398585355181162
3273.2505489999999;0;537.97932505683798;-368.83453312264999;652.27346030052013;537.97932505683798;-368.83453312264999;-34.434238739675685
3297.6703299999999;0;541.33374155384899;-363.52018897869698;652.06529392369669;541.33374155384899;-363.52018897869698;-33.882424263142568
3322.0901100000001;0;535.14436097033604;-353.26722904131702;641.23102092216311;535.14436097033604;-353.26722904131702;-33.430176890378618
3346.5098899999998;0;543.77892265052105;-367.246271637897;656.17477911826006;543.77892265052105;-367.246271637897;-34.033498885831904
3370.92967;0;547.107698573275;-355.67528995779099;652.55784856570699;547.107698573275;-355.67528995779099;-33.027937530829732
3395.349451;0;530.81773582496101;-353.02815468810599;637.49223263411409;530.81773582496101;-353.02815468810599;-33.626477661732267
3419.7692310000002;0;544.94406452725696;-356.87733250482597;651.40268952411247;544.94406452725696;-356.87733250482597;-33.220308299792094
3444.1890109999999;0;544.85088632939096;-363.44716739265198;654.94757944408445;544.85088632939096;-363.44716739265198;-33.705589280513593
3468.6087910000001;0;537.70987663656297;-353.07224810101297;643.2666039921636;537.70987663656297;-353.07224810101297;-33.289791889883794
3493.0285709999998;0;559.67251496998699;-343.45817680324001;656.65580270476255;559.67251496998699;-343.45817680324001;-31.536485267327386
3517.4483519999999;0;539.49082139596703;-341.29840887089603;638.3846413161117;539.49082139596703;-341.29840887089603;-32.318697943331784
3541.8681320000001;0;545.13051803652297;-356.16926888346001;651.1711217427769;545.13051803652297;-356.16926888346001;-33.159200466323753
3566.2879119999998;0;539.23830558314501;-353.55023999222601;644.80673260035189;539.23830558314501;-353.55023999222601;-33.250751648545403
3590.707692;0;533.23638055582501;-353.45532087967098;639.74346530967227;533.23638055582501;-353.45532087967098;-33.538376742855476
3615.127473;0;527.13718142930804;-342.835730863121;628.81630576956695;527.13718142930804;-342.835730863121;-33.038884249800418
3639.5472530000002;0;527.554855195698;-334.84834348871902;624.85001270520354;527.554855195698;-334.84834348871902;-32.404014416357015
3663.9670329999999;0;539.59626794135795;-342.36422680225201;639.04412693502286;539.59626794135795;-342.36422680225201;-32.39439979586114
3688.3868130000001;0;533.38055541026404;-333.55728844463903;629.09083729164411;533.38055541026404;-333.55728844463903;-32.02040054093834
3712.8065929999998;0;529.45893498399903;-341.41542190128399;629.99305880812869;529.45893498399903;-341.41542190128399;-32.815474531163815
3737.2263739999999;0;534.209827276341;-332.81887659099198;629.40332392982168;534.209827276341;-332.81887659099198;-31.92338170910427
3761.646154;0;534.69930638632695;-345.57429733672302;636.65135139241556;534.69930638632695;-345.57429733672302;-32.874445144074535
3786.0659340000002;0;525.67328498049994;-337.41405425900598;624.64441609101846;525.67328498049994;-337.41405425900598;-32.695199154529611
3810.4857139999999;0;539.16090532396197;-349.46561196131501;642.51124174853987;539.16090532396197;-349.46561196131501;-32.949923740295752
3834.905495;0;519.57343089167705;-324.03593898147602;612.33637801469467;519.57343089167705;-324.03593898147602;-31.950042588447474
3859.3252750000001;0;531.76949332136496;-330.80575819012603;626.26770927376197;531.76949332136496;-330.80575819012603;-31.885118366968236
3883.7450549999999;0;521.46361803867501;-326.12417750294998;615.04575772048111;521.46361803867501;-326.12417750294998;-32.02192644652029
3908.164835;0;534.87932449033701;-323.604021286776;625.15234492098909;534.87932449033701;-323.604021286776;-31.174097382519587
3932.5846150000002;0;537.93180838887099;-324.16022595983901;628.05292975262432;537.93180838887099;-324.16022595983901;-31.0733637150379
3957.0043959999998;0;531.84226037898804;-313.60958050607201;617.41975908633322;531.84226037898804;-313.60958050607201;-30.526429953541538
3981.424176;0;524.94422685970301;-323.59880802319202;616.67060078080749;524.94422685970301;-323.59880802319202;-31.651514253738473
4005.8439560000002;0;515.71538971193297;-308.85777144307002;601.12851052542055;515.71538971193297;-308.85777144307002;-30.917050438110962
4030.2637359999999;0;527.29191596453802;-321.76592433043999;617.71358630175507;527.29191596453802;-321.76592433043999;-31.392523444488727
4054.6835160000001;0;513.76788132120305;-317.01558331759799;603.70217487058528;513.76788132120305;-317.01558331759799;-31.676265878215805
4079.1032970000001;0;512.86291198957099;-294.99566305014599;591.65091710637762;512.86291198957099;-294.99566305014599;-29.907254075766676
4103.5230769999998;0;520.30732671767998;-305.32686720116999;603.27788793472246;520.30732671767998;-305.32686720116999;-30.40527310482069
4127.942857;0;514.695388455184;-316.00925955200302;603.9645643741344;514.695388455184;-316.00925955200302;-31.548816717680261
4152.3626370000002;0;519.50852157481495;-299.10931337332499;599.46266383780051;519.50852157481495;-299.10931337332499;-29.931374872443595
4176.7824179999998;0;512.37644918478497;-305.92298026000498;596.75664682546437;512.37644918478497;-305.92298026000498;-30.840024191286634
4201.202198;0;527.64030758923502;-318.36731434053098;616.24835986253549;527.64030758923502;-318.36731434053098;-31.105917640934525
4225.6219780000001;0;499.34438197126798;-307.45361207956398;586.40645919621193;499.34438197126798;-307.45361207956398;-31.621212496369704
4250.0417580000003;0;508.84499969746503;-312.05379340065298;596.90937644909775;508.84499969746503;-312.05379340065298;-31.519083801432345
4274.4615379999996;0;525.94878423422404;-329.67428609091399;620.73122891233061;525.94878423422404;-329.67428609091399;-32.080235733672161
4298.8813190000001;0;514.58200109828999;-305.42182955937;598.39546273824089;514.58200109828999;-305.42182955937;-30.690564661319467
4323.3010990000002;0;500.91888258469999;-298.319933071408;583.02187728903777;500.91888258469999;-298.319933071408;-30.775718433988033
4347.7208790000004;0;504.45565477090599;-289.25988875336401;581.50390443397021;504.45565477090599;-289.25988875336401;-29.83038809854505
4372.1406589999997;0;504.97897395585801;-302.20410073897102;588.49900819029529;504.97897395585801;-302.20410073897102;-30.898364235503351
4396.5604400000002;0;518.13147302114896;-312.48994514738899;605.07040016289329;518.13147302114896;-312.48994514738899;-31.094572187765852
4420.9802200000004;0;509.23288996617902;-307.44159811346998;594.84323352785225;509.23288996617902;-307.44159811346998;-31.120840073896961
4445.3999999999996;0;505.92654467346898;-292.689053024759;584.48999167288207;505.92654467346898;-292.689053024759;-30.050276369199853
4469.8197799999998;0;512.28361762290797;-294.62694851599599;590.96492592764002;512.28361762290797;-294.62694851599599;-29.904269918959599
4494.23956;0;513.65623684067498;-303.204332898237;596.4692759343003;513.65623684067498;-303.204332898237;-30.552779124537103
4518.6593409999996;0;505.39391238258997;-302.206877296605;588.85652187841674;505.39391238258997;-302.206877296605;-30.877863565473778
4543.0791209999998;0;503.58424251224;-299.20678417118199;585.76598484436329;503.58424251224;-299.20678417118199;-30.716849777781352
4567.4989009999999;0;499.67572741035201;-283.88581623567001;574.68860196010235;499.67572741035201;-283.88581623567001;-29.602643643156512
4591.9186810000001;0;507.87231948639601;-286.36931612629598;583.04517673944815;507.87231948639601;-286.36931612629598;-29.416949126991597
4616.3384619999997;0;496.44022900079699;-280.20773124026101;570.06076309212699;496.44022900079699;-280.20773124026101;-29.441859012082976
4640.7582419999999;0;492.124066506134;-288.57064376823803;570.49023942513611;492.124066506134;-288.57064376823803;-30.386414590963863
4665.1780220000001;0;509.40395132658603;-298.16666848243801;590.25058053428029;509.40395132658603;-298.16666848243801;-30.341488783899926
4689.5978020000002;0;495.48737102934899;-280.860803830066;569.55291762719162;495.48737102934899;-280.860803830066;-29.546189004360382
4714.0175820000004;0;509.35088303247602;-300.11765134962701;591.1927999371942;509.35088303247602;-300.11765134962701;-30.507269308296642
4738.437363;0;490.84513848569202;-287.81199240305699;569.00324511030306;490.84513848569202;-287.81199240305699;-30.385657465890343
4762.8571430000002;0;507.20820461798399;-284.81841334345199;581.70584612094126;507.20820461798399;-284.81841334345199;-29.316014662336698
4787.2769230000004;0;504.80768408429799;-285.595790223714;579.9963390436701;504.80768408429799;-285.595790223714;-29.499083834039848
4811.6967029999996;0;500.29714468091203;-275.22059394493698;571.0022839772862;500.29714468091203;-275.22059394493698;-28.815819729805416
4836.1164840000001;0;494.00246629454602;-273.88074202777699;564.84431267277512;494.00246629454602;-273.88074202777699;-29.004498329333156
4860.5362640000003;0;492.00566717582001;-283.39818542213902;567.78878822471017;492.00566717582001;-283.39818542213902;-29.942197959708857
4884.9560439999996;0;506.21783357369299;-283.757534443233;580.32304226296731;506.21783357369299;-283.757534443233;-29.272562906351315
4909.3758239999997;0;488.79722779836197;-279.36361628046097;562.99801065781787;488.79722779836197;-279.36361628046097;-29.749380132973346
4933.7956039999999;0;487.58050407053099;-276.654898763066;560.60028626399708;487.58050407053099;-276.654898763066;-29.570729434140205
4958.2153850000004;0;481.51422992013897;-286.26328160908901;560.18088151345285;481.51422992013897;-286.26328160908901;-30.731753400613425
4982.6351649999997;0;492.87947681984502;-277.43050765766702;565.59514252634369;492.87947681984502;-277.43050765766702;-29.374158392614905
5007.0549449999999;0;498.762517741865;-270.23389217737201;567.26572749068475;498.762517741865;-270.23389217737201;-28.449221961063653
5031.474725;0;501.25591718692198;-276.44347228074997;572.43208145730284;501.25591718692198;-276.44347228074997;-28.876808662681771
5055.8945050000002;0;485.85848200900398;-288.40845399885302;565.01141659094128;485.85848200900398;-288.40845399885302;-30.693617198785081
5080.3142859999998;0;500.73939006062801;-279.87900625294401;573.64814555564044;500.73939006062801;-279.87900625294401;-29.202198887607018
5104.734066;0;490.51937468091802;-283.093701530197;566.34909798058925;490.51937468091802;-283.093701530197;-29.990556053759359
5129.1538460000002;0;485.93377650303802;-287.86623467990597;564.7996142131218;485.93377650303802;-287.86623467990597;-30.642418873164143
5153.5736260000003;0;493.07712718243602;-273.96312909679602;564.0752161325579;493.07712718243602;-273.96312909679602;-29.057391446085575
5177.9934069999999;0;496.92919769328699;-276.96370947368302;568.90027587048735;496.92919769328699;-276.96370947368302;-29.133129185344959
5202.4131870000001;0;494.25590934596897;-285.32844098757499;570.70239456288493;494.25590934596897;-285.32844098757499;-29.997361980100237
5226.8329670000003;0;486.89531606859799;-275.77014522250897;559.56788846893596;486.89531606859799;-275.77014522250897;-29.526559872564953
5251.2527470000005;0;485.49142249519599;-271.743148071897;556.36881638031605;485.49142249519599;-271.743148071897;-29.236961497778353
5275.6725269999997;0;488.69463470458697;-266.39367931225701;556.58605656858788;488.69463470458697;-266.39367931225701;-28.595364808225078
5300.0923080000002;0;484.97564841514702;-273.22162301277802;556.64300484011198;484.97564841514702;-273.22162301277802;-29.395685675634496
5324.5120880000004;0;511.67944812802102;-264.644191793255;576.06632073616436;511.67944812802102;-264.644191793255;-27.348321683946075
5348.9318679999997;0;478.39734613306001;-273.08120215558898;550.85148974827734;478.39734613306001;-273.08120215558898;-29.718808285943293
5373.3516479999998;0;499.67087613379198;-276.92313759016298;571.2769981270834;499.67087613379198;-276.92313759016298;-28.995705982571447
5397.7714290000004;0;491.58920613333697;-280.76415229556898;566.11699921575746;491.58920613333697;-280.76415229556898;-29.732230548608822
5422.1912089999996;0;479.30074302412203;-279.30400139373802;554.74311844134547;479.30074302412203;-279.30400139373802;-30.230734707839765
5446.6109889999998;0;489.83862922555801;-266.72210727411198;557.74776125979804;489.83862922555801;-266.72210727411198;-28.568740758696897
5471.030769;0;480.99941557194001;-274.30319965411002;553.71715082795697;480.99941557194001;-274.30319965411002;-29.69514431753754
5495.4505490000001;0;479.278425047067;-262.17765222410202;546.30113494421664;479.278425047067;-262.17765222410202;-28.679796051234746
5519.8703299999997;0;477.34953451917499;-266.35844916473002;546.63461429652727;477.34953451917499;-266.35844916473002;-29.161280055873348
5544.2901099999999;0;488.26881858141002;-271.07847962420499;558.4711105457975;488.26881858141002;-271.07847962420499;-29.03828397061908
5568.7098900000001;0;478.89840660369902;-267.47414476450803;548.53085780570882;478.89840660369902;-267.47414476450803;-29.184214271696099
5593.1296700000003;0;490.67528409902297;-252.12198351931201;551.65906953422711;490.67528409902297;-252.12198351931201;-27.195301853244246
5617.5494509999999;0;486.422114772969;-265.99038128395603;554.39819324722885;486.422114772969;-265.99038128395603;-28.671177702798335
5641.969231;0;477.51761251763298;-271.81714299862801;549.46121745986477;477.51761251763298;-271.81714299862801;-29.649811408859652
5666.3890110000002;0;479.17163113421901;-258.12301340977302;544.27285632811959;479.17163113421901;-258.12301340977302;-28.310721497858207
5690.8087910000004;0;468.29986952262198;-259.35520336908502;535.32222941843565;468.29986952262198;-259.35520336908502;-28.978689178347604
5715.2285709999996;0;488.19502063247899;-270.46973304951501;558.11132820094463;488.19502063247899;-270.46973304951501;-28.987323132331486
5739.6483520000002;0;481.91820924418897;-263.658941578483;549.32795111427902;481.91820924418897;-263.658941578483;-28.683205483446791
5764.0681320000003;0;479.98415303361099;-265.29962805969001;548.42381404530818;479.98415303361099;-265.29962805969001;-28.93056143729137
5788.4879119999996;0;467.50170371998598;-257.90410119733298;533.92168751184261;467.50170371998598;-257.90410119733298;-28.883962814187154
5812.9076919999998;0;473.68323713213999;-255.81777629707199;538.34797650735334;473.68323713213999;-255.81777629707199;-28.371745982325194
5837.3274730000003;0;487.93341280607598;-259.66356858932897;552.72432928642615;487.93341280607598;-259.66356858932897;-28.020572601878079
5861.7472529999995;0;478.53457810920798;-266.084254982836;547.53645832577081;478.53457810920798;-266.084254982836;-29.075799758464409
5886.1670329999997;0;484.36459571034902;-263.12098147757899;551.21838909036262;484.36459571034902;-263.12098147757899;-28.512100234284574
5910.5868129999999;0;482.41739862620398;-254.84313007025099;545.59285867877406;482.41739862620398;-254.84313007025099;-27.845824073948027
5935.0065930000001;0;478.38737997137702;-268.04726368227398;548.36467873435572;478.38737997137702;-268.04726368227398;-29.262531046420158
5959.4263739999997;0;484.74284802352298;-263.00577446167603;551.49584414584876;484.74284802352298;-263.00577446167603;-28.482824529879878
5983.8461539999998;0;465.45852793631002;-257.54239989340499;531.95839026327167;465.45852793631002;-257.54239989340499;-28.956150884847244
6008.265934;0;484.31463813222598;-244.93037738519001;542.72604366770588;484.31463813222598;-244.93037738519001;-26.82689810220846
6032.6857140000002;0;475.34790071160199;-241.04080803769801;532.96932167845591;475.34790071160199;-241.04080803769801;-26.888788286381072
6057.1054949999998;0;496.52146455525298;-250.82689780101401;556.28023281847231;496.52146455525298;-250.82689780101401;-26.80145794001487
6081.525275;0;492.31691061722103;-243.23342851677401;549.12515989317899;492.31691061722103;-243.23342851677401;-26.292073097237559
6105.9450550000001;0;491.24787634586198;-235.208100176762;544.65340024926036;491.24787634586198;-235.208100176762;-25.584968297919733
6130.3648350000003;0;492.47071387510198;-236.59165186793399;546.354293255073;492.47071387510198;-236.59165186793399;-25.660453999194345
6154.7846149999996;0;479.23062739471698;-245.086342070245;538.26509203412695;479.23062739471698;-245.086342070245;-27.085941584786486
6179.2043960000001;0;487.98001408823001;-235.37769627693299;541.78146337262706;487.98001408823001;-235.37769627693299;-25.75038851882773
6203.6241760000003;0;475.364970515876;-245.67832009157499;535.09783419163455;475.364970515876;-245.67832009157499;-27.330843798782123
6228.0439560000004;0;474.266655650188;-242.440965743812;532.64104473125815;474.266655650188;-242.440965743812;-27.075720811376584
6252.4637359999997;0;483.2783159828;-244.184814804289;541.46482293882764;483.2783159828;-244.184814804289;-26.805985411457034
6276.8835159999999;0;476.53190780902202;-245.76580452577801;536.17486870825007;476.53190780902202;-245.76580452577801;-27.281895937864334
6301.3032970000004;0;475.4956785375;-231.717944759864;528.95117565950534;475.4956785375;-231.717944759864;-25.980840783855154
6325.7230769999996;0;480.04924617779602;-242.54410711487901;537.84284196410397;480.04924617779602;-242.54410711487901;-26.805114112769534
6350.1428569999998;0;478.49046839937603;-239.196724329631;534.94691444953651;478.49046839937603;-239.196724329631;-26.560404023225811
6374.562637;0;487.66033413573899;-226.503537680162;537.69550311585192;487.66033413573899;-226.503537680162;-24.913448971666824
6398.9824179999996;0;479.640347834061;-228.33019900880799;531.21515702188026;479.640347834061;-228.33019900880799;-25.456531663666752
6423.4021979999998;0;471.977565150918;-239.85788795341699;529.42858670387545;471.977565150918;-239.85788795341699;-26.939570206571798
6447.8219779999999;0;483.94755459339899;-234.113966490124;537.60076720803681;483.94755459339899;-234.113966490124;-25.815791748996372
6472.2417580000001;0;473.20770458155198;-235.286895807647;528.47464935807454;473.20770458155198;-235.286895807647;-26.437344015956317
6496.6615380000003;0;478.06845089274202;-244.94891579568599;537.16795798750707;478.06845089274202;-244.94891579568599;-27.129333649444309
6521.0813189999999;0;481.27127165695401;-241.146220204858;538.30617351224157;481.27127165695401;-241.146220204858;-26.613658962944623
6545.5010990000001;0;477.87532398389402;-232.21526384436399;531.30852998518594;477.87532398389402;-232.21526384436399;-25.916634257381013
6569.9208790000002;0;478.54740827447199;-236.25645006638101;533.68973398800028;478.54740827447199;-236.25645006638101;-26.27532181523349
6594.3406590000004;0;474.12965442093002;-242.552499987083;532.56984936371907;474.12965442093002;-242.552499987083;-27.093113771860775
6618.76044;0;482.32030390539398;-227.51377625030599;533.28734650567685;482.32030390539398;-227.51377625030599;-25.253571409807567
6643.1802200000002;0;478.37375795086899;-233.51952950213499;532.32774017040958;478.37375795086899;-233.51952950213499;-26.019450268221021
6667.6000000000004;0;486.29070572586897;-245.84912665754501;544.90406821168187;486.29070572586897;-245.84912665754501;-26.819335365202065
6692.0197799999996;0;465.34441712151897;-237.107250600382;522.26935084632203;465.34441712151897;-237.107250600382;-27.00023726400811
6716.4395599999998;0;483.23038879528502;-223.358314275071;532.35377824435864;483.23038879528502;-223.358314275071;-24.807281464361235
6740.8593410000003;0;472.21744234538801;-226.70034062552301;523.81519383743353;472.21744234538801;-226.70034062552301;-25.644552661782175
6765.2791209999996;0;481.98885148328799;-233.98661721703101;535.78259582674798;481.98885148328799;-233.98661721703101;-25.894748185486797
6789.6989009999998;0;478.69071240705898;-230.09667082616099;531.12077352525046;478.69071240705898;-230.09667082616099;-25.672625815214865
6814.1186809999999;0;477.65402102306899;-228.94844542585301;529.68929993197071;477.65402102306899;-228.94844542585301;-25.609265685214581
6838.5384620000004;0;469.99027588083402;-218.438641712151;518.27241834347308;469.99027588083402;-218.438641712151;-24.927717950138401
6862.9582419999997;0;471.94100400940403;-234.92372731187399;527.17878269094638;471.94100400940403;-234.92372731187399;-26.463294446269455
6887.3780219999999;0;474.437884367305;-221.83214262132299;523.73734411715509;474.437884367305;-221.83214262132299;-25.059302906570778
6911.797802;0;478.10053384101099;-220.14149379852;526.34817160402827;478.10053384101099;-220.14149379852;-24.723716983849471
6936.2175820000002;0;463.26988479743198;-223.440942932165;514.33922768795389;463.26988479743198;-223.440942932165;-25.748603032360577
6960.6373629999998;0;473.10013238301701;-232.21264392553101;527.01655311736999;473.10013238301701;-232.21264392553101;-26.143277961600372
6985.057143;0;474.64836476803902;-231.79945244865499;528.22538402889131;474.64836476803902;-231.79945244865499;-26.029049996423389
7009.4769230000002;0;468.18047283601902;-238.53039522511199;525.44238941220431;468.18047283601902;-238.53039522511199;-26.998108272123101
7033.8967030000003;0;472.08455932141197;-224.68575292398299;522.82647094108461;472.08455932141197;-224.68575292398299;-25.451826280364436
7058.3164839999999;0;465.246303620265;-227.14179179135201;517.73305535816974;465.246303620265;-227.14179179135201;-26.02248021061347
7082.7362640000001;0;465.820423868126;-212.69806756509101;512.08313313231145;465.820423868126;-212.69806756509101;-24.541893180453656
7107.1560440000003;0;469.221102306771;-224.126734218933;520.00118830789745;469.221102306771;-224.126734218933;-25.531799167658836
7131.5758239999996;0;473.89250439410802;-214.746406554217;520.27889141197033;473.89250439410802;-214.746406554217;-24.377859434959948
7155.9956039999997;0;467.126506306762;-211.941819302563;512.95858279557194;467.126506306762;-211.941819302563;-24.404459248996055
7180.4153850000002;0;465.17613087526399;-227.99168168981399;518.0434727470564;465.17613087526399;-227.99168168981399;-26.11035399906201
7204.8351650000004;0;468.59065123292601;-218.16222663676001;516.8867918161643;468.59065123292601;-218.16222663676001;-24.965322179247519
7229.2549449999997;0;461.80772719536498;-218.05920009994799;510.70166599060337;461.80772719536498;-218.05920009994799;-25.276030989300079
7253.6747249999999;0;453.30807283497199;-214.500108052825;501.49626643877411;453.30807283497199;-214.500108052825;-25.32296819627004
7278.094505;0;467.95613440394698;-221.911410468513;517.90695865416762;467.95613440394698;-221.911410468513;-25.370968833954549
7302.5142859999996;0;463.49881511600898;-213.88005265634899;510.46628540798554;463.49881511600898;-213.88005265634899;-24.770811645558368
7326.9340659999998;0;462.19909875477799;-210.86395707183999;508.02717966829664;462.19909875477799;-210.86395707183999;-24.523367233785965
7351.353846;0;470.64036312336702;-224.614044993242;521.49191806692556;470.64036312336702;-224.614044993242;-25.512902214067157
7375.7736260000001;0;470.43771706625199;-224.53427019174899;521.27467244155287;470.43771706625199;-224.53427019174899;-25.514582451908179
7400.1934069999998;0;462.67707042547698;-209.24300733662099;507.79199247012059;462.67707042547698;-209.24300733662099;-24.334583889823485
7424.6131869999999;0;455.74817828997499;-220.211933930057;506.1617309317711;455.74817828997499;-220.211933930057;-25.789264110912153
7449.0329670000001;0;458.86562385928897;-207.47487659618901;503.59059282156801;458.86562385928897;-207.47487659618901;-24.329978389113112
7473.4527470000003;0;459.04402598298498;-221.568647291687;509.71961238835553;459.04402598298498;-221.568647291687;-25.765398615326532
7497.8725270000004;0;463.20992067358497;-221.16968069098999;513.30250171549267;463.20992067358497;-221.16968069098999;-25.523160211927351
7522.292308;0;465.30557393048298;-221.61652613133401;515.38641986891389;465.30557393048298;-221.61652613133401;-25.467605159402247
7546.7120880000002;0;459.70720228224201;-208.48875762486301;504.77546878401785;459.70720228224201;-208.48875762486301;-24.395485053141897
7571.1318680000004;0;465.78943503794102;-209.114174552431;510.57666984666355;465.78943503794102;-209.114174552431;-24.177492125471368
7595.5516479999997;0;465.63837788425798;-214.57505861977799;512.7002581824629;465.63837788425798;-214.57505861977799;-24.74115292882971
7619.9714290000002;0;460.38649948479298;-206.915085841002;504.74704719933777;460.38649948479298;-206.915085841002;-24.200951419333201
7644.3912090000003;0;446.27995661749401;-216.42059675575601;495.98757482282741;446.27995661749401;-216.42059675575601;-25.87076781161544
7668.8109889999996;0;447.32905625891902;-216.44544248391301;496.94256624438208;447.32905625891902;-216.44544248391301;-25.820566364519514
7693.2307689999998;0;455.450988576432;-209.58884755553601;501.36123505403452;455.450988576432;-209.58884755553601;-24.710880647766988
7717.650549;0;467.92720027381199;-210.32000100338001;513.02082567684317;467.92720027381199;-210.32000100338001;-24.202564936934266
7742.0703299999996;0;449.32245149761297;-203.84544631792801;493.40007235952049;449.32245149761297;-203.84544631792801;-24.40251085980368
7766.4901099999997;0;458.90784535868301;-202.494862720339;501.5980262719122;458.90784535868301;-202.494862720339;-23.809655551380832
7790.9098899999999;0;459.08328456604301;-216.569289028078;507.60192978166816;459.08328456604301;-216.569289028078;-25.255263335743294
7815.3296700000001;0;460.13142751073002;-209.61421399000901;505.62738186307854;460.13142751073002;-209.61421399000901;-24.49177583041719
7839.7494509999997;0;465.09885616203798;-202.109315856406;507.1145053724855;465.09885616203798;-202.109315856406;-23.487419058557528
7864.1692309999999;0;456.70328607234097;-209.40565081669101;502.42274839345839;456.70328607234097;-209.40565081669101;-24.63220157798666
7888.589011;0;448.41561557034498;-201.58110736577501;491.64164503644673;448.41561557034498;-201.58110736577501;-24.205861191810833
7913.0087910000002;0;453.80247841814003;-206.113551540982;498.41697959367661;453.80247841814003;-206.113551540982;-24.427178882256793
7937.4285710000004;0;464.08740891558699;-210.076976420834;509.4207093710491;464.08740891558699;-210.076976420834;-24.354685475011177
7961.848352;0;453.30252241209803;-212.33562267978701;500.56926941631519;453.30252241209803;-212.33562267978701;-25.099295660602191
7986.2681320000002;0;471.39791275183899;-208.87782494054699;515.60249989568922;471.39791275183899;-208.87782494054699;-23.898275271563783
8010.6879120000003;0;448.749736587965;-204.27783741050399;493.05756352060996;448.749736587965;-204.27783741050399;-24.475763940850019
8035.1076919999996;0;450.80605393635301;-204.86714890833699;495.17335042134158;450.80605393635301;-204.86714890833699;-24.439246863274295
8059.5274730000001;0;458.65315057052601;-193.51037223350301;497.80415495475569;458.65315057052601;-193.51037223350301;-22.875369814191096
8083.9472530000003;0;444.214295215589;-208.96801475778801;490.91136803469277;444.214295215589;-208.96801475778801;-25.19330824751891
8108.3670330000004;0;454.06081070424102;-200.84945249752701;496.49946866633093;454.06081070424102;-200.84945249752701;-23.861743801870578
8132.7868129999997;0;442.48028053808503;-215.93327348084401;492.35757053305821;442.48028053808503;-215.93327348084401;-26.012678841722039
8157.2065929999999;0;458.60169301868399;-206.169827094449;502.81359413181968;458.60169301868399;-206.169827094449;-24.206865429715876
8181.6263740000004;0;456.73235764837102;-213.97221025458001;504.36946109401759;456.73235764837102;-213.97221025458001;-25.102380463255749
8206.0461539999997;0;442.667925635122;-205.47646801836299;488.03224411446752;442.667925635122;-205.47646801836299;-24.8996654373342
8230.4659339999998;0;459.48378494746902;-208.57094773962899;504.60597387531885;459.48378494746902;-208.57094773962899;-24.414461986657809
8254.885714;0;444.40223834554399;-212.49145266120499;492.59107472689635;444.40223834554399;-212.49145266120499;-25.554849924834439
8279.3054950000005;0;458.29215550643897;-199.37447832203199;499.7818348088698;458.29215550643897;-199.37447832203199;-23.510868436517285
8303.7252750000007;0;452.47940431630002;-200.38678668331599;494.86611887226479;452.47940431630002;-200.38678668331599;-23.886822857396329
8328.1450550000009;0;455.70630387508203;-198.57252514819999;497.09081980581891;455.70630387508203;-198.57252514819999;-23.545006470005227
8352.5648349999992;0;457.75182093411001;-197.364219081595;498.48707560194708;457.75182093411001;-197.364219081595;-23.323767016743815
8376.9846149999994;0;444.85322393515497;-192.90866684535999;484.87951553922676;444.85322393515497;-192.90866684535999;-23.443756710468801
8401.4043959999999;0;455.06228048333202;-194.680045130774;494.95656283234689;455.06228048333202;-194.680045130774;-23.161707496177112
8425.8241760000001;0;452.24335127653598;-190.19034327970999;490.60820972613806;452.24335127653598;-190.19034327970999;-22.809123466659702
8450.2439560000003;0;446.85044480192602;-200.71302690525201;489.85818273164273;446.85044480192602;-200.71302690525201;-24.188315226046001
8474.6637360000004;0;450.62522460323498;-196.113612047575;491.45054876260207;450.62522460323498;-196.113612047575;-23.518837216614955
8499.0835160000006;0;447.17960016092798;-203.68534677158601;491.38306369832145;447.17960016092798;-203.68534677158601;-24.488738503727113
8523.5032969999993;0;449.53785356384202;-194.767886599299;489.91714752307217;449.53785356384202;-194.767886599299;-23.425275052531834
8547.9230769999995;0;461.39843625080402;-204.00501901612199;504.48643664468881;461.39843625080402;-204.00501901612199;-23.852379155311137
8572.3428569999996;0;453.04427188200702;-188.080292825062;490.53369795994541;453.04427188200702;-188.080292825062;-22.545669492112054
8596.7626369999998;0;443.60107401027199;-202.38555490718599;487.58776204715844;443.60107401027199;-202.38555490718599;-24.524048019337691
8621.1824180000003;0;451.02818575337199;-194.56558305729001;491.20483553646079;451.02818575337199;-194.56558305729001;-23.334513054591955
8645.6021980000005;0;449.25653375582402;-192.12861895391401;488.61522627056576;449.25653375582402;-192.12861895391401;-23.154411818305007
8670.0219780000007;0;441.54881716464399;-194.285951989501;482.40272499226506;441.54881716464399;-194.285951989501;-23.74998070714949
8694.4417580000008;0;447.04039009345797;-198.39085927439601;489.08490410003895;447.04039009345797;-198.39085927439601;-23.931041516519592
8718.8615379999992;0;440.88785623225903;-195.81797716398199;482.41764266418664;440.88785623225903;-195.81797716398199;-23.948143145216406
8743.2813189999997;0;444.449258445434;-202.173194506935;488.27158826808181;444.449258445434;-202.173194506935;-24.46006461863999
8767.7010989999999;0;441.12334271278502;-195.05292836318799;482.32297099470196;441.12334271278502;-195.05292836318799;-23.85373080236165
8792.1208790000001;0;454.98581667047802;-193.6844953033;494.49547732228638;454.98581667047802;-193.6844953033;-23.059138181166762
8816.5406590000002;0;443.45848969030999;-192.424979044293;483.4074933620779;443.45848969030999;-192.424979044293;-23.456928759878817
8840.9604400000007;0;460.99680106381999;-191.35314235784901;499.13332455497147;460.99680106381999;-191.35314235784901;-22.54263476447241
8865.3802199999991;0;446.61295685647599;-192.87227291177601;486.48005806018307;446.61295685647599;-192.87227291177601;-23.35736817297602
8889.7999999999993;0;448.087931110829;-199.39538881319601;490.45011477942251;448.087931110829;-199.39538881319601;-23.988664774997112
8914.2197799999994;0;440.97592115924999;-185.70358340852101;478.48258477505169;440.97592115924999;-185.70358340852101;-22.836911079118696
8938.6395599999996;0;458.22183861784299;-192.875428641074;497.16011943818916;458.22183861784299;-192.875428641074;-22.827272535890152
8963.0593410000001;0;440.18622956966402;-194.31888810573699;481.16914591171252;440.18622956966402;-194.31888810573699;-23.818916780983802
8987.4791210000003;0;442.52658583438699;-197.239358551392;484.49266633459337;442.52658583438699;-197.239358551392;-24.023101024561786
9011.8989010000005;0;449.86469009899201;-186.691081269264;487.06447132114761;449.86469009899201;-186.691081269264;-22.538149609677973
9036.3186810000007;0;447.97864838075998;-193.963018163426;488.16648985783337;447.97864838075998;-193.963018163426;-23.41134748835562
9060.7384619999993;0;448.740307142522;-186.88967647274501;486.10247317458925;448.740307142522;-186.88967647274501;-22.61056774308884
9085.1582419999995;0;445.43552227002698;-190.91928717541799;484.62663847083502;445.43552227002698;-190.91928717541799;-23.200584458795696
9109.5780219999997;0;439.92250819022098;-192.97966417243401;480.3883470656636;439.92250819022098;-192.97966417243401;-23.685495096184326
9133.9978019999999;0;456.49892874446698;-191.94868280499099;495.21265005593;456.49892874446698;-191.94868280499099;-22.805781217089237
9158.417582;0;447.11837051997901;-189.065514593313;485.44887070099924;447.11837051997901;-189.065514593313;-22.921236043610232
9182.8373630000006;0;455.054997875661;-189.959774880852;493.1123271267935;455.054997875661;-189.959774880852;-22.657782105350311
9207.2571430000007;0;453.37979003845601;-188.840523352003;491.13539607237925;453.37979003845601;-188.840523352003;-22.612572182398971
9231.6769230000009;0;448.36743972943202;-189.69395844116701;486.8440806650575;448.36743972943202;-189.69395844116701;-22.932104950015383
9256.0967029999993;0;443.89560150194802;-190.647497411252;483.10430892504945;443.89560150194802;-190.647497411252;-23.242905786588331
9280.5164839999998;0;436.990119098886;-196.04457754450499;478.95077051265093;436.990119098886;-196.04457754450499;-24.162184181475691
9304.9362639999999;0;458.03780545674903;-190.36296351489901;496.02085551497674;458.03780545674903;-190.36296351489901;-22.568031988518008
9329.3560440000001;0;449.38929561040999;-189.11893897599199;487.56200845495073;449.38929561040999;-189.11893897599199;-22.823082818226229
9353.7758240000003;0;445.767656948168;-186.36352702065699;483.1564634615155;445.767656948168;-186.36352702065699;-22.688499477009447
9378.1956040000005;0;446.07358142752298;-191.232915276227;485.33665422325316;446.07358142752298;-191.232915276227;-23.204940779623339
9402.6153849999992;0;450.26426419840499;-186.44303620230701;487.33860237258637;450.26426419840499;-186.44303620230701;-22.493208175881865
9427.0351649999993;0;453.150621615391;-188.51021157579601;490.79688847706308;453.150621615391;-188.51021157579601;-22.58726234937631
9451.4549449999995;0;443.66888296998599;-191.963080984421;483.41690307318231;443.66888296998599;-191.963080984421;-23.396781464900023
9475.8747249999997;0;448.63547733916101;-176.14263338734401;481.97512261937868;448.63547733916101;-176.14263338734401;-21.435895274576428
9500.2945049999998;0;432.329199135968;-177.15153983478601;467.21644287351796;432.329199135968;-177.15153983478601;-22.28189319934425
9524.7142860000004;0;441.68668188404001;-179.65830241613301;476.82725444418537;441.68668188404001;-179.65830241613301;-22.134283525837251
9549.1340660000005;0;445.58555854500202;-171.70500498695301;477.52392476338912;445.58555854500202;-171.70500498695301;-21.074012719042262
9573.5538460000007;0;437.40973272205798;-189.32170644096499;476.62352313928136;437.40973272205798;-189.32170644096499;-23.404149607913705
9597.9736260000009;0;435.22611548992001;-185.56136883001301;473.13295510513041;435.22611548992001;-185.56136883001301;-23.091278097191555
9622.3934069999996;0;432.81358559110498;-191.73582540813899;473.3816923130521;432.81358559110498;-191.73582540813899;-23.893276973856427
9646.8131869999997;0;437.55197476528099;-181.09117603750499;473.54592666355364;437.55197476528099;-181.09117603750499;-22.48336823288497
9671.2329669999999;0;440.29324278822702;-183.93550424344099;477.16916221216718;440.29324278822702;-183.93550424344099;-22.673065625832862
9695.6527470000001;0;439.45768855774298;-181.66121679122699;475.52482345150332;439.45768855774298;-181.66121679122699;-22.459021905801002
9720.0725270000003;0;436.98627836366802;-184.22513957694099;474.23191534340299;436.98627836366802;-184.22513957694099;-22.85936684427368
9744.4923080000008;0;439.51411443140302;-184.95770261906301;476.84589601100919;439.51411443140302;-184.95770261906301;-22.822483646614458
9768.9120879999991;0;450.28564150653398;-187.90546345281101;487.9196882094086;450.28564150653398;-187.90546345281101;-22.650914490638165
9793.3318679999993;0;431.60654838583599;-179.594202023234;467.48079105980088;431.60654838583599;-179.594202023234;-22.592502152248123
9817.7516479999995;0;436.51045313619198;-184.63917485723201;473.95463980123998;436.51045313619198;-184.63917485723201;-22.927833590632996
9842.171429;0;432.926743056269;-187.654314857918;471.84712221025933;432.926743056269;-187.654314857918;-23.434567434419613
9866.5912090000002;0;435.06404054509801;-185.17658846392499;472.83304483777835;435.06404054509801;-185.17658846392499;-23.056090317012533
9891.0109890000003;0;434.42578214772197;-181.84667589098399;470.95007562082475;434.42578214772197;-181.84667589098399;-22.713741578033353
9915.4307690000005;0;430.53640035351799;-183.89060200039;468.16380203239822;430.53640035351799;-183.89060200039;-23.12828527515758
9939.8505490000007;0;434.100884630915;-189.85438449600099;473.80192628322902;434.100884630915;-189.85438449600099;-23.622203875292453
9964.2703299999994;0;432.51561591989298;-177.52027507575599;467.52882914055306;432.51561591989298;-177.52027507575599;-22.315045392308097
9988.6901099999995;0;440.17711406061699;-177.44671245148399;474.59796407335449;440.17711406061699;-177.44671245148399;-21.955630904049251
10013.10989;0;432.94531710651302;-182.700570494923;469.91610534608134;432.94531710651302;-182.700570494923;-22.879480442095506
10037.52967;0;429.89816052987499;-176.86655071363799;464.85933914283146;429.89816052987499;-176.86655071363799;-22.363000882215193
10061.949451;0;438.64536689744699;-180.49268155920001;474.32833142985118;438.64536689744699;-180.49268155920001;-22.366061588415381
10086.369231000001;0;429.52910389555399;-181.206225260286;466.1876737606853;429.52910389555399;-181.206225260286;-22.87351056994644
10110.789011000001;0;427.14819212682102;-189.211365968183;467.17932215452055;427.14819212682102;-189.211365968183;-23.89162887346183
10135.208790999999;0;438.00864281441102;-181.94776791214301;474.29585854014516;438.00864281441102;-181.94776791214301;-22.557884343294457
10159.628570999999;0;427.46212084093901;-175.93453585567701;462.25190714651029;427.46212084093901;-175.93453585567701;-22.371048679998182
10184.048352;0;437.68242881526902;-177.339558084869;472.24488070848332;437.68242881526902;-177.339558084869;-22.056738475293674
10208.468132;0;434.30008963438303;-180.90267356164;470.47034461077612;434.30008963438303;-180.90267356164;-22.613603698575375
10232.887912;0;438.58690835674997;-185.54650264742699;476.22051701561941;438.58690835674997;-185.54650264742699;-22.931048119406711
10257.307692;0;444.03174823344;-182.76928779670001;480.17580738825029;444.03174823344;-182.76928779670001;-22.372707922075925
10281.727473000001;0;419.84845522195599;-172.84671500194901;454.03602526586781;419.84845522195599;-172.84671500194901;-22.376393984075435
10306.147252999999;0;430.17834300626799;-178.57967828080501;465.77259288894851;430.17834300626799;-178.57967828080501;-22.544774635643165
10330.567032999999;0;442.10350730602698;-179.987460178422;477.33740372379083;442.10350730602698;-179.987460178422;-22.15203014720711
10354.986813;0;431.58462476295898;-177.14906553582901;466.52661205123286;431.58462476295898;-177.14906553582901;-22.316284191404584
10379.406593;0;432.74340384112099;-175.48584291752499;466.97123533733185;432.74340384112099;-175.48584291752499;-22.073508520922164
10403.826374;0;438.04425074740499;-176.12526829526701;472.12591090188562;438.04425074740499;-176.12526829526701;-21.903671703756032
10428.246154;0;435.433214032043;-178.40188434947501;470.5627654433768;435.433214032043;-178.40188434947501;-22.279464187130372
10452.665934000001;0;431.26623792934799;-177.72924385008099;466.45284016420624;431.26623792934799;-177.72924385008099;-22.397061819023421
10477.085714000001;0;419.68623892923398;-177.65846083971101;455.74013193321173;419.68623892923398;-177.65846083971101;-22.943551294968486
10501.505494999999;0;430.751899372911;-175.04643050738099;464.96069903460199;430.751899372911;-175.04643050738099;-22.115552949126581
10525.925275;0;437.74390474999802;-174.06528267522;471.08221021237853;437.74390474999802;-174.06528267522;-21.684837439971908
10550.345055;0;430.522698978476;-177.29471963678401;465.59984100813148;430.522698978476;-177.29471963678401;-22.382486742988483
10574.764835;0;425.72346588394402;-172.79018657770101;459.45284630938392;425.72346588394402;-172.79018657770101;-22.090966133862924
10599.184615;0;437.011184629561;-169.248226434701;468.6403073174821;437.011184629561;-169.248226434701;-21.170678239627982
10623.604396000001;0;430.10629159865903;-179.78199318002601;466.16841071069325;430.10629159865903;-179.78199318002601;-22.684651229217067
10648.024176000001;0;437.38137144183202;-167.95603551898799;468.5207508228354;437.38137144183202;-167.95603551898799;-21.006970822857767
10672.443955999999;0;431.54003116478299;-174.690118568022;465.5571243392281;431.54003116478299;-174.690118568022;-22.038411954361496
10696.863735999999;0;428.07303205301997;-172.409471414953;461.48840354298113;428.07303205301997;-172.409471414953;-21.937463207621111
10721.283516;0;437.49000740865102;-172.21049249496099;470.16375903272103;437.49000740865102;-172.21049249496099;-21.486234695708198
10745.703297;0;439.87839252457599;-174.62544532094799;473.27269767391431;439.87839252457599;-174.62544532094799;-21.652371396648366
10770.123077;0;434.134044860036;-187.64836002655201;472.95272060449162;434.134044860036;-187.64836002655201;-23.375738353059496
10794.542857;0;435.006496012387;-178.678838076414;470.27308954405657;435.006496012387;-178.678838076414;-22.330398243558172
10818.962637000001;0;434.98636358264201;-182.826319224678;471.84594891139449;434.98636358264201;-182.826319224678;-22.7971890464271
10843.382417999999;0;433.80890815628902;-173.29831231033501;467.14288375759514;433.80890815628902;-173.29831231033501;-21.775758117216824
10867.802197999999;0;433.10783696334499;-174.36260771385801;466.88833505223079;433.10783696334499;-174.36260771385801;-21.928963629251328
10892.221978;0;429.61634331728999;-168.541917944217;461.49385754269224;429.61634331728999;-168.541917944217;-21.420473187219002
10916.641758;0;426.381152235179;-173.323188570562;460.2627669904067;426.381152235179;-173.323188570562;-22.121655622018018
10941.061538;0;424.29990431629398;-169.16154947515199;456.77788762554002;424.29990431629398;-169.16154947515199;-21.736375017556728
10965.481319;0;429.14967906192402;-177.68439539114701;464.47948437414311;429.14967906192402;-177.68439539114701;-22.491427329843194
10989.901099000001;0;438.60738360208597;-161.95683218981;467.55368936970831;438.60738360208597;-161.95683218981;-20.266788484451872
11014.320879000001;0;430.13566639687201;-176.70513479352601;465.01762995512263;430.13566639687201;-176.70513479352601;-22.333474248123306
11038.740658999999;0;427.52843035999803;-169.85701991099299;460.0347443173473;427.52843035999803;-169.85701991099299;-21.667921634305323
11063.16044;0;422.22534116254099;-167.512836659751;454.24089332161685;422.22534116254099;-167.512836659751;-21.640108706068702
11087.58022;0;433.78141226492397;-172.80010567665201;466.93274692231;433.78141226492397;-172.80010567665201;-21.72023875352275
11112;0;429.54581131703702;-170.37868254887499;462.10226085478297;429.54581131703702;-170.37868254887499;-21.635675852903297
11136.41978;0;428.12657055910898;-171.70325413222599;461.27472063651987;428.12657055910898;-171.70325413222599;-21.853609840925984
11160.83956;0;428.57980783978098;-165.176636319978;459.30814588244112;428.57980783978098;-165.176636319978;-21.076892967454036
11185.259341000001;0;424.05451044090103;-177.69720457130899;459.7809525608144;424.05451044090103;-177.69720457130899;-22.735794743388972
11209.679120999999;0;428.85498407338798;-168.284100239125;460.69093301027505;428.85498407338798;-168.284100239125;-21.425205007156052
11234.098900999999;0;427.77748504060202;-167.88017956628599;459.54034795529208;427.77748504060202;-167.88017956628599;-21.427397870946081
11258.518681;0;426.25460167283802;-174.34496460502399;460.53138017989272;426.25460167283802;-174.34496460502399;-22.245348328923189
11282.938462;0;430.873670973483;-164.834411281862;461.32689438271791;430.873670973483;-164.834411281862;-20.93477950582821
11307.358242;0;424.21245324848002;-170.07391573123601;457.03538408229332;424.21245324848002;-170.07391573123601;-21.846680503310861
11331.778022;0;427.37518053306701;-175.83106896151801;462.13213451113927;427.37518053306701;-175.83106896151801;-22.363288677810182
11356.197802000001;0;426.188482488261;-164.37144610425301;456.78725343429852;426.188482488261;-164.37144610425301;-21.090520885503011
11380.617582000001;0;419.01864322348001;-166.84426182664501;451.01400318983906;419.01864322348001;-166.84426182664501;-21.711389369965726
11405.037362999999;0;433.16028027854298;-159.30720229058099;461.52639481684906;433.16028027854298;-159.30720229058099;-20.192456156127871
11429.457143;0;429.831727783514;-172.11347723123399;463.01011139497518;429.831727783514;-172.11347723123399;-21.822181005044769
11453.876923;0;433.49881204937901;-173.932648598025;467.0907687982571;433.49881204937901;-173.932648598025;-21.862127909999788
11478.296703;0;429.70554167836002;-166.24346766921201;460.74259960608936;429.70554167836002;-166.24346766921201;-21.150339944042692
11502.716484;0;430.97464117460498;-174.24191875356499;464.86491326675053;430.97464117460498;-174.24191875356499;-22.0133546192247
11527.136264000001;0;422.48393673413301;-168.059940986247;454.68320901774206;422.48393673413301;-168.059940986247;-21.692174563248933
11551.556044000001;0;437.05113570644301;-166.72105539304499;467.77089000242677;437.05113570644301;-166.72105539304499;-20.88025611995673
11575.975823999999;0;427.97424101052002;-167.09775904435801;459.4383658840182;427.97424101052002;-167.09775904435801;-21.327603759333325
11600.395603999999;0;422.49925926792702;-171.55494471451399;456.00079291372617;422.49925926792702;-171.55494471451399;-22.099509412102407
11624.815385;0;424.362379877411;-157.500602547228;452.64762150922655;424.362379877411;-157.500602547228;-20.362230600866891
11649.235165;0;429.54264746232002;-170.71610927516801;462.22383750190784;429.54264746232002;-170.71610927516801;-21.674699998881728
11673.654945;0;431.74663776175601;-171.15134682122999;464.4329259831843;431.74663776175601;-171.15134682122999;-21.624175021018708
11698.074725;0;416.51761500911499;-169.21485447179899;449.57823633578334;416.51761500911499;-169.21485447179899;-22.109988331443553
11722.494505000001;0;430.40548999260602;-173.664129547247;464.12079861516469;430.40548999260602;-173.664129547247;-21.973562242085134
11746.914285999999;0;429.860236831865;-158.81921671539999;458.26124296872439;429.860236831865;-158.81921671539999;-20.277612947764428
11771.334065999999;0;429.90743840157199;-166.883397224851;461.16209066044104;429.90743840157199;-166.883397224851;-21.215439658488158
11795.753846;0;424.042507727866;-173.51766969070201;458.17074334251078;424.042507727866;-173.51766969070201;-22.254317117709554
11820.173626;0;428.744979532446;-166.742594927081;460.02755399790362;428.744979532446;-166.742594927081;-21.251484782373847
11844.593407;0;427.59902532739;-162.11458981774501;457.29866246547198;427.59902532739;-162.11458981774501;-20.763100313389891
11869.013187;0;427.56743349548901;-163.96771176652001;457.92938395332089;427.56743349548901;-163.96771176652001;-20.981304913141905
11893.432967000001;0;421.68389550993601;-161.11484400533999;451.41477677552797;421.68389550993601;-161.11484400533999;-20.910603169863638
11917.852747000001;0;422.856398544125;-167.41638198420301;454.7920170213946;422.856398544125;-167.41638198420301;-21.599495158061575
11942.272526999999;0;426.20768552909402;-157.05169137130301;454.22266012018167;426.20768552909402;-157.05169137130301;-20.228150774764412
11966.692308;0;428.19712528029498;-166.04717056444699;459.26510965973364;428.19712528029498;-166.04717056444699;-21.195400008484093
11991.112088;0;427.93016574516298;-157.08281441105299;455.85001627506824;427.93016574516298;-157.08281441105299;-20.156964977401202
12015.531868;0;428.67921558607901;-159.47625495131101;457.38227531113574;428.67921558607901;-159.47625495131101;-20.406091789110441
12039.951648;0;426.42024681023901;-161.96605635598701;456.14387017827596;426.42024681023901;-161.96605635598701;-20.798144708720631
12064.371429000001;0;423.94113604103399;-173.40491008331699;458.03422325058398;423.94113604103399;-173.40491008331699;-22.246065009336618
12088.791209000001;0;425.66480291345499;-162.308089437392;455.55948056885723;425.66480291345499;-162.308089437392;-20.872095780312655
12113.210988999999;0;422.42631373474802;-156.03439061155501;450.32290813265001;422.42631373474802;-156.03439061155501;-20.27304957485735
12137.630768999999;0;421.192557212689;-157.49240834008;449.67435877101417;421.192557212689;-157.49240834008;-20.501785921260236
12162.050549;0;423.57793426966299;-164.315611601401;454.33235259674979;423.57793426966299;-164.315611601401;-21.202417176369973
12186.47033;0;428.936101437199;-162.864263219712;458.81472006709055;428.936101437199;-162.864263219712;-20.791445741867616
12210.89011;0;429.30322016249397;-160.04642446164701;458.1660319413088;429.30322016249397;-160.04642446164701;-20.445711064995649
12235.30989;0;427.68436540299302;-156.76527696026801;455.50989942106679;427.68436540299302;-156.76527696026801;-20.130124238375299
12259.729670000001;0;420.93521034476998;-159.755243300415;450.23126176440758;420.93521034476998;-159.755243300415;-20.782982917131996
12284.149450999999;0;421.55062319819501;-170.155218296448;454.59622329304324;421.55062319819501;-170.155218296448;-21.981035048240983
12308.569230999999;0;428.49521199097899;-155.442192079107;455.81840877431881;428.49521199097899;-155.442192079107;-19.938896222822653
12332.989011;0;424.83062455965302;-165.21050383860199;455.82405612511241;424.83062455965302;-165.21050383860199;-21.250340827478386
12357.408791;0;421.66202223230698;-158.51395167138;450.47256727520613;421.66202223230698;-158.51395167138;-20.602573702258699
12381.828571;0;411.54056643478702;-160.54033413974099;441.74521696014438;411.54056643478702;-160.54033413974099;-21.310558341285571
12406.248352000001;0;427.29407341029702;-156.67380975877001;455.11197285491352;427.29407341029702;-156.67380975877001;-20.136222601011173
12430.668132000001;0;417.31431172641999;-153.515214176961;444.65509752559211;417.31431172641999;-153.515214176961;-20.196788578680611
12455.087912000001;0;428.36299634493798;-160.554291386556;457.46315383892113;428.36299634493798;-160.554291386556;-20.546448572459397
12479.507691999999;0;419.60390735676998;-167.72756498656199;451.88491358463176;419.60390735676998;-167.72756498656199;-21.787989166571908
12503.927473;0;420.65367850076598;-156.17508707120899;448.7094550574185;420.65367850076598;-156.17508707120899;-20.368330591609332
12528.347253;0;431.14778463174201;-161.08470101394599;460.25720319579068;431.14778463174201;-161.08470101394599;-20.486608117603428
12552.767033;0;426.53826386580499;-163.591737527417;456.83382879214889;426.53826386580499;-163.591737527417;-20.983494953706447
12577.186813;0;416.543039959287;-167.02618684580901;448.78263249681942;416.543039959287;-167.02618684580901;-21.849888080253677
12601.606593;0;428.58363231418701;-155.29909942262501;455.85276150211115;428.58363231418701;-155.29909942262501;-19.918199212453651
12626.026373999999;0;415.56739903688299;-157.94760058166099;444.57137522762736;415.56739903688299;-157.94760058166099;-20.810644839267837
12650.446153999999;0;420.51528516393302;-158.957161983926;449.55587461681341;420.51528516393302;-158.957161983926;-20.706876373019259
12674.865933999999;0;418.94029930524198;-156.63693129988999;447.26513683609664;418.94029930524198;-156.63693129988999;-20.500188596856461
12699.285714;0;412.182810970486;-165.129657353547;444.02981138346018;412.182810970486;-165.129657353547;-21.832143884363312
12723.705495;0;419.52224822393902;-160.759518703943;449.26889454845605;419.52224822393902;-160.759518703943;-20.96666490464612
12748.125275;0;416.809506456549;-156.14696636240899;445.09778675784861;416.809506456549;-156.14696636240899;-20.537170368960023
12772.545055000001;0;423.03739512135297;-156.63830024844501;451.10552510003879;423.03739512135297;-156.63830024844501;-20.318108626331323
12796.964835000001;0;419.975372605053;-158.22035024282599;448.79058905653943;419.975372605053;-158.22035024282599;-20.643258740383516
12821.384615000001;0;418.31404202492899;-158.29670159828899;447.26332679097646;418.31404202492899;-158.29670159828899;-20.727441453957283
12845.804396;0;425.43032262725598;-147.065356352093;450.13240102185404;425.43032262725598;-147.065356352093;-19.069557161554453
12870.224176;0;420.87475679172098;-152.23538374534201;447.56136223827662;420.87475679172098;-152.23538374534201;-19.885657335504163
12894.643956;0;422.31480665439801;-152.66319267283799;449.06107192296872;422.31480665439801;-152.66319267283799;-19.874490074906756
12919.063736;0;427.38504530117899;-150.05266996694999;452.96112494484692;427.38504530117899;-150.05266996694999;-19.345909373847775
12943.483516;0;422.28381993794898;-162.82581172179101;452.58796884610871;422.28381993794898;-162.82581172179101;-21.085832565544809
12967.903297000001;0;421.49710262538298;-151.768637554408;447.988311082682;421.49710262538298;-151.768637554408;-19.802447984178141
12992.323076999999;0;421.95864137578297;-168.11867534911599;454.21689095941605;421.95864137578297;-168.11867534911599;-21.72355041471209
13016.742856999999;0;425.659330842722;-151.89648739541099;451.9495644610559;425.659330842722;-151.89648739541099;-19.638935979590904
13041.162636999999;0;423.058548149204;-153.11378999526801;449.91373378551958;423.058548149204;-153.11378999526801;-19.896256019286277
13065.582418;0;422.74864387493602;-157.98159915408999;451.3032257467047;422.74864387493602;-157.98159915408999;-20.490767083822281
13090.002198;0;426.66198827446902;-151.14060942630499;452.64106757570954;426.66198827446902;-151.14060942630499;-19.506165911320029
13114.421978;0;418.99695786398797;-159.46105821761901;448.31493370972976;418.99695786398797;-159.46105821761901;-20.835727790780254
13138.841758;0;427.22208638603598;-150.316574708102;452.89489258327262;427.22208638603598;-150.316574708102;-19.384240301024235
13163.261538000001;0;418.365441238156;-153.435546316059;445.61430553305229;418.365441238156;-153.435546316059;-20.140514617433528
13187.681318999999;0;411.22543659451298;-150.14431123899899;437.77811034790358;411.22543659451298;-150.14431123899899;-20.057863861394807
13212.101099;0;417.24133157233302;-151.49958389402701;443.89464143230754;417.24133157233302;-151.49958389402701;-19.955869323113859
13236.520879;0;418.96214484763999;-145.55859887492201;443.52743378709425;418.96214484763999;-145.55859887492201;-19.158587537724699
13260.940659;0;422.28951581594299;-152.83958386067499;449.09728741417251;422.28951581594299;-152.83958386067499;-19.896750615424708
13285.36044;0;425.90868729390002;-153.03582882749501;452.56842003981177;425.90868729390002;-153.03582882749501;-19.764177553693674
13309.780220000001;0;417.94230653488103;-157.35943248406301;446.5845525579706;417.94230653488103;-157.35943248406301;-20.631854688988909
13334.200000000001;0;424.021234700023;-157.77701920833599;452.42413205619306;424.021234700023;-157.77701920833599;-20.410081768214184
13358.619780000001;0;422.04425304189601;-155.247931614349;449.69241910023965;422.04425304189601;-155.247931614349;-20.195920316902939
13383.039559999999;0;417.70912621075701;-151.64467946573899;444.38386889042323;417.70912621075701;-151.64467946573899;-19.952868645161619
13407.459341;0;425.91101808598103;-142.85303386404999;449.22954556796492;425.91101808598103;-142.85303386404999;-18.541752510663603
13431.879121;0;413.80023652308898;-145.40357921831;438.60327928101469;413.80023652308898;-145.40357921831;-19.360757453162226
13456.298901;0;411.63921894329502;-148.247519408541;437.5204836153751;411.63921894329502;-148.247519408541;-19.805948940731618
13480.718681;0;419.01006016408201;-157.40742877458001;447.60085919503337;419.01006016408201;-157.40742877458001;-20.589443878851934
13505.138462000001;0;412.90105267719002;-151.32569896925;439.75759967334699;412.90105267719002;-151.32569896925;-20.127575040421831
13529.558241999999;0;422.25780192520699;-149.20247481613899;447.84263952639429;422.25780192520699;-149.20247481613899;-19.460581578292615
13553.978021999999;0;417.231070079804;-149.053944335539;443.05625394741952;417.231070079804;-149.053944335539;-19.659042309283155
13578.397802;0;411.75250222433698;-152.646716861605;439.1368161024871;411.75250222433698;-152.646716861605;-20.340974468182992
13602.817582;0;416.24958628111301;-152.43547867470099;443.28353594283527;416.24958628111301;-152.43547867470099;-20.113322913454699
13627.237363;0;412.41703385567899;-160.50912822174101;442.55055084907485;412.41703385567899;-160.50912822174101;-21.265555469577677
13651.657143;0;412.78062830449102;-153.17160275762501;440.28330310697686;412.78062830449102;-153.17160275762501;-20.358512773518598
13676.076923000001;0;421.38795171971799;-158.16712654732299;450.09404103451118;421.38795171971799;-158.16712654732299;-20.57352412222917
13700.496703000001;0;414.81467567451102;-151.052714001178;441.46136587709623;414.81467567451102;-151.052714001178;-20.008844422164739
13724.916483999999;0;417.05991637020099;-153.406018548341;444.37864526726861;417.05991637020099;-153.406018548341;-20.194899355230955
13749.336264;0;422.712213675432;-153.59239570231799;449.75130862284493;422.712213675432;-153.59239570231799;-19.968603524149795
13773.756044;0;416.94698585897203;-148.27054189120901;442.52564062390172;416.94698585897203;-148.27054189120901;-19.575898078952303
13798.175824;0;419.24290615384302;-154.07692777991701;446.65905793392102;419.24290615384302;-154.07692777991701;-20.179001326796939
13822.595604;0;416.70441385885198;-150.58275226465801;443.07757087111588;416.70441385885198;-150.58275226465801;-19.86812599137064
13847.015385000001;0;407.62245790522599;-149.958447501752;434.33121481863748;407.62245790522599;-149.958447501752;-20.19784395741981
13871.435165000001;0;418.68458144880799;-151.98498396743199;445.41689920179732;418.68458144880799;-151.98498396743199;-19.951197181016767
13895.854944999999;0;417.287980374406;-150.27977651921501;443.52369699444;417.287980374406;-150.27977651921501;-19.805695564634735
13920.274724999999;0;416.87154907713398;-156.041542510532;445.11891828929885;416.87154907713398;-156.041542510532;-20.521660992546117
13944.694504999999;0;414.76400492065898;-161.24760945383801;445.00558573168706;414.76400492065898;-161.24760945383801;-21.244565160507186
13969.114286;0;413.39777893703899;-148.56235680333501;439.28179735682005;413.39777893703899;-148.56235680333501;-19.766865496571594
13993.534066;0;416.65713601688498;-146.21528367558;441.56775037826679;416.65713601688498;-146.21528367558;-19.337232469395737
14017.953846;0;407.69979386816101;-147.671532926738;433.61965310289344;407.69979386816101;-147.671532926738;-19.910718245048574
14042.373626000001;0;419.43515213980299;-151.14473363774599;445.836940323438;419.43515213980299;-151.14473363774599;-19.816781478486256
14066.793406999999;0;415.57186897066799;-146.99820977659601;440.80432388679918;415.57186897066799;-146.99820977659601;-19.479966337463686
14091.213186999999;0;413.51662168310901;-153.09343261800799;440.94625014731224;413.51662168310901;-153.09343261800799;-20.31571964700424
14115.632967;0;414.575350879474;-148.98520357852499;440.5329867809827;414.575350879474;-148.98520357852499;-19.76682435838913
14140.052747;0;418.13816030130101;-150.102251707167;444.26366840843309;418.13816030130101;-150.102251707167;-19.747003344534789
14164.472527;0;417.619183005401;-159.316402872629;446.97594816541573;417.619183005401;-159.316402872629;-20.881216301072715
14188.892308;0;413.45089482932298;-153.83741394676201;441.14350540951557;413.45089482932298;-153.83741394676201;-20.409301044645183
14213.312088000001;0;414.24856952978598;-143.09216599569001;438.26618090700543;414.24856952978598;-143.09216599569001;-19.056235875029472
14237.731868000001;0;416.23446309556903;-148.329897607216;441.87428844935494;416.23446309556903;-148.329897607216;-19.614105187972697
14262.151647999999;0;421.59864890675499;-147.813992681824;446.75988762706032;421.59864890675499;-147.813992681824;-19.320848602799458
14286.571429;0;413.14621378483798;-145.71366014494501;438.08933417464476;413.14621378483798;-145.71366014494501;-19.427374974084525
14310.991209;0;411.35325791526901;-149.52200282404999;437.68519751760056;411.35325791526901;-149.52200282404999;-19.975601993641625
14335.410989;0;419.87204982044;-146.26572679354101;444.61916406612619;419.87204982044;-146.26572679354101;-19.206183331612291
14359.830769;0;414.85115816239698;-140.269147651585;437.92341477886782;414.85115816239698;-140.269147651585;-18.68138318230757
14384.250549;0;412.03556574466103;-148.83356317614101;438.09215579171149;412.03556574466103;-148.83356317614101;-19.860496696096842
14408.670330000001;0;411.716943325253;-141.82189675481001;435.45871425454516;411.716943325253;-141.82189675481001;-19.007014617157335
14433.090109999999;0;412.87184339225098;-152.337948067952;440.07954904502145;412.87184339225098;-152.337948067952;-20.252624144245875
14457.509889999999;0;414.02857093340901;-146.18498643399701;439.07824793294969;414.02857093340901;-146.18498643399701;-19.447080222209749
14481.92967;0;413.94981395644498;-145.730792628812;438.85295076460091;413.94981395644498;-145.730792628812;-19.394587954383915
14506.349451;0;415.10097259942103;-142.849678000289;438.99299306227152;415.10097259942103;-142.849678000289;-18.989998073045886
14530.769231;0;414.67299236794099;-148.57737439581399;440.48714712433588;414.67299236794099;-148.57737439581399;-19.712607012743543
14555.189011;0;419.566567249657;-151.599518359238;446.11491604788768;419.566567249657;-151.599518359238;-19.866009970702084
14579.608791000001;0;414.94699496314303;-151.10105673459299;441.60223954963516;414.94699496314303;-151.10105673459299;-20.008863845275009
14604.028571000001;0;414.40341893663998;-146.61054018543899;439.57347977311207;414.40341893663998;-146.61054018543899;-19.483117121194134
14628.448351999999;0;417.60588347282902;-152.47708949340199;444.57163284616013;417.60588347282902;-152.47708949340199;-20.058249502176931
14652.868132;0;412.11516436137498;-144.15710254403501;436.60070878377485;412.11516436137498;-144.15710254403501;-19.279740119076962
14677.287912;0;403.707483165898;-143.95095835806001;428.60425846735092;403.707483165898;-143.95095835806001;-19.62483294389256
14701.707692;0;414.32064762821699;-152.41432287123499;441.46542884733594;414.32064762821699;-152.41432287123499;-20.196833903871788
14726.127473;0;411.59684551474402;-141.69179168823999;435.30279928977211;411.59684551474402;-141.69179168823999;-18.995971772815537
14750.547253000001;0;413.93484905698398;-130.740162397875;434.09106110083718;413.93484905698398;-130.740162397875;-17.528575793061663
14774.967033000001;0;420.01148294727398;-142.97792575042899;443.68044024890639;420.01148294727398;-142.97792575042899;-18.799309768847827
14799.386812999999;0;410.52459380542399;-142.942609158658;434.6987826440203;410.52459380542399;-142.942609158658;-19.197861560650797
14823.806592999999;0;416.03329095654101;-143.997077450842;440.24863145558288;416.03329095654101;-143.997077450842;-19.091715325808767
14848.226374;0;410.25605629776601;-137.05798282356801;432.54470564863146;410.25605629776601;-137.05798282356801;-18.473397670823562
14872.646154;0;408.92315380742502;-147.92136482636201;434.8550055960086;408.92315380742502;-147.92136482636201;-19.886774611901483
14897.065934;0;420.67503088440702;-144.406255170359;444.77033190392052;420.67503088440702;-144.406255170359;-18.945947101569427
14921.485714;0;408.68657097429798;-144.00540926459701;433.31544074980059;408.68657097429798;-144.00540926459701;-19.410494933524983
14945.905495000001;0;414.27900808209398;-143.291589100062;438.36009859966117;414.27900808209398;-143.291589100062;-19.079574054276566
14970.325274999999;0;416.74487152631502;-139.974142980512;439.62375805524158;416.74487152631502;-139.974142980512;-18.565907796542486
14994.745054999999;0;414.03695925924097;-146.397203381461;439.15685670447095;414.03695925924097;-146.397203381461;-19.472823724534294
15019.164835;0;418.50310104076198;-140.244105985576;441.3765454172069;418.50310104076198;-140.244105985576;-18.526458262532152
15043.584615;0;416.75277060626001;-144.174463017091;440.98656169350613;416.75277060626001;-144.174463017091;-19.082919360195966
15068.004396;0;415.31265601021403;-148.227147332915;440.97152906816109;415.31265601021403;-148.227147332915;-19.641734612361986
15092.424176;0;412.75238057148499;-146.372681017567;437.93776888468796;412.75238057148499;-146.372681017567;-19.525824247143891
15116.843956000001;0;405.03934593094698;-142.08619512174201;429.23811410025445;405.03934593094698;-142.08619512174201;-19.330667970144184
15141.263736000001;0;412.601888840105;-140.87683954613999;435.98922302613317;412.601888840105;-140.87683954613999;-18.851714847837258
15165.683515999999;0;419.63494331629403;-141.670264592606;442.90399582957963;419.63494331629403;-141.670264592606;-18.65486707745303
15190.103297;0;408.75324674168701;-145.20340788129499;433.77787677821027;408.75324674168701;-145.20340788129499;-19.556812559688943
15214.523077;0;419.477420698836;-137.790037653279;441.52848260632095;419.477420698836;-137.790037653279;-18.184329185926842
15238.942857;0;415.36188509057303;-144.03221300054099;439.62572032107897;415.36188509057303;-144.03221300054099;-19.124663326655487
15263.362637;0;415.61082849403402;-137.330613609686;437.71230071350539;415.61082849403402;-137.330613609686;-18.285145489076537
15287.782418000001;0;414.13290141004802;-136.54193177902701;436.06164605965176;414.13290141004802;-136.54193177902701;-18.247676630449469
15312.202198000001;0;409.04999138632701;-141.112480691164;432.7061678090206;409.04999138632701;-141.112480691164;-19.033211875958784
15336.621977999999;0;405.75589379947201;-146.93347481994101;431.54060223305828;405.75589379947201;-146.93347481994101;-19.906478289073352
15361.041757999999;0;411.13390480170102;-137.013392667414;433.36330883881845;411.13390480170102;-137.013392667414;-18.431030192719977
15385.461538;0;408.744306207129;-134.56216467526599;430.32416155596076;408.744306207129;-134.56216467526599;-18.221992470659252
15409.881319;0;412.15184616791203;-141.870891808783;435.88587295556812;412.15184616791203;-141.870891808783;-18.994485497353892
15434.301099;0;407.61769481079898;-136.46168064498701;429.85343479763435;407.61769481079898;-136.46168064498701;-18.50944332315942
15458.720879;0;408.17081161867799;-138.553302307922;431.04573891627876;408.17081161867799;-138.553302307922;-18.749745992272128
15483.140659000001;0;411.20122235062001;-140.89788862788299;434.67074928322398;411.20122235062001;-140.89788862788299;-18.913997511025524
15507.560439999999;0;414.234711352364;-141.392775966491;437.7011688180495;414.234711352364;-141.392775966491;-18.84656556429443
15531.980219999999;0;407.962110855692;-138.30180030117;430.76730593253785;407.962110855692;-138.30180030117;-18.726992014945989
15556.4;0;414.24356961942402;-140.81129885354599;437.52206442174463;414.24356961942402;-140.81129885354599;-18.774125864384217
15580.81978;0;418.32187714375902;-140.106094725323;441.16086711794759;418.32187714375902;-140.106094725323;-18.516941466675362
15605.23956;0;408.87993350283199;-138.22987095347;431.61359715038327;408.87993350283199;-138.22987095347;-18.678831520389441
15629.659341;0;414.99000456587402;-143.17979040520001;438.99562215363966;414.99000456587402;-143.17979040520001;-19.035450856487412
15654.079121000001;0;406.41190070866702;-142.612913598944;430.70764581420116;406.41190070866702;-142.612913598944;-19.336345794806437
15678.498901000001;0;411.62595868977201;-142.23866047258201;435.50862953598096;411.62595868977201;-142.23866047258201;-19.062753362590616
15702.918680999999;0;412.42976279886102;-140.71421561901201;435.77379420933352;412.42976279886102;-140.71421561901201;-18.838792533061511
15727.338462;0;412.42752366242701;-142.66673078795;436.40607047570177;412.42752366242701;-142.66673078795;-19.081501792716484
15751.758242;0;412.67181676324901;-145.26304727354099;437.49214993400233;412.67181676324901;-145.26304727354099;-19.392385718953118
15776.178022;0;408.24438141688199;-143.75500120902399;432.8151745619129;408.24438141688199;-143.75500120902399;-19.398683953222761
15800.597802;0;408.32909194147197;-139.287942548469;431.43224064171739;408.32909194147197;-139.287942548469;-18.835374787547234
15825.017582;0;414.57881199337999;-141.974264583006;438.21488240100626;414.57881199337999;-141.974264583006;-18.903984501331106
15849.437362999999;0;408.87964344685201;-128.28333900218701;428.53141995748092;408.87964344685201;-128.28333900218701;-17.418911307173747
15873.857142999999;0;406.659581030921;-134.40257190893999;428.2943686064317;406.659581030921;-134.40257190893999;-18.288921346797089
15898.276922999999;0;410.94720932022801;-145.16533498479399;435.83320585899691;410.94720932022801;-145.16533498479399;-19.455548611487121
15922.696703;0;407.20285410625598;-131.59285700091601;427.93789783792732;407.20285410625598;-131.59285700091601;-17.908908151246177
15947.116484;0;416.278688719017;-140.07647380264899;439.21448654912155;416.278688719017;-140.07647380264899;-18.597925030604038
15971.536264;0;407.05449112388499;-131.76266219753299;427.84898959037656;407.05449112388499;-131.76266219753299;-17.936655505645724
15995.956044;0;415.132899861635;-131.534008198659;435.47275444088939;415.132899861635;-131.534008198659;-17.580698407394401
16020.375824000001;0;400.31887704888697;-143.72427229617901;425.33735994942663;400.31887704888697;-143.72427229617901;-19.749379919360138
16044.795604000001;0;413.56715292263999;-135.17456708266101;435.09763681560383;413.56715292263999;-135.17456708266101;-18.099998162402283
16069.215385;0;408.93521219688199;-138.209067697325;431.65930334961229;408.93521219688199;-138.209067697325;-18.673865784080526
16093.635165;0;412.36109216643098;-138.76982717471299;435.08474492538977;412.36109216643098;-138.76982717471299;-18.599374388728023
16118.054945;0;407.49867449888802;-135.58089228809499;429.46169569821558;407.49867449888802;-135.58089228809499;-18.403054112978122
16142.474725;0;414.91763891481702;-136.77304402533599;436.87928842484962;414.91763891481702;-136.77304402533599;-18.244236474137388
16166.894505;0;405.45089373834298;-141.21722963829899;429.33988072381209;405.45089373834298;-141.21722963829899;-19.203061216093992
16191.314286000001;0;413.85983237821802;-137.77332744008601;436.18969567155057;413.85983237821802;-137.77332744008601;-18.412524445517906
16215.734066000001;0;403.41026266014501;-132.44039628979101;424.59427526631117;403.41026266014501;-132.44039628979101;-18.175111685042072
16240.153845999999;0;407.661122015974;-134.34914918362699;429.22870860380169;407.661122015974;-134.34914918362699;-18.240196944597159
16264.573625999999;0;405.62215920522402;-140.45076455329001;429.25022225027652;405.62215920522402;-140.45076455329001;-19.098927693433303
16288.993407;0;403.87238563484601;-128.54603735916899;423.83603857992853;403.87238563484601;-128.54603735916899;-17.655429985302558
16313.413187;0;402.65417832318201;-133.45291034756301;424.19343064379439;402.65417832318201;-133.45291034756301;-18.336903647318518
16337.832967;0;408.24419438335701;-136.285054431254;430.39161040736616;408.24419438335701;-136.285054431254;-18.460669237310391
16362.252747;0;406.47017185753901;-129.614371910741;426.63554237277646;406.47017185753901;-129.614371910741;-17.686335169765265
16386.672526999999;0;406.31331209848099;-133.53591377058299;427.69422237736882;406.31331209848099;-133.53591377058299;-18.193241596488665
16411.092307999999;0;407.15707194842702;-137.364685502154;429.70447758979924;407.15707194842702;-137.364685502154;-18.643117545694579
16435.512087999999;0;407.29069344776002;-133.660915229556;428.66181218900266;407.29069344776002;-133.660915229556;-18.168325895725687
16459.931868;0;414.523964047498;-135.45381445502599;436.0938575812184;414.523964047498;-135.45381445502599;-18.095816258933571
16484.351648;0;405.05786625630202;-136.85165245938899;427.55145865377847;405.05786625630202;-136.85165245938899;-18.667901857703683
16508.771429;0;403.22554218290799;-139.60668225654999;426.70934322953536;403.22554218290799;-139.60668225654999;-19.097122222421365
16533.191209000001;0;408.03926835109303;-134.65316150276701;429.68304413740321;408.03926835109303;-134.65316150276701;-18.262915640864858
16557.610989000001;0;409.69117785690298;-129.86343337531801;429.7806097787593;409.69117785690298;-129.86343337531801;-17.587513287931131
16582.030769000001;0;406.88829434398002;-133.75567851989101;428.3090771983122;406.88829434398002;-133.75567851989101;-18.197155213015328
16606.450549000001;0;404.96739984293703;-126.89419677535;424.38276603887959;404.96739984293703;-126.89419677535;-17.398081233149323
16630.870330000002;0;412.74281546023298;-129.87850593071099;432.69510976764417;412.74281546023298;-129.87850593071099;-17.46731631687916
16655.290110000002;0;411.31046740250298;-140.66554274829099;434.69885611942522;411.31046740250298;-140.66554274829099;-18.880359082143436
16679.709889999998;0;418.21516446258897;-140.34125523653799;441.13443722728948;418.21516446258897;-140.34125523653799;-18.550305316819124
16704.129669999998;0;414.91846251839797;-145.55766581834601;439.70940928881259;414.91846251839797;-145.55766581834601;-19.33139536390102
16728.549450999999;0;414.11434924941699;-132.82396230905701;434.89412414718356;414.11434924941699;-132.82396230905701;-17.783240038687904
16752.969230999999;0;412.43120319135602;-130.270574323874;432.51580306451416;412.43120319135602;-130.270574323874;-17.529249616300696
16777.389010999999;0;412.26767847827898;-136.87488362415601;434.39541029457928;412.26767847827898;-136.87488362415601;-18.366418564672486
16801.808790999999;0;416.26062559572603;-139.37670777631001;438.97468616300432;416.26062559572603;-139.37670777631001;-18.512111667538161
16826.228571;0;412.04010390316;-129.26317507727001;431.840266366609;412.04010390316;-129.26317507727001;-17.417425360132704
16850.648352;0;414.77695893371799;-137.96445456529;437.12025391853115;414.77695893371799;-137.96445456529;-18.398324036682521
16875.068132;0;404.33767982088;-131.942447897915;425.32078350372967;404.33767982088;-131.942447897915;-18.072409066485033
16899.487912000001;0;411.680021143018;-141.46613426109499;435.3080598278579;411.680021143018;-141.46613426109499;-18.964324466681234
16923.907692000001;0;419.47901629337701;-133.36177685582001;440.16815949884511;419.47901629337701;-133.36177685582001;-17.636626240326052
16948.327473000001;0;411.30459122268798;-132.13932692373601;432.00956989483512;411.30459122268798;-132.13932692373601;-17.810590817968063
16972.747253000001;0;405.27274240394001;-122.84673462777199;423.48236792612346;405.27274240394001;-122.84673462777199;-16.863165358128715
16997.167033000002;0;404.414699829683;-132.497337402987;425.56643882854956;404.414699829683;-132.497337402987;-18.140213687276912
17021.586813000002;0;414.27151248432801;-131.059625896939;434.50835618696487;414.27151248432801;-131.059625896939;-17.55537480730306
17046.006592999998;0;406.73438983579001;-131.48073011878199;427.45765435614828;406.73438983579001;-131.48073011878199;-17.913915956323965
17070.426373999999;0;407.53894839482803;-134.130637727437;429.04431290477589;407.53894839482803;-134.130637727437;-18.21758930416479
17094.846153999999;0;407.421011075933;-131.32562075327701;428.06342863221687;407.421011075933;-131.32562075327701;-17.865892887082655
17119.265933999999;0;411.877607398706;-139.186847016668;434.75986689082055;411.877607398706;-139.186847016668;-18.671784435824016
17143.685713999999;0;406.93277562787398;-127.139022906317;426.33157873394583;406.93277562787398;-127.139022906317;-17.350500989619299
17168.105495;0;415.95976175163401;-136.217417846557;437.69590850413442;415.95976175163401;-136.217417846557;-18.132451542067937
17192.525275;0;411.74625809730099;-127.540631202573;431.04708984597028;411.74625809730099;-127.540631202573;-17.210650026745725
17216.945055;0;408.53149163214499;-130.92366373694699;428.99765195335334;408.53149163214499;-130.92366373694699;-17.769296441667645
17241.364835;0;406.40466876578398;-130.87981739332699;426.95934396091769;406.40466876578398;-130.87981739332699;-17.85079572675513
17265.784615;0;408.42046565846601;-138.28225145186599;431.19515052383804;408.42046565846601;-138.28225145186599;-18.704977944927368
17290.204396000001;0;408.10654951708602;-132.290604834123;429.01254047652253;408.10654951708602;-132.290604834123;-17.960466057048553
17314.624176000001;0;405.68912378938802;-138.081388038933;428.54420411873468;405.68912378938802;-138.081388038933;-18.79665169088355
17339.043956000001;0;404.921360592138;-127.228791848355;424.43901062341132;404.921360592138;-127.228791848355;-17.443040738388497
17363.463736000002;0;407.93583979207398;-132.574420510284;428.937788450146;407.93583979207398;-132.574420510284;-18.003561056449215
17387.883516000002;0;405.01353352761498;-135.156416417081;426.96981068833418;405.01353352761498;-135.156416417081;-18.454287175993002
17412.303296999999;0;399.87761631715603;-130.13111100629101;420.51898183461617;399.87761631715603;-130.13111100629101;-18.026304727451894
17436.723076999999;0;406.37445540302502;-134.31796070294101;427.99709411572172;406.37445540302502;-134.31796070294101;-18.290144617445506
17461.142856999999;0;402.71355305648098;-127.685960406387;422.47119463967783;402.71355305648098;-127.685960406387;-17.59194587826584
17485.562636999999;0;407.86663269513298;-128.78341254588699;427.71527610436198;407.86663269513298;-128.78341254588699;-17.523450866091036
17509.982418;0;407.59660964006002;-134.90302851914899;429.34115024501182;407.59660964006002;-134.90302851914899;-18.313093063848772
17534.402198;0;405.39724342999398;-137.99562149395501;428.24025561843285;405.39724342999398;-137.99562149395501;-18.798371530323884
17558.821978;0;405.80049107981603;-131.32006602947601;426.5196341349432;405.80049107981603;-131.32006602947601;-17.93196776286171
17583.241758;0;401.788468658125;-142.76551062449099;426.39883274994168;401.788468658125;-142.76551062449099;-19.561400590895527
17607.661538;0;418.81514797155398;-130.25370903685001;438.60250442546612;418.81514797155398;-130.25370903685001;-17.275967978080701
17632.081319000001;0;403.57159723797599;-131.15387072940601;424.34817297181434;403.57159723797599;-131.15387072940601;-18.003275790893522
17656.501099000001;0;409.12948852577199;-140.04119219979799;432.43320165558589;409.12948852577199;-140.04119219979799;-18.895595021701507
17680.920879000001;0;412.89938861756798;-132.90880619297599;433.76336392600462;412.89938861756798;-132.90880619297599;-17.842926120355802
17705.340659000001;0;407.83533156759802;-124.206497509057;426.32958107351647;407.83533156759802;-124.206497509057;-16.938145959911637
17729.760439999998;0;411.79766290285801;-131.149994470244;432.17778311917067;411.79766290285801;-131.149994470244;-17.665722058473861
17754.180219999998;0;407.05053291672903;-135.300015755614;428.94781805163956;407.05053291672903;-135.300015755614;-18.386352945547948
17778.599999999999;0;409.08234361615001;-130.89118094819099;429.51235734084986;409.08234361615001;-130.89118094819099;-17.74274439049573
17803.019779999999;0;407.23339550233999;-128.85211931906599;427.1321892170854;407.23339550233999;-128.85211931906599;-17.557815499185914
17827.439559999999;0;413.79681491664098;-133.05549731892;434.66259259561542;413.79681491664098;-133.05549731892;-17.825085549847451
17851.859340999999;0;405.71939480543102;-136.20091839626201;427.97069700304297;405.71939480543102;-136.20091839626201;-18.557018516381735
17876.279121;0;409.66094688807499;-134.93314577298099;431.31084525366015;409.66094688807499;-134.93314577298099;-18.230725979624118
17900.698901;0;403.99796090929198;-138.924707952169;427.21707233964952;403.99796090929198;-138.924707952169;-18.976801157300837
17925.118681;0;408.021883728847;-132.52120987921799;429.00318025568123;408.021883728847;-132.52120987921799;-17.993250641096047
17949.538462;0;407.20506296898202;-130.68275786023;427.66101822533238;407.20506296898202;-130.68275786023;-17.792794700613449
17973.958242000001;0;405.38180122591302;-127.259934140414;424.88762702929836;405.38180122591302;-127.259934140414;-17.428435171996906
17998.378022000001;0;406.38740152628401;-127.18013662272;425.82332870647053;406.38740152628401;-127.18013662272;-17.3776648626332
18022.797802000001;0;408.61242398651001;-129.264214489708;428.57128950009314;408.61242398651001;-129.264214489708;-17.554725667654026
18047.217582000001;0;405.52939714482;-127.552185308836;425.11604524611954;405.52939714482;-127.552185308836;-17.460057496698177
18071.637363000002;0;394.79004781561201;-134.95829343741201;417.22047267816549;394.79004781561201;-134.95829343741201;-18.87290427778181
18096.057143000002;0;409.40252601461702;-128.22132008519401;429.01181246154397;409.40252601461702;-128.22132008519401;-17.390103577772077
18120.476922999998;0;401.86748581116001;-127.298665625122;421.54765616964295;401.86748581116001;-127.298665625122;-17.576523253160424
18144.896702999999;0;405.17234926240502;-131.77251444509201;426.06176567488228;405.17234926240502;-131.77251444509201;-18.015863918065953
18169.316483999999;0;407.82638023702799;-132.14759293064699;428.70192760775046;407.82638023702799;-132.14759293064699;-17.953830405669418
18193.736263999999;0;400.18166006268899;-135.14472220617299;422.3854365277208;400.18166006268899;-135.14472220617299;-18.66025931660133
18218.156043999999;0;406.80404325454998;-121.62742202506401;424.59717309081645;406.80404325454998;-121.62742202506401;-16.645761532317643
18242.575824;0;403.47879613801302;-124.95844438077;422.38578545571613;403.47879613801302;-124.95844438077;-17.20789064875623
18266.995604;0;406.92887930519498;-123.63422557718199;425.29582004370963;406.92887930519498;-123.63422557718199;-16.89997152483474
18291.415385;0;404.78994841630799;-131.572249517176;425.63618171143213;404.78994841630799;-131.572249517176;-18.006148011049092
18315.835165;0;402.11228983310099;-135.98315153940101;424.48287496365214;402.11228983310099;-135.98315153940101;-18.684101627895412
18340.254945000001;0;409.10925835794302;-120.949503968399;426.61360478117422;409.10925835794302;-120.949503968399;-16.469844025618521
18364.674725000001;0;395.89083685824301;-130.95806885481599;416.98869349959921;395.89083685824301;-130.95806885481599;-18.303873535150473
18389.094505000001;0;402.14881359684398;-126.511915530664;421.57909465317061;402.14881359684398;-126.511915530664;-17.463043719095833
18413.514286000001;0;404.48930594867198;-130.44851028182899;425.00401464172882;404.48930594867198;-130.44851028182899;-17.87460235009581
18437.934066000002;0;398.49234759102001;-133.51443353624501;420.26450605672932;398.49234759102001;-133.51443353624501;-18.523369900635402
18462.353846000002;0;407.92697364711501;-133.533812500229;429.22685716266682;407.92697364711501;-133.533812500229;-18.125721921967326
18486.773625999998;0;394.512950591692;-133.86937372191301;416.6071019621005;394.512950591692;-133.86937372191301;-18.743523940722771
18511.193406999999;0;400.60840688979999;-128.835974523066;420.81564134676802;400.60840688979999;-128.835974523066;-17.827831136426216
18535.613186999999;0;397.213174860565;-125.97902116000201;416.71215491660666;397.213174860565;-125.97902116000201;-17.596799534910183
18560.032966999999;0;404.84301913042998;-128.410084802661;424.71993126961706;404.84301913042998;-128.410084802661;-17.598240199461198
18584.452746999999;0;405.161626212844;-123.964196767884;423.70162312144026;405.161626212844;-123.964196767884;-17.012137354430589
18608.872527;0;400.95778211881901;-120.811243506371;418.7630590192955;400.95778211881901;-120.811243506371;-16.767903139439543
18633.292308;0;408.08878829620102;-119.975694078961;425.35940838635508;408.08878829620102;-119.975694078961;-16.383024731068012
18657.712088;0;400.17715627105099;-128.72287662327199;420.37047394810605;400.17715627105099;-128.72287662327199;-17.831151866662118
18682.131868;0;404.15292303616201;-127.568504020424;423.80810329284981;404.15292303616201;-127.568504020424;-17.517996428491504
18706.551648000001;0;401.519601476643;-119.108189798011;418.81350413629355;401.519601476643;-119.108189798011;-16.522648743943169
18730.971429000001;0;411.10106554200399;-119.934523504997;428.23869047313053;411.10106554200399;-119.934523504997;-16.264063891772853
18755.391209000001;0;407.79913941720002;-119.09571420336;424.83399964105666;407.79913941720002;-119.09571420336;-16.280181991442856
18779.810989000001;0;403.93044025490502;-131.11262484443799;424.67672523711462;403.93044025490502;-131.11262484443799;-17.98302020529712
18804.230769000002;0;410.03272114872698;-128.321230385235;429.64307346937443;410.03272114872698;-128.321230385235;-17.377700527309052
18828.650549000002;0;397.630987924767;-127.36211853668;417.53025255204869;397.630987924767;-127.36211853668;-17.760381698999332
18853.070329999999;0;394.28401321816102;-125.51241870334201;413.779228971419;394.28401321816102;-125.51241870334201;-17.65783207729892
18877.490109999999;0;400.087881898653;-118.059728914682;417.14315628277865;400.087881898653;-118.059728914682;-16.440512532132406
18901.909889999999;0;396.24757996077301;-126.71350970654299;416.01497348883896;396.24757996077301;-126.71350970654299;-17.733428025665223
18926.329669999999;0;402.36635547853501;-123.37372276726001;420.85598426365704;402.36635547853501;-123.37372276726001;-17.046606612828196
18950.749451;0;399.43427734224298;-131.335906629866;420.4721896703856;399.43427734224298;-131.335906629866;-18.201113041791743
18975.169231;0;408.58647611623098;-122.091795395852;426.43793800277899;408.58647611623098;-122.091795395852;-16.636938032784219
18999.589011;0;404.42039210646601;-135.331040541178;426.46259400503777;404.42039210646601;-135.331040541178;-18.501767184815346
19024.008791;0;398.132692720732;-124.07878705010999;417.01940771250366;398.132692720732;-124.07878705010999;-17.309741555091147
19048.428571;0;398.025219631391;-125.670793336656;417.39336813188771;398.025219631391;-125.670793336656;-17.522769590811848
19072.848352000001;0;408.08447375825;-121.468871763431;425.77884462479892;408.08447375825;-121.468871763431;-16.57596294758779
19097.268132000001;0;401.14426043195601;-123.339172090148;419.67757749179799;401.14426043195601;-123.339172090148;-17.091007253721145
19121.687912000001;0;398.61068294308802;-127.675085072407;418.55872217002167;398.61068294308802;-127.675085072407;-17.760273232244376
19146.107692000001;0;395.589331977695;-123.144797547699;414.31336055891654;395.589331977695;-123.144797547699;-17.29107990008713
19170.527472999998;0;399.93644688391601;-114.726511182971;416.06650179310009;399.93644688391601;-114.726511182971;-16.006166022799754
19194.947252999998;0;400.74099346785903;-115.80261980976999;417.1373761729015;400.74099346785903;-115.80261980976999;-16.117772797866657
19219.367032999999;0;396.81876152272798;-124.6283121423;415.92949604935478;396.81876152272798;-124.6283121423;-17.435866172450091
19243.786812999999;0;399.96168157443401;-127.34109307138699;419.74408955036466;399.96168157443401;-127.34109307138699;-17.660602884338662
19268.206592999999;0;399.33109399565899;-127.763714874228;419.27185628209395;399.33109399565899;-127.763714874228;-17.741777625603092
19292.626373999999;0;399.35142790809903;-121.594181142818;417.45264145772279;399.35142790809903;-121.594181142818;-16.934398958534935
19317.046154;0;394.45414936639798;-121.74671725130401;412.8151391529114;394.45414936639798;-121.74671725130401;-17.152635181487689
19341.465934;0;398.06592905643402;-118.66766242825;415.3775366840955;398.06592905643402;-118.66766242825;-16.599875080766036
19365.885714;0;400.49700529911001;-119.211128487501;417.86259034378617;400.49700529911001;-119.211128487501;-16.576056742846603
19390.305495000001;0;401.90467774567799;-119.06686557632101;419.17095375517971;401.90467774567799;-119.06686557632101;-16.502264227965288
19414.725275000001;0;408.02260584362602;-119.46091872514199;425.15098257216573;408.02260584362602;-119.46091872514199;-16.318983104011124
19439.145055000001;0;393.816397040249;-121.268951432112;412.06493803672134;393.816397040249;-121.268951432112;-17.115311027564601
19463.564835000001;0;405.95293895903097;-123.959059945718;424.45687318277788;405.95293895903097;-123.959059945718;-16.980222614577226
19487.984615000001;0;399.81593900865499;-116.56159574892401;416.46055117971036;399.81593900865499;-116.56159574892401;-16.253417851079508
19512.404396000002;0;401.67396708847298;-124.383927676364;420.49178030110244;401.67396708847298;-124.383927676364;-17.20586583227804
19536.824175999998;0;405.67681597606099;-121.504865515235;423.4821263812089;405.67681597606099;-121.504865515235;-16.673562014470761
19561.243955999998;0;400.77007058157;-115.620511195983;417.11479485050279;400.77007058157;-115.620511195983;-16.092632413207962
19585.663735999999;0;402.23847760768803;-115.25709553848399;418.42560980432086;402.23847760768803;-115.25709553848399;-15.989083898172987
19610.083515999999;0;399.74780651427602;-123.627158426392;418.4279903562371;399.74780651427602;-123.627158426392;-17.184897196573768
19634.503296999999;0;397.544613507843;-119.97577027700601;415.25402488436066;397.544613507843;-119.97577027700601;-16.793392264904771
19658.923076999999;0;403.54840663040801;-123.163214772649;421.92474917581541;403.54840663040801;-123.163214772649;-16.972220503706168
19683.342857;0;393.87341881911601;-121.458777336967;412.17533240654967;393.87341881911601;-121.458777336967;-17.13819708349024
19707.762637;0;401.15779024477899;-114.734592349444;417.24285416968758;401.15779024477899;-114.734592349444;-15.960986877159815
19732.182418;0;397.299378820588;-130.808342078284;418.27935493936877;397.299378820588;-130.808342078284;-18.223807068243076
19756.602198;0;395.53338211065898;-112.879832708403;411.32531285610617;395.53338211065898;-112.879832708403;-15.928023727700811
19781.021978000001;0;395.36814946339302;-115.385946731083;411.86149408889412;395.36814946339302;-115.385946731083;-16.269584762749229
19805.441758000001;0;395.37678021080399;-127.777567275633;415.51161840403608;395.37678021080399;-127.777567275633;-17.909755597349243
19829.861538000001;0;394.83114319530898;-117.658287369885;411.98920401356276;394.83114319530898;-117.658287369885;-16.593870881944746
19854.281319000002;0;403.02146371422901;-119.11730219642899;420.25615033799926;403.02146371422901;-119.11730219642899;-16.465608059661321
19878.701099000002;0;395.78368677685802;-118.276711045382;413.07881462790471;395.78368677685802;-118.276711045382;-16.638344358701833
19903.120878999998;0;397.14270660713902;-126.60654507890099;416.83515526891426;397.14270660713902;-126.60654507890099;-17.681947586101931
19927.540658999998;0;392.52023213707997;-118.92693700472999;410.14113300457223;392.52023213707997;-118.92693700472999;-16.855913676706425
19951.960439999999;0;397.698112044384;-119.719506787283;415.32703816276842;397.698112044384;-119.719506787283;-16.753429424281908
19976.380219999999;0;399.11534525229899;-125.25569882859;418.30855705435943;399.11534525229899;-125.25569882859;-17.423595866761431
20000.799999999999;0;402.71435547796602;-118.41104467733101;419.76187012353859;402.71435547796602;-118.41104467733101;-16.385041696912864
20025.219779999999;0;397.25165859651798;-118.016111272244;414.41124837232303;397.25165859651798;-118.016111272244;-16.545709537458865
20049.63956;0;399.92574504938699;-116.017651703224;416.41409325338384;399.92574504938699;-116.017651703224;-16.177337342802833
20074.059341;0;401.20904027527001;-118.029769345619;418.21013910519105;401.20904027527001;-118.029769345619;-16.393103604241514
20098.479121;0;395.74687957859697;-119.627007062611;413.43223569885612;395.74687957859697;-119.627007062611;-16.81910189289491
20122.898901;0;398.49987005711603;-123.33992950302201;417.15091351374116;398.49987005711603;-123.33992950302201;-17.197849963589491
20147.318681000001;0;401.97327001920098;-119.719844152603;419.42263993954003;401.97327001920098;-119.719844152603;-16.585129311507316
20171.738462000001;0;403.66242619628702;-120.865022111722;421.36885016899373;403.66242619628702;-120.865022111722;-16.668806216014737
20196.158242000001;0;405.38035607843;-118.622734882025;422.37967082373405;405.38035607843;-118.622734882025;-16.31057503743196
20220.578022000002;0;399.81667840957198;-127.58172858921699;419.6790128232239;399.81667840957198;-127.58172858921699;-17.697912564468751
20244.997802000002;0;388.744439322483;-122.996251701407;407.73804953272082;388.744439322483;-122.996251701407;-17.557037883240646
20269.417581999998;0;403.75964109091802;-118.031176115858;420.6580634068003;403.75964109091802;-118.031176115858;-16.295240692844249
20293.837362999999;0;398.36598903038498;-116.194676359163;414.96585887319389;398.36598903038498;-116.194676359163;-16.260813940453744
20318.257142999999;0;395.57914630980702;-115.64043876847801;412.13538075948037;395.57914630980702;-115.64043876847801;-16.29532997931566
20342.676922999999;0;403.07181438483201;-116.630624750001;419.60647061390267;403.07181438483201;-116.630624750001;-16.138035366148586
20367.096702999999;0;395.77335064814901;-120.078696859069;413.58848934978221;395.77335064814901;-120.078696859069;-16.877938170527617
20391.516484;0;389.14787005636799;-115.791529223938;406.00953561391378;389.14787005636799;-115.791529223938;-16.570451976604907
20415.936264;0;388.194248451546;-117.86282207867799;405.69251824406462;388.194248451546;-117.86282207867799;-16.889242494678427
20440.356044;0;399.65499974937597;-116.208455390946;416.20730883662196;399.65499974937597;-116.208455390946;-16.21294783697433
20464.775824;0;397.73820949210301;-114.737141654906;413.95687573118283;397.73820949210301;-114.737141654906;-16.091476744041984
20489.195604;0;395.89356875067398;-116.13372549129301;412.57576270865889;395.89356875067398;-116.13372549129301;-16.348830554172594
20513.615385000001;0;398.54288513419198;-116.307802455516;415.16735926986973;398.54288513419198;-116.307802455516;-16.268965706463341
20538.035165000001;0;402.092342832329;-114.36818819356201;418.04106812018983;402.092342832329;-114.36818819356201;-15.877482365985538
20562.454945000001;0;400.65708656090197;-115.398673217346;416.94478626287429;400.65708656090197;-115.398673217346;-16.067646076486614
20586.874725000001;0;396.54110969157199;-120.885479820912;414.55777752558868;396.54110969157199;-120.885479820912;-16.953832396997139
20611.294505000002;0;402.63237714594402;-120.58918725763;420.3029659776974;402.63237714594402;-120.58918725763;-16.673061355636182
20635.714285999999;0;403.75367952403099;-115.34949757696999;419.90777597045434;403.75367952403099;-115.34949757696999;-15.944254923751767
20660.134065999999;0;390.91474945592103;-116.318679842221;407.85337637737251;390.91474945592103;-116.318679842221;-16.570642235283326
20684.553845999999;0;394.74523049832601;-122.235538037068;413.23761174460878;394.74523049832601;-122.235538037068;-17.205493654135132
20708.973625999999;0;396.55398444637399;-118.065821369517;413.75669270230998;396.55398444637399;-118.065821369517;-16.579821339145067
20733.393407;0;389.13177101619198;-118.198204405425;406.68704274769402;389.13177101619198;-118.198204405425;-16.896081750144948
20757.813187;0;392.24814232586999;-119.980883598009;410.18778332253504;392.24814232586999;-119.980883598009;-17.007826591225033
20782.232967;0;399.90311356294598;-112.97609441975899;415.55516859699958;399.90311356294598;-112.97609441975899;-15.775445686623993
20806.652747;0;395.681768493221;-121.946561196869;414.0471298121322;395.681768493221;-121.946561196869;-17.128959509887093
20831.072527;0;402.85921384334699;-119.254651683567;420.13952221452399;402.85921384334699;-119.254651683567;-16.489842243674627
20855.492308000001;0;398.46049582986598;-119.433699156855;415.97496947685784;398.46049582986598;-119.433699156855;-16.685464242883455
20879.912088000001;0;402.030070026315;-112.392751150858;417.44497567538463;402.030070026315;-112.392751150858;-15.619028326496263
20904.331868000001;0;397.50807836013303;-118.568141791532;414.81450867762868;397.50807836013303;-118.568141791532;-16.60871464216353
20928.751648000001;0;400.08100006304898;-121.32721477765099;418.07307932603317;400.08100006304898;-121.32721477765099;-16.870274837709371
20953.171429000002;0;399.16720319010199;-113.90502772452901;415.10096536087923;399.16720319010199;-113.90502772452901;-15.926451157087079
20977.591208999998;0;393.87088562664599;-117.775377617557;411.10255912275295;393.87088562664599;-117.775377617557;-16.647730786644988
21002.010988999999;0;398.03011621036597;-116.908143328988;414.84393136102238;398.03011621036597;-116.908143328988;-16.368401263157761
21026.430768999999;0;392.98869855182801;-121.275532451823;411.27590734315169;392.98869855182801;-121.275532451823;-17.150122059645529
21050.850548999999;0;398.45439543226701;-119.74573793317801;416.05882636047363;398.45439543226701;-119.74573793317801;-16.726867267578772
21075.270329999999;0;400.42002069783598;-116.14134018868501;416.92325897757166;400.42002069783598;-116.14134018868501;-16.174737278461201
21099.69011;0;398.85406101096203;-107.36338207569401;413.05139849135929;398.85406101096203;-107.36338207569401;-15.065755224640608
21124.10989;0;398.69831860750497;-123.175764687517;417.29200599437098;398.69831860750497;-123.175764687517;-17.168260905108575
21148.52967;0;398.519233936538;-113.791254229514;414.44665441584999;398.519233936538;-113.791254229514;-15.935907015272889
21172.949451;0;391.77999298846697;-118.61368849956401;409.34187423902142;391.77999298846697;-118.61368849956401;-16.843995707470636
21197.369231000001;0;396.40556888357298;-117.630221455903;413.49031916318665;396.40556888357298;-117.630221455903;-16.52783981441436
21221.789011000001;0;390.257193526702;-113.77787568514;406.50471349636388;390.257193526702;-113.77787568514;-16.253826341268315
21246.208791000001;0;398.12903689037603;-113.62028962503599;414.02451645975685;398.12903689037603;-113.62028962503599;-15.927982799860906
21270.628571000001;0;399.65147195439903;-114.04996178122001;415.60641575607985;399.65147195439903;-114.04996178122001;-15.927345298210849
21295.048352000002;0;395.98889710475697;-114.638516037507;412.2489490459904;395.98889710475697;-114.638516037507;-16.145693975979341
21319.468132000002;0;394.64172382028403;-110.63554401143401;409.85645508952433;394.64172382028403;-110.63554401143401;-15.66053574610547
21343.887911999998;0;394.998547124889;-109.502315692203;409.89585186084531;394.998547124889;-109.502315692203;-15.494547943314377
21368.307691999998;0;406.24617628985197;-120.16896627578799;423.64671154856961;406.24617628985197;-120.16896627578799;-16.478391835865118
21392.727472999999;0;398.06621375157999;-118.059524732472;415.20448204538411;398.06621375157999;-118.059524732472;-16.519441894639982
21417.147252999999;0;390.82382405202299;-111.478646270097;406.41204463064338;390.82382405202299;-111.478646270097;-15.920277053528208
21441.567032999999;0;393.25135463274103;-114.79517387429701;409.66395968563791;393.25135463274103;-114.79517387429701;-16.27320999768725
21465.986813;0;399.36059455728702;-109.86804712324501;414.19786607830969;399.36059455728702;-109.86804712324501;-15.382104360063302
21490.406593;0;394.388445331882;-113.699429132633;410.45073516365579;394.388445331882;-113.699429132633;-16.081901345324173
21514.826374;0;394.14379547902701;-118.94605700188001;411.7007359610954;394.14379547902701;-118.94605700188001;-16.79294277309199
21539.246154;0;398.18275351572299;-115.611913590317;414.62708517579739;398.18275351572299;-115.611913590317;-16.190595566122422
21563.665934000001;0;393.77048883900397;-108.261595297049;408.38189344873041;393.77048883900397;-108.261595297049;-15.372830196928472
21588.085714000001;0;392.478743872905;-112.693803170172;408.33743113387345;392.478743872905;-112.693803170172;-16.020546741067864
21612.505495000001;0;397.818366145092;-112.064896695794;413.30133500121855;397.818366145092;-112.064896695794;-15.732456481929125
21636.925275000001;0;388.10692859442099;-120.40071896048801;406.35368972017153;388.10692859442099;-120.40071896048801;-17.235230001087245
21661.345055000002;0;399.32921997912399;-111.69065135801701;414.65482938211841;399.32921997912399;-111.69065135801701;-15.62607570164227
21685.764835000002;0;397.04145226134898;-118.70297206671501;414.40597291939741;397.04145226134898;-118.70297206671501;-16.645019334622528
21710.184614999998;0;401.06227915401598;-110.984315252486;416.13515832272219;401.06227915401598;-110.984315252486;-15.468144228759806
21734.604395999999;0;396.82890722095601;-103.724717914481;410.16094245139521;396.82890722095601;-103.724717914481;-14.648466172475866
21759.024175999999;0;398.80068889399899;-116.099775789978;415.35665084456195;398.80068889399899;-116.099775789978;-16.231456145232066
21783.443955999999;0;397.85688172978001;-115.101556897354;414.17202554003933;397.85688172978001;-115.101556897354;-16.135363826544697
21807.863735999999;0;399.83355829447999;-119.777234935691;417.3888598744162;399.83355829447999;-119.777234935691;-16.67651974711487
21832.283516;0;391.756042167244;-122.146463275622;410.35661937549679;391.756042167244;-122.146463275622;-17.317069249021102
21856.703297;0;400.70009357653697;-114.487927531968;416.73498838327777;400.70009357653697;-114.487927531968;-15.945684951779521
21881.123077;0;393.622779647931;-120.921523853236;411.7777405212093;393.622779647931;-120.921523853236;-17.077038384681746
21905.542857;0;389.06494072191202;-107.845262184243;403.73522099828375;389.06494072191202;-107.845262184243;-15.492889518305924
21929.962637000001;0;404.00388411263998;-110.835095462712;418.93144637795797;404.00388411263998;-110.835095462712;-15.341177170723309
21954.382418000001;0;397.58622360397101;-113.45038127815501;413.4559156812557;397.58622360397101;-113.45038127815501;-15.92598430486254
21978.802198000001;0;391.47550762104902;-107.12271740339099;405.86740402629624;391.47550762104902;-107.12271740339099;-15.303695172137173
22003.221978000001;0;399.25293414694897;-109.307447485842;413.94567699254702;399.25293414694897;-109.307447485842;-15.31124195554184
22027.641758000002;0;402.03476475039798;-108.440938699048;416.40291696125098;402.03476475039798;-108.440938699048;-15.095168906025608
22052.061538000002;0;398.53171570974598;-116.24694046772601;415.13959049295795;398.53171570974598;-116.24694046772601;-16.26133401488341
22076.481318999999;0;401.49509728750797;-108.99322626561001;416.02624498664977;401.49509728750797;-108.99322626561001;-15.18796194454349
22100.901098999999;0;395.04275748730299;-114.218815535817;411.22344055948111;395.04275748730299;-114.218815535817;-16.126181738727457
22125.320878999999;0;397.968836332774;-106.727819246284;412.0315789998744;397.968836332774;-106.727819246284;-15.012409814460602
22149.740658999999;0;397.410701207145;-107.252202250694;411.62883805872792;397.410701207145;-107.252202250694;-15.103032514290653
22174.16044;0;402.15229305988998;-111.068431796666;417.20817747869984;402.15229305988998;-111.068431796666;-15.43935410784176
22198.58022;0;393.09119242446002;-110.415224514754;408.30406239263334;393.09119242446002;-110.415224514754;-15.689499855185794
22223;0;393.362814332222;-113.42739166628201;409.38988370449789;393.362814332222;-113.42739166628201;-16.085081028445977
22247.41978;0;391.92165524350099;-116.71561213784901;408.93167884809128;391.92165524350099;-116.71561213784901;-16.583711838547362
22271.83956;0;393.61205791073297;-110.88940025702399;408.93387145366751;393.61205791073297;-110.88940025702399;-15.733726189922734
22296.259341000001;0;390.24982153835202;-114.383898320694;406.66767686374391;390.24982153835202;-114.383898320694;-16.336087498409235
22320.679121000001;0;386.46625299759;-109.472841063483;401.6720896907176;386.46625299759;-109.472841063483;-15.815635208459524
22345.098901000001;0;393.99566291392102;-106.539775992179;408.14618246829622;393.99566291392102;-106.539775992179;-15.131387860299268
22369.518681000001;0;400.90426192920398;-112.618636002312;416.42188271994195;400.90426192920398;-112.618636002312;-15.690665750581459
22393.938461999998;0;400.563399058801;-113.46122011410399;416.32257341552048;400.563399058801;-113.46122011410399;-15.814990822827296
22418.358241999998;0;402.84083115255402;-108.135939053125;417.10204573770881;402.84083115255402;-108.135939053125;-15.02588215839959
22442.778021999999;0;398.91503513335198;-116.132923315284;415.47570462446669;398.91503513335198;-116.132923315284;-16.231437447282406
22467.197801999999;0;400.45781985468602;-112.02645988212301;415.83216950650785;400.45781985468602;-112.02645988212301;-15.628748679265231
22491.617581999999;0;398.78472299728298;-102.531393200569;411.75471082632362;398.78472299728298;-102.531393200569;-14.418987496720511
22516.037362999999;0;396.18104578635302;-104.434614909101;409.71454676589235;396.18104578635302;-104.434614909101;-14.767425036427127
22540.457143;0;394.95377563229499;-113.011910560562;410.80430476658063;394.95377563229499;-113.011910560562;-15.967922288297427
22564.876923;0;393.69430539389901;-110.400049994299;408.8806392314612;393.69430539389901;-110.400049994299;-15.664598289761205
22589.296703;0;397.26093996453898;-105.723303562632;411.08839844698304;397.26093996453898;-105.723303562632;-14.90273963862496
22613.716484;0;397.03090611969498;-109.385392526022;411.8236327753641;397.03090611969498;-109.385392526022;-15.403334633546613
22638.136264000001;0;391.81917330657097;-113.85755183321299;408.02672299752317;391.81917330657097;-113.85755183321299;-16.203176837830021
22662.556044000001;0;392.12136927257802;-119.68605704296;409.9803903733594;392.12136927257802;-119.68605704296;-16.973608074381495
22686.975824000001;0;397.76517874582697;-107.710510731648;412.09063510928291;397.76517874582697;-107.710510731648;-15.151711662457776
22711.395604000001;0;393.56143808499701;-109.31632269043899;408.46133715945643;393.56143808499701;-109.31632269043899;-15.523259656700558
22735.815385000002;0;392.47044569439799;-102.25255788388201;405.57198662796731;392.47044569439799;-102.25255788388201;-14.602961700486121
22760.235164999998;0;396.50590745944498;-105.90686218294999;410.40613799951421;396.50590745944498;-105.90686218294999;-14.954612618560049
22784.654944999998;0;391.028879345012;-107.542830094506;405.5478329205468;391.028879345012;-107.542830094506;-15.37759825821607
22809.074724999999;0;392.39307631413101;-114.03853257422;408.62833143450649;392.39307631413101;-114.03853257422;-16.205090416583531
22833.494504999999;0;395.30934117403098;-106.737474497932;409.46594935555157;395.30934117403098;-106.737474497932;-15.110109051960444
22857.914285999999;0;394.91107084137599;-109.185932983692;409.72713094766078;394.91107084137599;-109.185932983692;-15.455181192240616
22882.334065999999;0;391.02982313832899;-108.297031333051;405.74939258013029;391.02982313832899;-108.297031333051;-15.480250746894086
22906.753846;0;393.83925551040198;-115.073209109861;410.30623031563817;393.83925551040198;-115.073209109861;-16.28747518749692
22931.173626;0;391.25289878149999;-105.987675652828;405.35443527265835;391.25289878149999;-105.987675652828;-15.157253592041398
22955.593407;0;391.41511001874602;-100.420709639433;404.09170651657081;391.41511001874602;-100.420709639433;-14.389341552535603
22980.013187;0;384.76580348126799;-110.947007327809;400.4422080195626;384.76580348126799;-110.947007327809;-16.084887249869698
23004.432967000001;0;392.000359129716;-102.60331215758799;405.20577639457923;392.000359129716;-102.60331215758799;-14.667714282374057
23028.852747000001;0;389.20911895439502;-110.718521887302;404.65087342815087;389.20911895439502;-110.718521887302;-15.879490249574442
23053.272527000001;0;394.97525322754399;-110.979298806185;410.27046618745902;394.97525322754399;-110.979298806185;-15.694186959237046
23077.692308000002;0;394.37046298955897;-114.144946883009;410.5570983158421;394.37046298955897;-114.144946883009;-16.142338180484554
23102.112088000002;0;395.44175234528097;-98.551090786963698;407.53711118523535;395.44175234528097;-98.551090786963698;-13.994050762982718
23126.531867999998;0;392.62048672071398;-102.908150442069;405.88290678497151;392.62048672071398;-102.908150442069;-14.687177811839168
23150.951647999998;0;387.51764318576699;-104.347712266396;401.32078046804651;387.51764318576699;-104.347712266396;-15.070699294961038
23175.371428999999;0;390.69957149367701;-103.078855927916;404.06856559840298;390.69957149367701;-103.078855927916;-14.779652192916943
23199.791208999999;0;398.28931938991798;-110.912929772393;413.44414366487274;398.28931938991798;-110.912929772393;-15.561098709972345
23224.210988999999;0;387.67737366884398;-110.281458029001;403.05799339521201;387.67737366884398;-110.281458029001;-15.879308746535948
23248.630768999999;0;391.51247563650003;-109.549426506014;406.55023727310453;391.51247563650003;-109.549426506014;-15.632194715773526
23273.050549;0;393.64910199605299;-108.250052189689;408.26179015598478;393.64910199605299;-108.250052189689;-15.375784287734016
23297.47033;0;386.89092040463902;-106.574036172191;401.30114562206302;386.89092040463902;-106.574036172191;-15.400897736599111
23321.89011;0;390.35780710907699;-111.12718832644001;405.86755174114063;390.35780710907699;-111.12718832644001;-15.890610559018796
23346.30989;0;388.623574359408;-105.47679446661201;402.68304746889237;388.623574359408;-105.47679446661201;-15.184910766874703
23370.729670000001;0;384.76549445146702;-105.44456451942099;398.95243063198933;384.76549445146702;-105.44456451942099;-15.325576841977311
23395.149451000001;0;390.41156352333098;-103.616195441005;403.92759857479467;390.41156352333098;-103.616195441005;-14.863771921080666
23419.569231000001;0;388.42461595313898;-111.54527165189501;404.12378042654029;388.42461595313898;-111.54527165189501;-16.022665014207014
23443.989011000001;0;393.687385262882;-107.53513444551;408.10974315169045;393.687385262882;-107.53513444551;-15.277582117220071
23468.408791000002;0;392.87868894916397;-107.13334749223699;407.22379396998195;392.87868894916397;-107.13334749223699;-15.253030214008124
23492.828570999998;0;393.29969618514201;-106.131579405336;407.36784748725091;393.29969618514201;-106.131579405336;-15.101517752476941
23517.248351999999;0;390.06834641034902;-110.78381197130901;405.49521312365499;390.06834641034902;-110.78381197130901;-15.855144710096335
23541.668131999999;0;394.965056599322;-107.601546363842;409.35985234802359;394.965056599322;-107.601546363842;-15.239428416796716
23566.087911999999;0;393.43128370638902;-98.160494583981503;405.49187130672431;393.43128370638902;-98.160494583981503;-14.009193852618383
23590.507691999999;0;391.83612626622801;-108.008632629706;406.44976881511712;391.83612626622801;-108.008632629706;-15.41073402453971
23614.927473;0;390.97054989546598;-106.99362755489;405.34628063288994;390.97054989546598;-106.99362755489;-15.304933933229597
23639.347253;0;396.152749559075;-107.18348197979;410.39651532697889;396.152749559075;-107.18348197979;-15.139529535071086
23663.767033;0;385.81004754850397;-110.363661082542;401.28484954819947;385.81004754850397;-110.363661082542;-15.96354786427721
23688.186813;0;389.17913594290502;-106.77545208128301;403.56089629748391;389.17913594290502;-106.77545208128301;-15.342190711387788
23712.606593;0;391.10399935078198;-105.355015187391;405.0456980802436;391.10399935078198;-105.355015187391;-15.076381030638032
23737.026374000001;0;393.951166089948;-103.76053606102499;407.38651193590226;393.951166089948;-103.76053606102499;-14.755691883264291
23761.446154000001;0;400.11559446313601;-101.30860939418901;412.7419572444424;400.11559446313601;-101.30860939418901;-14.208585824253277
23785.865934000001;0;388.89773824484098;-105.846000643626;403.0444475044946;388.89773824484098;-105.846000643626;-15.225354913061333
23810.285714000001;0;391.27935865104803;-103.149084330638;404.64709328577237;391.27935865104803;-103.149084330638;-14.768324600744878
23834.705494999998;0;388.432445177121;-109.80715523734899;403.65502078829189;388.432445177121;-109.80715523734899;-15.78522925016151
23859.125274999999;0;393.34549554490201;-105.623288323661;407.27995028207283;393.34549554490201;-105.623288323661;-15.030802605863423
23883.545054999999;0;388.58279345289299;-102.185068816483;401.79394676461101;388.58279345289299;-102.185068816483;-14.733418420441007
23907.964834999999;0;386.76903868815998;-112.413442695635;402.774218870136;386.76903868815998;-112.413442695635;-16.206372546410329
23932.384614999999;0;387.64849431179101;-110.641902194886;403.1289938264195;387.64849431179101;-110.641902194886;-15.929706000520724
23956.804396;0;395.92343726828602;-102.783040896137;409.0473342709758;395.92343726828602;-102.783040896137;-14.552925472618231
23981.224176;0;388.14872242413799;-109.370183442361;403.26327348979623;388.14872242413799;-109.370183442361;-15.736451494635201
24005.643956;0;394.94301625501799;-105.135875098242;408.69736764662986;394.94301625501799;-105.135875098242;-14.906728318403179
24030.063736;0;391.28876760404501;-106.350526482699;405.48407383797411;391.28876760404501;-106.350526482699;-15.205416347043116
24054.483516;0;393.60425686283799;-99.829151556008995;406.06670698413518;393.60425686283799;-99.829151556008995;-14.231729797000348
24078.903297000001;0;390.64637951013702;-111.386110785093;406.21602565655502;390.64637951013702;-111.386110785093;-15.914590966405891
24103.323077000001;0;382.72067533670997;-104.30700446772001;396.68005560050074;382.72067533670997;-104.30700446772001;-15.245174558009353
24127.742857000001;0;389.33373033981701;-102.36952093523701;402.56710297393562;389.33373033981701;-102.36952093523701;-14.731626170060462
24152.162637000001;0;395.53063805342401;-106.906048021462;409.72355160829579;395.53063805342401;-106.906048021462;-15.124800490354284
24176.582418000002;0;389.88395033717597;-107.139924702691;404.33706013154398;389.88395033717597;-107.139924702691;-15.365571960662281
24201.002197999998;0;390.75530004320098;-108.87479751851301;405.63952722404809;390.75530004320098;-108.87479751851301;-15.569248079557324
24225.421977999998;0;384.47871085146801;-107.148059803487;399.12978568087141;384.47871085146801;-107.148059803487;-15.572302313802407
24249.841757999999;0;388.94114076845398;-103.788670498057;402.55098944856735;388.94114076845398;-103.788670498057;-14.941186049370987
24274.261537999999;0;386.49252404368798;-102.64028100422701;399.8893577307195;386.49252404368798;-102.64028100422701;-14.87266379700978
24298.681318999999;0;392.72930445839501;-103.852106124381;406.2284659238498;392.72930445839501;-103.852106124381;-14.812074756528384
24323.101099;0;394.71317857907701;-101.913314246788;407.6577203546658;394.71317857907701;-101.913314246788;-14.477350212484291
24347.520879;0;384.558373107666;-99.713515040075805;397.27563153163857;384.558373107666;-99.713515040075805;-14.536297335847832
24371.940659;0;392.59798026187002;-100.548084778413;405.26915927357044;392.59798026187002;-100.548084778413;-14.365226092248014
24396.36044;0;386.834432867808;-105.71618514354201;401.01968811202067;386.834432867808;-105.71618514354201;-15.284876513857638
24420.780220000001;0;396.11581653560398;-111.66997645490299;411.55549291815669;396.11581653560398;-111.66997645490299;-15.743804558627263
24445.200000000001;0;394.45253979243103;-99.722467062248398;406.8628473892407;394.45253979243103;-99.722467062248398;-14.187799149135246
24469.619780000001;0;392.22436232495699;-102.61780392618699;405.42615120864184;392.22436232495699;-102.61780392618699;-14.661679676576792
24494.039560000001;0;390.014156897264;-101.894304259961;403.1048149314334;390.014156897264;-101.894304259961;-14.641707651569051
24518.459341000002;0;393.61682931664598;-105.41384426787801;407.48777513518377;393.61682931664598;-105.41384426787801;-14.992466641132031
24542.879121000002;0;392.50449197188101;-103.38088571306599;405.89085201433454;392.50449197188101;-103.38088571306599;-14.755880375478988
24567.298900999998;0;389.613693267803;-107.170632652896;404.08461302677642;389.613693267803;-107.170632652896;-15.379924402678848
24591.718680999998;0;397.22598703874399;-99.958668373514101;409.60983894666225;397.22598703874399;-99.958668373514101;-14.124744808194212
24616.138461999999;0;389.757919804187;-103.385274088253;403.23659425750316;389.757919804187;-103.385274088253;-14.855883017976005
24640.558241999999;0;390.88514826417401;-106.58251903407501;405.15556579807003;390.88514826417401;-106.58251903407501;-15.252046023667905
24664.978021999999;0;393.04359203598602;-105.647269131283;406.99460772281532;393.04359203598602;-105.647269131283;-15.045085279215236
24689.397802;0;389.56245809366999;-109.252751614696;404.59247705730377;389.56245809366999;-109.252751614696;-15.666146903298063
24713.817582;0;385.05156397308002;-101.451233713614;398.19223967843629;385.05156397308002;-101.451233713614;-14.76052196831451
24738.237363;0;388.62867169202298;-104.278453711995;402.37574525519159;388.62867169202298;-104.278453711995;-15.020041896545418
24762.657143;0;390.690756851554;-98.834081172361493;402.99806834577385;390.690756851554;-98.834081172361493;-14.196433164724963
24787.076923000001;0;389.47544136458203;-106.110607977378;403.67137692864083;389.47544136458203;-106.110607977378;-15.240060337648513
24811.496703000001;0;385.88364477632501;-105.13238477970501;399.94875376144;385.88364477632501;-105.13238477970501;-15.240107824409906
24835.916484000001;0;387.67279787291699;-103.466666026726;401.24250670797784;387.67279787291699;-103.466666026726;-14.943455892319816
24860.336264000001;0;383.62902104063102;-97.428809332220595;395.8075273065017;383.62902104063102;-97.428809332220595;-14.249922796936023
24884.756044000002;0;389.43595586313398;-103.10576988999;402.85377434453858;389.43595586313398;-103.10576988999;-14.829199727285852
24909.175824000002;0;390.92072446939;-102.106184283042;404.03550052998469;390.92072446939;-102.106184283042;-14.638281955717115
24933.595603999998;0;395.29685071032901;-107.129801008108;409.55633854885087;395.29685071032901;-107.129801008108;-15.163552361824328
24958.015384999999;0;393.65811814253601;-102.621035439511;406.81419701652521;393.65811814253601;-102.621035439511;-14.611009176197514
24982.435164999999;0;393.06763789481101;-104.379118149786;406.69050673200286;393.06763789481101;-104.379118149786;-14.871668896263541
25006.854944999999;0;382.30759814432599;-111.559193583452;398.25187164892719;382.30759814432599;-111.559193583452;-16.267498590033131
25031.274724999999;0;386.121003278648;-106.085616671171;400.42925372331666;386.121003278648;-106.085616671171;-15.362777771600584
25055.694504999999;0;385.60565621384598;-106.158117854194;399.95158218271337;385.60565621384598;-106.158117854194;-15.392351892506255
25080.114286;0;389.83249525285999;-106.07965316117399;404.00775632389298;389.83249525285999;-106.07965316117399;-15.222514156288083
25104.534066;0;390.30933588420697;-104.058967414894;403.94262758196817;390.30933588420697;-104.058967414894;-14.928193417579987
25128.953846;0;380.38742399140801;-108.262435740886;395.49380187730964;380.38742399140801;-108.262435740886;-15.886934799671703
25153.373626000001;0;387.88846645344597;-105.851324995026;402.07208981824226;387.88846645344597;-105.851324995026;-15.263857130512772
25177.793407000001;0;387.178966473081;-102.174447668046;400.43372714524617;387.178966473081;-102.174447668046;-14.783033231691258
25202.213187000001;0;393.834228092427;-101.157899087415;406.61814982233329;393.834228092427;-101.157899087415;-14.405248533339481
25226.632967000001;0;385.66882243695102;-99.338539638205901;398.25693472600807;385.66882243695102;-99.338539638205901;-14.443980070124638
25251.052747000002;0;388.44457426558;-109.72507063235101;403.64437120024616;388.44457426558;-109.72507063235101;-15.773548704794262
25275.472527000002;0;384.28306300161603;-102.476956177833;397.71220632182957;384.28306300161603;-102.476956177833;-14.93162217815714
25299.892307999999;0;393.31570094836297;-101.033783901115;406.0850478679057;393.31570094836297;-101.033783901115;-14.406488093930152
25324.312087999999;0;379.70025415953501;-107.50876739524701;394.62693531443193;379.70025415953501;-107.50876739524701;-15.809000521542504
25348.731867999999;0;385.44488338416301;-105.15422789291701;399.53118748201183;385.44488338416301;-105.15422789291701;-15.259670017617688
25373.151647999999;0;390.76717748866099;-104.579509903934;404.51929607152454;390.76717748866099;-104.579509903934;-14.982728771073406
25397.571429;0;389.05395327290398;-106.154598883671;403.27630406636592;389.05395327290398;-106.154598883671;-15.261831719671724
25421.991209;0;390.86834456558699;-103.57894721717599;404.35956905959449;390.86834456558699;-103.57894721717599;-14.842067615105021
25446.410989;0;382.96656594204501;-103.29052061166;396.65138633020115;382.96656594204501;-103.29052061166;-15.09417201363657
25470.830769;0;391.47324350846998;-107.042413586493;405.84403246747831;391.47324350846998;-107.042413586493;-15.292844503905869
25495.250549;0;391.68003547962797;-102.809316731845;404.94815199009298;391.68003547962797;-102.809316731845;-14.707388001757685
25519.670330000001;0;384.62142458531201;-105.18482440583399;398.74489029368266;384.62142458531201;-105.18482440583399;-15.295053360618693
25544.090110000001;0;387.48355093583802;-101.822830760884;400.63872891921699;387.48355093583802;-101.822830760884;-14.723298114694018
25568.509890000001;0;389.49658500495701;-102.31556600197401;402.71089478288019;389.49658500495701;-102.31556600197401;-14.718310076084673
25592.929670000001;0;385.70599857722902;-109.527676373738;400.95564496623274;385.70599857722902;-109.527676373738;-15.85278317713704
25617.349450999998;0;390.01659507763799;-101.09868138193301;402.90679792368832;390.01659507763799;-101.09868138193301;-14.5321518154415
25641.769230999998;0;385.009432774164;-107.87021711758;399.83527491465452;385.009432774164;-107.87021711758;-15.651571346599439
25666.189010999999;0;386.625210040995;-107.890892742381;401.3969329429305;386.625210040995;-107.890892742381;-15.592190222700262
25690.608790999999;0;393.99634157050099;-105.792835306946;407.95249867260463;393.99634157050099;-105.792835306946;-15.0300943160712
25715.028570999999;0;382.02215345944398;-106.57550018876999;396.60971114469385;382.02215345944398;-106.57550018876999;-15.587894408923228
25739.448351999999;0;391.27162128623797;-105.531628419307;405.25350858541856;391.27162128623797;-105.531628419307;-15.094327375577457
25763.868132;0;382.92295149772201;-99.302058666314494;395.58928908540349;382.92295149772201;-99.302058666314494;-14.538063568930298
25788.287912;0;387.73940402298098;-115.546814289876;404.58980674831093;387.73940402298098;-115.546814289876;-16.594120623403949
25812.707692;0;385.35616448967897;-100.73401626920401;398.3048023108945;385.35616448967897;-100.73401626920401;-14.649592011922874
25837.127473;0;383.07241146928698;-98.422447618369503;395.51415982754065;383.07241146928698;-98.422447618369503;-14.409284431459866
25861.547253000001;0;390.597548938719;-106.35362503357599;404.81790819418728;390.597548938719;-106.35362503357599;-15.231498812670058
25885.967033000001;0;384.32687269566799;-101.584379258346;397.52551010637751;384.32687269566799;-101.584379258346;-14.805690942470822
25910.386813000001;0;384.59664479734602;-99.594303028160695;397.28277635085192;384.59664479734602;-99.594303028160695;-14.51826967898884
25934.806593000001;0;390.08264446021798;-95.742057848702501;401.66031811741266;390.08264446021798;-95.742057848702501;-13.790104907337623
25959.226374000002;0;389.41715053279398;-103.791992883559;403.01178012040981;389.41715053279398;-103.791992883559;-14.924194253214026
25983.646153999998;0;390.17748639903903;-99.957326213959405;402.77777738663315;390.17748639903903;-99.957326213959405;-14.369243488420617
26008.065933999998;0;387.84792377385901;-106.638236647113;402.24087993501956;387.84792377385901;-106.638236647113;-15.373512304509207
26032.485713999999;0;393.88138677285701;-112.183034935686;409.54557765099884;393.88138677285701;-112.183034935686;-15.897708696745109
26056.905494999999;0;389.29394063298099;-103.17188662703801;402.73342349963616;389.29394063298099;-103.17188662703801;-14.8434636915725
26081.325274999999;0;386.455685892068;-103.17192772797399;399.99055467525108;386.455685892068;-103.17192772797399;-14.947621524454959
26105.745054999999;0;384.10674018730498;-101.471379107136;397.28381370906857;384.10674018730498;-101.471379107136;-14.798048030697423
26130.164835;0;388.93989067362298;-101.11991282955699;401.8699731603084;388.93989067362298;-101.11991282955699;-14.573600956734284
26154.584615;0;388.09423190338401;-90.602530973201993;398.529737228513;388.09423190338401;-90.602530973201993;-13.140632068825463
26179.004396;0;388.44787235379999;-96.116342423227707;400.16259297567188;388.44787235379999;-96.116342423227707;-13.897944741890131
26203.424176;0;391.08227462482;-100.849278857271;403.87612280469705;391.08227462482;-100.849278857271;-14.459967166099597
26227.843956000001;0;390.49679683405998;-111.470227899611;406.09525981677291;390.49679683405998;-111.470227899611;-15.931791078241893
26252.263736000001;0;385.95483231995598;-107.25732107245599;400.58115971019561;385.95483231995598;-107.25732107245599;-15.530677182110864
26276.683516000001;0;390.78183592309801;-96.239932312532204;402.4581566560031;390.78183592309801;-96.239932312532204;-13.83521457202326
26301.103297000001;0;382.88919733746701;-98.093617238690598;395.25497489683852;382.88919733746701;-98.093617238690598;-14.369725969482452
26325.523077000002;0;389.13192889886898;-97.390660063418395;401.13414060154832;389.13192889886898;-97.390660063418395;-14.051164362829146
26349.942856999998;0;384.97214068171598;-100.825810043337;397.95652158490628;384.97214068171598;-100.825810043337;-14.676361549076933
26374.362636999998;0;390.81658477469102;-95.0628822303254;402.21207653785086;390.81658477469102;-95.0628822303254;-13.67122250990681
26398.782417999999;0;393.72789817743097;-103.091360949944;407.00059767244704;393.72789817743097;-103.091360949944;-14.672600390706409
26423.202197999999;0;381.56194799091702;-102.06195836552;394.97615560946008;381.56194799091702;-102.06195836552;-14.975162946649085
26447.621977999999;0;384.53889988754997;-94.853138852625193;396.06474657172225;384.53889988754997;-94.853138852625193;-13.856381026813681
26472.041757999999;0;387.88150103692698;-100.451587134639;400.67765124165282;387.88150103692698;-100.451587134639;-14.519189545076676
26496.461538;0;391.25256061678601;-95.657312621018306;402.77647355210189;391.25256061678601;-95.657312621018306;-13.738727668434993
26520.881319;0;387.69457072254698;-96.879592012125798;399.61573482055979;387.69457072254698;-96.879592012125798;-14.03011618284083
26545.301099;0;383.37762448785998;-101.948831744744;396.70135776434228;383.37762448785998;-101.948831744744;-14.891616227020544
26569.720879;0;387.36374617589598;-99.853063348742197;400.02663175287705;387.36374617589598;-99.853063348742197;-14.454792528132248
26594.140659000001;0;385.89273941117301;-92.490002578781201;396.82188310031796;385.89273941117301;-92.490002578781201;-13.478287927931872
26618.560440000001;0;391.845353418223;-101.083930151178;404.67362396165663;391.845353418223;-101.083930151178;-14.465159752371452
26642.980220000001;0;384.39372197271302;-99.668781630374994;397.10502329197351;384.39372197271302;-99.668781630374994;-14.536012359404262
26667.400000000001;0;389.22503998221703;-103.52973535933501;402.758659562687;389.22503998221703;-103.52973535933501;-14.895182855575717
26691.819780000002;0;380.14366204044899;-100.852977883077;393.29445322481672;380.14366204044899;-100.852977883077;-14.858408433146547
26716.239560000002;0;388.62585969208499;-98.076206204882595;400.81043030958506;388.62585969208499;-98.076206204882595;-14.163794855359292
26740.659340999999;0;384.63510387410997;-102.989265684694;398.18457024164036;384.63510387410997;-102.989265684694;-14.989798201571137
26765.079120999999;0;387.36421014649301;-99.687070322464294;399.98567885849661;387.36421014649301;-99.687070322464294;-14.431751019305244
26789.498900999999;0;387.08643080584397;-97.466659357057395;399.16870443489444;387.08643080584397;-97.466659357057395;-14.133030899958575
26813.918680999999;0;385.07783463487101;-98.189929914775604;397.39929675799578;385.07783463487101;-98.189929914775604;-14.304864783177772
26838.338462;0;383.26690238420599;-99.514774052735106;395.97564157148787;383.26690238420599;-99.514774052735106;-14.555364029987949
26862.758242;0;385.85059524667901;-102.964719838828;399.35249515147001;385.85059524667901;-102.964719838828;-14.941291296669506
26887.178022;0;389.05431734984199;-100.639615852449;401.86016738099346;389.05431734984199;-100.639615852449;-14.503220096843064
26911.597802;0;386.85608225030501;-106.795020105855;401.32630700399488;386.85608225030501;-106.795020105855;-15.432634733538469
26936.017582;0;390.19418084869699;-103.81636155250099;403.76891372935739;390.19418084869699;-103.81636155250099;-14.899138489528983
26960.437363000001;0;393.11517203206103;-103.444412455497;406.4975829572175;393.11517203206103;-103.444412455497;-14.742615678815628
26984.857143000001;0;384.80147425006498;-100.471739444221;397.70182927913578;384.80147425006498;-100.471739444221;-14.633245371213567
27009.276923000001;0;386.32535347847897;-99.764128694198604;398.99894751037169;386.32535347847897;-99.764128694198604;-14.479646621005124
27033.696703000001;0;387.71635292904898;-97.987191698321197;399.90681422742279;387.71635292904898;-97.987191698321197;-14.183314781925167
27058.116483999998;0;384.91631372243802;-101.15083479252201;397.98499965312061;384.91631372243802;-101.15083479252201;-14.723663193450735
27082.536263999998;0;385.35862683563403;-101.254916897333;398.43924188329049;385.35862683563403;-101.254916897333;-14.721973133546472
27106.956043999999;0;387.40371081711999;-101.124071970437;400.38445659984961;387.40371081711999;-101.124071970437;-14.629491449228153
27131.375823999999;0;383.50994684255198;-103.200398024112;397.15261736454937;383.50994684255198;-103.200398024112;-15.061205250295549
27155.795603999999;0;380.91530350597299;-97.446414838684305;393.18223791260004;380.91530350597299;-97.446414838684305;-14.349750647649806
27180.215385;0;380.69737970722002;-99.228441230510498;393.41679992722749;380.69737970722002;-99.228441230510498;-14.609048147021419
27204.635165;0;387.18810972940298;-99.565747165620706;399.78490507331122;387.18810972940298;-99.565747165620706;-14.421202075175938
27229.054945;0;385.67803863507203;-98.945810708794099;398.16808378148119;385.67803863507203;-98.945810708794099;-14.388922437367548
27253.474725;0;384.46283688641302;-103.01747702587799;398.02546843075999;384.46283688641302;-103.01747702587799;-15.000134924091265
27277.894505;0;380.29087755517997;-96.625852023597801;392.37444721971275;380.29087755517997;-96.625852023597801;-14.256265949602867
27302.314286000001;0;385.71517666681001;-103.184818920105;399.2784797189592;385.71517666681001;-103.184818920105;-14.976817530358041
27326.734066000001;0;385.96085247993898;-105.213048130925;400.04445395985874;385.96085247993898;-105.213048130925;-15.248347684120944
27351.153846000001;0;391.69007036414598;-101.94270474009799;404.73871358148637;391.69007036414598;-101.94270474009799;-14.588367191777504
27375.573626000001;0;383.439476760361;-97.103106987025498;395.54373427573489;383.439476760361;-97.103106987025498;-14.210953776920176
27399.993407000002;0;387.90210530798299;-93.380049683345206;398.98355477541872;387.90210530798299;-93.380049683345206;-13.535327158685021
27424.413186999998;0;388.49370408201298;-97.785223537472106;400.61116815889699;388.49370408201298;-97.785223537472106;-14.12806836073265
27448.832966999998;0;389.08052968043597;-106.283588018735;403.33591416900225;389.08052968043597;-106.283588018735;-15.278515247408292
27473.252746999999;0;388.44935758056101;-101.79044511634901;401.56468734406297;388.44935758056101;-101.79044511634901;-14.683806318750372
27497.672526999999;0;381.61833372947302;-97.916932896504406;393.98004820843147;381.61833372947302;-97.916932896504406;-14.390703076295999
27522.092307999999;0;382.21116988594201;-95.954480712565598;394.07187257453239;382.21116988594201;-95.954480712565598;-14.092902860557096
27546.512087999999;0;386.936815929023;-95.727604018279493;398.60240051004598;386.936815929023;-95.727604018279493;-13.895873048306077
27570.931868;0;382.10139148892802;-102.845993177423;395.70035593922017;382.10139148892802;-102.845993177423;-15.064649006630168
27595.351648;0;387.99148267368702;-96.125442153932198;399.72176730397723;387.99148267368702;-96.125442153932198;-13.914923987887825
27619.771429;0;389.471377390969;-99.044540240678998;401.86785733410687;389.471377390969;-99.044540240678998;-14.268159289722698
27644.191209000001;0;391.84971161212599;-102.287577663923;404.98017857033375;391.84971161212599;-102.287577663923;-14.629897355160807
27668.610989000001;0;384.98773200262701;-98.710378973419594;397.44092983687864;384.98773200262701;-98.710378973419594;-14.380776790261478
27693.030769000001;0;384.24407132429002;-99.159305533534805;396.83255186760954;384.24407132429002;-99.159305533534805;-14.470230516715754
27717.450549000001;0;386.311913920481;-100.47045248193599;399.16313289033855;386.311913920481;-100.47045248193599;-14.57829420515897
27741.870330000002;0;385.90861583755401;-101.214646497289;398.96098110370144;385.90861583755401;-101.214646497289;-14.696307222118614
27766.290110000002;0;391.75510171228802;-107.082309059555;406.1264342924888;391.75510171228802;-107.082309059555;-15.287785698882495
27790.709889999998;0;389.280871681034;-102.86603936361;402.64254508323069;389.280871681034;-102.86603936361;-14.801870586856186
27815.129669999998;0;383.97920152869199;-94.780228521444499;395.50387978525453;383.97920152869199;-94.780228521444499;-13.865544351747957
27839.549450999999;0;384.808766406394;-101.20087271649101;397.89370859789938;384.808766406394;-101.20087271649101;-14.734567962172457
27863.969230999999;0;376.55625281531002;-94.140780550849598;388.14571760748686;376.55625281531002;-94.140780550849598;-14.036489403541518
27888.389010999999;0;391.30881551928297;-93.218396622589594;402.25894467617582;391.30881551928297;-93.218396622589594;-13.399374713538785
27912.808790999999;0;384.43716681792301;-98.464170853231593;396.84647935039811;384.43716681792301;-98.464170853231593;-14.366085998968572
27937.228571;0;387.01503920781101;-92.556793295399103;397.92888882079262;387.01503920781101;-92.556793295399103;-13.449976027097554
27961.648352;0;390.11144237874601;-97.069744424098602;402.00680685454256;390.11144237874601;-97.069744424098602;-13.972900199795763
27986.068132;0;390.04294488368203;-102.245722957523;403.22163473286196;390.04294488368203;-102.245722957523;-14.688986881598618
28010.487912000001;0;390.20886313502899;-105.786430891699;404.29410808214362;390.20886313502899;-105.786430891699;-15.16841237030086
28034.907692000001;0;387.79314949681299;-92.884212422256894;398.7618383370712;387.79314949681299;-92.884212422256894;-13.469725930219067
28059.327473000001;0;383.396218506651;-98.256721672520101;395.78661387044252;383.396218506651;-98.256721672520101;-14.374383049599684
28083.747253000001;0;385.79296052513303;-98.273249063195294;398.11284816265811;385.79296052513303;-98.273249063195294;-14.291054598814659
28108.167033000002;0;387.17993552727802;-99.954892591365194;399.8740839662637;387.17993552727802;-99.954892591365194;-14.475495414683863
28132.586813000002;0;390.86755256167402;-101.76806833753299;403.89872911251621;390.86755256167402;-101.76806833753299;-14.593780978229647
28157.006592999998;0;387.23776480335101;-97.380294993571496;399.29438806841551;387.23776480335101;-97.380294993571496;-14.115711047733125
28181.426373999999;0;382.08569903198298;-96.266028861421603;394.02617897483304;382.08569903198298;-96.266028861421603;-14.141284445376218
28205.846153999999;0;379.28525277922699;-101.795290454241;392.7080138403918;379.28525277922699;-101.795290454241;-15.023409977105398
28230.265933999999;0;379.67581741174899;-94.011933818391498;391.1418796645961;379.67581741174899;-94.011933818391498;-13.907346906950341
28254.685713999999;0;385.416422126508;-96.348265967180794;397.27673830678935;385.416422126508;-96.348265967180794;-14.035426423856675
28279.105495;0;388.964134649502;-94.210009352470905;400.21072437633228;388.964134649502;-94.210009352470905;-13.615262203596037
28303.525275;0;388.109509847254;-95.419254120643302;399.66714362180892;388.109509847254;-95.419254120643302;-13.812587662878876
28327.945055;0;379.17018828165197;-97.477934339742106;391.49965436087746;379.17018828165197;-97.477934339742106;-14.417517222422976
28352.364835;0;379.33534862005399;-101.21015500906201;392.60514794084941;379.33534862005399;-101.21015500906201;-14.939040457600658
28376.784615;0;385.11193857647999;-98.126385393556603;397.41664880140496;385.11193857647999;-98.126385393556603;-14.294772735501047
28401.204396000001;0;386.38987114336402;-103.034826541542;399.89162032059528;386.38987114336402;-103.034826541542;-14.931074893762119
28425.624176000001;0;387.99547831042702;-100.889773352536;400.89803885335124;387.99547831042702;-100.889773352536;-14.575730660627821
28450.043956000001;0;390.10587969270603;-92.799297470435306;400.9916545039639;390.10587969270603;-92.799297470435306;-13.380953162264797
28474.463736000002;0;389.43213428357802;-91.624728274916706;400.06559217722668;389.43213428357802;-91.624728274916706;-13.239632975724183
28498.883516000002;0;383.204281929844;-97.6944096888449;395.4614006117655;383.204281929844;-97.6944096888449;-14.302367474088383
28523.303296999999;0;379.581098718676;-99.574455674873207;392.42436561383971;379.581098718676;-99.574455674873207;-14.699042291364346
28547.723076999999;0;379.70138779318501;-92.348484210619205;390.77024762393268;379.70138779318501;-92.348484210619205;-13.669695411627291
28572.142856999999;0;388.48181229876297;-96.953328727814494;400.39738565372153;388.48181229876297;-96.953328727814494;-14.013042470023731
28596.562636999999;0;378.82256132844998;-96.660311027180995;390.96003465740409;378.82256132844998;-96.660311027180995;-14.314151502873495
28620.982418;0;384.31380432006398;-92.586820130636696;395.30927063865232;384.31380432006398;-92.586820130636696;-13.545273629605775
28645.402198;0;384.93649753935699;-96.796970180525093;396.92034537674789;384.93649753935699;-96.796970180525093;-14.115064908113828
28669.821978;0;386.411443793535;-101.473666095418;399.51308965470537;386.411443793535;-101.473666095418;-14.713944321863195
28694.241758;0;383.21264132059099;-92.611065416913206;394.24451537790571;383.21264132059099;-92.611065416913206;-13.586181033422744
28718.661538;0;390.80295468126502;-106.323161037997;405.00810357413678;390.80295468126502;-106.323161037997;-15.21970630522828
28743.081319000001;0;386.79866978831001;-94.926269727231897;398.27654667872832;386.79866978831001;-94.926269727231897;-13.788740206236707
28767.501099000001;0;388.15747210927401;-94.915246654923905;399.5937026553683;388.15747210927401;-94.915246654923905;-13.740768440680098
28791.920879000001;0;381.671641357488;-97.834812433571102;394.01128453437855;381.671641357488;-97.834812433571102;-14.377209506735072
28816.340659000001;0;382.18483126516702;-100.18146819195699;395.09691446312286;382.18483126516702;-100.18146819195699;-14.688379259866048
28840.760439999998;0;378.52276525302398;-96.820439768672301;390.70920308049438;378.52276525302398;-96.820439768672301;-14.347774196329548
28865.180219999998;0;385.33204092257301;-95.051854346445197;396.8823966570618;385.33204092257301;-95.051854346445197;-13.856811833992756
28889.599999999999;0;386.45889841740097;-90.580986512060207;396.93248202117326;386.45889841740097;-90.580986512060207;-13.191268738693427
28914.019779999999;0;389.57106172477899;-99.171484633466903;401.99576552219742;389.57106172477899;-99.171484633466903;-14.282192666612829
28938.439559999999;0;390.99387816298997;-96.480923377772996;402.72171699172463;390.99387816298997;-96.480923377772996;-13.861292007139598
28962.859340999999;0;379.75809222915802;-108.241608403196;394.88283629861718;379.75809222915802;-108.241608403196;-15.909024364976204
28987.279121;0;380.53278864342798;-101.348160076122;393.79773080041878;380.53278864342798;-101.348160076122;-14.913527985537014
29011.698901;0;383.19729570636599;-99.450433485687995;395.89210166049457;383.19729570636599;-99.450433485687995;-14.548882871998236
29036.118681;0;386.267574910338;-89.637272928406404;396.53181477046098;386.267574910338;-89.637272928406404;-13.064815948209334
29060.538462;0;386.50506804471399;-94.5577656019655;397.9036801286025;386.50506804471399;-94.5577656019655;-13.747283374312739
29084.958242000001;0;376.82848385939201;-93.393035330147498;388.22926898412265;376.82848385939201;-93.393035330147498;-13.919685952932037
29109.378022000001;0;384.11938191553401;-97.340903187891797;396.26121560986309;384.11938191553401;-97.340903187891797;-14.220150844735391
29133.797802000001;0;386.45590898031901;-101.59582130674799;399.58713754674;386.45590898031901;-101.59582130674799;-14.729266043278654
29158.217582000001;0;378.26019075031599;-100.091662793265;391.27881729936024;378.26019075031599;-100.091662793265;-14.821379009669194
29182.637363000002;0;378.51749311071899;-98.735465130986697;391.18305774337352;378.51749311071899;-98.735465130986697;-14.619707773418483
29207.057143000002;0;388.93130865372598;-103.067867922765;402.35624544580446;388.93130865372598;-103.067867922765;-14.842374498253658
29231.476922999998;0;386.873107800963;-98.123737219647097;399.12287499656782;386.873107800963;-98.123737219647097;-14.231979581819404
29255.896702999999;0;382.81540618317598;-100.104053249744;395.68732186944987;382.81540618317598;-100.104053249744;-14.654383737835801
29280.316483999999;0;380.99063383034502;-96.313161968702602;392.9759384935133;380.99063383034502;-96.313161968702602;-14.186955383298004
29304.736263999999;0;384.64259722207998;-96.079742277609398;396.46089904791251;384.64259722207998;-96.079742277609398;-14.024900046889094
29329.156043999999;0;382.67907813406902;-95.399181945988403;394.39102519898285;382.67907813406902;-95.399181945988403;-13.998107125170682
29353.575824;0;378.99893911317901;-99.033799582108898;391.72425162170452;378.99893911317901;-99.033799582108898;-14.644157101861795
29377.995604;0;381.30742779989703;-94.754163363350202;392.90419439102726;381.30742779989703;-94.754163363350202;-13.955223146398319
29402.415385;0;382.03656191490398;-93.989690862256694;393.42851527074504;382.03656191490398;-93.989690862256694;-13.821569368779095
29426.835165;0;385.08176881325602;-98.730243782752396;397.53695389202204;385.08176881325602;-98.730243782752396;-14.380183986500036
29451.254945000001;0;384.39444441212902;-102.286289888486;397.77075557921643;384.39444441212902;-102.286289888486;-14.900951633011836
29475.674725000001;0;382.88095324499;-93.822495843966095;394.2086821522114;382.88095324499;-93.822495843966095;-13.768652880428613
29500.094505000001;0;387.05056930932102;-88.759402309524106;397.0974372883984;387.05056930932102;-88.759402309524106;-12.915891203431531
29524.514286000001;0;385.07854772007403;-100.74473424908101;398.03892949448959;385.07854772007403;-100.74473424908101;-14.661191218529414
29548.934066000002;0;378.81977324248999;-96.892953526091205;391.01491664960918;378.81977324248999;-96.892953526091205;-14.347283520103282
29573.353846000002;0;381.84624652650501;-97.747044069310107;394.15864903699384;381.84624652650501;-97.747044069310107;-14.358548644756622
29597.773625999998;0;378.834409086964;-96.987508045150705;391.05253640026086;378.834409086964;-96.987508045150705;-14.360173890985488
29622.193406999999;0;379.40134232359298;-90.089051632109005;389.95052991490729;379.40134232359298;-90.089051632109005;-13.357535594596502
29646.613186999999;0;380.16228707488602;-106.160998263764;394.70688119966564;380.16228707488602;-106.160998263764;-15.602485948483867
29671.032966999999;0;386.04655205240198;-98.053368465902096;398.30441049410666;386.04655205240198;-98.053368465902096;-14.251399000979792
29695.452746999999;0;387.02854249009602;-99.671208111146896;399.65665567877591;387.02854249009602;-99.671208111146896;-14.441542051406884
29719.872527;0;377.24207038771198;-92.562706594869297;388.43202020762305;377.24207038771198;-92.562706594869297;-13.786128900202748
29744.292308;0;381.26796510422798;-95.942199112391506;393.15412599289937;381.26796510422798;-95.942199112391506;-14.124636882431753
29768.712088;0;386.40410213111301;-94.038234323514999;397.68243569264649;386.40410213111301;-94.038234323514999;-13.678033383705561
29793.131868;0;383.09128078096302;-99.015848956908499;395.68051222552765;383.09128078096302;-99.015848956908499;-14.491827903514652
29817.551648000001;0;384.431738073129;-95.556878966156106;396.12987561616637;384.431738073129;-95.556878966156106;-13.958919153213969
29841.971429000001;0;384.21591819046603;-93.572796676342406;395.44625433650907;384.21591819046603;-93.572796676342406;-13.687479063872072
29866.391209000001;0;381.15857235291202;-99.167149947647701;393.84766205583765;381.15857235291202;-99.167149947647701;-14.583497625228183
29890.810989000001;0;376.14986955290902;-91.539819075478903;387.12822532210419;376.14986955290902;-91.539819075478903;-13.677621038244878
29915.230769000002;0;380.45969364774601;-96.897760453840206;392.60508716967303;380.45969364774601;-96.897760453840206;-14.288658545995752
29939.650549000002;0;380.51359224339001;-93.337115052159405;391.79383727699053;380.51359224339001;-93.337115052159405;-13.78210746617825
29964.070329999999;0;382.14781060484302;-97.297482788372804;394.33963699713053;382.14781060484302;-97.297482788372804;-14.284403909018204
29988.490109999999;0;382.16963071261102;-101.48352846332401;395.41438161551451;382.16963071261102;-101.48352846332401;-14.871441503868919
30012.909889999999;0;382.95569977824198;-88.140915529652503;392.96805084262041;382.95569977824198;-88.140915529652503;-12.961447029459816
30037.329669999999;0;385.65890345828802;-93.982599063243399;396.94523393452084;385.65890345828802;-93.982599063243399;-13.695665662782112
30061.749451;0;383.09122886442202;-84.600548803447595;392.3214784977971;383.09122886442202;-84.600548803447595;-12.453129022272252
30086.169231;0;384.92219783927499;-96.451980579053199;396.82248291527031;384.92219783927499;-96.451980579053199;-14.067260523581472
30110.589011;0;388.22878913427701;-90.928812914553603;398.73505204674041;388.22878913427701;-90.928812914553603;-13.181893440226933
30135.008791;0;385.26475440593401;-96.740927224743601;397.22504702972572;385.26475440593401;-96.740927224743601;-14.095678618981509
30159.428571;0;384.59765423212298;-100.369425970786;397.47877592464818;384.59765423212298;-100.369425970786;-14.626397837486934
30183.848352000001;0;382.20694676759598;-93.703341075435006;393.52568694572824;382.20694676759598;-93.703341075435006;-13.775158715002568
30208.268132000001;0;380.61397981872801;-91.204979845254101;391.38900084445947;380.61397981872801;-91.204979845254101;-13.475466349730992
30232.687912000001;0;389.39338310616;-98.060569260630402;401.55084615846545;389.39338310616;-98.060569260630402;-14.134833752800329
30257.107692000001;0;384.39600032557001;-100.079811845093;397.21059125512357;384.39600032557001;-100.079811845093;-14.593321236941195
30281.527472999998;0;382.20850728289599;-96.714057243366199;394.2549326360961;382.20850728289599;-96.714057243366199;-14.20006151416894
30305.947252999998;0;387.30798199098001;-92.153453444509196;398.1202480352822;387.30798199098001;-92.153453444509196;-13.383715034753532
30330.367032999999;0;378.09466375105501;-97.131774838918801;390.3718181943745;378.09466375105501;-97.131774838918801;-14.407614879032955
30354.786812999999;0;383.47555126967001;-97.549515766696103;395.68852200676002;383.47555126967001;-97.549515766696103;-14.272333429306768
30379.206592999999;0;391.30806059637501;-93.517354018597402;402.32759511415071;391.30806059637501;-93.517354018597402;-13.440815429167294
30403.626373999999;0;381.071514917088;-96.611378631541399;393.12753396613101;381.071514917088;-96.611378631541399;-14.22620389432028
30428.046154;0;385.451882350191;-91.727885597259302;396.21605041119852;385.451882350191;-91.727885597259302;-13.385974358135918
30452.465934;0;382.16437753963203;-93.273588997266998;393.38222362568126;382.16437753963203;-93.273588997266998;-13.715842349606159
30476.885714;0;374.25849507639799;-90.884523314094594;385.13558354802848;374.25849507639799;-90.884523314094594;-13.649432403156426
30501.305495000001;0;387.96334835675299;-93.048203174233194;398.96557217651826;387.96334835675299;-93.048203174233194;-13.486935563234528
30525.725275000001;0;393.04892058957398;-89.880425767709696;403.19467371582925;393.04892058957398;-89.880425767709696;-12.880635992294343
30550.145055000001;0;390.135946255318;-88.903909756350203;400.13742855486248;390.135946255318;-88.903909756350203;-12.837309287446297
30574.564835000001;0;384.57344925494402;-89.534470899607598;394.85840417941932;384.57344925494402;-89.534470899607598;-13.105854655201755
30598.984615000001;0;383.94505541406301;-89.952685601306499;394.34159205414215;383.94505541406301;-89.952685601306499;-13.185739240445557
30623.404396000002;0;376.60226923276798;-94.624341250448893;388.30791280677204;376.60226923276798;-94.624341250448893;-14.104062751019081
30647.824175999998;0;383.67112142641201;-94.633051687739496;395.16951285281988;383.67112142641201;-94.633051687739496;-13.855531520081511
30672.243955999998;0;386.310756445104;-96.038797180936797;398.0696561019812;386.310756445104;-96.038797180936797;-13.960994439910364
30696.663735999999;0;377.77511413728098;-94.803498707997406;389.48907587853211;377.77511413728098;-94.803498707997406;-14.087580142637446
30721.083515999999;0;378.963993219413;-94.953463426997402;390.67872782324025;378.963993219413;-94.953463426997402;-14.066472626978323
30745.503296999999;0;388.41991292170502;-92.473558063413904;399.27607954273009;388.41991292170502;-92.473558063413904;-13.391468424429446
30769.923076999999;0;383.564889919282;-92.827060570173998;394.63766666765309;383.564889919282;-92.827060570173998;-13.604649421601364
30794.342857;0;385.46219292476002;-90.841013066306104;396.02170626024747;385.46219292476002;-90.841013066306104;-13.260803515622525
30818.762637;0;383.863617275195;-87.215866771763203;393.64690280039969;383.863617275195;-87.215866771763203;-12.800595081659694
30843.182418;0;389.91877101063398;-88.005170237123906;399.72685420785581;389.91877101063398;-88.005170237123906;-12.718622644020629
30867.602198;0;379.06650505974301;-93.9669995960016;390.53964238126093;379.06650505974301;-93.9669995960016;-13.922433423057026
30892.021978000001;0;383.435851910368;-91.132042319364302;394.11686295758528;383.435851910368;-91.132042319364302;-13.369557585681646
30916.441758000001;0;378.69066215738297;-89.357621039791098;389.09048053516818;378.69066215738297;-89.357621039791098;-13.276919383087145
30940.861538000001;0;378.93042599388599;-96.567526009237397;391.04162799304714;378.93042599388599;-96.567526009237397;-14.297071154463859
30965.281319000002;0;382.16597854039799;-99.409631922586698;394.88366650536977;382.16597854039799;-99.409631922586698;-14.580742872618945
30989.701099000002;0;384.36592908740698;-88.412178650243405;394.40319569814358;384.36592908740698;-88.412178650243405;-12.953899236776476
31014.120878999998;0;385.17746747966203;-86.930162956961595;394.86521078181858;385.17746747966203;-86.930162956961595;-12.71793065354872
31038.540658999998;0;378.364735829979;-96.284134440320997;390.42349809484006;378.364735829979;-96.284134440320997;-14.277271608990214
31062.960439999999;0;388.91092094013902;-91.993732799077407;399.64302984140119;388.91092094013902;-91.993732799077407;-13.308243917064246
31087.380219999999;0;385.759676083589;-96.564322811122906;397.66216331464858;385.759676083589;-96.564322811122906;-14.053632584190606
31111.799999999999;0;382.00851816028501;-92.704889900282595;393.09630443243844;382.00851816028501;-92.704889900282595;-13.640701722409096
31136.219779999999;0;384.40248382699201;-85.650598963467303;393.82901705583043;384.40248382699201;-85.650598963467303;-12.561163271288994
31160.63956;0;382.713281503963;-92.933128973442194;393.83501913913909;382.713281503963;-92.933128973442194;-13.64878980331356
31185.059341;0;380.19543938144102;-98.424228915971;392.72878805118228;380.19543938144102;-98.424228915971;-14.513983599218763
31209.479121;0;377.381033779993;-88.150212576363799;387.53955234803368;377.381033779993;-88.150212576363799;-13.147648056902826
31233.898901;0;378.09325051025201;-90.640917130000005;388.80622672428444;378.09325051025201;-90.640917130000005;-13.481194219371805
31258.318681000001;0;385.34529029699098;-88.558888900574701;395.39052790548305;385.34529029699098;-88.558888900574701;-12.942804416449038
31282.738462000001;0;381.02316996879398;-100.03022654337001;393.93489598585495;381.02316996879398;-100.03022654337001;-14.709942022564904
31307.158242000001;0;380.89784259557501;-96.448406856687896;392.91915412608307;380.89784259557501;-96.448406856687896;-14.209391657407181
31331.578022000002;0;381.50702252208799;-94.601713407610703;393.0611815141819;381.50702252208799;-94.601713407610703;-13.926640166653845
31355.997802000002;0;384.07568623827302;-96.632257265211194;396.04535839164976;384.07568623827302;-96.632257265211194;-14.122325328794888
31380.417581999998;0;380.06181544453102;-90.924717528490703;390.78675491452958;380.06181544453102;-90.924717528490703;-13.454371707006578
31404.837362999999;0;383.75179838565799;-93.335263863711106;394.93912726486764;383.75179838565799;-93.335263863711106;-13.669930164755145
31429.257142999999;0;380.39283243256199;-92.200600353738693;391.40727851134426;380.39283243256199;-92.200600353738693;-13.624740857587151
31453.676922999999;0;383.41814797755399;-92.726466920187505;394.4713853577191;383.41814797755399;-92.726466920187505;-13.595461910526426
31478.096702999999;0;382.46859320847699;-94.045673932659895;393.86141417549351;382.46859320847699;-94.045673932659895;-13.814463092776737
31502.516484;0;388.83589177820397;-90.358263387572805;399.19665141051615;388.83589177820397;-90.358263387572805;-13.082290652135024
31526.936264;0;383.366834888732;-90.415157707106403;393.8845399806969;383.366834888732;-90.415157707106403;-13.270424622234158
31551.356044;0;383.21405169987497;-93.928983414548398;394.55755390756991;383.21405169987497;-93.928983414548398;-13.772159753351147
31575.775824;0;377.82532510578898;-84.386121280151499;387.1343355425912;377.82532510578898;-84.386121280151499;-12.590200808960732
31600.195604;0;377.517433186228;-92.146550078135206;388.60056491315146;377.517433186228;-92.146550078135206;-13.716862960511584
31624.615385000001;0;384.75538134269698;-98.376905867096994;397.13312513582633;384.75538134269698;-98.376905867096994;-14.342498652825014
31649.035165000001;0;385.40239985611902;-93.132562249343096;396.49550308418839;385.40239985611902;-93.132562249343096;-13.585099126745835
31673.454945000001;0;381.23939981836202;-93.179652791037995;392.46137092473612;381.23939981836202;-93.179652791037995;-13.734538087226611
31697.874725000001;0;385.21659489334098;-96.815361960070206;397.19647442126143;385.21659489334098;-96.815361960070206;-14.107784463790138
31722.294505000002;0;376.76969978277299;-87.332833731757106;386.75887904742359;376.76969978277299;-87.332833731757106;-13.050332863622177
31746.714285999999;0;379.58840697665602;-86.677497630054205;389.35889267677385;379.58840697665602;-86.677497630054205;-12.86272661547423
31771.134065999999;0;381.43300593100201;-87.391906236423694;391.31634682082432;381.43300593100201;-87.391906236423694;-12.904579380137875
31795.553845999999;0;379.79923045897698;-95.170277827726693;391.54161622877052;379.79923045897698;-95.170277827726693;-14.067542447386334
31819.973625999999;0;385.68631061265199;-92.810409863260503;396.6959823000297;385.68631061265199;-92.810409863260503;-13.530239788906208
31844.393407;0;375.68522118570797;-89.664211653576203;386.23704673271777;375.68522118570797;-89.664211653576203;-13.423574737636278
31868.813187;0;379.05034676906303;-91.168758451086106;389.86011324994428;379.05034676906303;-91.168758451086106;-13.523839522916568
31893.232967;0;378.34061377751999;-88.826373596753399;388.62802868540064;378.34061377751999;-88.826373596753399;-13.212542683542976
31917.652747;0;385.23570839142099;-87.958089005886904;395.14956211719067;385.23570839142099;-87.958089005886904;-12.861461823945062
31942.072527;0;390.03848668619702;-83.841887798665894;398.94797060030618;390.03848668619702;-83.841887798665894;-12.13157931691239
31966.492308000001;0;380.83620754031301;-90.838479442482907;391.51991816651008;380.83620754031301;-90.838479442482907;-13.415730139271588
31990.912088000001;0;380.25381510884603;-89.428240846839202;390.62817891927961;380.25381510884603;-89.428240846839202;-13.234345517745615
32015.331868000001;0;384.71311255644503;-90.818340575549797;395.28742701705607;384.71311255644503;-90.818340575549797;-13.282510660083084
32039.751648000001;0;382.79345577626901;-97.691778836576205;395.06267026560857;382.79345577626901;-97.691778836576205;-14.316716817533894
32064.171429000002;0;379.58960609714802;-95.874825254815505;391.5102184804752;379.58960609714802;-95.874825254815505;-14.175014355125331
32088.591208999998;0;379.72181992734698;-95.591543252894994;391.56915566781635;379.72181992734698;-95.591543252894994;-14.130088078105382
32113.010988999999;0;382.237180720315;-92.194841580553003;393.19861538296141;382.237180720315;-92.194841580553003;-13.56061732874384
32137.430768999999;0;376.198395966448;-94.943692775648898;387.99424986152201;376.198395966448;-94.943692775648898;-14.164333788051916
32161.850548999999;0;377.76797749865;-90.178743238752205;388.3823509835911;377.76797749865;-90.178743238752205;-13.426077751596623
32186.270329999999;0;378.33049595567599;-85.893538520280302;387.95832782607289;378.33049595567599;-85.893538520280302;-12.791209121910143
32210.69011;0;380.08820931979;-93.3491216320012;391.38357831338641;380.08820931979;-93.3491216320012;-13.798649856636915
32235.10989;0;374.09239606127102;-89.710029974315404;384.6985966556876;374.09239606127102;-89.710029974315404;-13.485284923069393
32259.52967;0;380.424508692686;-91.691470091677303;391.31845407755117;380.424508692686;-91.691470091677303;-13.551200606511989
32283.949451;0;377.49349898809498;-88.486661004388495;387.72571613703985;377.49349898809498;-88.486661004388495;-13.192282855258302
32308.369231000001;0;382.85769306133699;-91.075194103539403;393.54123559958276;382.85769306133699;-91.075194103539403;-13.380969052885851
32332.789011000001;0;390.16412255290197;-82.317887008869207;398.75340380877105;390.16412255290197;-82.317887008869207;-11.913695839163175
32357.208791000001;0;385.33890674977198;-93.820529508403396;396.59597175506792;385.33890674977198;-93.820529508403396;-13.683862911545789
32381.628571000001;0;377.351433503105;-87.4942424726502;387.36203586917395;377.351433503105;-87.4942424726502;-13.054160902198761
32406.048352000002;0;381.91214223067499;-91.974455985742495;392.83098775058033;381.91214223067499;-91.974455985742495;-13.540485356580309
32430.468132000002;0;388.188311877606;-91.486087350673898;398.82310572122151;388.188311877606;-91.486087350673898;-13.261169304660552
32454.887911999998;0;382.08478932012099;-95.072143040202903;393.73531542402702;382.08478932012099;-95.072143040202903;-13.972848799982586
32479.307691999998;0;381.46823807546298;-92.462540466969699;392.51412465031638;381.46823807546298;-92.462540466969699;-13.624922514839731
32503.727472999999;0;384.36986056744303;-91.907942169134003;395.2053384588832;384.36986056744303;-91.907942169134003;-13.447685891295414
32528.147252999999;0;380.25832478846502;-92.136143780408304;391.26137371538965;380.25832478846502;-92.136143780408304;-13.620207430518512
32552.567032999999;0;378.04188154992403;-96.550279638324895;390.17639690791844;378.04188154992403;-96.550279638324895;-14.326838769431971
32576.986813;0;380.09138657271399;-91.954475792487202;391.05637415216671;380.09138657271399;-91.954475792487202;-13.600098529866159
32601.406593;0;378.262121142269;-97.399322649394506;390.60064048028579;378.262121142269;-97.399322649394506;-14.439514311222696
32625.826374;0;381.38282378696198;-91.891345312767697;392.296925329663;381.38282378696198;-91.891345312767697;-13.546784582629277
32650.246154;0;378.28927240318399;-91.026525234019502;389.08688221464104;378.28927240318399;-91.026525234019502;-13.529683817184553
32674.665934000001;0;378.95906490922403;-88.3747430199127;389.12731602999685;378.95906490922403;-88.3747430199127;-13.126990630759908
32699.085714000001;0;387.22093590345798;-86.7090923499007;396.81043320216958;387.22093590345798;-86.7090923499007;-12.621835723312712
32723.505495000001;0;382.29277744175101;-96.097326900324106;394.18582410015193;382.29277744175101;-96.097326900324106;-14.110152651435001
32747.925275000001;0;387.16402411341602;-90.330240642436706;397.56198754686585;387.16402411341602;-90.330240642436706;-13.13289508106438
32772.345054999998;0;373.16781790960698;-94.107003555017997;384.85107306790991;373.16781790960698;-94.107003555017997;-14.153963271032811
32796.764835000002;0;385.17558874645101;-89.016200768407202;395.32786161035563;385.17558874645101;-89.016200768407202;-13.012908615518489
32821.184614999998;0;377.50364462076402;-92.794819593432294;388.74140536523475;377.50364462076402;-92.794819593432294;-13.810166921372536
32845.604396000002;0;370.78619589599998;-81.842725896025698;379.7112519390476;370.78619589599998;-81.842725896025698;-12.447173160838743
32870.024175999999;0;379.47257924454698;-95.813127215373598;391.38164717484943;379.47257924454698;-95.813127215373598;-14.170452525103599
32894.443956000003;0;374.29074078782799;-85.959912958233701;384.03471884100293;374.29074078782799;-85.959912958233701;-12.934305151375417
32918.863735999999;0;376.00707405292798;-90.778256098134904;386.8100457822452;376.00707405292798;-90.778256098134904;-13.57301579393596
32943.283516000003;0;375.31945444902902;-94.557523569910899;387.04756574817912;375.31945444902902;-94.557523569910899;-14.140744971766866
32967.703297;0;380.29739706370799;-92.945012561621098;391.49059448920536;380.29739706370799;-92.945012561621098;-13.733912116027208
32992.123076999997;0;382.49946042765902;-89.946590783734706;392.93285230566676;382.49946042765902;-89.946590783734706;-13.232957057708294
33016.542857;0;381.93176625978401;-87.537350207956706;391.83499302608078;381.93176625978401;-87.537350207956706;-12.909022168000211
33040.962636999997;0;377.00053972139801;-92.106919699110705;388.0890253623308;377.00053972139801;-92.106919699110705;-13.729274364253719
33065.382418000001;0;381.30062850446097;-88.141717887921203;391.35550555745459;381.30062850446097;-88.141717887921203;-13.015910092524242
33089.802197999998;0;381.67457726075997;-95.859083127750296;393.52820323996184;381.67457726075997;-95.859083127750296;-14.098454580576879
33114.221978000001;0;381.452299806155;-89.6858134543847;391.85380202618865;381.452299806155;-89.6858134543847;-13.230888582467873
33138.641757999998;0;377.19159444737602;-97.236980802621403;389.52346445029872;377.19159444737602;-97.236980802621403;-14.455654788500851
33163.061538000002;0;375.96626456520403;-82.525952059925899;384.91708828591925;375.96626456520403;-82.525952059925899;-12.380287612791289
33187.481318999999;0;382.83209163773898;-91.832467929198501;393.69228155209424;382.83209163773898;-91.832467929198501;-13.489048913213297
33211.901099000002;0;384.97986906878998;-89.630941592290299;395.27611270976547;384.97986906878998;-89.630941592290299;-13.106115838763301
33236.320878999999;0;381.38757466907902;-91.074585671489402;392.11103308526759;381.38757466907902;-91.074585671489402;-13.430596228148994
33260.740659000003;0;380.713179535645;-91.260047630304499;391.49830314526997;380.713179535645;-91.260047630304499;-13.479920563212083
33285.16044;0;378.64380493584503;-89.447162401664301;389.06545192037288;378.64380493584503;-89.447162401664301;-13.2913379917378
33309.580220000003;0;379.03073995089801;-88.3656890269813;389.19506269342429;379.03073995089801;-88.3656890269813;-13.123296164744094
33334;0;376.58236303996699;-91.5395124875307;387.54839504147128;376.58236303996699;-91.5395124875307;-13.662457704306432
33358.419779999997;0;374.28410265930501;-88.570931785646707;384.62111156417154;374.28410265930501;-88.570931785646707;-13.313615582152943
33382.83956;0;380.65553440218702;-93.522182080438796;391.97580845264082;380.65553440218702;-93.522182080438796;-13.803437400986319
33407.259340999997;0;370.33014677602802;-82.910667789965004;379.49782139629264;370.33014677602802;-82.910667789965004;-12.619459817409275
33431.679121000001;0;379.01886744123902;-90.241550303940002;389.61370519746606;379.01886744123902;-90.241550303940002;-13.392349375672298
33456.098900999998;0;388.050740439028;-87.444576107547206;397.78126030006297;388.050740439028;-87.444576107547206;-12.699095768902236
33480.518681000001;0;383.221689681268;-92.996187890703496;394.34395444125818;383.221689681268;-92.996187890703496;-13.640262392254495
33504.938461999998;0;384.00610193191;-91.941625285684495;394.85940381497011;384.00610193191;-91.941625285684495;-13.464714513224527
33529.358242000002;0;371.129749911955;-90.085513142267502;381.90665213873388;371.129749911955;-90.085513142267502;-13.643713246363655
33553.778021999999;0;380.87629405059897;-90.175069212380293;391.4055371059228;380.87629405059897;-90.175069212380293;-13.319905517061782
33578.197802000002;0;377.20333519616599;-84.785513832998106;386.61471704920473;377.20333519616599;-84.785513832998106;-12.668059640915624
33602.617581999999;0;381.88106359571901;-92.479970090682201;392.91944670755487;381.88106359571901;-92.479970090682201;-13.613211938881873
33627.037363000003;0;385.31407042435899;-92.218723800406707;396.19594380352203;385.31407042435899;-92.218723800406707;-13.459642320996753
33651.457143;0;379.55510620253801;-91.495841066440804;390.42741652818813;379.55510620253801;-91.495841066440804;-13.553186220011048
33675.876923000003;0;379.680747763353;-94.775003371309893;391.33076991998809;379.680747763353;-94.775003371309893;-14.015621426974059
33700.296703;0;376.154429625597;-87.908933210122797;386.29022180881049;376.154429625597;-87.908933210122797;-13.154181707795292
33724.716483999997;0;382.60272676948898;-86.887482018651596;392.3445947926258;382.60272676948898;-86.887482018651596;-12.794627789409651
33749.136264000001;0;382.44278450335099;-90.438061915559899;392.99049156655076;382.44278450335099;-90.438061915559899;-13.30459967748091
33773.556043999997;0;381.10856427528302;-83.305450203479197;390.10708247553242;381.10856427528302;-83.305450203479197;-12.330184648291947
33797.975824000001;0;378.493469461833;-88.093141442080807;388.60996898482927;378.493469461833;-88.093141442080807;-13.10214712664748
33822.395603999998;0;380.42069192542101;-83.105626202203595;389.39240869780247;380.42069192542101;-83.105626202203595;-12.32307433835074
33846.815385000002;0;380.24775097848197;-89.523400681840599;390.6440725184948;380.24775097848197;-89.523400681840599;-13.248135559697971
33871.235164999998;0;380.70861231376199;-83.460418221193706;389.74952071750761;380.70861231376199;-83.460418221193706;-12.364996003373729
33895.654945000002;0;379.79768244865699;-83.613238320608204;388.89259856138904;379.79768244865699;-83.613238320608204;-12.415727891052876
33920.074724999999;0;375.87443377904901;-91.209433368457695;386.78256256469962;375.87443377904901;-91.209433368457695;-13.639715337970618
33944.494505000002;0;377.288930108312;-83.964527601079993;386.5190534469773;377.288930108312;-83.964527601079993;-12.546540363821745
33968.914285999999;0;380.34078098381798;-95.7010268579197;392.19611958947388;380.34078098381798;-95.7010268579197;-14.123523926023282
33993.334066000003;0;380.25972510223397;-81.568844350563396;388.90993160822336;380.25972510223397;-81.568844350563396;-12.106946555280345
34017.753846;0;374.85776866730703;-90.802973164107797;385.69875118500698;374.85776866730703;-90.802973164107797;-13.616652643119306
34042.173626000003;0;373.65249149927303;-97.373635173753101;386.13185472137036;373.65249149927303;-97.373635173753101;-14.606382882510465
34066.593407;0;373.64740950293702;-90.818016392703299;384.52607028621719;373.64740950293702;-90.818016392703299;-13.661289473976799
34091.013186999997;0;382.54161643818702;-88.924654677120699;392.74124117106186;382.54161643818702;-88.924654677120699;-13.086420712450513
34115.432967000001;0;383.17165804638;-89.437536381726304;393.47120916789402;383.17165804638;-89.437536381726304;-13.138392256673294
34139.852746999997;0;380.13724577565802;-89.903876147795401;390.62390169100144;380.13724577565802;-89.903876147795401;-13.306172100131056
34164.272527000001;0;374.98437550236201;-80.822800363553895;383.59562944525754;374.98437550236201;-80.822800363553895;-12.16325513061904
34188.692307999998;0;377.02101810263002;-91.054230943476597;387.86044018931813;377.02101810263002;-91.054230943476597;-13.577493347865126
34213.112088000002;0;379.70459559801498;-88.572743866518195;389.89833402349376;379.70459559801498;-88.572743866518195;-13.130445343867322
34237.531867999998;0;379.26629511036799;-85.706671665145606;388.82972645447495;379.26629511036799;-85.706671665145606;-12.733827189486078
34261.951648000002;0;383.77248891661498;-92.295143059334606;394.71472822989062;383.77248891661498;-92.295143059334606;-13.52251574803708
34286.371428999999;0;375.30492806603303;-91.9728832392219;386.4101451592411;375.30492806603303;-91.9728832392219;-13.769638421399049
34310.791209000003;0;381.50971574460499;-89.758371663209601;391.92630492371927;381.50971574460499;-89.758371663209601;-13.23929321501182
34335.210988999999;0;376.77039012985;-91.857151604051694;387.80621859300953;376.77039012985;-91.857151604051694;-13.701497247922056
34359.630769000003;0;386.40698641491701;-90.276124647998699;396.8124718701755;386.40698641491701;-90.276124647998699;-13.150121719307833
34384.050549;0;378.95318077162398;-88.2084126333217;389.08384350448353;378.95318077162398;-88.2084126333217;-13.103333945486625
34408.470329999996;0;380.84728521585498;-90.139598674444201;391.36913765073075;380.84728521585498;-90.139598674444201;-13.315830804336347
34432.89011;0;381.46247688918601;-87.602579930561902;391.39217325455456;381.46247688918601;-87.602579930561902;-12.933677420097201
34457.309889999997;0;383.11089352089198;-95.982414572559904;394.95136490656034;383.11089352089198;-95.982414572559904;-14.06505150837245
34481.729670000001;0;380.48207897422998;-88.601515144632501;390.6620546027944;380.48207897422998;-88.601515144632501;-13.108651045189539
34506.149450999997;0;379.290225718236;-90.023508353448904;389.82727890907518;379.290225718236;-90.023508353448904;-13.351935869539432
34530.569231000001;0;376.44205217856802;-85.792319392774004;386.09447123107503;376.44205217856802;-85.792319392774004;-12.838606389550531
34554.989010999998;0;377.30188214939898;-93.149517837173804;388.63034228785699;377.30188214939898;-93.149517837173804;-13.868048911694965
34579.408791000002;0;381.26605826098302;-81.363565547454897;389.85104460609347;381.26605826098302;-81.363565547454897;-12.046428142244405
34603.828570999998;0;380.46570029684699;-88.971701860551605;390.73023025398624;380.46570029684699;-88.971701860551605;-13.16206455832908
34628.248352000002;0;376.56116817614998;-90.838706287395198;387.36285823263228;376.56116817614998;-90.838706287395198;-13.562473292452207
34652.668131999999;0;375.86874530224998;-90.108590241947894;386.51891510051473;375.86874530224998;-90.108590241947894;-13.481332230394452
34677.087912000003;0;373.87266182920598;-85.113949529709899;383.43858917407073;373.87266182920598;-85.113949529709899;-12.82508663073318
34701.507691999999;0;383.30526753423902;-86.766470686053594;393.00298797185798;383.30526753423902;-86.766470686053594;-12.754741297048046
34725.927473000003;0;378.31277680515899;-94.206414483887698;389.86588158486001;378.31277680515899;-94.206414483887698;-13.983237021781695
34750.347253;0;377.17835655497601;-87.270649974439394;387.14296971593541;377.17835655497601;-87.270649974439394;-13.027710836881385
34774.767032999996;0;378.22572346414199;-80.092456326929906;386.61285474031359;378.22572346414199;-80.092456326929906;-11.956235881068752
34799.186813;0;381.72177198424401;-81.802019394396297;390.38837275691543;381.72177198424401;-81.802019394396297;-12.095402408683576
34823.606592999997;0;379.84404598387903;-91.138500716262101;390.62478874517336;379.84404598387903;-91.138500716262101;-13.492300200403474
34848.026374000001;0;378.66308918938802;-89.162788152499402;389.01894286214122;378.66308918938802;-89.162788152499402;-13.249923493099324
34872.446153999997;0;376.480942874579;-92.373781431015502;387.6477987085662;376.480942874579;-92.373781431015502;-13.785817450781753
34896.865934000001;0;378.53889228859498;-87.893061485035403;388.60890781386973;378.53889228859498;-87.893061485035403;-13.0718975090881
34921.285713999998;0;377.57100875286;-85.783109533109297;387.19324442947317;377.57100875286;-85.783109533109297;-12.800155988361119
34945.705495000002;0;380.50243904525502;-88.942275945975894;390.7593051609112;380.50243904525502;-88.942275945975894;-13.156636649855766
34970.125274999999;0;372.56900151565299;-86.032620744711593;382.37321130352996;372.56900151565299;-86.032620744711593;-13.002670275554369
34994.545055000002;0;383.21432613520699;-90.945164881066802;393.85815057010717;383.21432613520699;-90.945164881066802;-13.350560362338554
35018.964834999999;0;374.92780946849598;-88.537434260796104;385.23984682056141;374.92780946849598;-88.537434260796104;-13.286721074494791
35043.384615000003;0;379.69180879730197;-90.904064213693601;390.42210306069285;379.69180879730197;-90.904064213693601;-13.464057916471704
35067.804396;0;376.71325011199701;-86.205547139514394;386.45086255249458;376.71325011199701;-86.205547139514394;-12.889406017682312
35092.224176000003;0;385.98471614515103;-93.833713821127404;397.22659395755215;385.98471614515103;-93.833713821127404;-13.663674353364394
35116.643956;0;374.581133478879;-86.290321746668397;384.39178605358535;374.581133478879;-86.290321746668397;-12.972616305624397
35141.063735999996;0;383.187578530417;-87.663718138597801;393.08732848807023;383.187578530417;-87.663718138597801;-12.886082874148881
35165.483516;0;373.583964614195;-84.297145363588001;382.97648404740204;373.583964614195;-84.297145363588001;-12.715523267193975
35189.903296999997;0;380.90494856611502;-86.102851813365803;390.51540421928189;380.90494856611502;-86.102851813365803;-12.737530429187043
35214.323077000001;0;383.042085593602;-81.065968694338096;391.52641113499317;383.042085593602;-81.065968694338096;-11.949594100192085
35238.742856999997;0;375.73071771983803;-83.990694108307494;385.00390768803879;375.73071771983803;-83.990694108307494;-12.600715754161023
35263.162637000001;0;381.36533974566203;-84.606828036797793;390.63773206101393;381.36533974566203;-84.606828036797793;-12.50861575526997
35287.582417999998;0;373.93077380457299;-90.361299737888103;384.69388881084029;373.93077380457299;-90.361299737888103;-13.585223351909789
35312.002198000002;0;377.12492521557999;-92.664027328894093;388.34241486047705;377.12492521557999;-92.664027328894093;-13.804765683060761
35336.421977999998;0;377.709289373883;-84.604690289442999;387.0688064134028;377.709289373883;-84.604690289442999;-12.625520467100403
35360.841758000002;0;379.973303858186;-89.661167927061996;390.40855098082847;379.973303858186;-89.661167927061996;-13.277046328237974
35385.261537999999;0;378.50210275166899;-83.373099507964099;387.57569003873283;378.50210275166899;-83.373099507964099;-12.422237092060479
35409.681319000003;0;381.59968399587802;-81.678850267853406;390.24319777137998;381.59968399587802;-81.678850267853406;-12.081476105565667
35434.101099;0;380.22454378709199;-80.319821346156601;388.61546212056561;380.22454378709199;-80.319821346156601;-11.927979538234773
35458.520879000003;0;384.41467670387198;-96.537794507486694;396.35109364515716;384.41467670387198;-96.537794507486694;-14.097126084903897
35482.940659;0;374.32852738924203;-90.424155652959598;385.09527956461523;374.32852738924203;-90.424155652959598;-13.58041294660805
35507.360439999997;0;375.25324406926802;-89.971244483070606;385.88835434402802;375.25324406926802;-89.971244483070606;-13.482806550614477
35531.780220000001;0;373.74374479859802;-85.361735624675603;383.36798599379239;373.74374479859802;-85.361735624675603;-12.865472144271861
35556.199999999997;0;380.48069607960599;-90.235185414622606;391.03445983190892;380.48069607960599;-90.235185414622606;-13.341831304967981
35580.619780000001;0;378.13885969012398;-82.366120211699894;387.00539397594372;378.13885969012398;-82.366120211699894;-12.288213206984807
35605.039559999997;0;375.92328073543598;-85.347056900972106;385.48986124222671;375.92328073543598;-85.347056900972106;-12.791214321179201
35629.459341000002;0;375.68410861468197;-91.543671628379002;386.67660037919626;375.68410861468197;-91.543671628379002;-13.694494682035103
35653.879120999998;0;377.43969507394701;-95.334937686608399;389.29355730762313;377.43969507394701;-95.334937686608399;-14.17546044176445
35678.298901000002;0;375.16680045673701;-81.379988744048404;383.89169140908291;375.16680045673701;-81.379988744048404;-12.238811940158998
35702.718680999998;0;377.09825275681601;-87.376757015008806;387.08886563514505;377.09825275681601;-87.376757015008806;-13.045685022219169
35727.138462000003;0;373.44492766292598;-89.590207548992296;384.04103854385085;373.44492766292598;-89.590207548992296;-13.490427251038525
35751.558241999999;0;379.053421732679;-91.071743256076502;389.84042754305631;379.053421732679;-91.071743256076502;-13.509870633921608
35775.978022000003;0;381.18035411150299;-94.439202467786998;392.70501056559294;381.18035411150299;-94.439202467786998;-13.91509776975157
35800.397802;0;377.23370773306402;-86.298870266922805;386.97902431447352;377.23370773306402;-86.298870266922805;-12.885685764716015
35824.817582000003;0;380.07490085056497;-87.688207540381299;390.05916474069898;380.07490085056497;-87.688207540381299;-12.991555998541985
35849.237363;0;373.76663414133702;-85.169989395205405;383.34765408297915;373.76663414133702;-85.169989395205405;-12.836771146391381
35873.657142999997;0;376.74036816597902;-90.870014636851806;387.54440334746045;376.74036816597902;-90.870014636851806;-13.5607600763588
35898.076923000001;0;383.92725756410698;-88.412515312678096;393.9757758601545;383.92725756410698;-88.412515312678096;-12.968247879727118
35922.496702999997;0;377.89475419348503;-77.710348766083897;385.8022078115946;377.89475419348503;-77.710348766083897;-11.620322614516978
35946.916484000001;0;375.14629817933098;-88.774576535579897;385.50703038560408;375.14629817933098;-88.774576535579897;-13.313559757096279
35971.336263999998;0;379.972469588894;-83.549775981801503;389.04966612515193;379.972469588894;-83.549775981801503;-12.401065873366957
35995.756044000002;0;378.93331995000301;-78.063565856677599;386.89065804512671;378.93331995000301;-78.063565856677599;-11.640579364797976
36020.175823999998;0;376.51160553412501;-87.426098085261401;386.52853934515406;376.51160553412501;-87.426098085261401;-13.072439397276636
36044.595604000002;0;374.80325552886598;-80.415092654701496;383.33284164248255;374.80325552886598;-80.415092654701496;-12.109388017906179
36069.015384999999;0;375.34165421605002;-87.050431456587404;385.30395145445743;375.34165421605002;-87.050431456587404;-13.057374561650338
36093.435165000003;0;373.26644700339898;-81.063473849423602;381.9674426585039;373.26644700339898;-81.063473849423602;-12.25284139652994
36117.854944999999;0;370.11397378258698;-90.003143081495907;380.90014354642307;370.11397378258698;-90.003143081495907;-13.667714474116448
36142.274725000003;0;375.01849737974601;-83.397685940591899;384.17970716476964;375.01849737974601;-83.397685940591899;-12.537578145614148
36166.694504999999;0;372.19583659962302;-85.702037974698598;381.93530878292722;372.19583659962302;-85.702037974698598;-12.966944999031721
36191.114286000004;0;380.70997065671901;-88.357071791684902;390.82867588374427;380.70997065671901;-88.357071791684902;-13.066172146266025
36215.534066;0;372.25499853257401;-84.761370615511197;381.78301937240047;372.25499853257401;-84.761370615511197;-12.827382564209163
36239.953845999997;0;373.23968035560301;-83.924162072112395;382.5586542890631;373.23968035560301;-83.924162072112395;-12.672381247219951
36264.373626000001;0;381.86187585668102;-85.582369385970395;391.33468308150242;381.86187585668102;-85.582369385970395;-12.632310236316028
36288.793406999997;0;375.37485381974301;-84.411154519860702;384.74865027387591;375.37485381974301;-84.411154519860702;-12.673382543594601
36313.213187000001;0;378.73748824032498;-88.318933044680705;388.89885437314047;378.73748824032498;-88.318933044680705;-13.12639699955179
36337.632966999998;0;375.97129589855501;-87.820824069981597;386.09184461727432;375.97129589855501;-87.820824069981597;-13.147634163879891
36362.052747000002;0;375.74211335409899;-89.395885225176499;386.23019048618852;375.74211335409899;-89.395885225176499;-13.382897720734363
36386.472526999998;0;375.35023818981398;-91.703222883824296;386.39006508505162;375.35023818981398;-91.703222883824296;-13.729201871676706
36410.892308000002;0;373.50691688463502;-88.893010323237206;383.93929760444269;373.50691688463502;-88.893010323237206;-13.387096152426048
36435.312087999999;0;378.33330958299899;-92.203224565286106;389.40663548566033;378.33330958299899;-92.203224565286106;-13.696498462212954
36459.731868000003;0;383.90188939887503;-86.9432327545058;393.62391493128342;383.90188939887503;-86.9432327545058;-12.760662553433784
36484.151647999999;0;377.547713756593;-82.006083503372807;386.35123125776687;377.547713756593;-82.006083503372807;-12.254701202842522
36508.571429000003;0;374.36948736027699;-92.630050966907206;385.65896775328383;374.36948736027699;-92.630050966907206;-13.89754391581366
36532.991209;0;382.05631560788402;-88.280797957471506;392.12310258881587;382.05631560788402;-88.280797957471506;-13.010841255692602
36557.410989000004;0;377.118699083058;-84.894820924414802;386.55613281629167;377.118699083058;-84.894820924414802;-12.686617979881273
36581.830769;0;372.30978461319802;-80.198319134581496;380.8495058559721;372.30978461319802;-80.198319134581496;-12.15619463615425
36606.250548999997;0;385.79807438964002;-85.925014976837403;395.25088538993049;385.79807438964002;-85.925014976837403;-12.555992864191508
36630.670330000001;0;376.92782527378398;-81.216989262133296;385.5785066759164;376.92782527378398;-81.216989262133296;-12.159667855082585
36655.090109999997;0;379.371175982105;-83.9196799590528;388.5421493872642;379.371175982105;-83.9196799590528;-12.473382485158043
36679.509890000001;0;376.082690299604;-90.060506359395205;386.71576739085583;376.082690299604;-90.060506359395205;-13.467014697909768
36703.929669999998;0;374.72910713093802;-86.960423784889997;384.68691040376939;374.72910713093802;-86.960423784889997;-13.064927413661223
36728.349451000002;0;377.64282893579599;-85.681044777520697;387.24068443385227;377.64282893579599;-85.681044777520697;-12.783075566535071
36752.769230999998;0;381.62277629765401;-84.800021007184696;390.93092350432988;381.62277629765401;-84.800021007184696;-12.528086568475832
36777.189011000002;0;380.72033448962401;-85.275195639360902;390.15360063085723;380.72033448962401;-85.275195639360902;-12.624954233305598
36801.608790999999;0;378.85075758085497;-87.808987420594306;388.89370628928651;378.85075758085497;-87.808987420594306;-13.049439801425565
36826.028571000003;0;384.25028989856497;-82.650455488465397;393.03865341666085;384.25028989856497;-82.650455488465397;-12.139102541923611
36850.448351999999;0;380.65286214324198;-85.426385096107595;390.12083862366342;380.65286214324198;-85.426385096107595;-12.648787955234306
36874.868132000003;0;377.38948235207403;-92.626133297365001;388.59030090776537;377.38948235207403;-92.626133297365001;-13.79003199308981
36899.287912;0;370.37806086826703;-90.209587027346402;381.20555814964462;370.37806086826703;-90.209587027346402;-13.688485641871321
36923.707692000004;0;378.19777085217498;-87.8180784571651;388.25966669416368;378.19777085217498;-87.8180784571651;-13.072504417037942
36948.127473;0;376.85086849240798;-88.842080304588904;387.18147207263053;376.85086849240798;-88.842080304588904;-13.265193559776813
36972.547252999997;0;376.75710910248199;-93.0855773553034;388.0861295779967;376.75710910248199;-93.0855773553034;-13.878161765553534
36996.967033000001;0;375.28634373104501;-88.838690840308999;385.65807755217065;375.28634373104501;-88.838690840308999;-13.318037766886384
37021.386812999997;0;374.91467738276998;-90.513051519136894;385.6859186077869;374.91467738276998;-90.513051519136894;-13.572803438351828
37045.806593000001;0;381.585457690255;-80.535387108688994;389.99155131544552;381.585457690255;-80.535387108688994;-11.917641817947512
37070.226373999998;0;374.94741817599203;-81.958516818716504;383.80042323578289;374.94741817599203;-81.958516818716504;-12.330157555130981
37094.646154000002;0;375.75027026685899;-87.238052549261695;385.74440166800258;375.75027026685899;-87.238052549261695;-13.070809783791702
37119.065933999998;0;376.06059129570201;-90.038930612941002;386.68925166287596;376.06059129570201;-90.038930612941002;-13.464668281645467
37143.485714000002;0;385.57790719969898;-87.782831299835607;395.44424131793232;385.57790719969898;-87.782831299835607;-12.825669406322596
37167.905494999999;0;373.86135963967001;-87.087452466070502;383.87047373906313;373.86135963967001;-87.087452466070502;-13.112674967201951
37192.325275000003;0;379.87481647134399;-87.822752773156694;389.89448841166279;379.87481647134399;-87.822752773156694;-13.017431569201859
37216.745054999999;0;378.21695043143097;-87.749706566804804;388.26289108825722;378.21695043143097;-87.749706566804804;-13.062036110837356
37241.164835000003;0;373.49004794430499;-91.752100001676794;384.59493466263558;373.49004794430499;-91.752100001676794;-13.802046504970367
37265.584615;0;370.42673990259499;-86.893656374729801;380.48190121612146;370.42673990259499;-86.893656374729801;-13.201590544898018
37290.004395999997;0;380.13781305968502;-87.759852058629093;390.13657679222092;380.13781305968502;-87.759852058629093;-12.999731375713962
37314.424176;0;375.977544575244;-86.434735919162307;385.78501474039257;375.977544575244;-86.434735919162307;-12.946960600739821
37338.843955999997;0;370.44780679588399;-87.446362450591593;380.62901080411723;370.44780679588399;-87.446362450591593;-13.281866024681751
37363.263736000001;0;379.58721291082998;-81.705397470517397;388.28111489129498;379.58721291082998;-81.705397470517397;-12.147462332413648
37387.683515999997;0;373.42795377858801;-86.742142654834495;383.37010313222777;373.42795377858801;-86.742142654834495;-13.077108048085872
37412.103297000001;0;379.63970568331399;-90.236798846261806;390.21658857272325;379.63970568331399;-90.236798846261806;-13.370556824405579
37436.523076999998;0;378.58168061825802;-78.271293272666099;386.58826191481864;378.58168061825802;-78.271293272666099;-11.681248727772328
37460.942857000002;0;378.65401793450701;-88.889605171840699;388.94758927849347;378.65401793450701;-88.889605171840699;-13.211058516993511
37485.362636999998;0;375.16750344421399;-89.063833115302899;385.59437497162077;375.16750344421399;-89.063833115302899;-13.354659901670928
37509.782418000003;0;376.97043484548402;-91.234400105869696;387.85361221763969;376.97043484548402;-91.234400105869696;-13.605119299178124
37534.202197999999;0;380.47112929888402;-83.387877264530005;389.50201322284897;380.47112929888402;-83.387877264530005;-12.362053418620848
37558.621978000003;0;379.40452172241402;-83.0341983065953;388.38443479603137;379.40452172241402;-83.0341983065953;-12.344773960913033
37583.041757999999;0;375.02600534872403;-85.371046288651897;384.62022857910154;375.02600534872403;-85.371046288651897;-12.824292463007584
37607.461538000003;0;378.69700402678802;-86.312512426758602;388.40863875599428;378.69700402678802;-86.312512426758602;-12.839509973250218
37631.881319;0;377.86183365906101;-89.4242067142563;388.29918115116078;377.86183365906101;-89.4242067142563;-13.314568646661694
37656.301098999997;0;375.23293774957;-87.129218059954695;385.21585924246654;375.23293774957;-87.129218059954695;-13.072443306927324
37680.720879;0;374.50954537018703;-85.7949153991906;384.21109703096613;374.50954537018703;-85.7949153991906;-12.903020503744701
37705.140658999997;0;374.573406541861;-82.343758733591201;383.51757650823538;374.573406541861;-82.343758733591201;-12.398315334344495
37729.560440000001;0;378.76755775487601;-89.1326916790604;389.1137359867264;378.76755775487601;-89.1326916790604;-13.242084159197498
37753.980219999998;0;377.94664284892201;-89.271709185039796;388.34662725661582;377.94664284892201;-89.271709185039796;-13.289792669587571
37778.400000000001;0;377.30558463367601;-83.846675573941596;386.50972717457171;377.30558463367601;-83.846675573941596;-12.528950985406041
37802.819779999998;0;373.17164361945902;-81.964410726490399;382.06706247384028;373.17164361945902;-81.964410726490399;-12.387887936275479
37827.239560000002;0;371.81297976084801;-84.170626958933298;381.22117774502067;371.81297976084801;-84.170626958933298;-12.755561481314414
37851.659340999999;0;376.71644536847901;-84.080621538866794;385.98553227993449;376.71644536847901;-84.080621538866794;-12.581822222515807
37876.079121000002;0;380.01373079760998;-83.137244716687903;389.00159004019622;380.01373079760998;-83.137244716687903;-12.340416952594836
37900.498900999999;0;376.37901636207101;-84.326867557378307;385.70997465676169;376.37901636207101;-84.326867557378307;-12.62844139984524
37924.918681000003;0;377.811139047018;-86.102232941559393;387.49819522873617;377.811139047018;-86.102232941559393;-12.838302833835108
37949.338462;0;378.61473608195303;-93.699241192771893;390.03674977943831;378.61473608195303;-93.699241192771893;-13.900223408274277
37973.758242000004;0;381.25113919543099;-84.940420381172004;390.59865098633418;381.25113919543099;-84.940420381172004;-12.560016136212411
37998.178022;0;370.58363302844498;-87.483444736114706;380.76972328621139;370.58363302844498;-87.483444736114706;-13.282601154747057
38022.597801999997;0;375.70834607012603;-82.945234033031298;384.75534194542882;375.70834607012603;-82.945234033031298;-12.449507650617907
38047.017582;0;372.72809728627101;-87.079156585447194;382.76495923513784;372.72809728627101;-87.079156585447194;-13.149950572484054
38071.437362999997;0;382.25822421583803;-92.7655975209139;393.35328403873547;382.25822421583803;-92.7655975209139;-13.640717231868186
38095.857143000001;0;372.17189269445998;-78.133295776717404;380.28506363083557;372.17189269445998;-78.133295776717404;-11.856417030932828
38120.276922999998;0;375.28359668213102;-84.775486593276995;384.73973159241461;375.28359668213102;-84.775486593276995;-12.729298898559895
38144.696703000001;0;372.96303997495102;-90.952819885933707;383.89301196109318;372.96303997495102;-90.952819885933707;-13.704963612665557
38169.116483999998;0;377.147647484564;-81.459599173346206;385.84454680690146;377.147647484564;-81.459599173346206;-12.188010131513227
38193.536264000002;0;371.79595986947402;-80.900624053406702;380.49592211677407;371.79595986947402;-80.900624053406702;-12.275870726744177
38217.956043999999;0;374.49679460011203;-89.703535733354101;385.0903445801045;374.49679460011203;-89.703535733354101;-13.470314271157818
38242.375824000002;0;377.69173801355601;-82.340646977232097;386.56310106932062;377.69173801355601;-82.340646977232097;-12.298628665709616
38266.795603999999;0;377.91218682857402;-81.044056125280406;386.5045407065648;377.91218682857402;-81.044056125280406;-12.103870571490095
38291.215385000003;0;370.27244771032798;-80.868604548242999;379.00054978189371;370.27244771032798;-80.868604548242999;-12.320110883866041
38315.635165;0;370.739293741224;-84.068412201121006;380.15144594458559;370.739293741224;-84.068412201121006;-12.776265535402761
38340.054945000003;0;376.005743338287;-88.348029684617998;386.24563864532098;376.005743338287;-88.348029684617998;-13.222627698687443
38364.474725;0;377.21171299490499;-83.1862322373713;386.27532364157111;377.21171299490499;-83.1862322373713;-12.436341517821173
38388.894504999997;0;371.40846123748901;-76.478103424865296;379.20066637898168;371.40846123748901;-76.478103424865296;-11.635358925864251
38413.314286000001;0;376.28662079372702;-86.239520846061396;386.04258307098758;376.28662079372702;-86.239520846061396;-12.908445977366574
38437.734065999997;0;376.011658100685;-85.556407048754906;385.62243945952974;376.011658100685;-85.556407048754906;-12.81864042295077
38462.153846000001;0;379.48453852561897;-78.924606865886105;387.6049645566174;379.48453852561897;-78.924606865886105;-11.748800154189011
38486.573625999998;0;383.184175917809;-81.977813511537803;391.85517041624303;383.184175917809;-81.977813511537803;-12.075730297303235
38510.993407000002;0;372.95814546184499;-82.308581044128999;381.93256051276467;372.95814546184499;-82.308581044128999;-12.445187652674964
38535.413186999998;0;372.23341926844699;-85.085936559670102;381.8341721487426;372.23341926844699;-85.085936559670102;-12.875588463757756
38559.832967000002;0;379.92787112107101;-83.493428784834407;388.9940101143427;379.92787112107101;-83.493428784834407;-12.394370729958899
38584.252746999999;0;377.66337473987801;-85.972470688516907;387.32530298987882;377.66337473987801;-85.972470688516907;-12.824444307203676
38608.672527000002;0;373.182454818927;-85.727822613036807;382.90260400610077;373.182454818927;-85.727822613036807;-12.937577700245118
38633.092307999999;0;377.60844123695898;-79.565339420761504;385.89995870762527;377.60844123695898;-79.565339420761504;-11.898657580339867
38657.512088000003;0;379.73037729135501;-84.998379552095997;389.12707945389383;379.73037729135501;-84.998379552095997;-12.617039999196464
38681.931868;0;377.50554305885299;-90.004873668951305;388.08673299189627;377.50554305885299;-90.004873668951305;-13.410105996053248
38706.351648000003;0;383.07184709480401;-83.349045801691204;392.03456923169074;383.07184709480401;-83.349045801691204;-12.275135937055046
38730.771429;0;377.70831861036902;-79.622900748484795;386.00955981824478;377.70831861036902;-79.622900748484795;-11.903961273561231
38755.191208999997;0;374.415434649237;-85.472875794507303;384.04756241924031;374.415434649237;-85.472875794507303;-12.859324025416299
38779.610989000001;0;368.48563759088199;-82.975318906975303;377.71228290654392;368.48563759088199;-82.975318906975303;-12.690158416857598
38804.030768999997;0;376.329090753988;-89.061245058391705;386.72404879846067;376.329090753988;-89.061245058391705;-13.314536199978173
38828.450549000001;0;377.04577213553898;-87.736603469753305;387.11913653769881;377.04577213553898;-87.736603469753305;-13.099323024430221
38852.870329999998;0;373.54645698971802;-80.945876221388602;382.21615665329955;373.54645698971802;-80.945876221388602;-12.226706471482636
38877.290110000002;0;372.59785914753297;-85.194655480599096;382.21367579376692;372.59785914753297;-85.194655480599096;-12.879302427652222
38901.709889999998;0;371.60149440507399;-81.934368543117699;380.52714935027132;371.60149440507399;-81.934368543117699;-12.434187997970223
38926.129670000002;0;371.36571962158501;-86.8491000066808;381.38597756344967;371.36571962158501;-86.8491000066808;-13.162857971541222
38950.549450999999;0;370.93008782666197;-86.677354649524204;380.92268751563563;370.93008782666197;-86.677354649524204;-13.152625199270171
38974.969231000003;0;375.89822555550597;-80.501701736396299;384.42164345706885;375.89822555550597;-80.501701736396299;-12.087773710726744
38999.389010999999;0;376.33536588968099;-85.487367524952205;385.92278712932506;376.33536588968099;-85.487367524952205;-12.79798330902695
39023.808791000003;0;373.82319021263999;-84.342590684768894;383.21984570762265;373.82319021263999;-84.342590684768894;-12.714278539894185
39048.228571;0;374.83146803922898;-86.478035371791805;384.67789127295634;374.83146803922898;-86.478035371791805;-12.991491525754537
39072.648351999997;0;374.83740477795698;-85.144204011628005;384.38602406623431;374.83740477795698;-85.144204011628005;-12.797563154192515
39097.068132;0;372.69649525582599;-82.885048489338004;381.80179260848928;372.69649525582599;-82.885048489338004;-12.538125429068108
39121.487911999997;0;375.08441417208599;-79.370014773935793;383.39003247350047;375.08441417208599;-79.370014773935793;-11.947866766567609
39145.907692000001;0;376.15146815054101;-85.468735405006797;385.73933131525303;376.15146815054101;-85.468735405006797;-12.801335254714715
39170.327472999998;0;377.28624543463297;-83.738210952253397;386.46733234213491;377.28624543463297;-83.738210952253397;-12.513875451919192
39194.747253000001;0;375.51365477862299;-83.970235101160696;384.78761064793014;375.51365477862299;-83.970235101160696;-12.604793776721344
39219.167032999998;0;375.86583346811801;-79.715955123057;384.22618113536237;375.86583346811801;-79.715955123057;-11.974212584063014
39243.586813000002;0;376.897843565058;-80.070494934768007;385.30931554153955;376.897843565058;-80.070494934768007;-11.993947075314626
39268.006592999998;0;381.801207681118;-82.220077234211004;390.5538417262847;381.801207681118;-82.220077234211004;-12.152929721973003
39292.426374000002;0;374.612774464334;-87.277648504529296;384.64544546939078;374.612774464334;-87.277648504529296;-13.114874439073198
39316.846153999999;0;378.15983977485303;-83.877816069093299;387.35042590277754;378.15983977485303;-83.877816069093299;-12.506036083619192
39341.265934000003;0;373.288029101223;-84.512925913962405;382.73540118052114;373.288029101223;-84.512925913962405;-12.756784846586289
39365.685713999999;0;375.07347605850902;-88.630280913846207;385.40295683541427;375.07347605850902;-88.630280913846207;-13.295177659089484
39390.105495000003;0;376.66408044825801;-85.013129707978507;386.13865608441392;376.66408044825801;-85.013129707978507;-12.718558994453996
39414.525275;0;376.86606390940301;-89.527133613302695;387.35402125133595;376.86606390940301;-89.527133613302695;-13.363304427093325
39438.945054999997;0;374.68351663439898;-84.766729134737105;384.15249056295573;374.68351663439898;-84.766729134737105;-12.74774595258123
39463.364835;0;375.88358538477598;-84.381864390603994;385.23858685202919;375.88358538477598;-84.381864390603994;-12.652532559044115
39487.784614999997;0;373.85404716416599;-87.3937927024879;383.93296756589149;373.85404716416599;-87.3937927024879;-13.15744684863073
39512.204396000001;0;381.79708913533602;-82.968106173288902;390.70797779697028;381.79708913533602;-82.968106173288902;-12.260294052024614
39536.624175999998;0;374.91457114237602;-80.557219605810602;383.47151300388737;374.91457114237602;-80.557219605810602;-12.12666212090298
39561.043956000001;0;376.84690034987;-85.849699150681403;386.50194973320299;376.84690034987;-85.849699150681403;-12.833564054400256
39585.463735999998;0;376.12643942420999;-86.727171781475505;385.99572634829457;376.12643942420999;-86.727171781475505;-12.984313380528585
39609.883516000002;0;373.67237381514099;-83.775014968764694;382.94816370581958;373.67237381514099;-83.775014968764694;-12.636407720506496
39634.303296999999;0;373.16556687062598;-94.674364495420093;384.98802006099788;373.16556687062598;-94.674364495420093;-14.235919279498876
39658.723077000002;0;367.80822589598199;-84.653240385974399;377.42424689544686;367.80822589598199;-84.653240385974399;-12.961248906945912
39683.142856999999;0;375.39735197120899;-85.494755036491696;385.00977261070335;375.39735197120899;-85.494755036491696;-12.82997696239191
39707.562637000003;0;385.804530274108;-88.295046756451299;395.77916931257136;385.804530274108;-88.295046756451299;-12.890688450106454
39731.982418;0;376.88905840300799;-87.447252121881903;386.90100057711658;376.88905840300799;-87.447252121881903;-13.062848041825751
39756.402198000003;0;382.257547250568;-81.959337881246299;390.94522058205609;382.257547250568;-81.959337881246299;-12.101493264292563
39780.821978;0;374.940548480573;-78.5780131146294;383.08604652213029;374.940548480573;-78.5780131146294;-11.836432632012885
39805.241757999996;0;371.42918752664099;-82.875076641947501;380.56263567921292;371.42918752664099;-82.875076641947501;-12.5780805598128
39829.661538;0;374.00744304621497;-83.422931776838695;383.19832071684607;374.00744304621497;-83.422931776838695;-12.574079454080572
39854.081318999997;0;369.57716864995501;-77.494798155618994;377.6145221366591;369.57716864995501;-77.494798155618994;-11.84249358007332
39878.501099000001;0;382.88031804342302;-85.820335012301399;392.38051410162609;382.88031804342302;-85.820335012301399;-12.633694310632162
39902.920878999998;0;370.94202147988898;-82.222375659847799;379.94539391698851;370.94202147988898;-82.222375659847799;-12.498013832329237
39927.340659000001;0;375.73099648102698;-86.161590968544601;385.48359430053091;375.73099648102698;-86.161590968544601;-12.91560454969523
39951.760439999998;0;372.830911500897;-87.509000491592104;382.96307098417094;372.830911500897;-87.509000491592104;-13.209074498650729
39976.180220000002;0;379.17904029129801;-91.843289412513499;390.14347925646604;379.17904029129801;-91.843289412513499;-13.615733611594958
40000.599999999999;0;372.82349793801097;-77.140805718245005;380.72045456160362;372.82349793801097;-77.140805718245005;-11.690092711409394
40025.019780000002;0;376.44614885250598;-83.836606405255594;385.66861365611908;376.44614885250598;-83.836606405255594;-12.555188632865097
40049.439559999999;0;376.08710096718403;-84.009433106134097;385.35579970296919;376.08710096718403;-84.009433106134097;-12.591875180287351
40073.859341000003;0;379.36164805364598;-85.288513304621205;388.83079934039546;379.36164805364598;-85.288513304621205;-12.670628295496059
40098.279121;0;374.75348481746602;-90.650755544672705;385.56158245299122;374.75348481746602;-90.650755544672705;-13.598316731604049
40122.698901000003;0;377.48842127473699;-76.657991341393796;385.19340055742202;377.48842127473699;-76.657991341393796;-11.479171571675758
40147.118681;0;374.04559246256599;-84.640970639994094;383.50254125827166;374.04559246256599;-84.640970639994094;-12.750450874685335
40171.538461999997;0;379.04430183475802;-79.592308976535804;387.3106226294542;379.04430183475802;-79.592308976535804;-11.858766508677581
40195.958242000001;0;378.41286614364702;-80.579161773484699;386.89701287961265;378.41286614364702;-80.579161773484699;-12.021007370816848
40220.378021999997;0;374.80460214763599;-77.697645362794702;382.77331919292692;374.80460214763599;-77.697645362794702;-11.711629865346659
40244.797802000001;0;368.295816585605;-83.308542795466593;377.60047910081056;368.295816585605;-83.308542795466593;-12.745812891456568
40269.217581999997;0;368.04743984222301;-86.568580392307595;378.09130786829019;368.04743984222301;-86.568580392307595;-13.235974031006826
40293.637363000002;0;378.74381120946202;-78.812176527590495;386.85686461336661;378.74381120946202;-78.812176527590495;-11.754835902782213
40318.057142999998;0;375.16145257985698;-79.995167798792096;383.59528460733873;375.16145257985698;-79.995167798792096;-12.036837865264035
40342.476923000002;0;370.33941516070701;-85.781945401831294;380.14447855847823;370.33941516070701;-85.781945401831294;-13.041466049563784
40366.896702999999;0;382.22691949584998;-86.338861038677905;391.85688320194544;382.22691949584998;-86.338861038677905;-12.728571205564966
40391.316484000003;0;375.34024832383301;-77.792200422372701;383.31700778644199;375.34024832383301;-77.792200422372701;-11.709217043389209
40415.736263999999;0;381.57815887105102;-84.195947180652396;390.75676430366275;381.57815887105102;-84.195947180652396;-12.443040636595596
40440.156044000003;0;375.01970636338802;-84.172816940499899;384.34989693322501;375.01970636338802;-84.172816940499899;-12.650333936397388
40464.575824;0;371.78269145856899;-81.669619797806206;380.64720735360157;371.78269145856899;-81.669619797806206;-12.389399601357876
40488.995604000003;0;374.71701253976801;-86.924295947394697;384.66696337569584;374.71701253976801;-86.924295947394697;-13.060092734810256
40513.415385;0;369.51000384197198;-85.487321754506794;379.26998974352392;369.51000384197198;-85.487321754506794;-13.026379941353373
40537.835164999997;0;376.90797405756803;-85.116254804195407;386.39927243729772;376.90797405756803;-85.116254804195407;-12.725513178284361
40562.254945000001;0;369.531608092407;-85.109756593598803;379.2061181557886;369.531608092407;-85.109756593598803;-12.970064372453081
40586.674724999997;0;374.00433724791799;-84.131740857110998;383.35022381616329;374.00433724791799;-84.131740857110998;-12.677578731393533
40611.094505000001;0;375.749224949763;-81.749255238266201;384.53923178572927;375.749224949763;-81.749255238266201;-12.274185335191779
40635.514285999998;0;378.62014908012202;-81.105001064933404;387.20955371374384;378.62014908012202;-81.105001064933404;-12.090722059610858
40659.934066000002;0;370.24189702138699;-77.905633816087203;378.34950784992651;370.24189702138699;-77.905633816087203;-11.882726273341314
40684.353845999998;0;374.83175521350199;-81.710080694974195;383.63443797919638;374.83175521350199;-81.710080694974195;-12.297598322840306
40708.773626000002;0;372.51984173890997;-88.022527698443497;382.77800076755432;372.51984173890997;-88.022527698443497;-13.294547396782747
40733.193406999999;0;375.691096968426;-85.1493197664918;385.21968666987357;375.691096968426;-85.1493197664918;-12.770179469219402
40757.613187000003;0;371.62547661745202;-81.257657415554306;380.40544391453176;371.62547661745202;-81.257657415554306;-12.333876284441329
40782.032966999999;0;376.44248268413401;-83.336097035068505;385.5565429848557;376.44248268413401;-83.336097035068505;-12.482707260708279
40806.452747000003;0;376.83635695857203;-76.946196579696206;384.61195651447127;376.83635695857203;-76.946196579696206;-11.540578463557795
40830.872527;0;372.77484605455197;-83.755900460553704;382.0682356764994;372.77484605455197;-83.755900460553704;-12.663055194974664
40855.292307999996;0;376.60545778809899;-80.710950672903394;385.15701784377165;376.60545778809899;-80.710950672903394;-12.096179817539857
40879.712088;0;375.76213317491602;-79.895034591963594;384.16194147860921;375.76213317491602;-79.895034591963594;-12.003549042620968
40904.131867999997;0;376.26488242832698;-78.977796391958705;384.46424290398244;376.26488242832698;-78.977796391958705;-11.854261910496907
40928.551648000001;0;373.36930085420101;-90.028309573499598;384.06995631657622;373.36930085420101;-90.028309573499598;-13.556612238327032
40952.971428999997;0;372.35016774994699;-82.673617187717397;381.41784751413365;372.35016774994699;-82.673617187717397;-12.518416080730523
40977.391209000001;0;373.54259466120698;-83.019064257188205;382.65681106752288;373.54259466120698;-83.019064257188205;-12.530210723555443
41001.810988999998;0;370.57742320235099;-84.711802483579305;380.13644401360847;370.57742320235099;-84.711802483579305;-12.876234558101437
41026.230769000002;0;377.42467920083601;-76.169731655188897;385.03404588461711;377.42467920083601;-76.169731655188897;-11.409856091378273
41050.650548999998;0;365.33109578780801;-80.008526221323294;373.98953704298833;365.33109578780801;-80.008526221323294;-12.352908472937141
41075.070330000002;0;380.49545103656402;-81.128621153458795;389.0483792920615;380.49545103656402;-81.128621153458795;-12.03627499570684
41099.490109999999;0;378.46863388856002;-82.549712527220805;387.36670207414534;378.46863388856002;-82.549712527220805;-12.304365151913771
41123.909890000003;0;369.84994795229699;-84.531337441017101;379.38704644450354;369.84994795229699;-84.531337441017101;-12.874148608395394
41148.329669999999;0;373.49117430683998;-80.627195713034098;382.09475522918422;373.49117430683998;-80.627195713034098;-12.181759300275884
41172.749451000003;0;380.627693300423;-86.996178369152602;390.44305085125831;380.627693300423;-86.996178369152602;-12.874366784820197
41197.169231;0;372.81947455337001;-84.532850557604505;382.2828317223325;372.81947455337001;-84.532850557604505;-12.775204211044001
41221.589010999996;0;368.16676810669901;-85.471666456908693;377.95790096921235;368.16676810669901;-85.471666456908693;-13.069964823027188
41246.008791;0;371.21516075575698;-80.074763644769803;379.75342440547951;371.21516075575698;-80.074763644769803;-12.172748490493374
41270.428570999997;0;376.19592763643902;-81.648641600199497;384.95438255122997;376.19592763643902;-81.648641600199497;-12.245418201397484
41294.848352000001;0;377.10196761499901;-83.533694856107203;386.24315159678491;377.10196761499901;-83.533694856107203;-12.490181066605683
41319.268131999997;0;379.28304975205498;-83.077667673516402;388.27507091660033;379.28304975205498;-83.077667673516402;-12.354872457268154
41343.687912000001;0;374.04600457127498;-80.907071824137304;382.69618211695081;374.04600457127498;-80.907071824137304;-12.205189486394088
41368.107691999998;0;372.020816691714;-84.727957906049298;381.5472643105951;372.020816691714;-84.727957906049298;-12.830297743692263
41392.527473000002;0;367.40753703652098;-84.184615558792203;376.92883647715809;367.40753703652098;-84.184615558792203;-12.90549066026189
41416.947252999998;0;375.50462398842097;-83.047897963114806;384.57856933632871;375.50462398842097;-83.047897963114806;-12.470986298081808
41441.367033000002;0;374.96342258483799;-79.402820637382703;383.27845778455662;374.96342258483799;-79.402820637382703;-11.95640900261783
41465.786812999999;0;371.10995407048102;-85.669629918081199;380.86990364230087;371.10995407048102;-85.669629918081199;-12.998848790009127
41490.206593000003;0;381.40265245492702;-74.524244921461403;388.6152935497621;381.40265245492702;-74.524244921461403;-11.056020822983044
41514.626373999999;0;375.151454036681;-79.811241196540905;383.547190951998;375.151454036681;-79.811241196540905;-12.010277757521488
41539.046154000003;0;371.43414811398998;-80.469491981301502;380.050872285401;371.43414811398998;-80.469491981301502;-12.223957695504321
41563.465934;0;364.25010996009303;-81.677839371022301;373.29534158660266;364.25010996009303;-81.677839371022301;-12.638689772498289
41587.885713999996;0;379.84479288106297;-84.090743268960594;389.04153991879053;379.84479288106297;-84.090743268960594;-12.482915686777572
41612.305495000001;0;373.20331907951402;-79.294892120328001;381.5342675151735;373.20331907951402;-79.294892120328001;-11.995310936492379
41636.725274999997;0;374.25420340970697;-82.197651139570794;383.17445455392362;374.25420340970697;-82.197651139570794;-12.387225478798117
41661.145055000001;0;368.55877177142298;-80.705066792032994;377.29150011041378;368.55877177142298;-80.705066792032994;-12.351376151355351
41685.564834999997;0;380.23238046873598;-83.528569981702901;389.29896629725312;380.23238046873598;-83.528569981702901;-12.389802726789771
41709.984615000001;0;375.93106963088201;-78.480052365178395;384.03552925876556;375.93106963088201;-78.480052365178395;-11.791815879689427
41734.404395999998;0;368.51678197141001;-77.602285203467503;376.59890236611693;368.51678197141001;-77.602285203467503;-11.891606509645978
41758.824176000002;0;376.99418315839398;-76.694255341179499;384.71628889040136;376.99418315839398;-76.694255341179499;-11.499112962426384
41783.243955999998;0;378.916154124635;-84.845679184062107;388.29916447606337;378.916154124635;-84.845679184062107;-12.621295604643766
41807.663736000002;0;370.95467355618001;-78.7138863069286;379.21398409171587;370.95467355618001;-78.7138863069286;-11.980053832010205
41832.083515999999;0;372.21511808156299;-86.385188089662805;382.10796229568189;372.21511808156299;-86.385188089662805;-13.066120164703644
41856.503297000003;0;378.02200447447899;-77.949450763163995;385.97506751237438;378.02200447447899;-77.949450763163995;-11.651283617990522
41880.923076999999;0;375.98520224235801;-80.310284065337697;384.46666179511857;375.98520224235801;-80.310284065337697;-12.057165523355021
41905.342857000003;0;377.03915616454799;-86.206819495443696;386.76884699881708;377.03915616454799;-86.206819495443696;-12.878820032238307
41929.762637;0;366.62524415679798;-83.230218573530905;375.95390533525443;366.62524415679798;-83.230218573530905;-12.790341104532008
41954.182417999997;0;376.54702873959201;-84.308440493702605;385.86989775194348;376.54702873959201;-84.308440493702605;-12.620317291346336
41978.602198;0;374.51398678328701;-76.305709376120504;382.20843473124069;374.51398678328701;-76.305709376120504;-11.516155459347427
42003.021977999997;0;379.31027404173898;-79.856921740783804;387.62534997537608;379.31027404173898;-79.856921740783804;-11.88896572218138
42027.441758000001;0;371.62176635143499;-82.239872053324007;380.61283974861863;371.62176635143499;-82.239872053324007;-12.478441356399673
42051.861537999997;0;378.20284326731399;-74.993852008072594;385.56642552806534;378.20284326731399;-74.993852008072594;-11.215695574625983
42076.281319000002;0;375.68584059407499;-78.621263516340306;383.82437898052092;375.68584059407499;-78.621263516340306;-11.819931303838567
42100.701098999998;0;372.91015249062701;-80.153527092693693;381.42701757476732;372.91015249062701;-80.153527092693693;-12.130626422226992
42125.120879000002;0;378.93409204962597;-80.583372792515306;387.40770008879781;378.93409204962597;-80.583372792515306;-12.005561598399645
42149.540658999998;0;370.82407731043401;-80.282602283257205;379.41506630932099;370.82407731043401;-80.282602283257205;-12.21588163395262
42173.960440000003;0;371.09093325409998;-78.247721867372505;379.25082296658576;371.09093325409998;-78.247721867372505;-11.906888367136679
42198.380219999999;0;372.89340631236502;-83.859596085590596;382.20665133782921;372.89340631236502;-83.859596085590596;-12.674325702975885
42222.800000000003;0;369.543987560441;-83.115542556905794;378.77559604150872;369.543987560441;-83.115542556905794;-12.67568249956414
42247.219779999999;0;372.59361601006998;-81.915554019585798;381.49201915871731;372.59361601006998;-81.915554019585798;-12.399344988310029
42271.639560000003;0;373.75722110691498;-76.035797626440996;381.41303445248491;373.75722110691498;-76.035797626440996;-11.499121422246521
42296.059341;0;374.99999157714802;-78.505895018498705;383.12944188030849;374.99999157714802;-78.505895018498705;-11.824053516863156
42320.479120999997;0;375.30355432899802;-84.485198336911594;384.69534261543441;375.30355432899802;-84.485198336911594;-12.686471587716822
42344.898901;0;374.66526557904899;-76.912779996562506;382.47828298900703;374.66526557904899;-76.912779996562506;-11.600740458439192
42369.318680999997;0;372.82300978127199;-80.804308632805999;381.47913824479599;372.82300978127199;-80.804308632805999;-12.228937668706299
42393.738462000001;0;378.76609948328303;-78.933148699413096;386.90334720881378;378.76609948328303;-78.933148699413096;-11.771702324388995
42418.158241999998;0;376.50695521271501;-84.376827007659401;385.84574153336183;376.50695521271501;-84.376827007659401;-12.631527087165919
42442.578022000002;0;372.02536438842299;-81.191268732291306;380.78195055267264;372.02536438842299;-81.191268732291306;-12.311264498752633
42466.997801999998;0;372.96141297894502;-76.989007963562798;380.8247929408808;372.96141297894502;-76.989007963562798;-11.663523942292924
42491.417582000002;0;377.65048341376701;-87.340193077170596;387.61862306835741;377.65048341376701;-87.340193077170596;-13.021994132711272
42515.837362999999;0;374.46478739270998;-82.149725379588304;383.36986628712657;374.46478739270998;-82.149725379588304;-12.373478190542832
42540.257143000003;0;373.05395176056601;-77.864844301147102;381.09340705687441;373.05395176056601;-77.864844301147102;-11.789670728511803
42564.676922999999;0;370.71371061277;-73.811935234517705;377.99055149481342;370.71371061277;-73.811935234517705;-11.260762541097151
42589.096703000003;0;374.64264624779298;-82.184336880082;383.55101044837278;374.64264624779298;-82.184336880082;-12.372835153506532
42613.516484;0;374.30115107365799;-79.728934942314396;382.69838615037452;374.30115107365799;-79.728934942314396;-12.024715175930272
42637.936264000004;0;373.55575840204;-77.365080540969601;381.48297514100676;373.55575840204;-77.365080540969601;-11.700794471865803
42662.356044;0;373.59583919030899;-81.208708727623602;382.32016090381529;373.59583919030899;-81.208708727623602;-12.263634687101545
42686.775823999997;0;369.31747873559101;-81.916715666926194;378.29320428111015;369.31747873559101;-81.916715666926194;-12.506062875369224
42711.195604;0;374.05239560310201;-84.052147552753894;383.37965277861241;374.05239560310201;-84.052147552753894;-12.664397318588213
42735.615384999997;0;381.56031821019002;-83.166099280251103;390.51872746662747;381.56031821019002;-83.166099280251103;-12.296057310581016
42760.035165000001;0;377.34760648746101;-79.440838261560401;385.6190644995591;377.34760648746101;-79.440838261560401;-11.888547088705538
42784.454944999998;0;373.57511497918802;-81.934815032223597;382.45480837097369;373.57511497918802;-81.934815032223597;-12.37059037306047
42808.874725000001;0;379.311438957674;-75.665092380631293;386.78466092790018;379.311438957674;-75.665092380631293;-11.281288482122488
42833.294504999998;0;371.20012097103302;-80.967922622205094;379.92806464206473;371.20012097103302;-80.967922622205094;-12.304892977649713
42857.714286000002;0;376.803020946689;-84.085071722819407;386.07099849792218;376.803020946689;-84.085071722819407;-12.579667977749907
42882.134065999999;0;369.11661100402699;-81.265784611806893;377.95661162052818;369.11661100402699;-81.265784611806893;-12.416320981925869
42906.553846000003;0;373.43361639721599;-82.253236207783701;382.38496403775679;373.43361639721599;-82.253236207783701;-12.421736365031141
42930.973625999999;0;373.09281911139999;-79.712397271175405;381.51319498964847;373.09281911139999;-79.712397271175405;-12.06009186169749
42955.393407000003;0;372.940977275801;-79.8373738385948;381.39084780953129;372.940977275801;-79.8373738385948;-12.083218588890828
42979.813187;0;371.70963641394297;-78.726047861491807;379.95505578275385;371.70963641394297;-78.726047861491807;-11.958216755837013
43004.232967000004;0;374.84098758208899;-78.699177004282106;383.01348074534809;374.84098758208899;-78.699177004282106;-11.857227333021427
43028.652747;0;372.08478127390799;-75.395399785895293;379.64661300283836;372.08478127390799;-75.395399785895293;-11.4547305068165
43053.072526999997;0;368.35061240412801;-77.240751024567103;376.36193654158933;368.35061240412801;-77.240751024567103;-11.842961924887506
43077.492308000001;0;373.07708772647499;-81.684093792576803;381.91465612775642;373.07708772647499;-81.684093792576803;-12.349856408164019
43101.912087999997;0;376.145294626652;-85.0560282649855;385.64207578269372;376.145294626652;-85.0560282649855;-12.741745651901571
43126.331868000001;0;372.11850891607003;-81.444230199596404;380.92695797321056;372.11850891607003;-81.444230199596404;-12.345450585179185
43150.751647999998;0;383.00808428232699;-77.257671692865102;390.72233166408682;383.00808428232699;-77.257671692865102;-11.40426860629459
43175.171429000002;0;378.39434316017503;-75.475129415689295;385.84812309500137;378.39434316017503;-75.475129415689295;-11.280266116824558
43199.591208999998;0;373.12778936755001;-81.100528060780604;381.83981307618018;373.12778936755001;-81.100528060780604;-12.262690338240889
43224.010989000002;0;373.48321187584401;-76.458951552459297;381.22917100557493;373.48321187584401;-76.458951552459297;-11.569651298283407
43248.430768999999;0;372.861633622932;-73.310822573589704;380.00036122927298;372.861633622932;-73.310822573589704;-11.123418487711119
43272.850549000003;0;370.36661301595598;-88.707748525749693;380.84182108247848;370.36661301595598;-88.707748525749693;-13.469366015176226
43297.270329999999;0;371.938606691372;-76.549775454661102;379.73437462215367;371.938606691372;-76.549775454661102;-11.629818203936658
43321.690110000003;0;372.06415650986997;-83.537453501984501;381.32694986978993;372.06415650986997;-83.537453501984501;-12.654439925503906
43346.10989;0;373.881323951843;-81.184003477558406;382.59389281668774;373.881323951843;-81.184003477558406;-12.250938157225763
43370.529670000004;0;370.12661941455099;-80.282444335139701;378.73339602901228;370.12661941455099;-80.282444335139701;-12.238184433641189
43394.949451;0;365.50710060732098;-82.073529404739105;374.60846870208474;365.50710060732098;-82.073529404739105;-12.655677732838166
43419.369230999997;0;372.19909416241399;-79.429407973537494;380.58007901931518;372.19909416241399;-79.429407973537494;-12.046540862582637
43443.789011000001;0;368.387999820564;-80.732046531288802;377.13045720138547;368.387999820564;-80.732046531288802;-12.360929915767755
43468.208790999997;0;374.28911767043098;-83.403940407448104;383.46911333508842;374.28911767043098;-83.403940407448104;-12.562147686491112
43492.628571000001;0;372.924191249459;-80.886057480655197;381.59534419831033;372.924191249459;-80.886057480655197;-12.237715589718762
43517.048351999998;0;370.11657163832899;-76.551655454681296;377.95030434458249;370.11657163832899;-76.551655454681296;-11.685778573181107
43541.468132000002;0;380.45189628203298;-77.069262660741501;388.17949022541768;380.45189628203298;-77.069262660741501;-11.451611246580043
43565.887911999998;0;373.40378854319903;-82.281227091890798;382.36185692372788;373.40378854319903;-82.281227091890798;-12.42679396877779
43590.307692000002;0;367.099580390158;-79.061959165959905;375.51683758493436;367.099580390158;-79.061959165959905;-12.154100034250346
43614.727472999999;0;365.70743230282199;-74.321040644072497;373.18298879228269;365.70743230282199;-74.321040644072497;-11.487516016330858
43639.147253000003;0;369.11523539279;-74.677532148573903;376.5936680387444;369.11523539279;-74.677532148573903;-11.437411221100568
43663.567032999999;0;373.31561713257503;-82.569869286984797;382.33798308452839;373.31561713257503;-82.569869286984797;-12.471878799622262
43687.986813000003;0;373.23694615236701;-78.481378871231996;381.39893130772504;373.23694615236701;-78.481378871231996;-11.874719171748751
43712.406593;0;377.02954461729502;-84.910852483340804;386.47267740911843;377.02954461729502;-84.910852483340804;-12.691839472373264
43736.826373999997;0;373.79508655886002;-77.994186413607693;381.84533498507773;373.79508655886002;-77.994186413607693;-11.785947274004229
43761.246154;0;371.40400923172302;-78.887642795856905;379.68960778415374;371.40400923172302;-78.887642795856905;-11.991628429278192
43785.665933999997;0;372.63080947733602;-80.928692044799007;381.31768037663375;372.63080947733602;-80.928692044799007;-12.25332031796157
43810.085714000001;0;375.19728109192499;-81.515471454305995;383.95022050415696;375.19728109192499;-81.515471454305995;-12.257605905792136
43834.505494999998;0;372.88989999252999;-74.018377180546594;380.16522418138231;372.88989999252999;-74.018377180546594;-11.227230929713809
43858.925275000001;0;370.27729706346702;-81.695068068673805;379.18249019090035;370.27729706346702;-81.695068068673805;-12.441960180318841
43883.345054999998;0;375.66793921446703;-79.432893173903693;383.97393801092971;375.66793921446703;-79.432893173903693;-11.939020226367127
43907.764835000002;0;365.50319369943998;-80.580695780161193;374.28042045624721;365.50319369943998;-80.580695780161193;-12.43283372525314
43932.184614999998;0;375.79171437349498;-78.454223243988906;383.89383654415201;375.79171437349498;-78.454223243988906;-11.792292592436022
43956.604396000002;0;370.29238340888497;-78.253192180713697;378.4706214451848;370.29238340888497;-78.253192180713697;-11.932641054512239
43981.024175999999;0;372.46252346386399;-77.681590913875695;380.47701763967314;372.46252346386399;-77.681590913875695;-11.780854154232426
44005.443956000003;0;370.29840616142502;-81.024358913794401;379.05917261435985;370.29840616142502;-81.024358913794401;-12.342274181120331
44029.863735999999;0;370.168043800416;-77.634258959048594;378.22144150635791;370.168043800416;-77.634258959048594;-11.844801017543727
44054.283516000003;0;368.219030827094;-83.0458238383234;377.46769864483804;368.219030827094;-83.0458238383234;-12.709488930367767
44078.703297;0;371.53622458798901;-79.931719798499103;380.0371639866849;371.53622458798901;-79.931719798499103;-12.14146094047212
44103.123076999997;0;373.27214452243498;-82.352226083101897;382.24858798590736;373.27214452243498;-82.352226083101897;-12.441433016631773
44127.542857;0;376.90196500484097;-83.2401597688213;385.98447562414901;376.90196500484097;-83.2401597688213;-12.45406056099049
44151.962636999997;0;367.78225061093798;-83.903215979046806;377.23140579235098;367.78225061093798;-83.903215979046806;-12.851118686420845
44176.382418000001;0;375.03456404536701;-74.406877314400901;382.34448815221435;375.03456404536701;-74.406877314400901;-11.22176097144609
44200.802197999998;0;375.24780261651699;-78.335282186821402;383.33709682707911;375.24780261651699;-78.335282186821402;-11.791504219067798
44225.221978000001;0;368.02710674697698;-75.754397738298195;375.74283769254083;368.02710674697698;-75.754397738298195;-11.631260918967287
44249.641757999998;0;373.89998317985601;-83.465275007167193;383.10266189876398;373.89998317985601;-83.465275007167193;-12.583759074352978
44274.061538000002;0;371.19820194576801;-77.309074491188795;379.16328689161793;371.19820194576801;-77.309074491188795;-11.764755620559864
44298.481318999999;0;371.91978894111702;-72.9506379858462;379.00676113830343;371.91978894111702;-72.9506379858462;-11.097459791157256
44322.901099000002;0;375.87236512765298;-82.926548103189404;384.91147975471745;375.87236512765298;-82.926548103189404;-12.441528212532129
44347.320878999999;0;365.723109775902;-75.991062648831303;373.53451597764706;365.723109775902;-75.991062648831303;-11.738068137170199
44371.740659000003;0;377.495233240956;-80.380949389154495;385.95822072388302;377.495233240956;-80.380949389154495;-12.020599108457342
44396.16044;0;373.88984325428402;-80.093010935075398;382.3722077889019;373.88984325428402;-80.093010935075398;-12.090912301751599
44420.580220000003;0;372.84779219119298;-78.281919867359903;380.97707952049655;372.84779219119298;-78.281919867359903;-11.857407074031624
44445;0;372.40593214189698;-78.9018576254538;380.67266966676578;372.40593214189698;-78.9018576254538;-11.962389429316483
44469.419779999997;0;370.90683797372998;-87.382552827119497;381.06114075598828;370.90683797372998;-87.382552827119497;-13.256671739298682
44493.83956;0;371.72978608314003;-76.599332412661198;379.53984189737236;371.72978608314003;-76.599332412661198;-11.643500606319025
44518.259340999997;0;373.66471590658898;-79.707044441541996;382.07137140481728;373.66471590658898;-79.707044441541996;-12.041387931426813
44542.679121000001;0;375.14025527449201;-80.712453795050607;383.72478591437016;375.14025527449201;-80.712453795050607;-12.142244605487482
44567.098900999998;0;372.10466106199499;-75.939980683908203;379.77461664826222;372.10466106199499;-75.939980683908203;-11.534658190783711
44591.518681000001;0;370.37294887303102;-70.374432541782596;376.9995782656564;370.37294887303102;-70.374432541782596;-10.758500452138293
44615.938461999998;0;365.17049459449402;-79.4736230362208;373.71853965369547;365.17049459449402;-79.4736230362208;-12.278067115146946
44640.358242000002;0;372.37427808178398;-77.5859306816524;380.37110775750034;372.37427808178398;-77.5859306816524;-11.769462175983351
44664.778021999999;0;371.80472512485602;-73.5520821675441;379.01010859388811;371.80472512485602;-73.5520821675441;-11.190029382785911
44689.197802000002;0;367.50324558086402;-76.482363304073701;375.37739331111186;367.50324558086402;-76.482363304073701;-11.756213324295381
44713.617581999999;0;377.778551959217;-76.913411632091098;385.52860751089577;377.778551959217;-76.913411632091098;-11.507790845855419
44738.037363000003;0;366.16996684394201;-75.205119501870698;373.81312793665262;366.16996684394201;-75.205119501870698;-11.606188889946601
44762.457143;0;369.78770090667001;-76.880894477067201;377.6951358932688;369.78770090667001;-76.880894477067201;-11.744793206751433
44786.876923000003;0;370.55884109874;-75.900132320127;378.25214447859253;370.55884109874;-75.900132320127;-11.575565495901982
44811.296703;0;371.45331387640698;-71.877883640915599;378.34375182690877;371.45331387640698;-71.877883640915599;-10.951638259501046
44835.716483999997;0;375.43371915332801;-80.394768332554705;383.94504327122797;375.43371915332801;-80.394768332554705;-12.08668579664459
44860.136264000001;0;371.24156492283203;-79.291250097549906;379.614807230152;371.24156492283203;-79.291250097549906;-12.056310172066681
44884.556043999997;0;377.32016575195098;-77.387308083909502;385.17437990545744;377.32016575195098;-77.387308083909502;-11.590470461651014
44908.975824000001;0;375.04115799333101;-78.992658751423605;383.26976182004961;375.04115799333101;-78.992658751423605;-11.894015814262813
44933.395603999998;0;373.71678638688599;-72.702654225814697;380.72288131765833;373.71678638688599;-72.702654225814697;-11.008785296090563
44957.815385000002;0;375.84892599992401;-81.275378469930601;384.53621717690885;375.84892599992401;-81.275378469930601;-12.202033688764965
44982.235164999998;0;364.59009488734102;-78.370416102687997;372.91803309851991;364.59009488734102;-78.370416102687997;-12.131408582725895
45006.654945000002;0;376.98786434482503;-76.038527531516294;384.57991046391561;376.98786434482503;-76.038527531516294;-11.403569340807538
45031.074724999999;0;365.26568145617199;-76.583087605014697;373.20770002340396;365.26568145617199;-76.583087605014697;-11.841343191872129
45055.494505000002;0;372.525556760119;-78.943312623993506;380.79828918665874;372.525556760119;-78.943312623993506;-11.964760747093658
45079.914285999999;0;365.83410138639402;-75.214815288387996;373.48608833001629;365.83410138639402;-75.214815288387996;-11.618011774900035
45104.334066000003;0;367.48951918590302;-76.524314189964798;375.37250481852107;367.48951918590302;-76.524314189964798;-11.762909152064745
45128.753846;0;371.17590536484602;-73.0769038206586;378.30118503042905;371.17590536484602;-73.0769038206586;-11.137911484831315
45153.173626000003;0;371.01988101454702;-76.3174905151416;378.78768652977271;371.01988101454702;-76.3174905151416;-11.623417982886473
45177.593407;0;377.15263319182401;-71.268606977505002;383.82720469508234;377.15263319182401;-71.268606977505002;-10.700715373155441
45202.013186999997;0;377.54529082259398;-79.178233983166194;385.75852467445236;377.54529082259398;-79.178233983166194;-11.844330998244653
45226.432967000001;0;378.11515474515801;-79.077770767877993;386.29569513207349;378.11515474515801;-79.077770767877993;-11.812398852064163
45250.852746999997;0;370.75695173593101;-74.897613000862407;378.24644042442281;370.75695173593101;-74.897613000862407;-11.420773315218378
45275.272527000001;0;370.03649119732898;-79.719104538686906;378.52627444614859;370.03649119732898;-79.719104538686906;-12.157743874171496
45299.692307999998;0;373.92433179542797;-76.436224660316597;381.65678606436404;373.92433179542797;-76.436224660316597;-11.553027230297594
45324.112088000002;0;373.64781963225499;-75.835281782346897;381.26589550987399;373.64781963225499;-75.835281782346897;-11.472870673157422
45348.531867999998;0;376.01754218351499;-71.044121104930198;382.67017021621041;376.01754218351499;-71.044121104930198;-10.699245100192114
45372.951648000002;0;365.76717357145202;-70.179948759472595;372.43905604854456;365.76717357145202;-70.179948759472595;-10.861371926321988
45397.371428999999;0;374.779820570673;-72.788485963170501;381.7827623083532;374.779820570673;-72.788485963170501;-10.990964838908798
45421.791209000003;0;370.60215275885201;-73.219838616417505;377.76593334564956;370.60215275885201;-73.219838616417505;-11.175992064966767
45446.210988999999;0;369.21758440289102;-77.044339344127096;377.17032605611877;369.21758440289102;-77.044339344127096;-11.78673115399689
45470.630769000003;0;371.53263834707298;-80.547063834179994;380.16355802397004;371.53263834707298;-80.547063834179994;-12.232240822172454
45495.050549;0;367.122649260711;-75.871881666162693;374.8807570785238;367.122649260711;-75.871881666162693;-11.676717996944982
45519.470329999996;0;374.87369745976002;-75.364811385412295;382.37435039802347;374.87369745976002;-75.364811385412295;-11.367246635301727
45543.89011;0;373.354461861316;-73.777727024419704;380.57418093801721;373.354461861316;-73.777727024419704;-11.178076779656594
45568.309889999997;0;372.914676390929;-72.656041535921503;379.92664586656838;372.914676390929;-72.656041535921503;-11.024984373801127
45592.729670000001;0;370.22130379385402;-81.100123213124604;379.00005774142716;370.22130379385402;-81.100123213124604;-12.355954713523033
45617.149450999997;0;371.192417438532;-81.1017215614836;379.9490755405227;371.192417438532;-81.1017215614836;-12.324853726538308
45641.569231000001;0;374.320841260088;-78.863120474354105;382.53821243453905;374.320841260088;-78.863120474354105;-11.897266227603806
45665.989010999998;0;373.82565478190497;-74.2492257803776;381.12802009574875;373.82565478190497;-74.2492257803776;-11.233881444667439
45690.408791000002;0;367.14685082202197;-76.867110825919596;375.10713508976636;367.14685082202197;-76.867110825919596;-11.824840420739475
45714.828570999998;0;372.93951123624402;-79.941672812414694;381.41126109906054;372.93951123624402;-79.941672812414694;-12.098585403716516
45739.248352000002;0;373.37578036328699;-80.852141091400597;382.02950420217189;373.37578036328699;-80.852141091400597;-12.218388275938795
45763.668131999999;0;367.34370902439201;-76.848884164306796;375.29608518754395;367.34370902439201;-76.848884164306796;-11.815958164393907
45788.087912000003;0;372.63142888916201;-75.245863047373405;380.15276100762793;372.63142888916201;-75.245863047373405;-11.416279536712347
45812.507691999999;0;369.25346450131701;-78.176660118669702;377.43835421633474;369.25346450131701;-78.176660118669702;-11.953882700265661
45836.927473000003;0;369.33877376646598;-74.549875332186303;376.78749145819745;369.33877376646598;-74.549875332186303;-11.411644163008042
45861.347253;0;367.52200611363401;-75.942911506866594;375.28622514812577;367.52200611363401;-75.942911506866594;-11.674998038196943
45885.767032999996;0;371.36206119371502;-78.572418542495896;379.58319964095051;371.36206119371502;-78.572418542495896;-11.946401106091143
45910.186813;0;370.04438489039097;-81.199269373788098;378.8484764859756;370.04438489039097;-81.199269373788098;-12.376327432954092
45934.606592999997;0;368.374375378617;-76.275823765319799;376.18835937155779;368.374375378617;-76.275823765319799;-11.698383007065509
45959.026374000001;0;366.47331641138999;-74.416607424664505;373.95256798444291;366.47331641138999;-74.416607424664505;-11.478495106370847
45983.446153999997;0;374.90931021998801;-80.545383824064302;383.46388323412293;374.90931021998801;-80.545383824064302;-12.125098255623321
46007.865934000001;0;372.88132029745299;-72.256286161815098;379.81765350845637;372.88132029745299;-72.256286161815098;-10.96675619539864
46032.285713999998;0;373.43267723381899;-72.642735243675105;380.43255829345145;373.43267723381899;-72.642735243675105;-11.008098076107803
46056.705495000002;0;369.18902601694401;-74.647299804353906;376.66000092845121;369.18902601694401;-74.647299804353906;-11.430677913788923
46081.125274999999;0;371.09158735236502;-78.275218023266206;379.25713699321176;371.09158735236502;-78.275218023266206;-11.910932549549601
46105.545055000002;0;371.39448996873301;-74.171820498147994;378.72856524844389;371.39448996873301;-74.171820498147994;-11.294047880321884
46129.964834999999;0;375.70641576217702;-74.625307054522395;383.04601198530133;375.70641576217702;-74.625307054522395;-11.234251845923248
46154.384615000003;0;374.68543555285299;-74.800536139557707;382.07891308235844;374.68543555285299;-74.800536139557707;-11.289853214415896
46178.804396;0;365.54399474958802;-77.586489411036794;373.68713576549004;365.54399474958802;-77.586489411036794;-11.983160018756355
46203.224176000003;0;368.01469853778201;-77.525191952546294;376.09170919754899;368.01469853778201;-77.525191952546294;-11.89587537029038
46227.643956;0;374.20930151434402;-80.079033379882802;382.68166003469469;374.20930151434402;-80.079033379882802;-12.0788473731438
46252.063735999996;0;376.26189413315302;-75.093272760335097;383.68217653485829;376.26189413315302;-75.093272760335097;-11.286634342738573
46276.483516;0;365.58349303924501;-79.4219971368898;374.11113858315929;365.58349303924501;-79.4219971368898;-12.256890543940839
46300.903296999997;0;376.39380131736402;-71.4145831853846;383.10877875830192;376.39380131736402;-71.4145831853846;-10.743239328225258
46325.323077000001;0;376.029557927349;-76.735552502909698;383.77932911109781;376.029557927349;-76.735552502909698;-11.533863866875441
46349.742856999997;0;369.972152027383;-75.482046976755598;377.59360785317074;369.972152027383;-75.482046976755598;-11.531279360209096
46374.162637000001;0;374.24817045685199;-78.178934120023897;382.32661276772768;374.24817045685199;-78.178934120023897;-11.799181135125673
46398.582417999998;0;366.95234105986202;-73.914243264021493;374.32250261853915;366.95234105986202;-73.914243264021493;-11.388547393138932
46423.002198000002;0;371.70160728965999;-77.272758284062505;379.64873769649722;371.70160728965999;-77.272758284062505;-11.743899587863844
46447.421977999998;0;369.21093959801499;-77.946302949357005;377.34910104877952;369.21093959801499;-77.946302949357005;-11.921001683283395
46471.841758000002;0;365.77572056942199;-77.938852204262204;373.98708860199662;365.77572056942199;-77.938852204262204;-12.028595682509595
46496.261537999999;0;375.94100035992602;-72.113100857309405;382.79489947866125;375.94100035992602;-72.113100857309405;-10.858592869262049
46520.681319000003;0;369.86837895012201;-75.923315166902995;377.58041200931484;369.86837895012201;-75.923315166902995;-11.600035761357459
46545.101099;0;371.46643556167197;-79.211737479089507;379.81813029837053;371.46643556167197;-79.211737479089507;-12.037494855728266
46569.520879000003;0;376.029741727729;-77.258210259812998;383.88435461265158;376.029741727729;-77.258210259812998;-11.610291249377996
46593.940659;0;370.57527658804298;-76.325583964175294;378.3538428320465;370.57527658804298;-76.325583964175294;-11.638183684687652
46618.360439999997;0;369.47366096584102;-69.007214750800998;375.86271673998789;369.47366096584102;-69.007214750800998;-10.579337292398437
46642.780220000001;0;367.45375277661998;-75.011567920593606;375.031992970636;367.45375277661998;-75.011567920593606;-11.53776506666855
46667.199999999997;0;375.61092509463901;-76.332759401739693;383.28873869230017;375.61092509463901;-76.332759401739693;-11.487380869599463
46691.619780000001;0;371.07884662106898;-68.153245958417202;377.2855355619817;371.07884662106898;-68.153245958417202;-10.407099930804451
46716.039559999997;0;367.737816019702;-80.599680847340494;376.46701035234594;367.737816019702;-80.599680847340494;-12.362434671897134
46740.459341000002;0;370.90686706672699;-69.386505051485699;377.34121312217474;370.90686706672699;-69.386505051485699;-10.595995870972844
46764.879120999998;0;371.75265464630297;-72.893591544713999;378.83177259155678;371.75265464630297;-72.893591544713999;-11.093858689047877
46789.298901000002;0;371.273549277315;-75.398008542068894;378.85209262334126;371.273549277315;-75.398008542068894;-11.479482012024016
46813.718680999998;0;371.22230885382999;-65.381824005728802;376.93604961728511;371.22230885382999;-65.381824005728802;-9.988820068506552
46838.138462000003;0;373.72372792835199;-73.116069999631605;380.80885560718764;373.72372792835199;-73.116069999631605;-11.069642979991608
46862.558241999999;0;371.24856263725701;-72.746097221598603;378.30872303081202;371.24856263725701;-72.746097221598603;-11.086627989558735
46886.978022000003;0;376.84598581257802;-75.9867672713291;384.4305994889076;376.84598581257802;-75.9867672713291;-11.400188137046481
46911.397802;0;365.61582116126999;-74.255632667681596;373.08018932436954;365.61582116126999;-74.255632667681596;-11.480474148017739
46935.817582000003;0;370.84801046334297;-80.698318806685606;379.52663348287592;370.84801046334297;-80.698318806685606;-12.276455326247419
46960.237363;0;371.60604229338998;-72.821757484043303;378.67408022205791;371.60604229338998;-72.821757484043303;-11.087461300515187
46984.657142999997;0;375.283109359349;-78.642978303876504;383.43464919973661;375.283109359349;-78.642978303876504;-11.835434199205125
47009.076923000001;0;372.57667689881202;-77.385219172398095;380.52838568932265;372.57667689881202;-77.385219172398095;-11.733660485038332
47033.496702999997;0;371.29523634090498;-73.595359862470204;378.51873074226449;371.29523634090498;-73.595359862470204;-11.21142200698781
47057.916484000001;0;369.97418978698499;-76.761107019979406;377.85336925779649;369.97418978698499;-76.761107019979406;-11.721253408411419
47082.336263999998;0;363.84200676099903;-66.619583626802594;369.89076063951558;363.84200676099903;-66.619583626802594;-10.375940094438963
47106.756044000002;0;377.25280654585401;-72.963767334584901;384.24392173511217;377.25280654585401;-72.963767334584901;-10.946317568163483
47131.175823999998;0;367.80071392221402;-72.774423810369996;374.9313029377804;367.80071392221402;-72.774423810369996;-11.192193076754798
47155.595604000002;0;370.27916416069002;-71.562663895390799;377.13111019291938;370.27916416069002;-71.562663895390799;-10.938509851453004
47180.015384999999;0;371.12644490415198;-75.039827449355101;378.63678348890448;371.12644490415198;-75.039827449355101;-11.430795950615535
47204.435165000003;0;368.17350000655102;-72.346118179143602;375.21418806151831;368.17350000655102;-72.346118179143602;-11.116984806879024
47228.854944999999;0;376.63112001799698;-74.593514559583994;383.94686218324762;376.63112001799698;-74.593514559583994;-11.202714676207352
47253.274725000003;0;363.13095690055502;-79.210833965993601;371.6698105538045;363.13095690055502;-79.210833965993601;-12.305344149039634
47277.694504999999;0;367.57235158363;-75.678729214915194;375.28216544928449;367.57235158363;-75.678729214915194;-11.633943331417626
47302.114286000004;0;367.10959989591697;-73.5918535487463;374.41316649455632;367.10959989591697;-73.5918535487463;-11.335432113753946
47326.534066;0;367.485607388961;-71.226653893814003;374.32460226779477;367.485607388961;-71.226653893814003;-10.969151407872701
47350.953845999997;0;378.163210841639;-80.021246363763296;386.53695024365788;378.163210841639;-80.021246363763296;-11.947829141002975
47375.373626000001;0;373.17886092370401;-79.932875960347204;381.64345520342084;373.17886092370401;-79.932875960347204;-12.089762645220938
47399.793406999997;0;369.35855120001099;-68.151030351510798;375.59326708893985;369.35855120001099;-68.151030351510798;-10.454172522727964
47424.213187000001;0;368.17139038999602;-81.202447770348797;377.01990693542842;368.17139038999602;-81.202447770348797;-12.437806488458572
47448.632966999998;0;368.669317104458;-80.113476251187393;377.27342134228985;368.669317104458;-80.113476251187393;-12.260020791844678
47473.052747000002;0;366.61265480297698;-68.760152438594304;373.00509007929833;366.61265480297698;-68.760152438594304;-10.622716997448231
47497.472526999998;0;383.20672478603399;-74.0451860632256;390.29486737641957;383.20672478603399;-74.0451860632256;-10.936211500499054
47521.892308000002;0;370.25082714698198;-79.371355242502204;378.66276161784884;370.25082714698198;-79.371355242502204;-12.0994756072407
47546.312087999999;0;375.897198742927;-71.697033564422199;382.67371041752716;375.897198742927;-71.697033564422199;-10.798648094411964
47570.731868000003;0;374.31474451568897;-79.403924198532707;382.64410506366335;374.31474451568897;-79.403924198532707;-11.976692994930861
47595.151647999999;0;371.32689761553303;-69.290807606443593;377.73652313686819;371.32689761553303;-69.290807606443593;-10.570012468897259
47619.571429000003;0;375.93939520727901;-75.174640907803806;383.38186642619388;375.93939520727901;-75.174640907803806;-11.307992476579908
47643.991209;0;371.52415335448899;-81.968389516257602;380.45895101266677;371.52415335448899;-81.968389516257602;-12.44169913328029
47668.410989000004;0;373.18582613915402;-78.686107654540706;381.39109109808118;373.18582613915402;-78.686107654540706;-11.906397336205957
47692.830769;0;368.11978719195798;-73.960361753019697;375.47611486336911;368.11978719195798;-73.960361753019697;-11.360269234292602
47717.250548999997;0;372.12729650205199;-79.290197686619393;380.48082770503601;372.12729650205199;-79.290197686619393;-12.02829563584722
47741.670330000001;0;372.36586851567102;-85.076920062084596;381.96128385306321;372.36586851567102;-85.076920062084596;-12.869842691311252
47766.090109999997;0;376.67557477601099;-74.797072520863907;384.03006482634879;376.67557477601099;-74.797072520863907;-11.231217491612
47790.509890000001;0;374.75602800821298;-70.032180192009704;381.24347442407276;374.75602800821298;-70.032180192009704;-10.585005604703136
47814.929669999998;0;374.61010161519499;-74.660152416240194;381.97757341362723;374.61010161519499;-74.660152416240194;-11.271415655547944
47839.349451000002;0;371.98898951491202;-79.391067718353995;380.36659941927815;371.98898951491202;-79.391067718353995;-12.047498014125008
47863.769230999998;0;371.967838192545;-77.916489174453403;380.04085561279868;371.967838192545;-77.916489174453403;-11.830748844727854
47888.189011000002;0;368.63058453726899;-72.823033458430103;375.7548430271741;368.63058453726899;-72.823033458430103;-11.17490266266979
47912.608790999999;0;374.736545075072;-72.728541679107806;381.72885532740537;374.736545075072;-72.728541679107806;-10.983370894644651
47937.028571000003;0;367.89092132671601;-78.808166763619695;376.23723518979676;367.89092132671601;-78.808166763619695;-12.090944773938601
47961.448351999999;0;373.67360658067298;-73.752875936912105;380.88246345030524;373.67360658067298;-73.752875936912105;-11.165102468093858
47985.868132000003;0;369.17754455891401;-72.283610852203594;376.18742643047199;369.17754455891401;-72.283610852203594;-11.078157755887927
48010.287912;0;376.02290003291199;-72.670314957164706;382.98067317442383;376.02290003291199;-72.670314957164706;-10.938154046364398
48034.707692000004;0;371.086690414732;-70.436361413916202;377.71234135541692;371.086690414732;-70.436361413916202;-10.747518944777363
48059.127473;0;372.74409001311898;-74.872704244293004;380.18952968297475;372.74409001311898;-74.872704244293004;-11.357795302618642
48083.547252999997;0;370.22615630837402;-75.148194328067902;377.7759361389256;370.22615630837402;-75.148194328067902;-11.473966232364463
48107.967033000001;0;375.826942458063;-70.451927028777305;382.3733315745809;375.826942458063;-70.451927028777305;-10.617354134927414
48132.386812999997;0;370.93570999455198;-68.322315554809506;377.17534351006213;370.93570999455198;-68.322315554809506;-10.436288145336947
48156.806593000001;0;366.37408722134199;-70.498889114165905;373.09524943853546;366.37408722134199;-70.498889114165905;-10.891911237552591
48181.226373999998;0;371.49950451578297;-72.084680706450001;378.4284384768448;371.49950451578297;-72.084680706450001;-10.981049429374435
48205.646154000002;0;369.00734099415598;-76.825083081587593;376.91976745465359;369.00734099415598;-76.825083081587593;-11.760632934133159
48230.065933999998;0;372.62807825574998;-75.219802153312699;380.14431909546784;372.62807825574998;-75.219802153312699;-11.412529283407764
[truncated: 2,120 more rows]
