# Supplementary material for: Fully implanted battery-free high power platform for chronic spinal and muscular functional electrical stimulation
Source: Nat Commun. 2023 Nov 30;14:7887. doi: 10.1038/s41467-023-43669-2 (PMC10689769; doi:10.1038/s41467-023-43669-2)
Supplement: Supplementary file 4 — Source Data [file 41467_2023_43669_MOESM4_ESM.zip › Source Data/Fig SI 13/PulseWidth_10.DAT]

0.00000000000	-0.02000	-0.02000
0.00000002000	-0.02000	-0.02000
0.00000004000	0.02000	-0.02000
0.00000006000	0.02000	-0.02000
0.00000008000	0.02000	-0.02000
0.00000010000	0.02000	-0.02000
0.00000012000	-0.02000	-0.06000
0.00000014000	0.02000	-0.02000
0.00000016000	0.02000	-0.06000
0.00000018000	-0.02000	-0.02000
0.00000020000	-0.02000	-0.06000
0.00000022000	-0.02000	-0.02000
0.00000024000	0.02000	-0.02000
0.00000026000	0.02000	-0.02000
0.00000028000	0.02000	-0.06000
0.00000030000	0.02000	-0.02000
0.00000032000	-0.02000	-0.02000
0.00000034000	0.02000	-0.02000
0.00000036000	0.02000	-0.06000
0.00000038000	-0.02000	-0.02000
0.00000040000	0.02000	-0.02000
0.00000042000	-0.02000	-0.02000
0.00000044000	-0.02000	-0.02000
0.00000046000	-0.02000	-0.02000
0.00000048000	-0.02000	-0.06000
0.00000050000	0.02000	-0.02000
0.00000052000	-0.02000	-0.06000
0.00000054000	0.02000	-0.06000
0.00000056000	-0.02000	-0.02000
0.00000058000	-0.02000	-0.06000
0.00000060000	-0.02000	-0.02000
0.00000062000	0.02000	-0.06000
0.00000064000	-0.02000	-0.02000
0.00000066000	0.02000	-0.02000
0.00000068000	0.02000	-0.06000
0.00000070000	-0.02000	-0.02000
0.00000072000	0.02000	-0.02000
0.00000074000	0.02000	-0.02000
0.00000076000	0.02000	-0.02000
0.00000078000	-0.02000	-0.06000
0.00000080000	-0.02000	-0.06000
0.00000082000	0.02000	-0.02000
0.00000084000	-0.02000	-0.02000
0.00000086000	0.02000	-0.02000
0.00000088000	0.02000	-0.02000
0.00000090000	-0.02000	-0.02000
0.00000092000	0.02000	-0.02000
0.00000094000	0.02000	-0.02000
0.00000096000	-0.02000	-0.02000
0.00000098000	-0.02000	-0.02000
0.00000100000	-0.02000	-0.02000
0.00000102000	0.02000	-0.02000
0.00000104000	-0.02000	-0.06000
0.00000106000	-0.02000	-0.02000
0.00000108000	-0.02000	-0.02000
0.00000110000	-0.02000	-0.02000
0.00000112000	0.02000	-0.02000
0.00000114000	0.02000	-0.02000
0.00000116000	-0.02000	-0.02000
0.00000118000	-0.02000	-0.02000
0.00000120000	0.02000	-0.06000
0.00000122000	0.02000	-0.02000
0.00000124000	0.02000	-0.02000
0.00000126000	0.02000	-0.02000
0.00000128000	0.02000	-0.02000
0.00000130000	0.02000	-0.02000
0.00000132000	0.02000	-0.02000
0.00000134000	-0.02000	-0.02000
0.00000136000	0.02000	-0.02000
0.00000138000	0.02000	-0.06000
0.00000140000	-0.02000	-0.02000
0.00000142000	-0.02000	-0.02000
0.00000144000	0.02000	-0.02000
0.00000146000	0.02000	-0.02000
0.00000148000	-0.02000	-0.02000
0.00000150000	0.02000	-0.06000
0.00000152000	-0.02000	-0.02000
0.00000154000	-0.02000	-0.06000
0.00000156000	-0.02000	-0.02000
0.00000158000	-0.02000	-0.02000
0.00000160000	-0.02000	-0.06000
0.00000162000	-0.02000	-0.06000
0.00000164000	-0.02000	-0.06000
0.00000166000	-0.02000	-0.06000
0.00000168000	-0.02000	-0.02000
0.00000170000	-0.02000	-0.06000
0.00000172000	-0.02000	-0.02000
0.00000174000	-0.02000	-0.02000
0.00000176000	-0.02000	-0.06000
0.00000178000	-0.02000	-0.06000
0.00000180000	-0.02000	-0.02000
0.00000182000	-0.02000	-0.06000
0.00000184000	-0.02000	-0.06000
0.00000186000	-0.02000	-0.02000
0.00000188000	0.02000	-0.02000
0.00000190000	-0.02000	-0.06000
0.00000192000	-0.02000	-0.02000
0.00000194000	-0.02000	-0.06000
0.00000196000	-0.02000	-0.06000
0.00000198000	-0.02000	-0.06000
0.00000200000	-0.02000	-0.02000
0.00000202000	-0.02000	-0.02000
0.00000204000	0.02000	-0.02000
0.00000206000	-0.02000	-0.06000
0.00000208000	-0.02000	-0.02000
0.00000210000	-0.02000	-0.02000
0.00000212000	0.02000	-0.02000
0.00000214000	0.02000	-0.06000
0.00000216000	-0.02000	-0.02000
0.00000218000	0.02000	-0.06000
0.00000220000	-0.02000	-0.02000
0.00000222000	-0.02000	-0.02000
0.00000224000	0.02000	-0.06000
0.00000226000	-0.02000	-0.06000
0.00000228000	-0.02000	-0.02000
0.00000230000	-0.02000	-0.02000
0.00000232000	-0.02000	-0.02000
0.00000234000	-0.02000	-0.06000
0.00000236000	-0.02000	-0.06000
0.00000238000	-0.02000	-0.06000
0.00000240000	-0.02000	-0.02000
0.00000242000	-0.02000	-0.02000
0.00000244000	0.02000	-0.02000
0.00000246000	-0.02000	-0.02000
0.00000248000	0.02000	-0.02000
0.00000250000	0.02000	-0.06000
0.00000252000	-0.02000	-0.02000
0.00000254000	0.02000	-0.06000
0.00000256000	-0.02000	-0.02000
0.00000258000	-0.02000	-0.06000
0.00000260000	-0.02000	-0.02000
0.00000262000	-0.02000	-0.02000
0.00000264000	0.02000	-0.02000
0.00000266000	0.02000	-0.02000
0.00000268000	0.02000	-0.06000
0.00000270000	-0.02000	-0.02000
0.00000272000	0.02000	-0.02000
0.00000274000	0.02000	-0.02000
0.00000276000	0.02000	-0.06000
0.00000278000	-0.02000	-0.02000
0.00000280000	0.02000	-0.02000
0.00000282000	0.02000	-0.02000
0.00000284000	0.02000	-0.02000
0.00000286000	-0.02000	-0.02000
0.00000288000	-0.02000	-0.06000
0.00000290000	0.02000	-0.02000
0.00000292000	0.02000	-0.02000
0.00000294000	-0.02000	-0.02000
0.00000296000	0.02000	-0.02000
0.00000298000	-0.02000	-0.02000
0.00000300000	0.02000	-0.02000
0.00000302000	-0.02000	-0.02000
0.00000304000	-0.02000	-0.02000
0.00000306000	-0.02000	-0.02000
0.00000308000	0.02000	-0.02000
0.00000310000	-0.02000	-0.02000
0.00000312000	-0.02000	-0.02000
0.00000314000	-0.02000	-0.02000
0.00000316000	0.02000	-0.02000
0.00000318000	0.02000	-0.02000
0.00000320000	0.02000	-0.06000
0.00000322000	-0.02000	-0.02000
0.00000324000	-0.02000	-0.02000
0.00000326000	-0.02000	-0.02000
0.00000328000	0.02000	-0.02000
0.00000330000	0.02000	-0.06000
0.00000332000	-0.02000	-0.02000
0.00000334000	-0.02000	-0.06000
0.00000336000	-0.02000	-0.02000
0.00000338000	0.02000	-0.06000
0.00000340000	-0.02000	-0.02000
0.00000342000	-0.02000	-0.02000
0.00000344000	0.02000	-0.02000
0.00000346000	0.02000	-0.02000
0.00000348000	0.02000	-0.02000
0.00000350000	0.02000	-0.02000
0.00000352000	-0.02000	-0.06000
0.00000354000	0.02000	-0.02000
0.00000356000	-0.02000	-0.02000
0.00000358000	0.02000	-0.06000
0.00000360000	-0.02000	-0.02000
0.00000362000	-0.02000	-0.02000
0.00000364000	0.02000	-0.02000
0.00000366000	0.02000	-0.02000
0.00000368000	-0.02000	-0.02000
0.00000370000	0.02000	-0.06000
0.00000372000	-0.02000	-0.02000
0.00000374000	-0.02000	-0.06000
0.00000376000	-0.02000	-0.02000
0.00000378000	-0.02000	-0.02000
0.00000380000	-0.02000	-0.06000
0.00000382000	-0.02000	-0.02000
0.00000384000	0.02000	-0.02000
0.00000386000	0.02000	-0.02000
0.00000388000	0.02000	-0.06000
0.00000390000	-0.02000	-0.06000
0.00000392000	-0.02000	-0.02000
0.00000394000	-0.02000	-0.02000
0.00000396000	-0.02000	-0.02000
0.00000398000	-0.02000	-0.02000
0.00000400000	0.02000	-0.02000
0.00000402000	0.02000	-0.02000
0.00000404000	0.02000	-0.02000
0.00000406000	-0.02000	-0.06000
0.00000408000	-0.02000	-0.06000
0.00000410000	-0.02000	-0.02000
0.00000412000	0.02000	-0.02000
0.00000414000	-0.02000	-0.02000
0.00000416000	-0.02000	-0.02000
0.00000418000	-0.02000	-0.06000
0.00000420000	-0.02000	-0.02000
0.00000422000	-0.02000	-0.02000
0.00000424000	0.02000	-0.02000
0.00000426000	-0.02000	-0.06000
0.00000428000	-0.02000	-0.02000
0.00000430000	-0.02000	-0.02000
0.00000432000	0.02000	-0.02000
0.00000434000	0.02000	-0.02000
0.00000436000	-0.02000	-0.02000
0.00000438000	0.02000	-0.02000
0.00000440000	0.02000	-0.02000
0.00000442000	0.02000	-0.02000
0.00000444000	0.02000	-0.02000
0.00000446000	-0.02000	-0.02000
0.00000448000	0.02000	-0.02000
0.00000450000	-0.02000	-0.02000
0.00000452000	-0.02000	-0.02000
0.00000454000	-0.02000	-0.02000
0.00000456000	0.02000	-0.02000
0.00000458000	0.02000	-0.06000
0.00000460000	-0.02000	-0.02000
0.00000462000	-0.02000	-0.02000
0.00000464000	0.02000	-0.06000
0.00000466000	-0.02000	-0.02000
0.00000468000	0.02000	-0.02000
0.00000470000	-0.02000	-0.02000
0.00000472000	0.02000	-0.02000
0.00000474000	0.02000	-0.06000
0.00000476000	-0.02000	-0.02000
0.00000478000	0.02000	-0.02000
0.00000480000	0.02000	-0.06000
0.00000482000	-0.02000	-0.02000
0.00000484000	-0.02000	-0.06000
0.00000486000	0.02000	-0.02000
0.00000488000	0.02000	-0.02000
0.00000490000	-0.02000	-0.02000
0.00000492000	0.02000	-0.02000
0.00000494000	0.02000	-0.06000
0.00000496000	-0.02000	-0.02000
0.00000498000	0.02000	-0.02000
0.00000500000	-0.02000	-0.02000
0.00000502000	0.02000	-0.06000
0.00000504000	-0.02000	-0.02000
0.00000506000	0.02000	-0.02000
0.00000508000	0.02000	-0.02000
0.00000510000	0.02000	-0.02000
0.00000512000	-0.02000	-0.02000
0.00000514000	-0.02000	-0.02000
0.00000516000	0.02000	-0.06000
0.00000518000	-0.02000	-0.02000
0.00000520000	-0.02000	-0.02000
0.00000522000	0.02000	-0.02000
0.00000524000	-0.02000	-0.06000
0.00000526000	-0.02000	-0.06000
0.00000528000	-0.02000	-0.02000
0.00000530000	0.02000	-0.02000
0.00000532000	-0.02000	-0.02000
0.00000534000	-0.02000	-0.06000
0.00000536000	-0.02000	-0.02000
0.00000538000	-0.02000	-0.02000
0.00000540000	-0.02000	-0.02000
0.00000542000	0.02000	-0.02000
0.00000544000	0.02000	-0.02000
0.00000546000	0.02000	-0.02000
0.00000548000	-0.02000	-0.02000
0.00000550000	-0.02000	-0.02000
0.00000552000	0.02000	-0.06000
0.00000554000	0.02000	-0.02000
0.00000556000	0.02000	-0.02000
0.00000558000	0.02000	-0.02000
0.00000560000	-0.02000	-0.06000
0.00000562000	0.02000	-0.02000
0.00000564000	0.02000	-0.02000
0.00000566000	0.02000	-0.02000
0.00000568000	0.02000	-0.02000
0.00000570000	0.02000	-0.02000
0.00000572000	0.02000	-0.02000
0.00000574000	-0.02000	-0.02000
0.00000576000	0.02000	-0.02000
0.00000578000	0.02000	-0.02000
0.00000580000	0.02000	-0.02000
0.00000582000	-0.02000	-0.02000
0.00000584000	0.02000	-0.02000
0.00000586000	0.02000	-0.02000
0.00000588000	0.02000	-0.02000
0.00000590000	-0.02000	-0.02000
0.00000592000	0.02000	-0.02000
0.00000594000	-0.02000	-0.02000
0.00000596000	0.02000	-0.02000
0.00000598000	-0.02000	-0.02000
0.00000600000	-0.02000	-0.02000
0.00000602000	-0.02000	-0.06000
0.00000604000	-0.02000	-0.06000
0.00000606000	-0.02000	-0.02000
0.00000608000	0.02000	-0.02000
0.00000610000	0.02000	-0.02000
0.00000612000	0.02000	-0.02000
0.00000614000	-0.02000	-0.02000
0.00000616000	-0.02000	-0.02000
0.00000618000	-0.02000	-0.02000
0.00000620000	-0.02000	-0.06000
0.00000622000	-0.02000	-0.02000
0.00000624000	-0.02000	-0.02000
0.00000626000	-0.02000	-0.02000
0.00000628000	0.02000	-0.02000
0.00000630000	-0.02000	-0.06000
0.00000632000	-0.02000	-0.02000
0.00000634000	-0.02000	-0.02000
0.00000636000	0.02000	-0.02000
0.00000638000	-0.02000	-0.02000
0.00000640000	0.02000	-0.02000
0.00000642000	0.02000	-0.06000
0.00000644000	-0.02000	-0.02000
0.00000646000	-0.02000	-0.06000
0.00000648000	-0.02000	-0.02000
0.00000650000	-0.02000	-0.02000
0.00000652000	-0.02000	-0.02000
0.00000654000	0.02000	-0.02000
0.00000656000	0.02000	-0.02000
0.00000658000	-0.02000	-0.02000
0.00000660000	-0.02000	-0.02000
0.00000662000	0.02000	-0.06000
0.00000664000	-0.02000	-0.06000
0.00000666000	0.02000	-0.02000
0.00000668000	0.02000	-0.06000
0.00000670000	-0.02000	-0.02000
0.00000672000	0.02000	-0.02000
0.00000674000	-0.02000	-0.06000
0.00000676000	-0.02000	-0.02000
0.00000678000	-0.02000	-0.02000
0.00000680000	-0.02000	-0.02000
0.00000682000	-0.02000	-0.02000
0.00000684000	0.02000	-0.02000
0.00000686000	-0.02000	-0.02000
0.00000688000	0.02000	-0.02000
0.00000690000	0.02000	-0.02000
0.00000692000	0.02000	-0.02000
0.00000694000	0.02000	-0.02000
0.00000696000	-0.02000	-0.02000
0.00000698000	-0.02000	-0.06000
0.00000700000	-0.02000	-0.02000
0.00000702000	0.02000	-0.02000
0.00000704000	-0.02000	-0.02000
0.00000706000	0.02000	-0.02000
0.00000708000	0.02000	-0.06000
0.00000710000	-0.02000	-0.02000
0.00000712000	0.02000	-0.02000
0.00000714000	0.02000	-0.06000
0.00000716000	-0.02000	-0.02000
0.00000718000	-0.02000	-0.06000
0.00000720000	-0.02000	-0.02000
0.00000722000	-0.02000	-0.02000
0.00000724000	-0.02000	-0.02000
0.00000726000	0.02000	-0.02000
0.00000728000	-0.02000	-0.06000
0.00000730000	-0.02000	-0.06000
0.00000732000	-0.02000	-0.02000
0.00000734000	0.02000	-0.06000
0.00000736000	-0.02000	-0.02000
0.00000738000	0.02000	-0.02000
0.00000740000	0.02000	-0.02000
0.00000742000	-0.02000	-0.02000
0.00000744000	0.02000	-0.02000
0.00000746000	-0.02000	-0.06000
0.00000748000	-0.02000	-0.02000
0.00000750000	-0.02000	-0.02000
0.00000752000	0.02000	-0.02000
0.00000754000	0.02000	-0.02000
0.00000756000	0.02000	-0.02000
0.00000758000	0.02000	-0.06000
0.00000760000	-0.02000	-0.02000
0.00000762000	0.02000	-0.06000
0.00000764000	-0.02000	-0.02000
0.00000766000	0.02000	-0.02000
0.00000768000	0.02000	-0.06000
0.00000770000	0.02000	-0.02000
0.00000772000	-0.02000	-0.02000
0.00000774000	-0.02000	-0.02000
0.00000776000	-0.02000	-0.02000
0.00000778000	0.02000	-0.06000
0.00000780000	-0.02000	-0.02000
0.00000782000	-0.02000	-0.02000
0.00000784000	-0.02000	-0.02000
0.00000786000	0.02000	-0.02000
0.00000788000	0.02000	-0.02000
0.00000790000	0.02000	-0.06000
0.00000792000	-0.02000	-0.06000
0.00000794000	0.02000	-0.02000
0.00000796000	-0.02000	-0.02000
0.00000798000	0.02000	-0.02000
0.00000800000	0.02000	-0.06000
0.00000802000	-0.02000	-0.06000
0.00000804000	-0.02000	-0.06000
0.00000806000	0.02000	-0.02000
0.00000808000	0.02000	-0.02000
0.00000810000	-0.02000	-0.06000
0.00000812000	-0.02000	-0.06000
0.00000814000	0.02000	-0.06000
0.00000816000	-0.02000	-0.06000
0.00000818000	-0.02000	-0.02000
0.00000820000	-0.02000	-0.02000
0.00000822000	-0.02000	-0.02000
0.00000824000	0.02000	-0.02000
0.00000826000	0.02000	-0.06000
0.00000828000	-0.02000	-0.02000
0.00000830000	0.02000	-0.06000
0.00000832000	-0.02000	-0.02000
0.00000834000	0.02000	-0.02000
0.00000836000	-0.02000	-0.02000
0.00000838000	-0.02000	-0.02000
0.00000840000	0.02000	-0.06000
0.00000842000	0.02000	-0.02000
0.00000844000	-0.02000	-0.02000
0.00000846000	0.02000	-0.02000
0.00000848000	-0.02000	-0.02000
0.00000850000	0.02000	-0.02000
0.00000852000	0.02000	-0.06000
0.00000854000	-0.02000	-0.02000
0.00000856000	-0.02000	-0.06000
0.00000858000	-0.02000	-0.06000
0.00000860000	-0.02000	-0.06000
0.00000862000	0.02000	-0.02000
0.00000864000	0.02000	-0.02000
0.00000866000	0.02000	-0.02000
0.00000868000	0.02000	-0.02000
0.00000870000	-0.02000	-0.06000
0.00000872000	-0.02000	-0.06000
0.00000874000	0.02000	-0.02000
0.00000876000	0.02000	-0.02000
0.00000878000	-0.02000	-0.02000
0.00000880000	-0.02000	-0.02000
0.00000882000	-0.02000	-0.02000
0.00000884000	-0.02000	-0.02000
0.00000886000	0.02000	-0.02000
0.00000888000	0.02000	-0.02000
0.00000890000	0.02000	-0.06000
0.00000892000	-0.02000	-0.06000
0.00000894000	-0.02000	-0.02000
0.00000896000	0.02000	-0.06000
0.00000898000	-0.02000	-0.02000
0.00000900000	0.02000	-0.06000
0.00000902000	-0.02000	-0.06000
0.00000904000	-0.02000	-0.02000
0.00000906000	0.02000	-0.02000
0.00000908000	-0.02000	-0.06000
0.00000910000	-0.02000	-0.02000
0.00000912000	0.02000	-0.02000
0.00000914000	-0.02000	-0.02000
0.00000916000	-0.02000	-0.02000
0.00000918000	0.02000	-0.02000
0.00000920000	0.02000	-0.02000
0.00000922000	-0.02000	-0.02000
0.00000924000	-0.02000	-0.06000
0.00000926000	-0.02000	-0.02000
0.00000928000	0.02000	-0.02000
0.00000930000	-0.02000	-0.06000
0.00000932000	-0.02000	-0.02000
0.00000934000	0.02000	-0.02000
0.00000936000	0.02000	-0.02000
0.00000938000	0.02000	-0.02000
0.00000940000	0.02000	-0.02000
0.00000942000	-0.02000	-0.06000
0.00000944000	-0.02000	-0.02000
0.00000946000	0.02000	-0.02000
0.00000948000	0.02000	-0.02000
0.00000950000	-0.02000	-0.06000
0.00000952000	-0.02000	-0.06000
0.00000954000	-0.02000	-0.02000
0.00000956000	0.02000	-0.02000
0.00000958000	-0.02000	-0.06000
0.00000960000	-0.02000	-0.02000
0.00000962000	0.02000	-0.02000
0.00000964000	0.02000	0.02000
0.00000966000	-0.02000	-0.02000
0.00000968000	-0.02000	-0.02000
0.00000970000	-0.02000	-0.06000
0.00000972000	-0.02000	-0.02000
0.00000974000	0.02000	-0.02000
0.00000976000	-0.02000	0.02000
0.00000978000	-0.02000	-0.02000
0.00000980000	-0.02000	-0.02000
0.00000982000	0.02000	-0.02000
0.00000984000	-0.02000	-0.02000
0.00000986000	-0.02000	-0.02000
0.00000988000	-0.02000	-0.02000
0.00000990000	-0.02000	-0.02000
0.00000992000	0.02000	-0.02000
0.00000994000	0.02000	-0.06000
0.00000996000	-0.02000	-0.02000
0.00000998000	-0.02000	-0.02000
0.00001000000	-0.02000	-0.02000
0.00001002000	-0.02000	-0.02000
0.00001004000	-0.02000	-0.02000
0.00001006000	0.02000	-0.06000
0.00001008000	-0.02000	-0.06000
0.00001010000	0.02000	-0.02000
0.00001012000	0.02000	-0.06000
0.00001014000	-0.02000	-0.06000
0.00001016000	-0.02000	-0.02000
0.00001018000	-0.02000	-0.02000
0.00001020000	0.02000	-0.02000
0.00001022000	-0.02000	-0.02000
0.00001024000	0.02000	-0.02000
0.00001026000	0.02000	-0.02000
0.00001028000	0.02000	-0.02000
0.00001030000	0.02000	-0.02000
0.00001032000	0.02000	-0.02000
0.00001034000	0.02000	-0.06000
0.00001036000	-0.02000	-0.02000
0.00001038000	0.02000	-0.02000
0.00001040000	-0.02000	-0.02000
0.00001042000	-0.02000	-0.02000
0.00001044000	0.02000	-0.02000
0.00001046000	-0.02000	-0.02000
0.00001048000	-0.02000	-0.02000
0.00001050000	-0.02000	-0.06000
0.00001052000	-0.02000	-0.02000
0.00001054000	-0.02000	-0.02000
0.00001056000	0.02000	-0.02000
0.00001058000	0.02000	-0.06000
0.00001060000	-0.02000	-0.02000
0.00001062000	-0.02000	-0.02000
0.00001064000	-0.02000	-0.02000
0.00001066000	-0.02000	-0.02000
0.00001068000	-0.02000	-0.06000
0.00001070000	0.02000	-0.02000
0.00001072000	0.02000	-0.02000
0.00001074000	-0.02000	-0.06000
0.00001076000	-0.02000	-0.02000
0.00001078000	-0.02000	-0.06000
0.00001080000	-0.02000	-0.02000
0.00001082000	-0.02000	-0.06000
0.00001084000	-0.02000	-0.06000
0.00001086000	-0.02000	-0.06000
0.00001088000	-0.02000	-0.02000
0.00001090000	-0.02000	-0.02000
0.00001092000	-0.02000	-0.06000
0.00001094000	0.02000	-0.06000
0.00001096000	-0.02000	-0.02000
0.00001098000	0.02000	-0.06000
0.00001100000	-0.02000	-0.02000
0.00001102000	0.02000	-0.06000
0.00001104000	-0.02000	-0.02000
0.00001106000	-0.02000	-0.02000
0.00001108000	-0.02000	-0.02000
0.00001110000	0.02000	-0.02000
0.00001112000	-0.02000	-0.02000
0.00001114000	0.02000	-0.06000
0.00001116000	-0.02000	-0.02000
0.00001118000	-0.02000	-0.06000
0.00001120000	-0.02000	-0.02000
0.00001122000	0.02000	-0.02000
0.00001124000	-0.02000	-0.06000
0.00001126000	-0.02000	-0.02000
0.00001128000	0.02000	-0.02000
0.00001130000	0.02000	-0.02000
0.00001132000	-0.02000	-0.02000
0.00001134000	0.02000	-0.02000
0.00001136000	-0.02000	-0.02000
0.00001138000	-0.02000	-0.02000
0.00001140000	0.02000	-0.02000
0.00001142000	-0.02000	-0.06000
0.00001144000	-0.02000	-0.02000
0.00001146000	-0.02000	-0.06000
0.00001148000	-0.02000	-0.02000
0.00001150000	0.02000	-0.06000
0.00001152000	-0.02000	-0.02000
0.00001154000	-0.02000	-0.06000
0.00001156000	-0.02000	-0.02000
0.00001158000	-0.02000	-0.02000
0.00001160000	-0.02000	-0.02000
0.00001162000	-0.02000	-0.02000
0.00001164000	0.02000	-0.02000
0.00001166000	-0.02000	-0.06000
0.00001168000	-0.02000	-0.02000
0.00001170000	0.02000	-0.02000
0.00001172000	-0.02000	-0.02000
0.00001174000	0.02000	-0.02000
0.00001176000	0.02000	-0.06000
0.00001178000	-0.02000	-0.02000
0.00001180000	0.02000	-0.02000
0.00001182000	-0.02000	-0.02000
0.00001184000	0.02000	-0.06000
0.00001186000	0.02000	-0.06000
0.00001188000	-0.02000	-0.02000
0.00001190000	-0.02000	-0.02000
0.00001192000	0.02000	-0.02000
0.00001194000	-0.02000	-0.06000
0.00001196000	-0.02000	-0.02000
0.00001198000	0.02000	-0.02000
0.00001200000	0.02000	-0.02000
0.00001202000	-0.02000	-0.02000
0.00001204000	-0.02000	-0.06000
0.00001206000	-0.02000	-0.02000
0.00001208000	0.02000	-0.02000
0.00001210000	0.02000	-0.02000
0.00001212000	0.02000	-0.02000
0.00001214000	-0.02000	-0.02000
0.00001216000	-0.02000	-0.02000
0.00001218000	0.02000	-0.02000
0.00001220000	-0.02000	-0.06000
0.00001222000	-0.02000	-0.02000
0.00001224000	-0.02000	-0.02000
0.00001226000	-0.02000	-0.06000
0.00001228000	-0.02000	-0.02000
0.00001230000	0.02000	-0.02000
0.00001232000	0.02000	-0.02000
0.00001234000	0.02000	-0.02000
0.00001236000	0.02000	-0.02000
0.00001238000	-0.02000	-0.02000
0.00001240000	0.02000	-0.02000
0.00001242000	-0.02000	-0.02000
0.00001244000	0.02000	-0.02000
0.00001246000	0.02000	-0.02000
0.00001248000	0.02000	-0.02000
0.00001250000	0.02000	-0.02000
0.00001252000	-0.02000	-0.02000
0.00001254000	0.02000	-0.02000
0.00001256000	0.02000	-0.06000
0.00001258000	-0.02000	-0.02000
0.00001260000	-0.02000	-0.06000
0.00001262000	0.02000	-0.06000
0.00001264000	-0.02000	-0.06000
0.00001266000	0.02000	-0.02000
0.00001268000	0.02000	-0.02000
0.00001270000	-0.02000	-0.02000
0.00001272000	0.02000	-0.02000
0.00001274000	0.02000	-0.02000
0.00001276000	-0.02000	-0.02000
0.00001278000	0.02000	-0.02000
0.00001280000	-0.02000	-0.02000
0.00001282000	-0.02000	-0.02000
0.00001284000	-0.02000	-0.02000
0.00001286000	-0.02000	-0.02000
0.00001288000	-0.02000	-0.06000
0.00001290000	-0.02000	-0.02000
0.00001292000	0.02000	-0.02000
0.00001294000	-0.02000	-0.06000
0.00001296000	-0.02000	-0.02000
0.00001298000	0.02000	-0.02000
0.00001300000	0.02000	-0.02000
0.00001302000	-0.02000	-0.02000
0.00001304000	0.02000	-0.02000
0.00001306000	-0.02000	-0.02000
0.00001308000	0.02000	-0.02000
0.00001310000	-0.02000	-0.02000
0.00001312000	-0.02000	-0.02000
0.00001314000	0.02000	-0.02000
0.00001316000	0.02000	-0.02000
0.00001318000	0.02000	-0.02000
0.00001320000	0.02000	-0.02000
0.00001322000	-0.02000	-0.02000
0.00001324000	0.02000	-0.02000
0.00001326000	0.02000	-0.06000
0.00001328000	-0.02000	-0.02000
0.00001330000	0.02000	-0.06000
0.00001332000	-0.02000	-0.02000
0.00001334000	0.02000	-0.02000
0.00001336000	-0.02000	-0.02000
0.00001338000	-0.02000	-0.06000
0.00001340000	-0.02000	-0.02000
0.00001342000	0.02000	-0.02000
0.00001344000	-0.02000	-0.02000
0.00001346000	0.02000	-0.02000
0.00001348000	0.02000	-0.06000
0.00001350000	-0.02000	-0.06000
0.00001352000	-0.02000	-0.02000
0.00001354000	-0.02000	-0.02000
0.00001356000	0.02000	-0.02000
0.00001358000	-0.02000	-0.06000
0.00001360000	-0.02000	-0.02000
0.00001362000	0.02000	-0.02000
0.00001364000	0.02000	-0.02000
0.00001366000	0.02000	-0.06000
0.00001368000	-0.02000	-0.06000
0.00001370000	0.02000	-0.02000
0.00001372000	0.02000	-0.06000
0.00001374000	0.02000	-0.02000
0.00001376000	0.02000	-0.02000
0.00001378000	-0.02000	-0.02000
0.00001380000	0.02000	-0.02000
0.00001382000	-0.02000	-0.06000
0.00001384000	-0.02000	-0.02000
0.00001386000	0.02000	-0.02000
0.00001388000	0.02000	-0.02000
0.00001390000	0.02000	-0.06000
0.00001392000	-0.02000	-0.06000
0.00001394000	-0.02000	-0.02000
0.00001396000	-0.02000	-0.02000
0.00001398000	-0.02000	-0.02000
0.00001400000	-0.02000	-0.06000
0.00001402000	0.02000	-0.02000
0.00001404000	0.02000	-0.02000
0.00001406000	0.02000	-0.02000
0.00001408000	-0.02000	-0.02000
0.00001410000	-0.02000	-0.02000
0.00001412000	-0.02000	-0.02000
0.00001414000	-0.02000	-0.02000
0.00001416000	0.02000	-0.02000
0.00001418000	-0.02000	-0.02000
0.00001420000	0.02000	-0.06000
0.00001422000	0.02000	-0.02000
0.00001424000	0.02000	-0.06000
0.00001426000	0.02000	-0.02000
0.00001428000	-0.02000	-0.02000
0.00001430000	-0.02000	-0.02000
0.00001432000	0.02000	-0.06000
0.00001434000	0.02000	-0.02000
0.00001436000	0.02000	-0.06000
0.00001438000	0.02000	-0.02000
0.00001440000	0.02000	-0.02000
0.00001442000	-0.02000	-0.06000
0.00001444000	-0.02000	-0.06000
0.00001446000	0.02000	-0.02000
0.00001448000	0.02000	-0.02000
0.00001450000	-0.02000	-0.02000
0.00001452000	0.02000	-0.02000
0.00001454000	-0.02000	-0.02000
0.00001456000	0.02000	-0.02000
0.00001458000	-0.02000	-0.06000
0.00001460000	-0.02000	-0.02000
0.00001462000	-0.02000	-0.06000
0.00001464000	-0.02000	-0.06000
0.00001466000	-0.02000	-0.02000
0.00001468000	-0.02000	-0.02000
0.00001470000	-0.02000	-0.06000
0.00001472000	-0.02000	-0.06000
0.00001474000	0.02000	-0.02000
0.00001476000	0.02000	-0.02000
0.00001478000	-0.02000	-0.02000
0.00001480000	0.02000	-0.02000
0.00001482000	-0.02000	-0.02000
0.00001484000	0.02000	-0.02000
0.00001486000	0.02000	-0.02000
0.00001488000	-0.02000	-0.02000
0.00001490000	0.02000	-0.06000
0.00001492000	-0.02000	-0.02000
0.00001494000	-0.02000	-0.02000
0.00001496000	0.02000	-0.02000
0.00001498000	0.02000	-0.02000
0.00001500000	-0.02000	-0.02000
0.00001502000	-0.02000	-0.02000
0.00001504000	0.02000	-0.06000
0.00001506000	0.02000	-0.02000
0.00001508000	0.02000	-0.02000
0.00001510000	0.02000	-0.02000
0.00001512000	-0.02000	-0.06000
0.00001514000	0.02000	-0.02000
0.00001516000	-0.02000	-0.02000
0.00001518000	-0.02000	-0.02000
0.00001520000	-0.02000	-0.02000
0.00001522000	0.02000	-0.02000
0.00001524000	0.02000	-0.02000
0.00001526000	-0.02000	-0.02000
0.00001528000	0.02000	-0.02000
0.00001530000	0.02000	-0.02000
0.00001532000	0.02000	-0.02000
0.00001534000	0.02000	-0.02000
0.00001536000	-0.02000	-0.06000
0.00001538000	0.02000	-0.02000
0.00001540000	-0.02000	-0.02000
0.00001542000	-0.02000	-0.06000
0.00001544000	-0.02000	-0.02000
0.00001546000	-0.02000	-0.02000
0.00001548000	-0.02000	-0.02000
0.00001550000	-0.02000	-0.02000
0.00001552000	-0.02000	-0.02000
0.00001554000	-0.02000	-0.02000
0.00001556000	0.02000	-0.02000
0.00001558000	0.02000	-0.02000
0.00001560000	0.02000	-0.06000
0.00001562000	-0.02000	-0.02000
0.00001564000	0.02000	-0.02000
0.00001566000	-0.02000	-0.02000
0.00001568000	0.02000	-0.06000
0.00001570000	-0.02000	-0.02000
0.00001572000	0.02000	-0.06000
0.00001574000	0.02000	-0.06000
0.00001576000	-0.02000	-0.02000
0.00001578000	-0.02000	-0.06000
0.00001580000	-0.02000	-0.02000
0.00001582000	-0.02000	-0.06000
0.00001584000	-0.02000	-0.06000
0.00001586000	-0.02000	-0.02000
0.00001588000	0.02000	-0.02000
0.00001590000	0.02000	-0.02000
0.00001592000	-0.02000	-0.02000
0.00001594000	-0.02000	-0.06000
0.00001596000	-0.02000	-0.02000
0.00001598000	0.02000	-0.02000
0.00001600000	-0.02000	-0.02000
0.00001602000	0.02000	-0.02000
0.00001604000	0.02000	-0.06000
0.00001606000	0.02000	-0.06000
0.00001608000	-0.02000	-0.02000
0.00001610000	-0.02000	-0.02000
0.00001612000	-0.02000	-0.02000
0.00001614000	0.02000	-0.06000
0.00001616000	-0.02000	-0.06000
0.00001618000	-0.02000	-0.06000
0.00001620000	-0.02000	-0.02000
0.00001622000	-0.02000	-0.06000
0.00001624000	-0.02000	-0.02000
0.00001626000	0.02000	-0.06000
0.00001628000	-0.02000	-0.06000
0.00001630000	0.02000	-0.02000
0.00001632000	0.02000	-0.02000
0.00001634000	0.02000	-0.02000
0.00001636000	0.02000	-0.02000
0.00001638000	0.02000	-0.02000
0.00001640000	0.02000	-0.02000
0.00001642000	0.02000	-0.02000
0.00001644000	0.02000	-0.02000
0.00001646000	0.02000	-0.06000
0.00001648000	-0.02000	-0.02000
0.00001650000	-0.02000	-0.02000
0.00001652000	-0.02000	-0.02000
0.00001654000	-0.02000	-0.06000
0.00001656000	-0.02000	-0.06000
0.00001658000	0.02000	-0.02000
0.00001660000	0.02000	-0.02000
0.00001662000	-0.02000	-0.02000
0.00001664000	-0.02000	-0.02000
0.00001666000	0.02000	-0.02000
0.00001668000	0.02000	-0.02000
0.00001670000	0.02000	-0.06000
0.00001672000	-0.02000	-0.02000
0.00001674000	-0.02000	-0.02000
0.00001676000	0.02000	-0.02000
0.00001678000	-0.02000	-0.02000
0.00001680000	0.02000	-0.06000
0.00001682000	-0.02000	-0.02000
0.00001684000	0.02000	-0.06000
0.00001686000	-0.02000	-0.02000
0.00001688000	-0.02000	-0.02000
0.00001690000	-0.02000	-0.02000
0.00001692000	-0.02000	-0.02000
0.00001694000	-0.02000	-0.02000
0.00001696000	0.02000	-0.02000
0.00001698000	0.02000	-0.02000
0.00001700000	-0.02000	-0.02000
0.00001702000	0.02000	-0.02000
0.00001704000	-0.02000	-0.02000
0.00001706000	-0.02000	-0.02000
0.00001708000	0.02000	-0.06000
0.00001710000	-0.02000	-0.02000
0.00001712000	0.02000	-0.06000
0.00001714000	-0.02000	-0.02000
0.00001716000	-0.02000	-0.02000
0.00001718000	0.02000	-0.06000
0.00001720000	-0.02000	-0.06000
0.00001722000	-0.02000	-0.02000
0.00001724000	0.02000	-0.06000
0.00001726000	-0.02000	-0.02000
0.00001728000	-0.02000	-0.02000
0.00001730000	-0.02000	-0.02000
0.00001732000	0.02000	-0.02000
0.00001734000	-0.02000	-0.02000
0.00001736000	0.02000	-0.06000
0.00001738000	-0.02000	-0.02000
0.00001740000	0.02000	-0.06000
0.00001742000	-0.02000	-0.02000
0.00001744000	-0.02000	-0.02000
0.00001746000	-0.02000	-0.02000
0.00001748000	0.02000	-0.02000
0.00001750000	0.02000	-0.06000
0.00001752000	-0.02000	-0.02000
0.00001754000	0.02000	-0.02000
0.00001756000	-0.02000	-0.02000
0.00001758000	0.02000	-0.02000
0.00001760000	-0.02000	-0.02000
0.00001762000	-0.02000	-0.02000
0.00001764000	0.02000	-0.06000
0.00001766000	0.02000	-0.02000
0.00001768000	-0.02000	-0.02000
0.00001770000	-0.02000	-0.02000
0.00001772000	0.02000	-0.06000
0.00001774000	0.02000	-0.02000
0.00001776000	0.02000	-0.06000
0.00001778000	-0.02000	-0.02000
0.00001780000	-0.02000	-0.06000
0.00001782000	-0.02000	-0.02000
0.00001784000	-0.02000	-0.06000
0.00001786000	-0.02000	-0.02000
0.00001788000	-0.02000	-0.06000
0.00001790000	0.02000	-0.02000
0.00001792000	0.02000	-0.02000
0.00001794000	0.02000	-0.02000
0.00001796000	0.02000	-0.02000
0.00001798000	-0.02000	-0.02000
0.00001800000	0.02000	-0.02000
0.00001802000	-0.02000	-0.02000
0.00001804000	-0.02000	-0.02000
0.00001806000	-0.02000	-0.02000
0.00001808000	-0.02000	-0.06000
0.00001810000	0.02000	-0.02000
0.00001812000	0.02000	-0.02000
0.00001814000	0.02000	-0.02000
0.00001816000	-0.02000	-0.02000
0.00001818000	-0.02000	-0.02000
0.00001820000	0.02000	-0.06000
0.00001822000	-0.02000	-0.02000
0.00001824000	0.02000	-0.06000
0.00001826000	0.02000	-0.02000
0.00001828000	0.02000	-0.06000
0.00001830000	-0.02000	-0.02000
0.00001832000	0.02000	-0.02000
0.00001834000	0.02000	-0.02000
0.00001836000	0.02000	-0.02000
0.00001838000	-0.02000	-0.02000
0.00001840000	0.02000	-0.02000
0.00001842000	-0.02000	-0.02000
0.00001844000	-0.02000	-0.02000
0.00001846000	0.02000	-0.02000
0.00001848000	0.02000	-0.02000
0.00001850000	-0.02000	-0.06000
0.00001852000	-0.02000	-0.06000
0.00001854000	-0.02000	-0.06000
0.00001856000	-0.02000	-0.06000
0.00001858000	0.02000	-0.02000
0.00001860000	-0.02000	-0.02000
0.00001862000	0.02000	-0.02000
0.00001864000	0.02000	-0.06000
0.00001866000	-0.02000	-0.02000
0.00001868000	0.02000	-0.02000
0.00001870000	-0.02000	-0.02000
0.00001872000	-0.02000	-0.02000
0.00001874000	-0.02000	-0.02000
0.00001876000	0.02000	-0.02000
0.00001878000	-0.02000	-0.02000
0.00001880000	0.02000	-0.06000
0.00001882000	0.02000	-0.02000
0.00001884000	0.02000	-0.02000
0.00001886000	0.02000	-0.02000
0.00001888000	0.02000	-0.02000
0.00001890000	0.02000	-0.02000
0.00001892000	0.02000	-0.02000
0.00001894000	-0.02000	-0.02000
0.00001896000	-0.02000	-0.06000
0.00001898000	-0.02000	-0.02000
0.00001900000	0.02000	-0.02000
0.00001902000	-0.02000	-0.02000
0.00001904000	0.02000	-0.02000
0.00001906000	-0.02000	-0.02000
0.00001908000	0.02000	-0.06000
0.00001910000	0.02000	0.02000
0.00001912000	0.02000	-0.06000
0.00001914000	0.02000	-0.02000
0.00001916000	0.02000	-0.02000
0.00001918000	-0.02000	-0.02000
0.00001920000	0.02000	-0.02000
0.00001922000	0.02000	-0.06000
0.00001924000	-0.02000	-0.02000
0.00001926000	-0.02000	-0.06000
0.00001928000	-0.02000	-0.02000
0.00001930000	0.02000	-0.02000
0.00001932000	0.02000	-0.02000
0.00001934000	0.02000	-0.06000
0.00001936000	-0.02000	-0.02000
0.00001938000	-0.02000	-0.02000
0.00001940000	0.02000	-0.06000
0.00001942000	-0.02000	-0.02000
0.00001944000	-0.02000	-0.02000
0.00001946000	-0.02000	-0.02000
0.00001948000	0.02000	-0.02000
0.00001950000	-0.02000	-0.02000
0.00001952000	0.02000	-0.06000
0.00001954000	0.02000	-0.02000
0.00001956000	-0.02000	-0.02000
0.00001958000	-0.02000	-0.02000
0.00001960000	0.02000	-0.02000
0.00001962000	0.02000	-0.02000
0.00001964000	-0.02000	-0.02000
0.00001966000	0.02000	-0.02000
0.00001968000	-0.02000	0.02000
0.00001970000	-0.02000	-0.02000
0.00001972000	0.02000	-0.06000
0.00001974000	0.02000	-0.02000
0.00001976000	0.02000	-0.02000
0.00001978000	-0.02000	-0.02000
0.00001980000	0.02000	-0.02000
0.00001982000	-0.02000	-0.02000
0.00001984000	0.02000	-0.02000
0.00001986000	-0.02000	-0.02000
0.00001988000	0.02000	-0.02000
0.00001990000	0.02000	-0.02000
0.00001992000	0.02000	-0.06000
0.00001994000	-0.02000	-0.06000
0.00001996000	-0.02000	-0.06000
0.00001998000	-0.02000	-0.06000
0.00002000000	-0.02000	-0.06000
0.00002002000	-0.02000	-0.06000
0.00002004000	-0.02000	-0.02000
0.00002006000	0.02000	-0.02000
0.00002008000	0.02000	-0.02000
0.00002010000	-0.02000	-0.06000
0.00002012000	-0.02000	-0.02000
0.00002014000	0.02000	-0.02000
0.00002016000	0.02000	-0.02000
0.00002018000	-0.02000	-0.02000
0.00002020000	-0.02000	-0.06000
0.00002022000	-0.02000	-0.06000
0.00002024000	-0.02000	-0.06000
0.00002026000	-0.02000	-0.06000
0.00002028000	-0.02000	-0.06000
0.00002030000	-0.02000	-0.06000
0.00002032000	-0.02000	-0.02000
0.00002034000	0.02000	-0.02000
0.00002036000	-0.02000	-0.06000
0.00002038000	-0.02000	-0.02000
0.00002040000	0.02000	-0.02000
0.00002042000	0.02000	-0.06000
0.00002044000	-0.02000	-0.02000
0.00002046000	0.02000	-0.02000
0.00002048000	-0.02000	-0.02000
0.00002050000	0.02000	-0.06000
0.00002052000	-0.02000	-0.02000
0.00002054000	-0.02000	-0.02000
0.00002056000	0.02000	-0.06000
0.00002058000	-0.02000	-0.06000
0.00002060000	-0.02000	-0.02000
0.00002062000	0.02000	-0.02000
0.00002064000	0.02000	-0.02000
0.00002066000	0.02000	-0.02000
0.00002068000	0.02000	-0.02000
0.00002070000	-0.02000	-0.02000
0.00002072000	0.02000	-0.02000
0.00002074000	0.02000	-0.06000
0.00002076000	-0.02000	-0.02000
0.00002078000	0.02000	-0.06000
0.00002080000	-0.02000	-0.02000
0.00002082000	-0.02000	-0.02000
0.00002084000	0.02000	-0.06000
0.00002086000	-0.02000	-0.06000
0.00002088000	-0.02000	-0.02000
0.00002090000	0.02000	-0.02000
0.00002092000	-0.02000	-0.02000
0.00002094000	0.02000	-0.02000
0.00002096000	0.02000	-0.06000
0.00002098000	0.02000	-0.02000
0.00002100000	0.02000	-0.02000
0.00002102000	-0.02000	-0.02000
0.00002104000	0.02000	-0.02000
0.00002106000	0.02000	-0.02000
0.00002108000	0.02000	-0.02000
0.00002110000	-0.02000	-0.02000
0.00002112000	0.02000	-0.02000
0.00002114000	0.02000	-0.02000
0.00002116000	0.02000	-0.06000
0.00002118000	0.02000	-0.02000
0.00002120000	0.02000	-0.02000
0.00002122000	0.02000	-0.02000
0.00002124000	0.02000	-0.02000
0.00002126000	-0.02000	-0.02000
0.00002128000	0.02000	-0.02000
0.00002130000	-0.02000	-0.02000
0.00002132000	-0.02000	-0.02000
0.00002134000	0.02000	-0.02000
0.00002136000	0.02000	-0.02000
0.00002138000	-0.02000	-0.02000
0.00002140000	0.02000	-0.02000
0.00002142000	0.02000	-0.02000
0.00002144000	0.02000	-0.02000
0.00002146000	0.02000	-0.02000
0.00002148000	-0.02000	-0.06000
0.00002150000	0.02000	-0.02000
0.00002152000	-0.02000	-0.02000
0.00002154000	-0.02000	-0.02000
0.00002156000	0.02000	-0.02000
0.00002158000	0.02000	-0.02000
0.00002160000	0.02000	-0.02000
0.00002162000	-0.02000	-0.02000
0.00002164000	-0.02000	-0.02000
0.00002166000	-0.02000	-0.02000
0.00002168000	0.02000	-0.02000
0.00002170000	0.02000	-0.02000
0.00002172000	-0.02000	-0.02000
0.00002174000	0.02000	-0.02000
0.00002176000	-0.02000	-0.02000
0.00002178000	-0.02000	-0.06000
0.00002180000	-0.02000	-0.02000
0.00002182000	-0.02000	-0.02000
0.00002184000	-0.02000	-0.02000
0.00002186000	0.02000	-0.02000
0.00002188000	-0.02000	-0.06000
0.00002190000	-0.02000	-0.06000
0.00002192000	-0.02000	-0.02000
0.00002194000	-0.02000	-0.06000
0.00002196000	-0.02000	-0.02000
0.00002198000	-0.02000	-0.02000
0.00002200000	0.02000	-0.02000
0.00002202000	0.02000	-0.06000
0.00002204000	-0.02000	-0.02000
0.00002206000	-0.02000	-0.02000
0.00002208000	-0.02000	-0.02000
0.00002210000	0.02000	-0.02000
0.00002212000	0.02000	-0.02000
0.00002214000	-0.02000	-0.02000
0.00002216000	0.02000	-0.02000
0.00002218000	0.02000	-0.02000
0.00002220000	0.02000	-0.02000
0.00002222000	-0.02000	-0.02000
0.00002224000	-0.02000	-0.02000
0.00002226000	0.02000	-0.02000
0.00002228000	0.02000	-0.02000
0.00002230000	0.02000	-0.06000
0.00002232000	-0.02000	-0.02000
0.00002234000	-0.02000	-0.06000
0.00002236000	-0.02000	-0.02000
0.00002238000	0.02000	-0.02000
0.00002240000	-0.02000	-0.06000
0.00002242000	-0.02000	-0.02000
0.00002244000	-0.02000	-0.02000
0.00002246000	0.02000	-0.02000
0.00002248000	0.02000	-0.02000
0.00002250000	-0.02000	-0.06000
0.00002252000	-0.02000	-0.02000
0.00002254000	0.02000	-0.02000
0.00002256000	-0.02000	-0.02000
0.00002258000	0.02000	-0.06000
0.00002260000	-0.02000	-0.02000
0.00002262000	-0.02000	-0.02000
0.00002264000	-0.02000	-0.02000
0.00002266000	-0.02000	-0.02000
0.00002268000	0.02000	-0.02000
0.00002270000	-0.02000	-0.02000
0.00002272000	-0.02000	-0.02000
0.00002274000	-0.02000	-0.02000
0.00002276000	0.02000	-0.02000
0.00002278000	-0.02000	-0.06000
0.00002280000	-0.02000	-0.02000
0.00002282000	0.02000	-0.02000
0.00002284000	0.02000	-0.02000
0.00002286000	-0.02000	-0.02000
0.00002288000	0.02000	-0.02000
0.00002290000	-0.02000	-0.02000
0.00002292000	-0.02000	-0.02000
0.00002294000	0.02000	-0.02000
0.00002296000	0.02000	-0.02000
0.00002298000	-0.02000	-0.02000
0.00002300000	0.02000	-0.02000
0.00002302000	0.02000	-0.02000
0.00002304000	-0.02000	-0.02000
0.00002306000	-0.02000	-0.02000
0.00002308000	-0.02000	-0.02000
0.00002310000	-0.02000	-0.02000
0.00002312000	0.02000	-0.02000
0.00002314000	-0.02000	-0.02000
0.00002316000	0.02000	-0.06000
0.00002318000	0.02000	-0.06000
0.00002320000	-0.02000	-0.02000
0.00002322000	0.02000	-0.06000
0.00002324000	-0.02000	-0.02000
0.00002326000	0.02000	-0.02000
0.00002328000	0.02000	-0.02000
0.00002330000	0.02000	-0.02000
0.00002332000	-0.02000	-0.02000
0.00002334000	0.02000	-0.02000
0.00002336000	0.02000	-0.06000
0.00002338000	-0.02000	-0.02000
0.00002340000	-0.02000	-0.06000
0.00002342000	-0.02000	-0.02000
0.00002344000	-0.02000	-0.06000
0.00002346000	0.02000	-0.02000
0.00002348000	-0.02000	-0.06000
0.00002350000	-0.02000	-0.02000
0.00002352000	-0.02000	-0.02000
0.00002354000	-0.02000	-0.06000
0.00002356000	-0.02000	-0.02000
0.00002358000	-0.02000	-0.02000
0.00002360000	-0.02000	-0.02000
0.00002362000	-0.02000	-0.02000
0.00002364000	0.02000	-0.02000
0.00002366000	0.02000	-0.02000
0.00002368000	0.02000	-0.02000
0.00002370000	0.02000	-0.02000
0.00002372000	-0.02000	-0.02000
0.00002374000	-0.02000	-0.06000
0.00002376000	-0.02000	-0.02000
0.00002378000	-0.02000	-0.02000
0.00002380000	-0.02000	-0.06000
0.00002382000	0.02000	-0.02000
0.00002384000	-0.02000	-0.06000
0.00002386000	0.02000	-0.02000
0.00002388000	0.02000	-0.06000
0.00002390000	-0.02000	-0.02000
0.00002392000	0.02000	-0.02000
0.00002394000	0.02000	-0.02000
0.00002396000	0.02000	-0.06000
0.00002398000	-0.02000	-0.02000
0.00002400000	0.02000	-0.02000
0.00002402000	0.02000	-0.02000
0.00002404000	-0.02000	-0.02000
0.00002406000	0.02000	-0.02000
0.00002408000	-0.02000	-0.02000
0.00002410000	-0.02000	-0.06000
0.00002412000	-0.02000	-0.02000
0.00002414000	0.02000	-0.02000
0.00002416000	0.02000	-0.02000
0.00002418000	-0.02000	-0.02000
0.00002420000	-0.02000	-0.06000
0.00002422000	0.02000	-0.06000
0.00002424000	-0.02000	-0.02000
0.00002426000	0.02000	-0.02000
0.00002428000	0.02000	-0.02000
0.00002430000	0.02000	-0.02000
0.00002432000	-0.02000	-0.06000
0.00002434000	-0.02000	-0.06000
0.00002436000	-0.02000	-0.02000
0.00002438000	-0.02000	-0.02000
0.00002440000	0.02000	-0.02000
0.00002442000	-0.02000	-0.06000
0.00002444000	-0.02000	-0.02000
0.00002446000	0.02000	-0.06000
0.00002448000	-0.02000	-0.02000
0.00002450000	0.02000	-0.02000
0.00002452000	0.02000	-0.06000
0.00002454000	-0.02000	-0.02000
0.00002456000	-0.02000	-0.02000
0.00002458000	0.02000	-0.02000
0.00002460000	0.02000	-0.02000
0.00002462000	0.02000	-0.06000
0.00002464000	-0.02000	-0.06000
0.00002466000	-0.02000	-0.02000
0.00002468000	-0.02000	-0.02000
0.00002470000	-0.02000	-0.02000
0.00002472000	0.02000	-0.02000
0.00002474000	-0.02000	-0.02000
0.00002476000	0.02000	-0.02000
0.00002478000	-0.02000	-0.02000
0.00002480000	0.02000	-0.06000
0.00002482000	-0.02000	-0.02000
0.00002484000	-0.02000	-0.02000
0.00002486000	-0.02000	-0.02000
0.00002488000	0.02000	-0.02000
0.00002490000	0.02000	-0.02000
0.00002492000	0.02000	-0.02000
0.00002494000	-0.02000	-0.02000
0.00002496000	0.02000	-0.02000
0.00002498000	0.02000	-0.02000
0.00002500000	-0.02000	-0.02000
0.00002502000	-0.02000	-0.02000
0.00002504000	0.02000	-0.02000
0.00002506000	0.02000	-0.02000
0.00002508000	0.02000	-0.02000
0.00002510000	0.02000	-0.02000
0.00002512000	-0.02000	-0.02000
0.00002514000	0.02000	-0.06000
0.00002516000	-0.02000	-0.02000
0.00002518000	-0.02000	-0.02000
0.00002520000	0.02000	-0.02000
0.00002522000	-0.02000	-0.06000
0.00002524000	-0.02000	-0.02000
0.00002526000	-0.02000	-0.02000
0.00002528000	-0.02000	-0.06000
0.00002530000	0.02000	-0.02000
0.00002532000	0.02000	-0.02000
0.00002534000	0.02000	-0.02000
0.00002536000	0.02000	-0.02000
0.00002538000	-0.02000	-0.02000
0.00002540000	0.02000	-0.02000
0.00002542000	-0.02000	-0.06000
0.00002544000	-0.02000	-0.02000
0.00002546000	-0.02000	-0.02000
0.00002548000	0.02000	-0.02000
0.00002550000	-0.02000	-0.02000
0.00002552000	0.02000	-0.02000
0.00002554000	0.02000	-0.02000
0.00002556000	0.02000	-0.02000
0.00002558000	-0.02000	-0.02000
0.00002560000	0.02000	-0.02000
0.00002562000	-0.02000	-0.02000
0.00002564000	-0.02000	-0.02000
0.00002566000	-0.02000	-0.02000
0.00002568000	0.02000	-0.02000
0.00002570000	-0.02000	-0.02000
0.00002572000	0.02000	-0.06000
0.00002574000	0.02000	-0.02000
0.00002576000	0.02000	-0.02000
0.00002578000	0.02000	-0.06000
0.00002580000	-0.02000	-0.06000
0.00002582000	-0.02000	-0.02000
0.00002584000	-0.02000	-0.02000
0.00002586000	-0.02000	-0.02000
0.00002588000	-0.02000	-0.06000
0.00002590000	-0.02000	-0.02000
0.00002592000	0.02000	-0.02000
0.00002594000	-0.02000	-0.06000
0.00002596000	-0.02000	-0.02000
0.00002598000	0.02000	-0.02000
0.00002600000	-0.02000	-0.02000
0.00002602000	0.02000	-0.02000
0.00002604000	-0.02000	-0.02000
0.00002606000	0.02000	-0.06000
0.00002608000	-0.02000	-0.02000
0.00002610000	-0.02000	-0.02000
0.00002612000	0.02000	-0.06000
0.00002614000	0.02000	-0.06000
0.00002616000	-0.02000	-0.02000
0.00002618000	-0.02000	-0.06000
0.00002620000	-0.02000	-0.02000
0.00002622000	0.02000	-0.02000
0.00002624000	0.02000	-0.02000
0.00002626000	0.02000	-0.02000
0.00002628000	-0.02000	-0.06000
0.00002630000	-0.02000	-0.02000
0.00002632000	0.02000	-0.02000
0.00002634000	-0.02000	-0.02000
0.00002636000	0.02000	-0.06000
0.00002638000	0.02000	-0.02000
0.00002640000	0.02000	-0.02000
0.00002642000	-0.02000	-0.02000
0.00002644000	-0.02000	-0.06000
0.00002646000	0.02000	-0.02000
0.00002648000	-0.02000	-0.02000
0.00002650000	-0.02000	-0.06000
0.00002652000	-0.02000	-0.02000
0.00002654000	-0.02000	-0.02000
0.00002656000	-0.02000	-0.06000
0.00002658000	0.02000	-0.02000
0.00002660000	-0.02000	-0.06000
0.00002662000	-0.02000	-0.02000
0.00002664000	0.02000	-0.06000
0.00002666000	-0.02000	-0.02000
0.00002668000	-0.02000	-0.02000
0.00002670000	-0.02000	-0.02000
0.00002672000	0.02000	-0.02000
0.00002674000	0.02000	-0.06000
0.00002676000	-0.02000	-0.02000
0.00002678000	-0.02000	-0.02000
0.00002680000	-0.02000	-0.02000
0.00002682000	0.02000	-0.02000
0.00002684000	0.02000	-0.02000
0.00002686000	-0.02000	-0.06000
0.00002688000	-0.02000	-0.06000
0.00002690000	-0.02000	-0.02000
0.00002692000	0.02000	-0.02000
0.00002694000	0.02000	-0.02000
0.00002696000	0.02000	-0.02000
0.00002698000	0.02000	-0.02000
0.00002700000	-0.02000	-0.06000
0.00002702000	0.02000	-0.02000
0.00002704000	0.02000	-0.06000
0.00002706000	0.02000	-0.02000
0.00002708000	-0.02000	-0.02000
0.00002710000	-0.02000	-0.02000
0.00002712000	-0.02000	-0.02000
0.00002714000	-0.02000	-0.02000
0.00002716000	0.02000	-0.02000
0.00002718000	0.02000	-0.06000
0.00002720000	-0.02000	-0.02000
0.00002722000	-0.02000	-0.02000
0.00002724000	0.02000	-0.02000
0.00002726000	-0.02000	-0.02000
0.00002728000	-0.02000	-0.02000
0.00002730000	-0.02000	-0.06000
0.00002732000	-0.02000	-0.06000
0.00002734000	-0.02000	-0.02000
0.00002736000	0.02000	-0.02000
0.00002738000	-0.02000	-0.02000
0.00002740000	0.02000	-0.02000
0.00002742000	-0.02000	-0.02000
0.00002744000	0.02000	-0.02000
0.00002746000	0.02000	-0.02000
0.00002748000	-0.02000	-0.02000
0.00002750000	0.02000	-0.02000
0.00002752000	0.02000	-0.06000
0.00002754000	0.02000	-0.02000
0.00002756000	0.02000	-0.02000
0.00002758000	-0.02000	-0.02000
0.00002760000	0.02000	-0.02000
0.00002762000	-0.02000	-0.02000
0.00002764000	0.02000	-0.06000
0.00002766000	0.02000	-0.02000
0.00002768000	0.02000	-0.06000
0.00002770000	-0.02000	-0.02000
0.00002772000	0.02000	-0.02000
0.00002774000	-0.02000	-0.02000
0.00002776000	-0.02000	-0.02000
0.00002778000	-0.02000	-0.02000
0.00002780000	-0.02000	-0.06000
0.00002782000	0.02000	-0.02000
0.00002784000	0.02000	-0.02000
0.00002786000	-0.02000	-0.06000
0.00002788000	-0.02000	-0.02000
0.00002790000	0.02000	-0.06000
0.00002792000	-0.02000	-0.02000
0.00002794000	-0.02000	-0.02000
0.00002796000	0.02000	-0.06000
0.00002798000	0.02000	-0.06000
0.00002800000	-0.02000	-0.02000
0.00002802000	0.02000	-0.02000
0.00002804000	0.02000	-0.02000
0.00002806000	-0.02000	-0.06000
0.00002808000	-0.02000	-0.06000
0.00002810000	0.02000	-0.02000
0.00002812000	0.02000	-0.02000
0.00002814000	0.02000	-0.06000
0.00002816000	-0.02000	-0.06000
0.00002818000	0.02000	-0.06000
0.00002820000	-0.02000	-0.02000
0.00002822000	-0.02000	-0.02000
0.00002824000	0.02000	-0.06000
0.00002826000	0.02000	-0.02000
0.00002828000	-0.02000	-0.02000
0.00002830000	-0.02000	-0.06000
0.00002832000	-0.02000	-0.02000
0.00002834000	0.02000	-0.02000
0.00002836000	-0.02000	-0.02000
0.00002838000	-0.02000	-0.02000
0.00002840000	0.02000	-0.02000
0.00002842000	0.02000	-0.02000
0.00002844000	-0.02000	-0.02000
0.00002846000	-0.02000	-0.02000
0.00002848000	-0.02000	-0.02000
0.00002850000	0.02000	-0.02000
0.00002852000	-0.02000	-0.02000
0.00002854000	0.02000	-0.02000
0.00002856000	0.02000	-0.02000
0.00002858000	-0.02000	-0.02000
0.00002860000	-0.02000	-0.06000
0.00002862000	-0.02000	-0.02000
0.00002864000	-0.02000	-0.02000
0.00002866000	0.02000	-0.02000
0.00002868000	0.02000	-0.02000
0.00002870000	-0.02000	-0.02000
0.00002872000	0.02000	-0.02000
0.00002874000	0.02000	-0.06000
0.00002876000	-0.02000	-0.02000
0.00002878000	0.02000	-0.02000
0.00002880000	-0.02000	-0.02000
0.00002882000	-0.02000	-0.06000
0.00002884000	-0.02000	-0.02000
0.00002886000	0.02000	-0.06000
0.00002888000	-0.02000	-0.02000
0.00002890000	-0.02000	-0.02000
0.00002892000	0.02000	-0.02000
0.00002894000	-0.02000	-0.02000
0.00002896000	0.02000	-0.02000
0.00002898000	0.02000	-0.02000
0.00002900000	-0.02000	-0.02000
0.00002902000	0.02000	-0.02000
0.00002904000	0.02000	-0.02000
0.00002906000	-0.02000	-0.02000
0.00002908000	0.02000	-0.02000
0.00002910000	0.02000	-0.02000
0.00002912000	0.02000	-0.02000
0.00002914000	0.02000	-0.06000
0.00002916000	-0.02000	-0.06000
0.00002918000	-0.02000	-0.02000
0.00002920000	0.02000	-0.02000
0.00002922000	0.02000	-0.02000
0.00002924000	0.02000	-0.06000
0.00002926000	0.02000	-0.02000
0.00002928000	-0.02000	-0.06000
0.00002930000	-0.02000	-0.02000
0.00002932000	0.02000	-0.02000
0.00002934000	0.02000	-0.02000
0.00002936000	0.02000	-0.02000
0.00002938000	-0.02000	-0.06000
0.00002940000	-0.02000	-0.02000
0.00002942000	-0.02000	-0.06000
0.00002944000	-0.02000	-0.06000
0.00002946000	-0.02000	-0.02000
0.00002948000	0.02000	-0.02000
0.00002950000	-0.02000	-0.02000
0.00002952000	0.02000	-0.06000
0.00002954000	0.02000	-0.06000
0.00002956000	-0.02000	-0.02000
0.00002958000	-0.02000	-0.06000
0.00002960000	-0.02000	-0.02000
0.00002962000	-0.02000	-0.02000
0.00002964000	0.02000	-0.02000
0.00002966000	0.02000	-0.02000
0.00002968000	-0.02000	-0.02000
0.00002970000	0.02000	-0.02000
0.00002972000	0.02000	-0.02000
0.00002974000	0.02000	-0.02000
0.00002976000	0.02000	-0.02000
0.00002978000	0.02000	-0.06000
0.00002980000	-0.02000	-0.02000
0.00002982000	-0.02000	-0.02000
0.00002984000	-0.02000	-0.02000
0.00002986000	0.02000	-0.02000
0.00002988000	-0.02000	-0.02000
0.00002990000	0.02000	-0.02000
0.00002992000	-0.02000	-0.02000
0.00002994000	0.02000	-0.02000
0.00002996000	-0.02000	-0.02000
0.00002998000	-0.02000	-0.02000
0.00003000000	0.02000	-0.02000
0.00003002000	-0.02000	-0.02000
0.00003004000	0.02000	-0.06000
0.00003006000	-0.02000	-0.06000
0.00003008000	-0.02000	-0.02000
0.00003010000	-0.02000	-0.02000
0.00003012000	0.02000	-0.02000
0.00003014000	0.02000	-0.06000
0.00003016000	-0.02000	-0.02000
0.00003018000	0.02000	-0.02000
0.00003020000	-0.02000	-0.02000
0.00003022000	-0.02000	-0.02000
0.00003024000	0.02000	-0.02000
0.00003026000	0.02000	-0.06000
0.00003028000	-0.02000	-0.02000
0.00003030000	0.02000	-0.02000
0.00003032000	-0.02000	-0.02000
0.00003034000	-0.02000	-0.02000
0.00003036000	0.02000	-0.06000
0.00003038000	-0.02000	-0.02000
0.00003040000	-0.02000	-0.02000
0.00003042000	0.02000	-0.02000
0.00003044000	0.02000	-0.02000
0.00003046000	0.02000	-0.02000
0.00003048000	0.02000	-0.02000
0.00003050000	-0.02000	-0.02000
0.00003052000	0.02000	-0.02000
0.00003054000	-0.02000	-0.06000
0.00003056000	-0.02000	-0.02000
0.00003058000	0.02000	-0.06000
0.00003060000	-0.02000	-0.02000
0.00003062000	-0.02000	-0.02000
0.00003064000	0.02000	-0.06000
0.00003066000	-0.02000	-0.02000
0.00003068000	-0.02000	-0.02000
0.00003070000	-0.02000	-0.02000
0.00003072000	-0.02000	-0.02000
0.00003074000	0.02000	-0.02000
0.00003076000	0.02000	-0.02000
0.00003078000	-0.02000	-0.02000
0.00003080000	0.02000	-0.02000
0.00003082000	-0.02000	-0.02000
0.00003084000	0.02000	-0.06000
0.00003086000	-0.02000	-0.06000
0.00003088000	-0.02000	-0.02000
0.00003090000	-0.02000	-0.06000
0.00003092000	-0.02000	-0.06000
0.00003094000	0.02000	-0.02000
0.00003096000	0.02000	-0.02000
0.00003098000	0.02000	-0.02000
0.00003100000	0.02000	-0.02000
0.00003102000	0.02000	-0.02000
0.00003104000	0.02000	-0.02000
0.00003106000	-0.02000	-0.02000
0.00003108000	0.02000	-0.02000
0.00003110000	0.02000	-0.02000
0.00003112000	-0.02000	-0.02000
0.00003114000	-0.02000	-0.02000
0.00003116000	0.02000	-0.06000
0.00003118000	-0.02000	-0.02000
0.00003120000	0.02000	-0.06000
0.00003122000	-0.06000	-0.06000
0.00003124000	-0.02000	-0.02000
0.00003126000	0.02000	-0.02000
0.00003128000	0.02000	-0.02000
0.00003130000	-0.02000	-0.06000
0.00003132000	-0.02000	-0.02000
0.00003134000	0.02000	0.02000
0.00003136000	0.02000	-0.02000
0.00003138000	0.02000	-0.02000
0.00003140000	-0.02000	-0.02000
0.00003142000	0.02000	-0.02000
0.00003144000	-0.02000	-0.02000
0.00003146000	-0.02000	-0.02000
0.00003148000	-0.02000	-0.02000
0.00003150000	-0.02000	-0.06000
0.00003152000	-0.02000	-0.02000
0.00003154000	-0.02000	-0.02000
0.00003156000	0.02000	-0.02000
0.00003158000	0.02000	-0.02000
0.00003160000	-0.02000	-0.02000
0.00003162000	-0.02000	-0.02000
0.00003164000	0.02000	-0.06000
0.00003166000	-0.02000	-0.02000
0.00003168000	-0.02000	-0.02000
0.00003170000	-0.02000	-0.02000
0.00003172000	-0.02000	-0.06000
0.00003174000	0.02000	-0.06000
0.00003176000	-0.02000	-0.06000
0.00003178000	-0.02000	-0.02000
0.00003180000	0.02000	-0.02000
0.00003182000	-0.02000	-0.02000
0.00003184000	-0.02000	-0.02000
0.00003186000	0.02000	-0.06000
0.00003188000	-0.02000	-0.06000
0.00003190000	-0.02000	-0.06000
0.00003192000	-0.02000	-0.02000
0.00003194000	0.02000	-0.02000
0.00003196000	0.02000	-0.02000
0.00003198000	0.02000	-0.02000
0.00003200000	0.02000	-0.02000
0.00003202000	0.02000	-0.02000
0.00003204000	0.02000	-0.02000
0.00003206000	0.02000	-0.02000
0.00003208000	0.02000	-0.02000
0.00003210000	0.02000	-0.02000
0.00003212000	0.02000	-0.02000
0.00003214000	0.02000	-0.06000
0.00003216000	-0.02000	-0.02000
0.00003218000	-0.02000	-0.02000
0.00003220000	0.02000	-0.02000
0.00003222000	0.02000	-0.02000
0.00003224000	0.02000	-0.02000
0.00003226000	-0.02000	-0.06000
0.00003228000	-0.02000	-0.06000
0.00003230000	-0.02000	-0.02000
0.00003232000	0.02000	-0.02000
0.00003234000	0.02000	-0.06000
0.00003236000	-0.02000	-0.02000
0.00003238000	-0.02000	-0.02000
0.00003240000	0.02000	-0.06000
0.00003242000	0.02000	-0.02000
0.00003244000	0.02000	-0.06000
0.00003246000	-0.02000	-0.02000
0.00003248000	0.02000	-0.02000
0.00003250000	0.02000	-0.06000
0.00003252000	-0.02000	-0.02000
0.00003254000	0.02000	-0.02000
0.00003256000	0.02000	-0.02000
0.00003258000	0.02000	-0.02000
0.00003260000	0.02000	-0.02000
0.00003262000	0.02000	-0.02000
0.00003264000	0.02000	-0.02000
0.00003266000	0.02000	-0.02000
0.00003268000	0.02000	-0.02000
0.00003270000	0.02000	-0.02000
0.00003272000	-0.02000	-0.02000
0.00003274000	-0.02000	-0.02000
0.00003276000	-0.02000	-0.02000
0.00003278000	0.02000	-0.02000
0.00003280000	0.02000	-0.02000
0.00003282000	0.02000	-0.06000
0.00003284000	-0.02000	-0.06000
0.00003286000	-0.02000	-0.02000
0.00003288000	-0.02000	-0.02000
0.00003290000	0.02000	-0.02000
0.00003292000	0.02000	-0.02000
0.00003294000	-0.02000	-0.02000
0.00003296000	0.02000	-0.02000
0.00003298000	-0.02000	-0.02000
0.00003300000	-0.02000	-0.02000
0.00003302000	0.02000	-0.06000
0.00003304000	-0.02000	-0.06000
0.00003306000	0.02000	-0.02000
0.00003308000	-0.02000	-0.02000
0.00003310000	0.02000	-0.02000
0.00003312000	0.02000	-0.02000
0.00003314000	0.02000	-0.02000
0.00003316000	-0.02000	-0.02000
0.00003318000	-0.02000	-0.06000
0.00003320000	-0.02000	-0.02000
0.00003322000	0.02000	-0.06000
0.00003324000	-0.02000	-0.06000
0.00003326000	0.02000	-0.02000
0.00003328000	-0.02000	-0.02000
0.00003330000	-0.02000	-0.02000
0.00003332000	0.02000	-0.06000
0.00003334000	0.02000	-0.06000
0.00003336000	-0.02000	-0.02000
0.00003338000	0.02000	-0.06000
0.00003340000	-0.02000	-0.02000
0.00003342000	-0.02000	-0.02000
0.00003344000	0.02000	-0.02000
0.00003346000	0.02000	-0.02000
0.00003348000	-0.02000	-0.02000
0.00003350000	-0.02000	-0.02000
0.00003352000	0.02000	-0.06000
0.00003354000	0.02000	-0.06000
0.00003356000	-0.02000	-0.02000
0.00003358000	-0.02000	-0.02000
0.00003360000	0.02000	-0.06000
0.00003362000	0.02000	-0.02000
0.00003364000	-0.02000	-0.02000
0.00003366000	-0.02000	-0.02000
0.00003368000	-0.02000	-0.02000
0.00003370000	0.02000	-0.02000
0.00003372000	-0.02000	-0.06000
0.00003374000	0.02000	-0.02000
0.00003376000	-0.02000	-0.02000
0.00003378000	0.02000	-0.02000
0.00003380000	-0.02000	-0.02000
0.00003382000	0.02000	-0.02000
0.00003384000	0.02000	-0.02000
0.00003386000	0.02000	-0.06000
0.00003388000	-0.02000	-0.02000
0.00003390000	-0.02000	-0.06000
0.00003392000	-0.02000	-0.02000
0.00003394000	-0.02000	-0.02000
0.00003396000	-0.02000	-0.06000
0.00003398000	-0.02000	-0.02000
0.00003400000	-0.02000	-0.06000
0.00003402000	-0.02000	-0.02000
0.00003404000	0.02000	-0.02000
0.00003406000	0.02000	-0.02000
0.00003408000	0.02000	-0.02000
0.00003410000	-0.02000	-0.02000
0.00003412000	-0.02000	-0.02000
0.00003414000	0.02000	-0.02000
0.00003416000	0.02000	-0.02000
0.00003418000	-0.02000	-0.02000
0.00003420000	-0.02000	-0.06000
0.00003422000	0.02000	-0.06000
0.00003424000	-0.02000	-0.02000
0.00003426000	-0.02000	-0.02000
0.00003428000	0.02000	-0.06000
0.00003430000	0.02000	-0.06000
0.00003432000	-0.02000	-0.02000
0.00003434000	-0.02000	-0.02000
0.00003436000	0.02000	-0.02000
0.00003438000	0.02000	-0.06000
0.00003440000	-0.02000	-0.02000
0.00003442000	0.02000	-0.02000
0.00003444000	0.02000	-0.06000
0.00003446000	0.02000	-0.02000
0.00003448000	-0.02000	-0.02000
0.00003450000	-0.02000	-0.02000
0.00003452000	-0.02000	-0.02000
0.00003454000	0.02000	-0.02000
0.00003456000	0.02000	-0.02000
0.00003458000	-0.02000	-0.02000
0.00003460000	-0.02000	-0.02000
0.00003462000	0.02000	-0.06000
0.00003464000	-0.02000	-0.06000
0.00003466000	-0.02000	-0.02000
0.00003468000	0.02000	-0.02000
0.00003470000	0.02000	-0.02000
0.00003472000	0.02000	-0.02000
0.00003474000	0.02000	-0.02000
0.00003476000	0.02000	-0.02000
0.00003478000	-0.02000	-0.06000
0.00003480000	-0.02000	-0.06000
0.00003482000	0.02000	-0.06000
0.00003484000	-0.02000	-0.02000
0.00003486000	0.02000	-0.02000
0.00003488000	0.02000	-0.06000
0.00003490000	0.02000	-0.06000
0.00003492000	-0.02000	-0.02000
0.00003494000	-0.02000	-0.06000
0.00003496000	-0.02000	-0.02000
0.00003498000	-0.02000	-0.02000
0.00003500000	0.02000	-0.02000
0.00003502000	0.02000	-0.06000
0.00003504000	-0.02000	-0.02000
0.00003506000	0.02000	-0.06000
0.00003508000	-0.02000	-0.02000
0.00003510000	0.02000	-0.02000
0.00003512000	0.02000	-0.06000
0.00003514000	-0.02000	-0.06000
0.00003516000	-0.02000	-0.06000
0.00003518000	-0.02000	-0.02000
0.00003520000	0.02000	-0.02000
0.00003522000	0.02000	-0.02000
0.00003524000	-0.02000	-0.02000
0.00003526000	0.02000	-0.06000
0.00003528000	-0.02000	-0.02000
0.00003530000	-0.02000	-0.02000
0.00003532000	0.02000	-0.02000
0.00003534000	0.02000	-0.02000
0.00003536000	-0.02000	-0.02000
0.00003538000	-0.02000	-0.02000
0.00003540000	-0.02000	-0.02000
0.00003542000	-0.02000	-0.06000
0.00003544000	-0.02000	-0.06000
0.00003546000	-0.02000	-0.02000
0.00003548000	0.02000	-0.02000
0.00003550000	0.02000	-0.02000
0.00003552000	0.02000	-0.02000
0.00003554000	-0.02000	0.02000
0.00003556000	0.02000	-0.02000
0.00003558000	-0.02000	-0.02000
0.00003560000	-0.02000	-0.02000
0.00003562000	0.02000	-0.02000
0.00003564000	0.02000	-0.02000
0.00003566000	0.02000	-0.02000
0.00003568000	0.02000	-0.02000
0.00003570000	-0.02000	-0.02000
0.00003572000	0.02000	-0.02000
0.00003574000	-0.02000	-0.02000
0.00003576000	0.02000	-0.02000
0.00003578000	0.02000	-0.02000
0.00003580000	0.02000	-0.06000
0.00003582000	0.02000	-0.02000
0.00003584000	-0.02000	-0.06000
0.00003586000	-0.02000	-0.02000
0.00003588000	0.02000	-0.06000
0.00003590000	-0.02000	-0.02000
0.00003592000	0.02000	-0.06000
0.00003594000	0.02000	-0.06000
0.00003596000	-0.02000	-0.02000
0.00003598000	0.02000	-0.02000
0.00003600000	0.02000	-0.06000
0.00003602000	0.02000	-0.02000
0.00003604000	0.02000	-0.02000
0.00003606000	0.02000	-0.02000
0.00003608000	0.02000	-0.02000
0.00003610000	-0.02000	-0.06000
0.00003612000	-0.02000	-0.06000
0.00003614000	-0.02000	-0.02000
0.00003616000	0.02000	-0.02000
0.00003618000	-0.02000	-0.02000
0.00003620000	0.02000	-0.06000
0.00003622000	0.02000	-0.02000
0.00003624000	-0.02000	-0.02000
0.00003626000	-0.02000	-0.02000
0.00003628000	0.02000	-0.06000
0.00003630000	0.02000	-0.02000
0.00003632000	0.02000	-0.06000
0.00003634000	-0.02000	-0.02000
0.00003636000	0.02000	-0.02000
0.00003638000	-0.02000	-0.02000
0.00003640000	0.02000	-0.06000
0.00003642000	0.02000	-0.02000
0.00003644000	-0.02000	-0.02000
0.00003646000	-0.02000	-0.02000
0.00003648000	-0.02000	-0.02000
0.00003650000	0.02000	-0.06000
0.00003652000	-0.02000	-0.06000
0.00003654000	-0.02000	-0.02000
0.00003656000	-0.02000	-0.02000
0.00003658000	0.02000	-0.02000
0.00003660000	0.02000	-0.02000
0.00003662000	-0.02000	-0.02000
0.00003664000	-0.02000	-0.02000
0.00003666000	-0.02000	-0.02000
0.00003668000	0.02000	-0.02000
0.00003670000	0.02000	-0.06000
0.00003672000	-0.02000	-0.02000
0.00003674000	-0.02000	-0.02000
0.00003676000	0.02000	-0.02000
0.00003678000	-0.02000	-0.02000
0.00003680000	0.02000	-0.06000
0.00003682000	0.02000	-0.02000
0.00003684000	0.02000	-0.06000
0.00003686000	-0.02000	-0.02000
0.00003688000	0.02000	-0.02000
0.00003690000	0.02000	-0.06000
0.00003692000	-0.02000	-0.02000
0.00003694000	-0.02000	-0.02000
0.00003696000	0.02000	-0.02000
0.00003698000	-0.02000	-0.02000
0.00003700000	0.02000	-0.02000
0.00003702000	0.02000	-0.02000
0.00003704000	-0.02000	-0.02000
0.00003706000	-0.02000	-0.02000
0.00003708000	0.02000	-0.02000
0.00003710000	-0.02000	-0.06000
0.00003712000	-0.02000	-0.02000
0.00003714000	0.02000	-0.06000
0.00003716000	-0.02000	-0.06000
0.00003718000	-0.02000	-0.02000
0.00003720000	-0.02000	-0.02000
0.00003722000	0.02000	-0.06000
0.00003724000	-0.02000	-0.06000
0.00003726000	0.02000	-0.06000
0.00003728000	-0.02000	-0.02000
0.00003730000	-0.02000	-0.02000
0.00003732000	0.02000	-0.02000
0.00003734000	0.02000	-0.06000
0.00003736000	-0.02000	-0.02000
0.00003738000	0.02000	-0.06000
0.00003740000	-0.02000	-0.02000
0.00003742000	0.02000	-0.02000
0.00003744000	0.02000	-0.02000
0.00003746000	0.02000	-0.02000
0.00003748000	-0.02000	-0.02000
0.00003750000	-0.02000	-0.02000
0.00003752000	0.02000	-0.06000
0.00003754000	0.02000	-0.02000
0.00003756000	-0.02000	-0.02000
0.00003758000	0.02000	-0.02000
0.00003760000	0.02000	-0.06000
0.00003762000	0.02000	-0.06000
0.00003764000	-0.02000	-0.02000
0.00003766000	0.02000	-0.06000
0.00003768000	-0.02000	-0.02000
0.00003770000	0.02000	-0.06000
0.00003772000	-0.02000	-0.02000
0.00003774000	-0.02000	-0.02000
0.00003776000	0.02000	-0.02000
0.00003778000	0.02000	-0.02000
0.00003780000	0.02000	-0.02000
0.00003782000	0.02000	-0.02000
0.00003784000	0.02000	-0.02000
0.00003786000	0.02000	-0.06000
0.00003788000	-0.02000	-0.02000
0.00003790000	-0.02000	-0.02000
0.00003792000	-0.02000	-0.02000
0.00003794000	-0.02000	-0.06000
0.00003796000	-0.02000	-0.02000
0.00003798000	0.02000	-0.02000
0.00003800000	-0.02000	-0.06000
0.00003802000	0.02000	-0.02000
0.00003804000	0.02000	-0.06000
0.00003806000	0.02000	-0.02000
0.00003808000	0.02000	-0.02000
0.00003810000	0.02000	-0.02000
0.00003812000	0.02000	-0.02000
0.00003814000	-0.02000	-0.02000
0.00003816000	-0.02000	-0.02000
0.00003818000	0.02000	-0.06000
0.00003820000	-0.02000	-0.02000
0.00003822000	-0.02000	-0.02000
0.00003824000	-0.02000	-0.02000
0.00003826000	-0.02000	-0.02000
0.00003828000	-0.02000	-0.06000
0.00003830000	-0.02000	-0.06000
0.00003832000	-0.02000	-0.06000
0.00003834000	-0.02000	-0.06000
0.00003836000	-0.02000	-0.02000
0.00003838000	-0.02000	-0.02000
0.00003840000	-0.02000	-0.02000
0.00003842000	-0.02000	-0.02000
0.00003844000	-0.02000	-0.02000
0.00003846000	-0.02000	-0.06000
0.00003848000	-0.02000	-0.02000
0.00003850000	-0.02000	-0.02000
0.00003852000	0.02000	-0.02000
0.00003854000	-0.02000	-0.02000
0.00003856000	0.02000	-0.06000
0.00003858000	-0.02000	-0.06000
0.00003860000	-0.02000	-0.02000
0.00003862000	-0.02000	-0.06000
0.00003864000	-0.02000	-0.02000
0.00003866000	-0.02000	-0.02000
0.00003868000	0.02000	-0.02000
0.00003870000	-0.02000	-0.02000
0.00003872000	0.02000	-0.02000
0.00003874000	-0.02000	-0.02000
0.00003876000	0.02000	-0.02000
0.00003878000	0.02000	-0.02000
0.00003880000	0.02000	-0.06000
0.00003882000	-0.02000	-0.06000
0.00003884000	-0.02000	-0.06000
0.00003886000	0.02000	-0.02000
0.00003888000	0.02000	-0.02000
0.00003890000	-0.02000	-0.02000
0.00003892000	0.02000	-0.02000
0.00003894000	-0.02000	-0.02000
0.00003896000	-0.02000	-0.02000
0.00003898000	-0.02000	-0.02000
0.00003900000	-0.02000	-0.02000
0.00003902000	-0.02000	-0.06000
0.00003904000	-0.02000	-0.02000
0.00003906000	-0.02000	-0.02000
0.00003908000	0.02000	-0.02000
0.00003910000	-0.02000	-0.06000
0.00003912000	-0.02000	-0.02000
0.00003914000	0.02000	-0.02000
0.00003916000	0.02000	-0.02000
0.00003918000	-0.02000	-0.06000
0.00003920000	-0.02000	-0.06000
0.00003922000	0.02000	-0.06000
0.00003924000	-0.02000	-0.06000
0.00003926000	-0.02000	-0.02000
0.00003928000	0.02000	-0.02000
0.00003930000	0.02000	-0.02000
0.00003932000	-0.02000	-0.02000
0.00003934000	0.02000	-0.06000
0.00003936000	-0.02000	-0.02000
0.00003938000	0.02000	-0.06000
0.00003940000	-0.02000	-0.02000
0.00003942000	0.02000	-0.06000
0.00003944000	-0.02000	-0.02000
0.00003946000	0.02000	-0.06000
0.00003948000	-0.02000	-0.02000
0.00003950000	0.02000	-0.02000
0.00003952000	0.02000	-0.02000
0.00003954000	0.02000	-0.02000
0.00003956000	0.02000	-0.02000
0.00003958000	0.02000	-0.02000
0.00003960000	-0.02000	-0.06000
0.00003962000	-0.02000	-0.02000
0.00003964000	-0.02000	-0.02000
0.00003966000	-0.02000	-0.02000
0.00003968000	0.02000	-0.02000
0.00003970000	-0.02000	-0.02000
0.00003972000	0.02000	-0.02000
0.00003974000	-0.02000	-0.02000
0.00003976000	0.02000	-0.06000
0.00003978000	-0.02000	-0.02000
0.00003980000	0.02000	-0.02000
0.00003982000	0.02000	-0.02000
0.00003984000	-0.02000	-0.02000
0.00003986000	0.02000	-0.02000
0.00003988000	0.02000	-0.02000
0.00003990000	-0.02000	-0.02000
0.00003992000	0.02000	-0.02000
0.00003994000	0.02000	-0.02000
0.00003996000	0.02000	-0.02000
0.00003998000	0.02000	-0.06000
[truncated: 68,000 more rows]
