# Supplementary material for: Fully implanted battery-free high power platform for chronic spinal and muscular functional electrical stimulation
Source: Nat Commun. 2023 Nov 30;14:7887. doi: 10.1038/s41467-023-43669-2 (PMC10689769; doi:10.1038/s41467-023-43669-2)
Supplement: Supplementary file 4 — Source Data [file 41467_2023_43669_MOESM4_ESM.zip › Source Data/Fig SI 14be/S3_16500.DAT]

0.00000000000	0.00
0.00000000100	0.00
0.00000000200	0.00
0.00000000300	0.20400
0.00000000400	0.00
0.00000000500	-0.20400
0.00000000600	-0.20400
0.00000000700	-0.20400
0.00000000800	0.00
0.00000000900	0.00
0.00000001000	-0.20400
0.00000001100	0.00
0.00000001200	0.20400
0.00000001300	0.20400
0.00000001400	-0.20400
0.00000001500	0.00
0.00000001600	0.00
0.00000001700	0.00
0.00000001800	0.00
0.00000001900	0.00
0.00000002000	0.00
0.00000002100	0.20400
0.00000002200	0.00
0.00000002300	0.00
0.00000002400	0.00
0.00000002500	0.00
0.00000002600	0.00
0.00000002700	0.00
0.00000002800	-0.20400
0.00000002900	0.00
0.00000003000	0.00
0.00000003100	0.20400
0.00000003200	0.00
0.00000003300	0.00
0.00000003400	0.00
0.00000003500	0.00
0.00000003600	0.00
0.00000003700	-0.20400
0.00000003800	-0.20400
0.00000003900	-0.20400
0.00000004000	0.00
0.00000004100	0.20400
0.00000004200	-0.20400
0.00000004300	0.20400
0.00000004400	0.20400
0.00000004500	0.20400
0.00000004600	0.00
0.00000004700	0.00
0.00000004800	0.00
0.00000004900	0.00
0.00000005000	0.00
0.00000005100	0.00
0.00000005200	0.20400
0.00000005300	0.00
0.00000005400	-0.20400
0.00000005500	-0.20400
0.00000005600	0.00
0.00000005700	-0.20400
0.00000005800	0.00
0.00000005900	0.20400
0.00000006000	-0.20400
0.00000006100	0.00
0.00000006200	0.00
0.00000006300	0.20400
0.00000006400	0.00
0.00000006500	0.20400
0.00000006600	0.20400
0.00000006700	0.00
0.00000006800	0.00
0.00000006900	-0.20400
0.00000007000	-0.20400
0.00000007100	0.20400
0.00000007200	0.00
0.00000007300	0.00
0.00000007400	0.20400
0.00000007500	0.00
0.00000007600	0.00
0.00000007700	0.20400
0.00000007800	0.00
0.00000007900	0.00
0.00000008000	0.00
0.00000008100	0.20400
0.00000008200	-0.20400
0.00000008300	0.20400
0.00000008400	0.00
0.00000008500	0.20400
0.00000008600	0.00
0.00000008700	0.00
0.00000008800	0.00
0.00000008900	0.20400
0.00000009000	-0.20400
0.00000009100	-0.20400
0.00000009200	0.00
0.00000009300	0.00
0.00000009400	0.00
0.00000009500	0.20400
0.00000009600	-0.20400
0.00000009700	0.20400
0.00000009800	0.20400
0.00000009900	-0.20400
0.00000010000	-0.20400
0.00000010100	0.20400
0.00000010200	-0.20400
0.00000010300	-0.20400
0.00000010400	0.00
0.00000010500	-0.20400
0.00000010600	0.00
0.00000010700	0.20400
0.00000010800	0.00
0.00000010900	0.00
0.00000011000	0.00
0.00000011100	0.00
0.00000011200	-0.20400
0.00000011300	0.00
0.00000011400	0.00
0.00000011500	0.00
0.00000011600	0.00
0.00000011700	-0.20400
0.00000011800	0.00
0.00000011900	-0.20400
0.00000012000	-0.20400
0.00000012100	-0.20400
0.00000012200	0.20400
0.00000012300	-0.20400
0.00000012400	0.00
0.00000012500	0.00
0.00000012600	0.00
0.00000012700	-0.20400
0.00000012800	-0.20400
0.00000012900	0.00
0.00000013000	-0.20400
0.00000013100	0.00
0.00000013200	-0.20400
0.00000013300	0.00
0.00000013400	0.00
0.00000013500	-0.20400
0.00000013600	-0.20400
0.00000013700	-0.20400
0.00000013800	0.00
0.00000013900	-0.20400
0.00000014000	0.20400
0.00000014100	0.00
0.00000014200	-0.20400
0.00000014300	0.00
0.00000014400	-0.20400
0.00000014500	-0.20400
0.00000014600	0.00
0.00000014700	0.00
0.00000014800	-0.20400
0.00000014900	0.20400
0.00000015000	-0.20400
0.00000015100	0.00
0.00000015200	0.00
0.00000015300	0.00
0.00000015400	0.20400
0.00000015500	0.00
0.00000015600	0.00
0.00000015700	-0.20400
0.00000015800	-0.20400
0.00000015900	0.00
0.00000016000	0.00
0.00000016100	0.00
0.00000016200	-0.20400
0.00000016300	0.00
0.00000016400	0.00
0.00000016500	0.20400
0.00000016600	0.00
0.00000016700	0.20400
0.00000016800	0.00
0.00000016900	0.00
0.00000017000	-0.20400
0.00000017100	-0.20400
0.00000017200	0.20400
0.00000017300	0.00
0.00000017400	0.00
0.00000017500	0.20400
0.00000017600	0.20400
0.00000017700	0.00
0.00000017800	0.00
0.00000017900	-0.20400
0.00000018000	-0.20400
0.00000018100	0.00
0.00000018200	0.00
0.00000018300	0.00
0.00000018400	0.20400
0.00000018500	0.00
0.00000018600	-0.20400
0.00000018700	0.20400
0.00000018800	-0.20400
0.00000018900	0.00
0.00000019000	0.00
0.00000019100	0.20400
0.00000019200	-0.20400
0.00000019300	0.00
0.00000019400	0.00
0.00000019500	-0.20400
0.00000019600	0.00
0.00000019700	-0.20400
0.00000019800	0.00
0.00000019900	0.20400
0.00000020000	0.00
0.00000020100	0.00
0.00000020200	0.00
0.00000020300	0.20400
0.00000020400	-0.20400
0.00000020500	0.00
0.00000020600	0.20400
0.00000020700	-0.20400
0.00000020800	0.00
0.00000020900	0.00
0.00000021000	-0.20400
0.00000021100	0.20400
0.00000021200	0.00
0.00000021300	-0.20400
0.00000021400	0.00
0.00000021500	0.00
0.00000021600	0.00
0.00000021700	0.20400
0.00000021800	0.00
0.00000021900	-0.20400
0.00000022000	0.00
0.00000022100	0.00
0.00000022200	-0.20400
0.00000022300	0.00
0.00000022400	0.20400
0.00000022500	0.00
0.00000022600	-0.20400
0.00000022700	0.20400
0.00000022800	-0.20400
0.00000022900	0.00
0.00000023000	-0.20400
0.00000023100	0.20400
0.00000023200	0.00
0.00000023300	0.00
0.00000023400	-0.20400
0.00000023500	0.00
0.00000023600	0.00
0.00000023700	-0.20400
0.00000023800	0.00
0.00000023900	-0.20400
0.00000024000	0.00
0.00000024100	0.00
0.00000024200	0.00
0.00000024300	0.00
0.00000024400	0.00
0.00000024500	0.20400
0.00000024600	0.20400
0.00000024700	-0.20400
0.00000024800	-0.20400
0.00000024900	0.00
0.00000025000	0.00
0.00000025100	0.20400
0.00000025200	-0.20400
0.00000025300	-0.20400
0.00000025400	0.00
0.00000025500	0.20400
0.00000025600	-0.20400
0.00000025700	0.00
0.00000025800	-0.20400
0.00000025900	0.00
0.00000026000	0.20400
0.00000026100	0.00
0.00000026200	0.20400
0.00000026300	0.20400
0.00000026400	0.00
0.00000026500	0.00
0.00000026600	0.00
0.00000026700	-0.20400
0.00000026800	0.00
0.00000026900	0.00
0.00000027000	0.00
0.00000027100	-0.20400
0.00000027200	0.00
0.00000027300	0.00
0.00000027400	0.20400
0.00000027500	0.20400
0.00000027600	-0.20400
0.00000027700	0.00
0.00000027800	0.00
0.00000027900	0.00
0.00000028000	0.00
0.00000028100	0.20400
0.00000028200	0.00
0.00000028300	0.00
0.00000028400	0.20400
0.00000028500	0.00
0.00000028600	0.20400
0.00000028700	-0.20400
0.00000028800	-0.20400
0.00000028900	0.00
0.00000029000	0.00
0.00000029100	0.20400
0.00000029200	0.20400
0.00000029300	0.00
0.00000029400	0.00
0.00000029500	0.00
0.00000029600	0.00
0.00000029700	0.00
0.00000029800	-0.20400
0.00000029900	0.00
0.00000030000	0.20400
0.00000030100	0.20400
0.00000030200	0.00
0.00000030300	0.00
0.00000030400	-0.20400
0.00000030500	-0.20400
0.00000030600	0.00
0.00000030700	0.00
0.00000030800	0.00
0.00000030900	0.00
0.00000031000	-0.20400
0.00000031100	-0.20400
0.00000031200	-0.20400
0.00000031300	-0.20400
0.00000031400	0.00
0.00000031500	0.20400
0.00000031600	0.00
0.00000031700	-0.20400
0.00000031800	-0.20400
0.00000031900	0.00
0.00000032000	-0.20400
0.00000032100	-0.20400
0.00000032200	-0.20400
0.00000032300	-0.20400
0.00000032400	0.20400
0.00000032500	-0.20400
0.00000032600	-0.20400
0.00000032700	-0.20400
0.00000032800	0.00
0.00000032900	0.00
0.00000033000	-0.20400
0.00000033100	0.00
0.00000033200	0.00
0.00000033300	0.00
0.00000033400	0.00
0.00000033500	0.00
0.00000033600	0.00
0.00000033700	0.00
0.00000033800	0.20400
0.00000033900	0.00
0.00000034000	0.00
0.00000034100	-0.20400
0.00000034200	0.00
0.00000034300	0.20400
0.00000034400	0.20400
0.00000034500	0.00
0.00000034600	-0.20400
0.00000034700	0.00
0.00000034800	-0.20400
0.00000034900	-0.20400
0.00000035000	-0.20400
0.00000035100	0.00
0.00000035200	0.00
0.00000035300	0.20400
0.00000035400	0.00
0.00000035500	-0.20400
0.00000035600	0.00
0.00000035700	-0.20400
0.00000035800	0.00
0.00000035900	0.00
0.00000036000	0.20400
0.00000036100	0.20400
0.00000036200	0.00
0.00000036300	-0.20400
0.00000036400	0.00
0.00000036500	0.20400
0.00000036600	0.00
0.00000036700	-0.20400
0.00000036800	-0.20400
0.00000036900	0.00
0.00000037000	0.00
0.00000037100	0.00
0.00000037200	-0.20400
0.00000037300	0.00
0.00000037400	-0.20400
0.00000037500	0.00
0.00000037600	0.00
0.00000037700	0.00
0.00000037800	0.00
0.00000037900	0.00
0.00000038000	0.00
0.00000038100	-0.20400
0.00000038200	0.00
0.00000038300	0.00
0.00000038400	0.20400
0.00000038500	0.00
0.00000038600	-0.20400
0.00000038700	-0.20400
0.00000038800	-0.20400
0.00000038900	0.00
0.00000039000	0.00
0.00000039100	0.20400
0.00000039200	0.00
0.00000039300	0.20400
0.00000039400	0.00
0.00000039500	0.00
0.00000039600	-0.20400
0.00000039700	-0.20400
0.00000039800	-0.20400
0.00000039900	0.00
0.00000040000	0.00
0.00000040100	-0.20400
0.00000040200	0.00
0.00000040300	0.00
0.00000040400	-0.20400
0.00000040500	-0.20400
0.00000040600	-0.20400
0.00000040700	0.00
0.00000040800	0.00
0.00000040900	0.00
0.00000041000	0.00
0.00000041100	0.20400
0.00000041200	0.20400
0.00000041300	-0.20400
0.00000041400	0.20400
0.00000041500	0.00
0.00000041600	-0.20400
0.00000041700	0.20400
0.00000041800	-0.20400
0.00000041900	0.00
0.00000042000	0.00
0.00000042100	0.00
0.00000042200	0.00
0.00000042300	0.00
0.00000042400	-0.20400
0.00000042500	0.00
0.00000042600	0.00
0.00000042700	0.00
0.00000042800	0.00
0.00000042900	0.20400
0.00000043000	0.00
0.00000043100	-0.20400
0.00000043200	-0.20400
0.00000043300	0.00
0.00000043400	0.00
0.00000043500	0.00
0.00000043600	-0.20400
0.00000043700	0.00
0.00000043800	0.00
0.00000043900	-0.20400
0.00000044000	0.00
0.00000044100	0.00
0.00000044200	0.20400
0.00000044300	0.00
0.00000044400	-0.20400
0.00000044500	-0.20400
0.00000044600	0.00
0.00000044700	0.20400
0.00000044800	-0.20400
0.00000044900	0.00
0.00000045000	0.00
0.00000045100	0.00
0.00000045200	-0.20400
0.00000045300	-0.20400
0.00000045400	0.00
0.00000045500	0.00
0.00000045600	0.00
0.00000045700	-0.20400
0.00000045800	-0.20400
0.00000045900	0.20400
0.00000046000	0.00
0.00000046100	-0.20400
0.00000046200	-0.20400
0.00000046300	0.00
0.00000046400	0.00
0.00000046500	0.00
0.00000046600	-0.20400
0.00000046700	0.00
0.00000046800	0.00
0.00000046900	0.00
0.00000047000	0.00
0.00000047100	0.20400
0.00000047200	0.20400
0.00000047300	0.20400
0.00000047400	0.00
0.00000047500	-0.20400
0.00000047600	0.00
0.00000047700	0.20400
0.00000047800	0.00
0.00000047900	0.20400
0.00000048000	0.20400
0.00000048100	0.20400
0.00000048200	0.00
0.00000048300	-0.20400
0.00000048400	-0.20400
0.00000048500	-0.20400
0.00000048600	-0.20400
0.00000048700	-0.20400
0.00000048800	0.00
0.00000048900	0.00
0.00000049000	-0.20400
0.00000049100	-0.20400
0.00000049200	-0.20400
0.00000049300	-0.20400
0.00000049400	0.00
0.00000049500	-0.20400
0.00000049600	-0.20400
0.00000049700	0.20400
0.00000049800	0.00
0.00000049900	-0.20400
0.00000050000	-0.20400
0.00000050100	-0.20400
0.00000050200	-0.20400
0.00000050300	0.00
0.00000050400	-0.20400
0.00000050500	0.00
0.00000050600	0.00
0.00000050700	0.00
0.00000050800	0.00
0.00000050900	-0.20400
0.00000051000	-0.20400
0.00000051100	-0.20400
0.00000051200	0.00
0.00000051300	-0.20400
0.00000051400	0.00
0.00000051500	0.00
0.00000051600	0.00
0.00000051700	-0.20400
0.00000051800	-0.20400
0.00000051900	-0.20400
0.00000052000	-0.20400
0.00000052100	0.00
0.00000052200	0.00
0.00000052300	0.00
0.00000052400	0.00
0.00000052500	0.00
0.00000052600	-0.20400
0.00000052700	0.20400
0.00000052800	0.00
0.00000052900	0.00
0.00000053000	0.00
0.00000053100	0.00
0.00000053200	0.00
0.00000053300	0.20400
0.00000053400	0.00
0.00000053500	0.00
0.00000053600	0.20400
0.00000053700	0.00
0.00000053800	0.00
0.00000053900	0.00
0.00000054000	0.00
0.00000054100	0.00
0.00000054200	0.20400
0.00000054300	0.00
0.00000054400	0.00
0.00000054500	0.00
0.00000054600	0.20400
0.00000054700	0.20400
0.00000054800	0.00
0.00000054900	0.00
0.00000055000	-0.20400
0.00000055100	-0.20400
0.00000055200	-0.20400
0.00000055300	0.00
0.00000055400	0.00
0.00000055500	0.00
0.00000055600	0.00
0.00000055700	0.00
0.00000055800	-0.20400
0.00000055900	0.00
0.00000056000	-0.20400
0.00000056100	-0.20400
0.00000056200	0.00
0.00000056300	0.20400
0.00000056400	0.00
0.00000056500	0.00
0.00000056600	0.00
0.00000056700	0.20400
0.00000056800	0.00
0.00000056900	-0.20400
0.00000057000	-0.20400
0.00000057100	0.00
0.00000057200	0.00
0.00000057300	0.00
0.00000057400	0.20400
0.00000057500	0.00
0.00000057600	0.00
0.00000057700	0.00
0.00000057800	0.00
0.00000057900	-0.20400
0.00000058000	0.00
0.00000058100	0.00
0.00000058200	0.20400
0.00000058300	0.00
0.00000058400	0.20400
0.00000058500	0.00
0.00000058600	0.00
0.00000058700	0.00
0.00000058800	-0.20400
0.00000058900	0.00
0.00000059000	0.20400
0.00000059100	0.00
0.00000059200	-0.20400
0.00000059300	0.00
0.00000059400	-0.20400
0.00000059500	0.20400
0.00000059600	0.00
0.00000059700	0.00
0.00000059800	-0.20400
0.00000059900	0.20400
0.00000060000	-0.20400
0.00000060100	0.00
0.00000060200	0.00
0.00000060300	-0.20400
0.00000060400	0.00
0.00000060500	0.20400
0.00000060600	0.00
0.00000060700	0.20400
0.00000060800	0.20400
0.00000060900	0.00
0.00000061000	0.20400
0.00000061100	0.00
0.00000061200	0.00
0.00000061300	0.00
0.00000061400	-0.20400
0.00000061500	-0.20400
0.00000061600	0.00
0.00000061700	0.00
0.00000061800	0.00
0.00000061900	0.00
0.00000062000	-0.20400
0.00000062100	-0.20400
0.00000062200	-0.20400
0.00000062300	-0.20400
0.00000062400	-0.20400
0.00000062500	0.00
0.00000062600	0.00
0.00000062700	0.20400
0.00000062800	0.20400
0.00000062900	-0.20400
0.00000063000	0.00
0.00000063100	-0.20400
0.00000063200	0.00
0.00000063300	-0.20400
0.00000063400	-0.20400
0.00000063500	0.20400
0.00000063600	0.20400
0.00000063700	0.00
0.00000063800	-0.20400
0.00000063900	0.00
0.00000064000	-0.20400
0.00000064100	0.00
0.00000064200	0.00
0.00000064300	-0.20400
0.00000064400	0.20400
0.00000064500	0.20400
0.00000064600	0.20400
0.00000064700	0.00
0.00000064800	-0.20400
0.00000064900	-0.20400
0.00000065000	-0.20400
0.00000065100	-0.20400
0.00000065200	-0.20400
0.00000065300	0.00
0.00000065400	0.00
0.00000065500	-0.20400
0.00000065600	0.00
0.00000065700	-0.20400
0.00000065800	-0.20400
0.00000065900	0.00
0.00000066000	-0.20400
0.00000066100	-0.20400
0.00000066200	0.00
0.00000066300	0.20400
0.00000066400	-0.20400
0.00000066500	0.20400
0.00000066600	-0.20400
0.00000066700	-0.20400
0.00000066800	-0.20400
0.00000066900	-0.20400
0.00000067000	0.20400
0.00000067100	-0.20400
0.00000067200	0.00
0.00000067300	0.00
0.00000067400	0.00
0.00000067500	-0.20400
0.00000067600	-0.20400
0.00000067700	-0.20400
0.00000067800	0.00
0.00000067900	0.20400
0.00000068000	0.00
0.00000068100	0.20400
0.00000068200	0.00
0.00000068300	-0.20400
0.00000068400	-0.20400
0.00000068500	-0.20400
0.00000068600	0.00
0.00000068700	0.00
0.00000068800	0.00
0.00000068900	0.00
0.00000069000	-0.20400
0.00000069100	0.00
0.00000069200	-0.20400
0.00000069300	-0.20400
0.00000069400	0.20400
0.00000069500	0.20400
0.00000069600	0.20400
0.00000069700	0.20400
0.00000069800	-0.20400
0.00000069900	-0.20400
0.00000070000	0.00
0.00000070100	-0.20400
0.00000070200	0.00
0.00000070300	0.00
0.00000070400	0.00
0.00000070500	0.20400
0.00000070600	-0.20400
0.00000070700	0.00
0.00000070800	-0.20400
0.00000070900	0.00
0.00000071000	0.00
0.00000071100	0.00
0.00000071200	0.20400
0.00000071300	0.20400
0.00000071400	0.00
0.00000071500	-0.20400
0.00000071600	0.00
0.00000071700	0.00
0.00000071800	0.00
0.00000071900	0.00
0.00000072000	-0.20400
0.00000072100	0.00
0.00000072200	-0.20400
0.00000072300	0.00
0.00000072400	-0.20400
0.00000072500	-0.20400
0.00000072600	0.00
0.00000072700	-0.20400
0.00000072800	0.00
0.00000072900	0.00
0.00000073000	0.00
0.00000073100	-0.20400
0.00000073200	0.20400
0.00000073300	0.00
0.00000073400	-0.20400
0.00000073500	0.20400
0.00000073600	-0.20400
0.00000073700	0.00
0.00000073800	0.00
0.00000073900	0.00
0.00000074000	-0.20400
0.00000074100	0.00
0.00000074200	-0.20400
0.00000074300	0.00
0.00000074400	0.00
0.00000074500	-0.20400
0.00000074600	0.00
0.00000074700	0.20400
0.00000074800	0.20400
0.00000074900	-0.20400
0.00000075000	-0.20400
0.00000075100	-0.20400
0.00000075200	0.00
0.00000075300	0.00
0.00000075400	0.00
0.00000075500	0.00
0.00000075600	0.00
0.00000075700	0.00
0.00000075800	0.00
0.00000075900	0.00
0.00000076000	0.00
0.00000076100	0.00
0.00000076200	0.00
0.00000076300	0.00
0.00000076400	0.20400
0.00000076500	0.20400
0.00000076600	-0.20400
0.00000076700	-0.20400
0.00000076800	0.20400
0.00000076900	0.00
0.00000077000	0.00
0.00000077100	0.00
0.00000077200	0.00
0.00000077300	0.00
0.00000077400	-0.20400
0.00000077500	0.00
0.00000077600	-0.20400
0.00000077700	0.00
0.00000077800	-0.20400
0.00000077900	0.00
0.00000078000	0.00
0.00000078100	0.00
0.00000078200	-0.20400
0.00000078300	0.00
0.00000078400	0.20400
0.00000078500	0.00
0.00000078600	0.00
0.00000078700	-0.20400
0.00000078800	-0.20400
0.00000078900	0.00
0.00000079000	-0.20400
0.00000079100	0.20400
0.00000079200	0.00
0.00000079300	0.00
0.00000079400	0.00
0.00000079500	-0.20400
0.00000079600	-0.20400
0.00000079700	-0.20400
0.00000079800	0.20400
0.00000079900	-0.20400
0.00000080000	0.00
0.00000080100	0.00
0.00000080200	-0.20400
0.00000080300	0.00
0.00000080400	-0.20400
0.00000080500	-0.20400
0.00000080600	-0.20400
0.00000080700	0.00
0.00000080800	-0.20400
0.00000080900	0.00
0.00000081000	0.00
0.00000081100	0.00
0.00000081200	0.00
0.00000081300	-0.20400
0.00000081400	-0.20400
0.00000081500	-0.20400
0.00000081600	0.00
0.00000081700	-0.20400
0.00000081800	0.00
0.00000081900	0.00
0.00000082000	-0.20400
0.00000082100	0.00
0.00000082200	0.00
0.00000082300	0.20400
0.00000082400	0.00
0.00000082500	0.00
0.00000082600	0.00
0.00000082700	0.20400
0.00000082800	-0.20400
0.00000082900	-0.20400
0.00000083000	0.00
0.00000083100	0.00
0.00000083200	0.20400
0.00000083300	-0.20400
0.00000083400	0.00
0.00000083500	0.00
0.00000083600	0.00
0.00000083700	-0.20400
0.00000083800	-0.20400
0.00000083900	0.00
0.00000084000	-0.20400
0.00000084100	0.20400
0.00000084200	0.00
0.00000084300	-0.20400
0.00000084400	0.00
0.00000084500	0.00
0.00000084600	0.20400
0.00000084700	0.00
0.00000084800	0.00
0.00000084900	-0.20400
0.00000085000	-0.20400
0.00000085100	0.00
0.00000085200	-0.20400
0.00000085300	0.00
0.00000085400	-0.20400
0.00000085500	0.00
0.00000085600	0.00
0.00000085700	0.00
0.00000085800	0.00
0.00000085900	-0.20400
0.00000086000	0.00
0.00000086100	-0.20400
0.00000086200	0.00
0.00000086300	0.00
0.00000086400	0.00
0.00000086500	0.00
0.00000086600	-0.20400
0.00000086700	0.20400
0.00000086800	-0.20400
0.00000086900	0.20400
0.00000087000	0.20400
0.00000087100	0.00
0.00000087200	-0.20400
0.00000087300	-0.20400
0.00000087400	-0.20400
0.00000087500	0.00
0.00000087600	0.00
0.00000087700	-0.20400
0.00000087800	-0.20400
0.00000087900	0.20400
0.00000088000	0.00
0.00000088100	-0.20400
0.00000088200	0.00
0.00000088300	-0.20400
0.00000088400	-0.20400
0.00000088500	0.00
0.00000088600	-0.20400
0.00000088700	0.00
0.00000088800	0.00
0.00000088900	-0.20400
0.00000089000	0.00
0.00000089100	0.00
0.00000089200	-0.20400
0.00000089300	-0.20400
0.00000089400	0.00
0.00000089500	0.00
0.00000089600	0.00
0.00000089700	0.20400
0.00000089800	0.00
0.00000089900	0.00
0.00000090000	0.20400
0.00000090100	0.00
0.00000090200	-0.20400
0.00000090300	0.20400
0.00000090400	-0.20400
0.00000090500	0.20400
0.00000090600	0.20400
0.00000090700	0.20400
0.00000090800	0.20400
0.00000090900	0.20400
0.00000091000	0.00
0.00000091100	0.20400
0.00000091200	0.00
0.00000091300	-0.20400
0.00000091400	-0.20400
0.00000091500	0.00
0.00000091600	0.00
0.00000091700	0.00
0.00000091800	0.00
0.00000091900	0.00
0.00000092000	0.00
0.00000092100	0.00
0.00000092200	-0.20400
0.00000092300	-0.20400
0.00000092400	0.00
0.00000092500	0.00
0.00000092600	-0.20400
0.00000092700	0.20400
0.00000092800	-0.20400
0.00000092900	0.00
0.00000093000	0.00
0.00000093100	-0.20400
0.00000093200	-0.20400
0.00000093300	0.00
0.00000093400	0.00
0.00000093500	0.00
0.00000093600	0.00
0.00000093700	-0.20400
0.00000093800	0.00
0.00000093900	-0.20400
0.00000094000	-0.20400
0.00000094100	-0.20400
0.00000094200	0.20400
0.00000094300	0.20400
0.00000094400	0.00
0.00000094500	0.00
0.00000094600	0.00
0.00000094700	0.00
0.00000094800	-0.20400
0.00000094900	-0.20400
0.00000095000	-0.20400
0.00000095100	0.00
0.00000095200	0.20400
0.00000095300	0.00
0.00000095400	-0.20400
0.00000095500	-0.20400
0.00000095600	0.00
0.00000095700	-0.20400
0.00000095800	0.00
0.00000095900	-0.20400
0.00000096000	0.00
0.00000096100	0.00
0.00000096200	0.00
0.00000096300	-0.20400
0.00000096400	-0.20400
0.00000096500	0.00
0.00000096600	0.20400
0.00000096700	0.00
0.00000096800	-0.20400
0.00000096900	0.00
0.00000097000	0.00
0.00000097100	0.20400
0.00000097200	0.00
0.00000097300	-0.20400
0.00000097400	0.00
0.00000097500	0.00
0.00000097600	-0.20400
0.00000097700	0.00
0.00000097800	0.20400
0.00000097900	0.20400
0.00000098000	0.00
0.00000098100	-0.20400
0.00000098200	-0.20400
0.00000098300	0.00
0.00000098400	0.00
0.00000098500	0.00
0.00000098600	-0.20400
0.00000098700	0.00
0.00000098800	0.00
0.00000098900	0.00
0.00000099000	-0.20400
0.00000099100	0.20400
0.00000099200	0.00
0.00000099300	0.20400
0.00000099400	0.00
0.00000099500	-0.20400
0.00000099600	0.00
0.00000099700	0.20400
0.00000099800	0.00
0.00000099900	0.00
0.00000100000	0.00
0.00000100100	0.00
0.00000100200	0.00
0.00000100300	0.00
0.00000100400	0.00
0.00000100500	0.20400
0.00000100600	-0.20400
0.00000100700	0.00
0.00000100800	0.00
0.00000100900	0.00
0.00000101000	0.00
0.00000101100	0.20400
0.00000101200	-0.20400
0.00000101300	-0.20400
0.00000101400	-0.20400
0.00000101500	0.00
0.00000101600	0.00
0.00000101700	0.00
0.00000101800	-0.20400
0.00000101900	0.20400
0.00000102000	0.00
0.00000102100	-0.20400
0.00000102200	0.00
0.00000102300	-0.20400
0.00000102400	-0.20400
0.00000102500	0.00
0.00000102600	0.20400
0.00000102700	0.00
0.00000102800	0.00
0.00000102900	0.00
0.00000103000	0.20400
0.00000103100	0.00
0.00000103200	0.00
0.00000103300	-0.20400
0.00000103400	0.00
0.00000103500	0.00
0.00000103600	-0.20400
0.00000103700	0.20400
0.00000103800	-0.20400
0.00000103900	-0.20400
0.00000104000	-0.20400
0.00000104100	-0.20400
0.00000104200	0.00
0.00000104300	0.20400
0.00000104400	0.00
0.00000104500	-0.20400
0.00000104600	-0.20400
0.00000104700	-0.20400
0.00000104800	-0.20400
0.00000104900	0.00
0.00000105000	0.20400
0.00000105100	0.00
0.00000105200	0.00
0.00000105300	0.00
0.00000105400	0.00
0.00000105500	0.00
0.00000105600	0.00
0.00000105700	0.00
0.00000105800	0.00
0.00000105900	0.20400
0.00000106000	0.20400
0.00000106100	0.20400
0.00000106200	0.00
0.00000106300	0.00
0.00000106400	0.00
0.00000106500	-0.20400
0.00000106600	-0.20400
0.00000106700	-0.20400
0.00000106800	0.00
0.00000106900	0.20400
0.00000107000	-0.20400
0.00000107100	0.20400
0.00000107200	0.00
0.00000107300	0.20400
0.00000107400	0.00
0.00000107500	-0.20400
0.00000107600	0.00
0.00000107700	0.20400
0.00000107800	0.00
0.00000107900	0.20400
0.00000108000	0.20400
0.00000108100	-0.20400
0.00000108200	0.00
0.00000108300	0.00
0.00000108400	-0.20400
0.00000108500	-0.20400
0.00000108600	0.00
0.00000108700	0.00
0.00000108800	0.00
0.00000108900	0.00
0.00000109000	0.00
0.00000109100	0.00
0.00000109200	0.00
0.00000109300	0.00
0.00000109400	0.00
0.00000109500	0.00
0.00000109600	-0.20400
0.00000109700	0.00
0.00000109800	0.00
0.00000109900	0.20400
0.00000110000	0.00
0.00000110100	0.00
0.00000110200	0.20400
0.00000110300	0.20400
0.00000110400	0.00
0.00000110500	0.00
0.00000110600	0.20400
0.00000110700	0.00
0.00000110800	0.20400
0.00000110900	0.20400
0.00000111000	-0.20400
0.00000111100	-0.20400
0.00000111200	0.00
0.00000111300	0.00
0.00000111400	-0.20400
0.00000111500	0.20400
0.00000111600	0.20400
0.00000111700	0.00
0.00000111800	-0.20400
0.00000111900	0.20400
0.00000112000	-0.20400
0.00000112100	0.20400
0.00000112200	0.00
0.00000112300	0.00
0.00000112400	0.20400
0.00000112500	0.20400
0.00000112600	0.00
0.00000112700	0.20400
0.00000112800	0.00
0.00000112900	-0.20400
0.00000113000	0.00
0.00000113100	0.20400
0.00000113200	-0.20400
0.00000113300	0.00
0.00000113400	0.00
0.00000113500	0.20400
0.00000113600	0.00
0.00000113700	0.20400
0.00000113800	-0.20400
0.00000113900	-0.20400
0.00000114000	0.00
0.00000114100	-0.20400
0.00000114200	0.00
0.00000114300	0.00
0.00000114400	0.20400
0.00000114500	0.20400
0.00000114600	-0.20400
0.00000114700	-0.20400
0.00000114800	-0.20400
0.00000114900	0.20400
0.00000115000	0.00
0.00000115100	0.00
0.00000115200	0.00
0.00000115300	0.00
0.00000115400	0.00
0.00000115500	-0.20400
0.00000115600	-0.20400
0.00000115700	-0.20400
0.00000115800	0.00
0.00000115900	0.00
0.00000116000	-0.20400
0.00000116100	-0.20400
0.00000116200	0.00
0.00000116300	0.00
0.00000116400	-0.20400
0.00000116500	-0.20400
0.00000116600	-0.20400
0.00000116700	0.20400
0.00000116800	-0.20400
0.00000116900	-0.20400
0.00000117000	0.20400
0.00000117100	0.00
0.00000117200	0.00
0.00000117300	0.00
0.00000117400	0.00
0.00000117500	0.00
0.00000117600	0.00
0.00000117700	-0.20400
0.00000117800	0.00
0.00000117900	0.00
0.00000118000	-0.20400
0.00000118100	0.00
0.00000118200	-0.20400
0.00000118300	0.00
0.00000118400	-0.20400
0.00000118500	0.20400
0.00000118600	0.00
0.00000118700	0.00
0.00000118800	0.20400
0.00000118900	-0.20400
0.00000119000	0.00
0.00000119100	-0.20400
0.00000119200	0.00
0.00000119300	0.00
0.00000119400	0.00
0.00000119500	0.00
0.00000119600	0.00
0.00000119700	0.00
0.00000119800	0.00
0.00000119900	0.00
0.00000120000	-0.20400
0.00000120100	0.00
0.00000120200	0.00
0.00000120300	0.00
0.00000120400	0.00
0.00000120500	0.00
0.00000120600	0.00
0.00000120700	-0.20400
0.00000120800	0.00
0.00000120900	0.00
0.00000121000	0.00
0.00000121100	0.20400
0.00000121200	0.20400
0.00000121300	0.20400
0.00000121400	0.20400
0.00000121500	0.00
0.00000121600	-0.20400
0.00000121700	-0.20400
0.00000121800	-0.20400
0.00000121900	0.20400
0.00000122000	0.00
0.00000122100	0.00
0.00000122200	0.00
0.00000122300	-0.20400
0.00000122400	0.00
0.00000122500	-0.20400
0.00000122600	0.00
0.00000122700	-0.20400
0.00000122800	0.00
0.00000122900	0.00
0.00000123000	0.20400
0.00000123100	0.00
0.00000123200	-0.20400
0.00000123300	-0.20400
0.00000123400	-0.20400
0.00000123500	0.00
0.00000123600	0.00
0.00000123700	0.20400
0.00000123800	0.00
0.00000123900	0.00
0.00000124000	0.00
0.00000124100	-0.20400
0.00000124200	0.00
0.00000124300	-0.20400
0.00000124400	0.20400
0.00000124500	-0.20400
0.00000124600	-0.20400
0.00000124700	0.20400
0.00000124800	-0.20400
0.00000124900	-0.20400
0.00000125000	-0.20400
0.00000125100	0.00
0.00000125200	-0.20400
0.00000125300	0.00
0.00000125400	0.00
0.00000125500	0.20400
0.00000125600	0.00
0.00000125700	-0.20400
0.00000125800	0.00
0.00000125900	-0.20400
0.00000126000	0.00
0.00000126100	-0.20400
0.00000126200	-0.20400
0.00000126300	0.00
0.00000126400	0.00
0.00000126500	0.20400
0.00000126600	0.20400
0.00000126700	0.20400
0.00000126800	0.00
0.00000126900	0.20400
0.00000127000	0.20400
0.00000127100	0.00
0.00000127200	0.00
0.00000127300	0.00
0.00000127400	-0.20400
0.00000127500	0.20400
0.00000127600	0.20400
0.00000127700	-0.20400
0.00000127800	0.00
0.00000127900	0.00
0.00000128000	0.00
0.00000128100	0.20400
0.00000128200	0.20400
0.00000128300	-0.20400
0.00000128400	0.00
0.00000128500	0.00
0.00000128600	-0.20400
0.00000128700	-0.20400
0.00000128800	0.00
0.00000128900	0.00
0.00000129000	0.00
0.00000129100	0.20400
0.00000129200	-0.20400
0.00000129300	0.00
0.00000129400	0.00
0.00000129500	0.20400
0.00000129600	-0.20400
0.00000129700	0.00
0.00000129800	0.20400
0.00000129900	0.00
0.00000130000	0.20400
0.00000130100	0.00
0.00000130200	0.20400
0.00000130300	0.20400
0.00000130400	0.00
0.00000130500	-0.20400
0.00000130600	-0.20400
0.00000130700	0.00
0.00000130800	-0.20400
0.00000130900	0.00
0.00000131000	0.00
0.00000131100	-0.20400
0.00000131200	0.00
0.00000131300	0.20400
0.00000131400	0.00
0.00000131500	-0.20400
0.00000131600	0.00
0.00000131700	-0.20400
0.00000131800	0.00
0.00000131900	0.00
0.00000132000	-0.20400
0.00000132100	0.20400
0.00000132200	-0.20400
0.00000132300	0.00
0.00000132400	0.00
0.00000132500	0.00
0.00000132600	-0.20400
0.00000132700	0.00
0.00000132800	0.00
0.00000132900	-0.20400
0.00000133000	0.00
0.00000133100	-0.20400
0.00000133200	0.00
0.00000133300	-0.20400
0.00000133400	-0.20400
0.00000133500	-0.20400
0.00000133600	-0.20400
0.00000133700	0.00
0.00000133800	-0.20400
0.00000133900	0.20400
0.00000134000	-0.20400
0.00000134100	-0.20400
0.00000134200	-0.20400
0.00000134300	0.00
0.00000134400	-0.20400
0.00000134500	-0.20400
0.00000134600	0.00
0.00000134700	-0.20400
0.00000134800	0.00
0.00000134900	-0.20400
0.00000135000	-0.20400
0.00000135100	-0.20400
0.00000135200	-0.20400
0.00000135300	-0.20400
0.00000135400	0.00
0.00000135500	0.00
0.00000135600	-0.20400
0.00000135700	0.00
0.00000135800	0.00
0.00000135900	0.20400
0.00000136000	-0.20400
0.00000136100	-0.20400
0.00000136200	0.00
0.00000136300	0.00
0.00000136400	0.00
0.00000136500	-0.20400
0.00000136600	-0.20400
0.00000136700	0.20400
0.00000136800	0.00
0.00000136900	-0.20400
0.00000137000	0.20400
0.00000137100	0.20400
0.00000137200	0.00
0.00000137300	0.20400
0.00000137400	0.20400
0.00000137500	0.20400
0.00000137600	0.00
0.00000137700	0.20400
0.00000137800	-0.20400
0.00000137900	0.00
0.00000138000	0.00
0.00000138100	0.00
0.00000138200	0.00
0.00000138300	-0.20400
0.00000138400	0.00
0.00000138500	0.00
0.00000138600	-0.20400
0.00000138700	-0.20400
0.00000138800	0.20400
0.00000138900	0.20400
0.00000139000	0.00
0.00000139100	0.00
0.00000139200	-0.20400
0.00000139300	0.00
0.00000139400	-0.20400
0.00000139500	0.00
0.00000139600	-0.20400
0.00000139700	0.00
0.00000139800	-0.20400
0.00000139900	0.20400
0.00000140000	0.00
0.00000140100	-0.20400
0.00000140200	0.00
0.00000140300	-0.20400
0.00000140400	-0.20400
0.00000140500	-0.20400
0.00000140600	-0.20400
0.00000140700	-0.20400
0.00000140800	0.00
0.00000140900	-0.20400
0.00000141000	0.00
0.00000141100	0.00
0.00000141200	-0.20400
0.00000141300	-0.20400
0.00000141400	-0.20400
0.00000141500	-0.20400
0.00000141600	-0.20400
0.00000141700	0.20400
0.00000141800	0.20400
0.00000141900	0.20400
0.00000142000	0.00
0.00000142100	-0.20400
0.00000142200	0.00
0.00000142300	0.00
0.00000142400	0.00
0.00000142500	0.00
0.00000142600	0.00
0.00000142700	0.00
0.00000142800	0.00
0.00000142900	0.00
0.00000143000	-0.20400
0.00000143100	-0.20400
0.00000143200	0.00
0.00000143300	-0.20400
0.00000143400	0.00
0.00000143500	0.00
0.00000143600	0.20400
0.00000143700	0.00
0.00000143800	0.20400
0.00000143900	0.20400
0.00000144000	-0.20400
0.00000144100	-0.20400
0.00000144200	0.00
0.00000144300	0.00
0.00000144400	-0.20400
0.00000144500	0.00
0.00000144600	0.00
0.00000144700	-0.20400
0.00000144800	0.00
0.00000144900	-0.20400
0.00000145000	-0.20400
0.00000145100	0.20400
0.00000145200	0.00
0.00000145300	-0.20400
0.00000145400	0.20400
0.00000145500	0.20400
0.00000145600	-0.20400
0.00000145700	0.00
0.00000145800	0.00
0.00000145900	-0.20400
0.00000146000	0.00
0.00000146100	0.00
0.00000146200	0.00
0.00000146300	-0.20400
0.00000146400	0.00
0.00000146500	-0.20400
0.00000146600	-0.20400
0.00000146700	0.20400
0.00000146800	-0.20400
0.00000146900	0.20400
0.00000147000	0.00
0.00000147100	0.20400
0.00000147200	0.00
0.00000147300	0.20400
0.00000147400	0.00
0.00000147500	-0.20400
0.00000147600	0.20400
0.00000147700	-0.20400
0.00000147800	-0.20400
0.00000147900	0.00
0.00000148000	0.20400
0.00000148100	0.00
0.00000148200	0.00
0.00000148300	0.20400
0.00000148400	-0.20400
0.00000148500	0.00
0.00000148600	0.00
0.00000148700	0.00
0.00000148800	0.20400
0.00000148900	0.00
0.00000149000	0.00
0.00000149100	-0.20400
0.00000149200	0.00
0.00000149300	0.00
0.00000149400	-0.20400
0.00000149500	0.00
0.00000149600	0.00
0.00000149700	0.00
0.00000149800	0.00
0.00000149900	0.00
0.00000150000	-0.20400
0.00000150100	0.20400
0.00000150200	-0.20400
0.00000150300	0.00
0.00000150400	0.20400
0.00000150500	0.20400
0.00000150600	0.00
0.00000150700	0.00
0.00000150800	0.00
0.00000150900	-0.20400
0.00000151000	0.00
0.00000151100	0.00
0.00000151200	0.00
0.00000151300	0.20400
0.00000151400	0.00
0.00000151500	0.00
0.00000151600	0.00
0.00000151700	0.00
0.00000151800	0.00
0.00000151900	-0.20400
0.00000152000	-0.20400
0.00000152100	0.20400
0.00000152200	0.00
0.00000152300	0.00
0.00000152400	0.00
0.00000152500	0.20400
0.00000152600	0.00
0.00000152700	0.00
0.00000152800	0.00
0.00000152900	-0.20400
0.00000153000	0.00
0.00000153100	0.00
0.00000153200	0.20400
0.00000153300	0.00
0.00000153400	0.00
0.00000153500	0.20400
0.00000153600	-0.20400
0.00000153700	-0.20400
0.00000153800	0.00
0.00000153900	0.00
0.00000154000	0.00
0.00000154100	0.00
0.00000154200	-0.20400
0.00000154300	0.00
0.00000154400	0.00
0.00000154500	-0.20400
0.00000154600	0.00
0.00000154700	0.20400
0.00000154800	0.20400
0.00000154900	0.00
0.00000155000	0.20400
0.00000155100	0.00
0.00000155200	-0.20400
0.00000155300	0.00
0.00000155400	-0.20400
0.00000155500	-0.20400
0.00000155600	0.00
0.00000155700	0.20400
0.00000155800	-0.20400
0.00000155900	0.00
0.00000156000	0.20400
0.00000156100	-0.20400
0.00000156200	-0.20400
0.00000156300	0.00
0.00000156400	-0.20400
0.00000156500	0.20400
0.00000156600	0.20400
0.00000156700	0.20400
0.00000156800	0.00
0.00000156900	0.20400
0.00000157000	-0.20400
0.00000157100	0.00
0.00000157200	0.00
0.00000157300	0.00
0.00000157400	0.20400
0.00000157500	0.20400
0.00000157600	0.20400
0.00000157700	0.00
0.00000157800	0.00
0.00000157900	-0.20400
0.00000158000	-0.20400
0.00000158100	0.00
0.00000158200	-0.20400
0.00000158300	0.00
0.00000158400	0.00
0.00000158500	0.00
0.00000158600	0.00
0.00000158700	0.00
0.00000158800	-0.20400
0.00000158900	0.00
0.00000159000	0.00
0.00000159100	-0.20400
0.00000159200	0.00
0.00000159300	0.00
0.00000159400	0.00
0.00000159500	0.20400
0.00000159600	0.00
0.00000159700	-0.20400
0.00000159800	0.00
0.00000159900	0.00
0.00000160000	-0.20400
0.00000160100	0.20400
0.00000160200	0.20400
0.00000160300	0.20400
0.00000160400	0.00
0.00000160500	0.00
0.00000160600	0.20400
0.00000160700	0.00
0.00000160800	0.20400
0.00000160900	0.00
0.00000161000	-0.20400
0.00000161100	0.00
0.00000161200	0.00
0.00000161300	0.20400
0.00000161400	0.00
0.00000161500	0.00
0.00000161600	-0.20400
0.00000161700	0.00
0.00000161800	0.20400
0.00000161900	-0.20400
0.00000162000	0.00
0.00000162100	0.00
0.00000162200	-0.20400
0.00000162300	0.00
0.00000162400	-0.20400
0.00000162500	-0.20400
0.00000162600	-0.20400
0.00000162700	0.20400
0.00000162800	0.00
0.00000162900	0.00
0.00000163000	0.00
0.00000163100	0.00
0.00000163200	0.00
0.00000163300	-0.20400
0.00000163400	-0.20400
0.00000163500	0.00
0.00000163600	0.20400
0.00000163700	-0.20400
0.00000163800	-0.20400
0.00000163900	0.20400
0.00000164000	0.20400
0.00000164100	0.20400
0.00000164200	0.00
0.00000164300	0.00
0.00000164400	0.00
0.00000164500	0.20400
0.00000164600	0.00
0.00000164700	0.20400
0.00000164800	0.00
0.00000164900	0.00
0.00000165000	-0.20400
0.00000165100	-0.20400
0.00000165200	-0.20400
0.00000165300	-0.20400
0.00000165400	0.00
0.00000165500	-0.20400
0.00000165600	0.00
0.00000165700	0.00
0.00000165800	0.00
0.00000165900	-0.20400
0.00000166000	-0.20400
0.00000166100	-0.20400
0.00000166200	0.00
0.00000166300	0.20400
0.00000166400	-0.20400
0.00000166500	0.00
0.00000166600	0.00
0.00000166700	0.00
0.00000166800	-0.20400
0.00000166900	-0.20400
0.00000167000	0.20400
0.00000167100	0.20400
0.00000167200	0.00
0.00000167300	-0.20400
0.00000167400	0.00
0.00000167500	0.00
0.00000167600	0.20400
0.00000167700	-0.20400
0.00000167800	0.00
0.00000167900	0.00
0.00000168000	0.00
0.00000168100	0.20400
0.00000168200	-0.20400
0.00000168300	0.00
0.00000168400	0.00
0.00000168500	0.00
0.00000168600	-0.20400
0.00000168700	0.00
0.00000168800	0.00
0.00000168900	0.00
0.00000169000	0.00
0.00000169100	-0.20400
0.00000169200	0.20400
0.00000169300	0.00
0.00000169400	-0.20400
0.00000169500	0.00
0.00000169600	-0.20400
0.00000169700	0.20400
0.00000169800	0.00
0.00000169900	0.20400
0.00000170000	-0.20400
0.00000170100	0.00
0.00000170200	-0.20400
0.00000170300	0.20400
0.00000170400	0.20400
0.00000170500	-0.20400
0.00000170600	0.00
0.00000170700	0.20400
0.00000170800	0.00
0.00000170900	-0.20400
0.00000171000	0.00
0.00000171100	0.00
0.00000171200	0.00
0.00000171300	0.20400
0.00000171400	0.00
0.00000171500	0.20400
0.00000171600	0.00
0.00000171700	0.00
0.00000171800	0.00
0.00000171900	0.00
0.00000172000	-0.20400
0.00000172100	0.00
0.00000172200	0.00
0.00000172300	-0.20400
0.00000172400	0.00
0.00000172500	0.00
0.00000172600	0.00
0.00000172700	-0.20400
0.00000172800	0.00
0.00000172900	-0.20400
0.00000173000	0.00
0.00000173100	0.00
0.00000173200	-0.20400
0.00000173300	0.20400
0.00000173400	0.00
0.00000173500	0.00
0.00000173600	0.00
0.00000173700	0.20400
0.00000173800	0.00
0.00000173900	-0.20400
0.00000174000	0.20400
0.00000174100	0.00
0.00000174200	0.00
0.00000174300	0.20400
0.00000174400	-0.20400
0.00000174500	-0.20400
0.00000174600	0.00
0.00000174700	0.20400
0.00000174800	-0.20400
0.00000174900	0.00
0.00000175000	-0.20400
0.00000175100	0.20400
0.00000175200	0.20400
0.00000175300	0.00
0.00000175400	0.00
0.00000175500	0.00
0.00000175600	0.00
0.00000175700	-0.20400
0.00000175800	-0.20400
0.00000175900	0.00
0.00000176000	0.00
0.00000176100	0.00
0.00000176200	-0.20400
0.00000176300	0.00
0.00000176400	0.00
0.00000176500	0.20400
0.00000176600	-0.20400
0.00000176700	0.20400
0.00000176800	-0.20400
0.00000176900	0.00
0.00000177000	0.00
0.00000177100	-0.20400
0.00000177200	0.00
0.00000177300	0.00
0.00000177400	0.00
0.00000177500	-0.20400
0.00000177600	0.00
0.00000177700	0.00
0.00000177800	0.20400
0.00000177900	0.20400
0.00000178000	0.00
0.00000178100	0.00
0.00000178200	0.20400
0.00000178300	0.00
0.00000178400	-0.20400
0.00000178500	0.00
0.00000178600	0.00
0.00000178700	0.20400
0.00000178800	0.00
0.00000178900	0.00
0.00000179000	0.00
0.00000179100	0.00
0.00000179200	-0.20400
0.00000179300	-0.20400
0.00000179400	0.00
0.00000179500	0.00
0.00000179600	0.20400
0.00000179700	0.00
0.00000179800	0.00
0.00000179900	0.00
0.00000180000	0.00
0.00000180100	0.00
0.00000180200	0.00
0.00000180300	0.00
0.00000180400	0.00
0.00000180500	0.00
0.00000180600	0.00
0.00000180700	-0.20400
0.00000180800	0.20400
0.00000180900	0.00
0.00000181000	-0.20400
0.00000181100	0.00
0.00000181200	0.00
0.00000181300	0.00
0.00000181400	0.00
0.00000181500	-0.20400
0.00000181600	-0.20400
0.00000181700	0.00
0.00000181800	0.00
0.00000181900	0.00
0.00000182000	0.00
0.00000182100	0.00
0.00000182200	0.00
0.00000182300	0.00
0.00000182400	-0.20400
0.00000182500	-0.20400
0.00000182600	0.00
0.00000182700	0.00
0.00000182800	0.00
0.00000182900	0.00
0.00000183000	0.20400
0.00000183100	-0.20400
0.00000183200	-0.20400
0.00000183300	0.00
0.00000183400	-0.20400
0.00000183500	0.00
0.00000183600	0.00
0.00000183700	0.00
0.00000183800	0.00
0.00000183900	0.00
0.00000184000	-0.20400
0.00000184100	0.00
0.00000184200	0.00
0.00000184300	-0.20400
0.00000184400	0.00
0.00000184500	0.00
0.00000184600	0.00
0.00000184700	-0.20400
0.00000184800	0.00
0.00000184900	-0.20400
0.00000185000	0.00
0.00000185100	0.20400
0.00000185200	-0.20400
0.00000185300	0.00
0.00000185400	0.00
0.00000185500	-0.20400
0.00000185600	-0.20400
0.00000185700	0.00
0.00000185800	0.00
0.00000185900	0.00
0.00000186000	0.20400
0.00000186100	0.00
0.00000186200	0.20400
0.00000186300	0.20400
0.00000186400	-0.20400
0.00000186500	-0.20400
0.00000186600	0.00
0.00000186700	0.00
0.00000186800	0.00
0.00000186900	0.00
0.00000187000	0.20400
0.00000187100	-0.20400
0.00000187200	0.00
0.00000187300	-0.20400
0.00000187400	0.20400
0.00000187500	0.20400
0.00000187600	0.00
0.00000187700	0.20400
0.00000187800	-0.20400
0.00000187900	-0.20400
0.00000188000	-0.20400
0.00000188100	0.20400
0.00000188200	0.20400
0.00000188300	0.20400
0.00000188400	0.00
0.00000188500	0.20400
0.00000188600	0.00
0.00000188700	0.20400
0.00000188800	0.00
0.00000188900	-0.20400
0.00000189000	-0.20400
0.00000189100	0.00
0.00000189200	0.00
0.00000189300	0.00
0.00000189400	0.00
0.00000189500	-0.20400
0.00000189600	0.00
0.00000189700	-0.20400
0.00000189800	0.00
0.00000189900	-0.20400
0.00000190000	0.20400
0.00000190100	0.00
0.00000190200	-0.20400
0.00000190300	-0.20400
0.00000190400	-0.20400
0.00000190500	0.00
0.00000190600	-0.20400
0.00000190700	0.00
0.00000190800	-0.20400
0.00000190900	0.00
0.00000191000	-0.20400
0.00000191100	0.00
0.00000191200	0.00
0.00000191300	0.00
0.00000191400	0.00
0.00000191500	0.00
0.00000191600	0.20400
0.00000191700	-0.20400
0.00000191800	-0.20400
0.00000191900	0.00
0.00000192000	0.00
0.00000192100	0.00
0.00000192200	0.20400
0.00000192300	0.20400
0.00000192400	0.00
0.00000192500	0.00
0.00000192600	0.00
0.00000192700	0.20400
0.00000192800	-0.20400
0.00000192900	0.00
0.00000193000	0.00
0.00000193100	0.20400
0.00000193200	0.20400
0.00000193300	0.00
0.00000193400	0.00
0.00000193500	0.00
0.00000193600	0.20400
0.00000193700	-0.20400
0.00000193800	0.00
0.00000193900	-0.20400
0.00000194000	0.20400
0.00000194100	0.20400
0.00000194200	-0.20400
0.00000194300	-0.20400
0.00000194400	0.00
0.00000194500	0.00
0.00000194600	-0.20400
0.00000194700	0.00
0.00000194800	-0.20400
0.00000194900	0.00
0.00000195000	-0.20400
0.00000195100	0.00
0.00000195200	0.00
0.00000195300	0.00
0.00000195400	-0.20400
0.00000195500	-0.20400
0.00000195600	0.00
0.00000195700	0.00
0.00000195800	0.20400
0.00000195900	0.00
0.00000196000	0.20400
0.00000196100	-0.20400
0.00000196200	-0.20400
0.00000196300	-0.20400
0.00000196400	-0.20400
0.00000196500	0.20400
0.00000196600	-0.20400
0.00000196700	-0.20400
0.00000196800	-0.20400
0.00000196900	0.00
0.00000197000	0.00
0.00000197100	-0.20400
0.00000197200	-0.20400
0.00000197300	0.00
0.00000197400	-0.20400
0.00000197500	-0.20400
0.00000197600	-0.20400
0.00000197700	-0.20400
0.00000197800	-0.20400
0.00000197900	0.00
0.00000198000	-0.20400
0.00000198100	-0.20400
0.00000198200	-0.20400
0.00000198300	-0.20400
0.00000198400	0.00
0.00000198500	0.00
0.00000198600	-0.20400
0.00000198700	-0.20400
0.00000198800	0.00
0.00000198900	-0.20400
0.00000199000	0.00
0.00000199100	0.00
0.00000199200	0.00
0.00000199300	-0.20400
0.00000199400	-0.20400
0.00000199500	-0.20400
0.00000199600	0.00
0.00000199700	0.00
0.00000199800	-0.20400
0.00000199900	0.00
[truncated: 998,000+ more rows]
