# Supplementary material for: Fully implanted battery-free high power platform for chronic spinal and muscular functional electrical stimulation
Source: Nat Commun. 2023 Nov 30;14:7887. doi: 10.1038/s41467-023-43669-2 (PMC10689769; doi:10.1038/s41467-023-43669-2)
Supplement: Supplementary file 4 — Source Data [file 41467_2023_43669_MOESM4_ESM.zip › Source Data/Fig SI 14c/14c.xlsx]

## Sheet: Sheet1
Supplementary Figure 14c
	Cage Power	Voltage
	2	9
	3	12
	4	15
	5	18
	6	19
	7	19
