# Supplementary material for: Fully implanted battery-free high power platform for chronic spinal and muscular functional electrical stimulation
Source: Nat Commun. 2023 Nov 30;14:7887. doi: 10.1038/s41467-023-43669-2 (PMC10689769; doi:10.1038/s41467-023-43669-2)
Supplement: Supplementary file 4 — Source Data [file 41467_2023_43669_MOESM4_ESM.zip › Source Data/Fig SI 14d/8ChanSS_VComp_5W_JBL.xlsx]

## Sheet: Sheet1
	Supplementary Figure 14d
	Height(cm)	Width (cm)	Length (cm)	Voltage (V)
	8	0	0	20
	8	5	0	19
	8	10	0	19
	8	15	0	20
	8	0	5	18
	8	5	5	16
	8	10	5	16
	8	15	5	18
	8	0	10	18
	8	5	10	16
	8	10	10	17
	8	15	10	18
	8	0	15	18
	8	5	15	14
	8	10	15	14
	8	15	15	18
	8	0	20	16
	8	5	20	14
	8	10	20	13
	8	15	20	16
	8	0	25	16
	8	5	25	14
	8	10	25	14
	8	15	25	16
	8	0	30	17
	8	5	30	15
	8	10	30	15
	8	15	30	17
	8	0	35	18
	8	5	35	15
	8	10	35	15
	8	15	35	18
	8	0	40	18
	8	5	40	15
	8	10	40	15
	8	15	40	18
	8	0	45	18
	8	5	45	16
	8	10	45	16
	8	15	45	18
	8	0	50	18
	8	5	50	17
	8	10	50	18
	8	15	50	19
	8	0	55	20
	8	5	55	19
	8	10	55	19
	8	15	55	20
	4	0	0	19
	4	5	0	19
	4	10	0	19
	4	15	0	20
	4	0	5	19
	4	5	5	18
	4	10	5	18
	4	15	5	19
	4	0	10	19
	4	5	10	18
	4	10	10	18
	4	15	10	19
	4	0	15	18
	4	5	15	16
	4	10	15	16
	4	15	15	19
	4	0	20	19
	4	5	20	16
	4	10	20	16
	4	15	20	19
	4	0	25	19
	4	5	25	16
	4	10	25	16
	4	15	25	19
	4	0	30	19
	4	5	30	15
	4	10	30	15
	4	15	30	19
	4	0	35	19
	4	5	35	16
	4	10	35	16
	4	15	35	19
	4	0	40	19
	4	5	40	16
	4	10	40	16
	4	15	40	19
	4	0	45	19
	4	5	45	17
	4	10	45	17
	4	15	45	19
	4	0	50	19
	4	5	50	18
	4	10	50	18
	4	15	50	19
	4	0	55	19
	4	5	55	19
	4	10	55	19
	4	15	55	19
