# Supplementary material for: Fully implanted battery-free high power platform for chronic spinal and muscular functional electrical stimulation
Source: Nat Commun. 2023 Nov 30;14:7887. doi: 10.1038/s41467-023-43669-2 (PMC10689769; doi:10.1038/s41467-023-43669-2)
Supplement: Supplementary file 4 — Source Data [file 41467_2023_43669_MOESM4_ESM.zip › Source Data/Fig SI 15/LongStim.dat]

0	-0.021875
5e-07	-0.0144762894175775
1e-06	-0.0111419806125925
1.5e-06	-0.00773504480314747
2e-06	-0.00601750384467546
2.5e-06	-0.00506009115097291
3e-06	-0.00442713773475253
3.5e-06	-0.00396051706700182
4e-06	-0.00359128986120602
4.5e-06	-0.00328520881599882
5e-06	-0.00302082031340629
5.5e-06	-0.00278492230493035
6e-06	-0.00257058758835982
6.5e-06	-0.00237542922249769
7e-06	-0.0021973185328534
7.5e-06	-0.00203661116369604
8e-06	-0.00189322242394993
8.5e-06	-0.001764808035349
9e-06	-0.00164766217794365
9.5e-06	-0.00153966164815888
1e-05	-0.00143920731709025
1.05e-05	-0.00134520426581191
1.1e-05	-0.00125748749698192
1.15e-05	-0.00109790123419392
1.2e-05	-0.000913676947808877
1.25e-05	-0.00071673466427056
1.3e-05	-0.000522562335265854
1.35e-05	-0.000333310988192471
1.4e-05	-0.000226316737713952
1.45e-05	-0.00015348851827702
1.5e-05	-0.000101945345091292
1.55e-05	-5.52929124715162e-05
1.6e-05	-1.05271547955972e-05
1.65e-05	3.2247979393398e-05
1.7e-05	7.2906182901428e-05
1.75e-05	0.000111140586400362
1.8e-05	0.00014647593641721
1.85e-05	0.000178605937564254
1.9e-05	0.000207348242253333
1.95e-05	0.000232671665215493
2e-05	0.000254555266084568
2.05e-05	0.000273079523494439
2.1e-05	0.000288343627397949
2.15e-05	0.000300416512568499
2.2e-05	0.000309260222464325
2.25e-05	0.000314846265058186
2.3e-05	0.000316797053992084
2.35e-05	0.000314712226151652
2.4e-05	0.000308360789554349
2.45e-05	0.000297668872224013
2.5e-05	0.000282712043237025
2.55e-05	0.000264317620982669
2.6e-05	0.000243428296526908
2.65e-05	0.000220782407814047
2.7e-05	0.000196980600396066
2.75e-05	0.000172515415385804
2.8e-05	0.000147525799730402
2.85e-05	0.000122048702059974
2.9e-05	9.61188950405368e-05
2.95e-05	6.97050931688079e-05
3e-05	4.26324207315945e-05
3.05e-05	1.4625100454773e-05
3.1e-05	-1.46099537410942e-05
3.15e-05	-4.52431579594988e-05
3.2e-05	-7.73716001845178e-05
3.25e-05	-0.00011093737437333
3.3e-05	-0.000145860387909776
3.35e-05	-0.000182017233036158
3.4e-05	-0.000219319468528942
3.45e-05	-0.00025762015628727
3.5e-05	-0.000296739735583216
3.55e-05	-0.000336430711011193
3.6e-05	-0.000376439491705934
3.65e-05	-0.000416513544562498
3.7e-05	-0.000456437882492433
3.75e-05	-0.000496070573612131
3.8e-05	-0.000535333704493876
3.85e-05	-0.00057417466361805
3.9e-05	-0.000612580429922906
3.95e-05	-0.000650544203520642
4e-05	-0.00068803878486005
4.05e-05	-0.000724962175624103
4.1e-05	-0.000761103579290942
4.15e-05	-0.000796089002031467
4.2e-05	-0.000829442451699547
4.25e-05	-0.00086059953760763
4.3e-05	-0.000889023068619368
4.35e-05	-0.000914305051466651
4.4e-05	-0.000936241489515424
4.45e-05	-0.000954798383326675
4.5e-05	-0.000970159329871058
4.55e-05	-0.00098258272488504
4.6e-05	-0.00099227936489048
4.65e-05	-0.000999364847980009
4.7e-05	-0.00100391397291945
4.75e-05	-0.00100585194094297
4.8e-05	-0.00100504275429455
4.85e-05	-0.00100137081488155
4.9e-05	-0.000994808923152768
4.95e-05	-0.000985343479332591
5e-05	-0.00097306968185025
5.05e-05	-0.000958198327227601
5.1e-05	-0.000941015010752323
5.15e-05	-0.000921812127599895
5.2e-05	-0.000900936472048211
5.25e-05	-0.000878741638262969
5.3e-05	-0.000855486021980637
5.35e-05	-0.000831339620396263
5.4e-05	-0.000806377232275667
5.45e-05	-0.000780551258404236
5.5e-05	-0.000753712101250329
5.55e-05	-0.0007256897636189
5.6e-05	-0.000696375447305119
5.65e-05	-0.00066570795331877
5.7e-05	-0.000633687281659852
5.75e-05	-0.000600313432328366
5.8e-05	-0.000565640804426727
5.85e-05	-0.000529710197281745
5.9e-05	-0.000492596409659241
5.95e-05	-0.000454374240325035
6e-05	-0.000415152487483957
6.05e-05	-0.000374992350126223
6.1e-05	-0.000333914227915239
6.15e-05	-0.000291904521075402
6.2e-05	-0.00024895642971891
6.25e-05	-0.000205090353509167
6.3e-05	-0.000160387891099797
6.35e-05	-0.000114951040807827
6.4e-05	-6.89158003892938e-05
6.45e-05	-2.24521670392441e-05
6.5e-05	2.41746636180501e-05
6.55e-05	7.06110974168924e-05
6.6e-05	0.000116360742547748
6.65e-05	0.000160852408435261
6.7e-05	0.000203446905626057
6.75e-05	0.000243559443769178
6.8e-05	0.000280734430381898
6.85e-05	0.000314693070064344
6.9e-05	0.00034531296483608
6.95e-05	0.000372689313126333
7e-05	0.000397060111008168
7.05e-05	0.000418697353993659
7.1e-05	0.000437886637370483
7.15e-05	0.000454906756538517
7.2e-05	0.000469900509141599
7.25e-05	0.000482895094730936
7.3e-05	0.000493863313755323
7.35e-05	0.000502716767673333
7.4e-05	0.000509265059626516
7.45e-05	0.000513331392532023
7.5e-05	0.000514786568521619
7.55e-05	0.000513514989502673
7.6e-05	0.00050942825693376
7.65e-05	0.000502526370814881
7.7e-05	0.000492877330024054
7.75e-05	0.000480549133439298
7.8e-05	0.000465616579826432
7.85e-05	0.000448134068287873
7.9e-05	0.000428162797813835
7.95e-05	0.000405750367618934
8e-05	0.000380971576468987
8.05e-05	0.00035398282178344
8.1e-05	0.000324988100196346
8.15e-05	0.00029418460845396
8.2e-05	0.000261728743975724
8.25e-05	0.000227770104293278
8.3e-05	0.000192363088509039
8.35e-05	0.000155521296398608
8.4e-05	0.000117210728522978
8.45e-05	7.73837856675353e-05
8.5e-05	3.5924869739648e-05
8.55e-05	-7.30201701672046e-06
8.6e-05	-5.24532720210129e-05
8.65e-05	-9.96580931414644e-05
8.7e-05	-0.000149018478695103
8.75e-05	-0.000200602427559947
8.8e-05	-0.000254457538950609
8.85e-05	-0.000310563413203684
8.9e-05	-0.000368831651777747
8.95e-05	-0.00042904465826314
9e-05	-0.000490855638381968
9.05e-05	-0.0005537818001003
9.1e-05	-0.000617272352506185
9.15e-05	-0.000680742505248665
9.2e-05	-0.000743661867079195
9.25e-05	-0.000805602045066258
9.3e-05	-0.000866229844707564
9.35e-05	-0.000925327669593453
9.4e-05	-0.000982827520845908
9.45e-05	-0.00103881779700635
9.5e-05	-0.00109345489549423
9.55e-05	-0.0011469904121582
9.6e-05	-0.00119968274273475
9.65e-05	-0.00125172228408231
9.7e-05	-0.00130318383496672
9.75e-05	-0.00135406059550018
9.8e-05	-0.00140419616826323
9.85e-05	-0.0014533185577438
9.9e-05	-0.00150109456943961
9.95e-05	-0.00154715020952154
0.0001	-0.0015910570850581
0.0001005	-0.00163241400266896
0.000101	-0.00167089456773963
0.0001015	-0.00170626758408486
0.000102	-0.00173838345417301
0.0001025	-0.00176717417912605
0.000103	-0.00179262615916838
0.0001035	-0.00181481419306582
0.000104	-0.0018338402791354
0.0001045	-0.00184982681535755
0.000105	-0.00186298459825413
0.0001055	-0.00187359922311282
0.000106	-0.00188194948533349
0.0001065	-0.00188828698076482
0.000107	-0.00189288370491887
0.0001075	-0.0018959164548785
0.000108	-0.00189749402884852
0.0001085	-0.00189766402604357
0.000109	-0.00189645364601484
0.0001095	-0.00189380168977212
0.00011	-0.00188963335854958
0.0001105	-0.00188379225492779
0.000111	-0.00187607438227269
0.0001115	-0.00186622134484781
0.000112	-0.00185396114714107
0.0001125	-0.0018390149937526
0.000113	-0.00182120608759956
0.0001135	-0.0018004460301405
0.000114	-0.00177676882081446
0.0001145	-0.00175032405715306
0.000115	-0.00172136333500497
0.0001155	-0.00169017904954568
0.000116	-0.00165707039583847
0.0001165	-0.00162232976905881
0.000117	-0.00158622236483098
0.0001175	-0.00154899977900365
0.000118	-0.00151087960798647
0.0001185	-0.0014720522486379
0.000119	-0.00143261969927496
0.0001195	-0.00139265675866348
0.00012	-0.00135216342680346
0.0001205	-0.00131109890436808
0.000121	-0.00126940879225493
0.0001215	-0.00122711349012741
0.000122	-0.00118428779675135
0.0001225	-0.0011411221089852
0.000123	-0.00109792242178004
0.0001235	-0.00105511712806739
0.000124	-0.00101322981920798
0.0001245	-0.00097285208544059
0.000125	-0.000934561917228366
0.0001255	-0.000898869306156449
0.000126	-0.000866168645717346
0.0001265	-0.000836711531759726
0.000127	-0.000810613562376221
0.0001275	-0.00078790873700584
0.000128	-0.000768556256321771
0.0001285	-0.000752494921333798
0.000129	-0.000739677132827309
0.0001295	-0.000730007692373076
0.00013	-0.000723309802888253
0.0001305	-0.000719399867402188
0.000131	-0.000718128288383242
0.0001315	-0.000719311468860764
0.000132	-0.000722827010854321
0.0001325	-0.000728620515261498
0.000133	-0.000736664782531088
0.0001335	-0.000746878214009468
0.000134	-0.000759213210482027
0.0001345	-0.000773628972621951
0.000135	-0.000790200299195063
0.0001355	-0.000809110787172011
0.000136	-0.000830646031840474
0.0001365	-0.000855112028151535
0.000137	-0.000882807971168475
0.0001375	-0.000913897058198539
0.000138	-0.000948413288680736
0.0001385	-0.000986322663176057
0.000139	-0.00102759798213329
0.0001395	-0.00107223244566465
0.00014	-0.00112026685309692
0.0001405	-0.00117180320274715
0.000141	-0.00122692309326896
0.0001415	-0.00128563332455014
0.000142	-0.00134785909782488
0.0001425	-0.00141344401567374
0.000143	-0.00148216368179925
0.0001435	-0.00155380049979175
0.000144	-0.00162813007335379
0.0001445	-0.00170496880551471
0.000145	-0.00178421469795748
0.0001455	-0.00186578615202849
0.000146	-0.0019495539698595
0.0001465	-0.00203536175403106
0.000147	-0.00212296470858231
0.0001475	-0.00221196844002074
0.000148	-0.00230184935698561
0.0001485	-0.00239199546957475
0.000149	-0.00248175398855919
0.0001495	-0.00257051292403675
0.00015	-0.00265776908431011
0.0001505	-0.00274315527543795
0.000151	-0.00282648790044964
0.0001515	-0.00290773975979396
0.000152	-0.00298694485290992
0.0001525	-0.00306417117867555
0.000153	-0.00313951393552006
0.0001535	-0.00321302752254587
0.000154	-0.003284745939192
0.0001545	-0.00335473718433645
0.000155	-0.00342305565708165
0.0001555	-0.003489687757652
0.000156	-0.00355462668615967
0.0001565	-0.00361783164327788
0.000157	-0.00367921423046519
0.0001575	-0.00373869964895579
0.000158	-0.00379630149852527
0.0001585	-0.00385199937951023
0.000159	-0.00390572529303266
0.0001595	-0.0039572888422341
0.00016	-0.00400636363250006
0.0001605	-0.00405252807078683
0.000161	-0.0040953877636019
0.0001615	-0.00413460271655517
0.000162	-0.00417000293245161
0.0001625	-0.00420160201106681
0.000163	-0.0042294543515032
0.0001635	-0.00425351915443395
0.000164	-0.00427368762165424
0.0001645	-0.00428977615619342
0.000165	-0.00430149916276381
0.0001655	-0.00430857784596554
0.000166	-0.00431086940815476
0.0001665	-0.00430835344966808
0.000167	-0.00430112516893471
0.0001675	-0.00428936816292531
0.000168	-0.00427331362782514
0.0001685	-0.00425322675925847
0.000169	-0.00422935235318617
0.0001695	-0.00420187400657889
0.00017	-0.00417097531640728
0.0001705	-0.00413684667952978
0.000171	-0.00409962409370245
0.0001715	-0.00405948435600812
0.000172	-0.00401667226240767
0.0001725	-0.00397146660830096
0.000173	-0.00392417338863909
0.0001735	-0.00387513939769994
0.000174	-0.00382465023077119
0.0001745	-0.0037728962847113
0.000175	-0.0037199931576129
0.0001755	-0.00366592044981258
0.000176	-0.0036105489634421
0.0001765	-0.00355372230108203
0.000177	-0.00349526366564952
0.0001775	-0.00343493506107149
0.000178	-0.00337255969026511
0.0001785	-0.00330802195513774
0.000179	-0.00324122665726015
0.0001795	-0.00317213979719335
0.00018	-0.00310082937381533
0.0001805	-0.00302736338600413
0.000181	-0.00295180983263776
0.0001815	-0.00287425711225765
0.000182	-0.00279476642385401
0.0001825	-0.00271336496697804
0.000183	-0.0026301887393858
0.0001835	-0.00254546893726253
0.000184	-0.00245956595466175
0.0001845	-0.00237296938350517
0.000185	-0.00228622321481696
0.0001855	-0.00219977624119202
0.000186	-0.00211399565657167
0.0001865	-0.00202905825803874
0.000187	-0.00194496404559325
0.0001875	-0.00186168581968397
0.000188	-0.00177930517896455
0.0001885	-0.00169793092163979
0.000189	-0.00161774664468036
0.0001895	-0.00153903794337393
0.00019	-0.00146209721289599
0.0001905	-0.00138708765055376
0.000191	-0.0013141044547765
0.0001915	-0.00124315442545198
0.000192	-0.00117414916403879
0.0001925	-0.00110691187345409
0.000193	-0.00104119095784919
0.0001935	-0.000976694022048636
0.000194	-0.00091312867087693
0.0001945	-0.000850209309046401
0.000195	-0.000787697940483982
0.0001955	-0.000725499366760449
0.000196	-0.000663593188212395
0.0001965	-0.000602061003493443
0.000197	-0.000541072809798639
0.0001975	-0.000480832603762038
0.000198	-0.000421496782803084
0.0001985	-0.000363248943892426
0.000199	-0.000306265884112912
0.0001995	-0.00025068360122058
0.0002	-0.000196678892298277
0.0002005	-0.000144469353755663
0.000201	-9.42929816658028e-05
0.0002015	-4.64353713163735e-05
0.000202	-1.26371664867553e-06
0.0002025	4.09227872740098e-05
0.000203	7.98725446030139e-05
0.0002035	0.000115388358592083
0.000204	0.000147388630587595
0.0002045	0.000175914159916361
0.000205	0.000201005745905192
0.0002055	0.0002227041878809
0.000206	0.000241050285170295
0.0002065	0.00025605763754898
0.000207	0.000267739844792561
0.0002075	0.000276192105330262
0.000208	0.000281543617030319
0.0002085	0.000284018776190193
0.000209	0.000283896378209759
0.0002095	0.000281448418601093
0.00021	0.00027684489455924
0.0002105	0.000270215003952435
0.000211	0.000261551946892876
0.0002115	0.000250760524951338
0.000212	0.000237752339586397
0.0002125	0.000222547790461457
0.000213	0.000205201276678935
0.0002135	0.00018586239577047
0.000214	0.000164782743584731
0.0002145	0.000142234315633792
0.000215	0.000118414308663907
0.0002155	9.34995197579239e-05
0.000216	6.75919472328706e-05
0.0002165	4.06983909765488e-05
0.000217	1.27440522231383e-05
0.0002175	-1.64070667833981e-05
0.000218	-4.69453629015121e-05
0.0002185	-7.90680328774575e-05
0.000219	-0.000112958673681884
0.0002195	-0.000148766882846433
0.00022	-0.00018655385936132
0.0002205	-0.000226292403675339
0.000221	-0.000267839718144651
0.0002215	-0.000310951006808388
0.000222	-0.000355327074603269
0.0002225	-0.000400675526353815
0.000223	-0.000446697166996745
0.0002235	-0.000493154000458992
0.000224	-0.00053990322909672
0.0002245	-0.000586815655041692
0.000225	-0.000633775680201277
0.0002255	-0.000680660906595041
0.000226	-0.000727301337027939
0.0002265	-0.000773458975426906
0.000227	-0.000818936625045687
0.0002275	-0.000863509889586822
0.000228	-0.000906995172079661
0.0002285	-0.000949283674319374
0.000229	-0.000990320997203546
0.0002295	-0.00103001874219075
0.00023	-0.00106831571029078
0.0002305	-0.0011051167030744
0.000231	-0.00114030612244898
0.0002315	-0.0011737887699853
0.000232	-0.00120550344669313
0.0002325	-0.00123535495414326
0.000233	-0.00126330249300887
0.0002335	-0.00128927126452414
0.000234	-0.00131311847104523
0.0002345	-0.00133463331605029
0.000235	-0.00135363220256866
0.0002355	-0.00136991793385409
0.000236	-0.00138334771226275
0.0002365	-0.00139386713869221
0.000237	-0.0014015510119083
0.0002375	-0.00140652852977926
0.000238	-0.00140896288961232
0.0002385	-0.00140903768837814
0.000239	-0.00140690252360836
0.0002395	-0.0014026321940688
0.00024	-0.00139626069919846
0.0002405	-0.00138778123910955
0.000241	-0.00137715301447526
0.0002415	-0.00136434202585657
0.000242	-0.00134934147336569
0.0002425	-0.00133215815689041
0.000243	-0.00131281247609414
0.0002435	-0.00129132483064029
0.000244	-0.00126768162075326
0.0002445	-0.00124184884699402
0.000245	-0.00121379250992359
0.0002455	-0.00118351260954194
0.000246	-0.00115107034483931
0.0002465	-0.00111660171357173
0.000247	-0.00108026311315863
0.0002475	-0.00104221774090727
0.000248	-0.00100256759513468
0.0002485	-0.000961305875953046
0.000249	-0.000918337384933148
0.0002495	-0.000873498924767741
0.00025	-0.000826600098598373
0.0002505	-0.000777464109342196
0.000251	-0.000725975358906578
0.0002515	-0.000672072648301303
0.000252	-0.000615817176516587
0.0002525	-0.000557297342093855
0.000253	-0.000496649142789143
0.0002535	-0.000434069775348706
0.000254	-0.000369824435396815
0.0002545	-0.000304151119006536
0.000255	-0.000237335421465545
0.0002555	-0.000169662938061521
0.000256	-0.000101364864979727
0.0002565	-3.26179993030106e-05
0.000257	3.63872621101762e-05
0.0002575	0.000105474122176985
0.000258	0.000174390985048748
0.0002585	0.00024279105644757
0.000259	0.000310273142993142
0.0002595	0.000376476850631966
0.00026	0.000441116584076364
0.0002605	0.000504063145458101
0.000261	0.000565377733767394
0.0002615	0.000625291545189506
0.000262	0.000684083375124312
0.0002625	0.000741984419757076
0.000263	0.000799144276619437
0.0002635	0.000855583345374803
0.000264	0.000911186027930541
0.0002645	0.000965775527203803
0.000265	0.00101918184599954
0.0002655	0.00107128258633733
0.000266	0.00112201654922694
0.0002665	0.00117137693478058
0.000267	0.00121937054288604
0.0002675	0.00126598377376774
0.000268	0.00131113502877203
0.0002685	0.00135466791047948
0.000269	0.00139639202203164
0.0002695	0.00143609656690665
0.00027	0.00147361154790946
0.0002705	0.00150886896616206
0.000271	0.00154193002065466
0.0002715	0.00157288310992869
0.000272	0.00160183703218897
0.0002725	0.00162885978631353
0.000273	0.00165390377308775
0.0002735	0.00167675139610197
0.000274	0.0016970898605173
0.0002745	0.00171457237205586
0.000275	0.00172882493688854
0.0002755	0.00173951436051305
0.000276	0.00174640944674413
0.0002765	0.00174938779760134
0.000277	0.00174835421465546
0.0002775	0.00174330189801869
0.000278	0.00173429884656903
0.0002785	0.00172144705862354
0.000279	0.00170486893216262
0.0002795	0.00168472766449354
0.00028	0.00166116605326012
0.0002805	0.00163428609677941
0.000281	0.00160417619359281
0.0002815	0.00157092474224176
0.000282	0.00153466774048228
0.0002825	0.00149562278472405
0.000283	0.00145408907003035
0.0002835	0.00141042019056686
0.000284	0.00136494934083588
0.0002845	0.00131792131679827
0.000285	0.00126945851643448
0.0002855	0.00121950654064208
0.000286	0.00116784099312361
0.0002865	0.00111421707791822
0.000287	0.00105845119805523
0.0002875	0.00100042775544204
0.000288	0.000940139950190823
0.0002885	0.000877703380394224
0.000289	0.000813240444032674
0.0002895	0.000746832739759794
0.00029	0.000678493867351189
0.0002905	0.000608244226470264
0.000291	0.000536138216219432
0.0002915	0.000462305034466931
0.000292	0.00038692827818341
0.0002925	0.000310334341983357
0.000293	0.00023291761935928
0.0002935	0.000155072503803687
0.000294	7.71865889212822e-05
0.0002945	-3.72931346633423e-07
0.000295	-7.73748608147973e-05
0.0002955	-0.000153744400717389
0.000296	-0.000229481551054408
0.0002965	-0.000304654310703874
0.000297	-0.000379371477870616
0.0002975	-0.000453673851881445
0.000298	-0.000527466234307135
0.0002985	-0.000600565028177036
0.000299	-0.000672773036744895
0.0002995	-0.000743838664162043
0.0003	-0.000813523914355415
0.0003005	-0.000881631590578757
0.000301	-0.000947998495524826
0.0003015	-0.00101240703278396
0.000302	-0.00107466000560991
0.0003025	-0.00113455341736862
0.000303	-0.00119186287176262
0.0003035	-0.00124639117204566
0.000304	-0.00129797512091051
0.0003045	-0.0013464311213865
0.000305	-0.00139157557650299
0.0003055	-0.00143327928839174
0.000306	-0.00147144705862353
0.0003065	-0.00150606528742276
0.000307	-0.00153718837389183
0.0003075	-0.00156493191612339
0.000308	-0.00158946591131247
0.0003085	-0.00161093995699071
0.000309	-0.00162942205203614
0.0003095	-0.00164493939599997
0.00031	-0.00165744438966757
0.0003105	-0.00166676703584391
0.000311	-0.00167275093710954
0.0003115	-0.00167530769492304
0.000312	-0.00167437611029418
0.0003125	-0.00166992218378397
0.000313	-0.0016619731149436
0.0003135	-0.00165050850410968
0.000314	-0.00163546715229199
0.0003145	-0.0016167606609491
0.000315	-0.00159438903008101
0.0003155	-0.00156845425800474
0.000316	-0.00153917394112997
0.0003165	-0.00150680647519316
0.000317	-0.00147174625368682
0.0003175	-0.00143442846943026
0.000318	-0.00139526111569159
0.0003185	-0.00135464538585113
0.000319	-0.00131303687239161
0.0003195	-0.00127080276925431
0.00032	-0.0012281674727367
0.0003205	-0.00118526018070702
0.000321	-0.00114212849237988
0.0003215	-0.00109871120876506
0.000322	-0.00105496073064795
0.0003225	-0.00101090425757975
0.000323	-0.000966664187540906
0.0003235	-0.000922376518287449
0.000324	-0.000878224846790029
0.0003245	-0.000834338370916881
0.000325	-0.000790812289097231
0.0003255	-0.000747667000994484
0.000326	-0.00070497050548666
0.0003265	-0.000662804401227381
0.000327	-0.000621318285748286
0.0003275	-0.000580722955571234
0.000328	-0.000541290406208298
0.0003285	-0.000503292633171553
0.000329	-0.000467015231748677
0.0003295	-0.000432736997339545
0.00033	-0.000400695926017221
0.0003305	-0.000371082414640159
0.000331	-0.000344018861188791
0.0003315	-0.000319586864316739
0.000332	-0.000297813623575212
0.0003325	-0.000278665139525198
0.000333	-0.000262114212615492
0.0003335	-0.000248208442060706
0.000334	-0.000237015826738859
0.0003345	-0.00022864516485478
0.000335	-0.000223286853266921
0.0003355	-0.000221104089282527
0.000336	-0.000222158071891814
0.0003365	-0.000226455600982584
0.000337	-0.00023396947700363
0.0003375	-0.000244631701076933
0.000338	-0.000258408273763483
0.0003385	-0.000275285595287678
0.000339	-0.000295250065873914
0.0003395	-0.000318220086868567
0.00034	-0.000344018861188791
0.0003405	-0.000372381193210313
0.000341	-0.000403014687757653
0.0003415	-0.000435545351001709
0.000342	-0.000469565189674371
0.0003425	-0.00050471380972214
0.000343	-0.000540644416867122
0.0003435	-0.00057696261761681
0.000344	-0.000613335217468912
0.0003445	-0.000649565019677176
0.000345	-0.000685509226597762
0.0003455	-0.000721065839913642
0.000346	-0.000756234859624817
0.0003465	-0.000790995886067881
0.000347	-0.000825233321150202
0.0003475	-0.000858715968686518
0.000348	-0.000891171833164754
0.0003485	-0.000922294919633827
0.000349	-0.000951881231459682
0.0003495	-0.000979808370661885
0.00035	-0.00100608993701604
0.0003505	-0.00103075313007335
0.000351	-0.00105381834949723
0.0003515	-0.00107521759640966
0.000352	-0.00109480807316679
0.0003525	-0.00111235178369557
0.000353	-0.00112761073192292
0.0003535	-0.00114034012188799
0.000354	-0.0011503087574055
0.0003545	-0.001157292242178
0.000355	-0.00116110017934704
0.0003555	-0.00116159657115658
0.000356	-0.00115869981895299
0.0003565	-0.00115238952307287
0.000357	-0.00114272008261864
0.0003575	-0.00112976629635611
0.000358	-0.00111353496417309
0.0003585	-0.00109397848685497
0.000359	-0.0010709540667579
0.0003595	-0.00104424410747223
0.00036	-0.0010136514122517
0.0003605	-0.000979087582554889
0.000361	-0.00094052541883059
0.0003615	-0.000898032919956822
0.000362	-0.000851725684026214
0.0003625	-0.000801712509243598
0.000363	-0.000748081794150397
0.0003635	-0.000690935537063639
0.000364	-0.000630382536188153
0.0003645	-0.000566599588606788
0.000365	-0.000499811090617005
0.0003655	-0.000430255038291868
0.000366	-0.000358210227031254
0.0003665	-0.000284003051449651
0.000367	-0.00020793270661034
0.0003675	-0.000130284787801001
0.000368	-5.13584900849128e-05
0.0003685	2.86013905770564e-05
0.000369	0.000109445256653266
0.0003695	0.000191043910275482
0.00037	0.000273254553799864
0.0003705	0.000355954789245979
0.000371	0.000438947419867574
0.0003715	0.000521919650825763
0.000372	0.000604456688964634
0.0003725	0.000686136941240471
0.000373	0.000766579613936372
0.0003735	0.000845533111203667
0.000374	0.000922841035622914
0.0003745	0.000998455787979501
0.000375	0.00107232296917101
0.0003755	0.00114432698110481
0.000376	0.00121426382714685
0.0003765	0.00128189551122407
0.000377	0.00134697723737559
0.0003775	0.00140932540863076
0.000378	0.00146878362757015
0.0003785	0.00152522949621332
0.000379	0.00157855421635543
0.0003795	0.00162867618934288
0.00038	0.00167556821562445
0.0003805	0.00171929829407815
0.000381	0.00176000242246003
0.0003815	0.00179786419774074
0.000382	0.00183304681722752
0.0003825	0.00186561827979839
0.000383	0.00189551738646313
0.0003835	0.00192251974092428
0.000384	0.00194631254834296
0.0003845	0.00196659661365588
0.000385	0.00198314754056559
0.0003855	0.00199578853198923
0.000386	0.00200447878859999
0.0003865	0.00200925230983689
0.000387	0.00201014989502674
0.0003875	0.00200720554360853
0.000388	0.00200049405434811
0.0003885	0.00199008342612347
0.000389	0.00197606885736386
0.0003895	0.00195854554649849
0.00039	0.00193757469251758
0.0003905	0.00191322429429915
0.000391	0.00188558955027242
0.0003915	0.00185477925864224
0.000392	0.00182091581738902
0.0003925	0.00178414882404441
0.000393	0.00174460747647664
0.0003935	0.00170239377300275
0.000394	0.00165757571250075
0.0003945	0.00161026209317547
0.000395	0.00156062291222195
0.0003955	0.00150893016515228
0.000396	0.00145553064624434
0.0003965	0.00140083914865405
0.000397	0.00134522966621051
0.0003975	0.0012889809943136
0.000398	0.00123224273049495
0.0003985	0.00117510327329599
0.000399	0.00111761022193134
0.0003995	0.00105985877483022
0.0004	0.00100204612873888
0.0004005	0.000944444279169396
0.000401	0.000887325221633845
0.0004015	0.000830899752654083
0.000402	0.000775297070098345
0.0004025	0.000720564773181244
0.000403	0.000666675662351573
0.0004035	0.000613534539180105
0.000404	0.000561005405910804
0.0004045	0.000508897865685217
0.000405	0.000456953522766875
0.0004055	0.000404879981980298
0.000406	0.000352405247813412
0.0004065	0.000299345723295566
0.000407	0.000245633409548743
0.0004075	0.000191343105338762
0.000408	0.000136712806738689
0.0004085	8.20757082508142e-05
0.000409	2.77718042652299e-05
0.0004095	-2.58793104913766e-05
0.00041	-7.85852408435258e-05
0.0004105	-0.000130175989596171
0.000411	-0.000180556358320088
0.0004115	-0.000229665148025058
0.000412	-0.000277495558823279
0.0004125	-0.000324115589592772
0.000413	-0.000369586439323751
0.0004135	-0.000413976106894236
0.000414	-0.000457318591743236
0.0004145	-0.000499559494768336
0.000415	-0.000540603617540311
0.0004155	-0.000580335361966528
0.000416	-0.000618639129954356
0.0004165	-0.000655406123298966
0.000417	-0.000690561543234537
0.0004175	-0.000724030590995249
0.000418	-0.000755752067590885
0.0004185	-0.000785630774592219
0.000419	-0.000813619112784639
0.0004195	-0.00083973748183155
0.00042	-0.000864074280274375
0.0004205	-0.00088671790665454
0.000421	-0.000907783959064676
0.0004215	-0.000927367635934007
0.000422	-0.000945530136252752
0.0004225	-0.00096227146002091
0.000423	-0.00097762560667749
0.0004235	-0.000991680974763917
0.000424	-0.00100458036192403
0.0004245	-0.00101652776479188
0.000425	-0.00102779517887955
0.0004255	-0.00103865459969911
0.000426	-0.00104931682377241
0.0004265	-0.0010599246487433
0.000427	-0.00107050527416298
0.0004275	-0.00108093630205102
0.000428	-0.00109097293644655
0.0004285	-0.00110030238251069
0.000429	-0.00110857104607774
0.0004295	-0.00111543213286981
0.00043	-0.00112057284804801
0.0004305	-0.00112372119610026
0.000431	-0.00112466638050472
0.0004315	-0.00112323840406633
0.000432	-0.00111930126902906
0.0004325	-0.0011128209759539
0.000433	-0.00110387912349446
0.0004335	-0.001092638908958
0.000434	-0.00107933832841758
0.0004345	-0.00106429017671208
0.000435	-0.00104776644935359
0.0004355	-0.00103001194230295
0.000436	-0.00101121025253083
0.0004365	-0.000991456578466455
0.000437	-0.000970750920109818
0.0004375	-0.000949106877236526
0.000438	-0.000926490450407568
0.0004385	-0.000902888039847343
0.000439	-0.000878360844546065
0.0004395	-0.000853004062932962
0.00044	-0.000826912893437258
0.0004405	-0.000800196134263785
0.000441	-0.000772942183953965
0.0004415	-0.000745198641722412
0.000442	-0.000717013106783738
0.0004425	-0.000688399178913548
0.000443	-0.000659363657999643
0.0004435	-0.000629879344490816
0.000444	-0.00059988503939685
0.0004445	-0.000569305943951925
0.000445	-0.000538135258268239
0.0004455	-0.000506406981784801
0.000446	-0.000474189113379629
0.0004465	-0.000441563251706347
0.000447	-0.000408610995418576
0.0004475	-0.000375318744740712
0.000448	-0.000341577701467926
0.0004485	-0.000307251867844181
0.000449	-0.000272198446225638
0.0004495	-0.000236254239305052
0.00045	-0.000199283249326386
0.0004505	-0.000161197077748217
0.000451	-0.000121948125355932
0.0004515	-8.15771914763407e-05
0.000452	-4.02610731922924e-05
0.0004525	1.73503387194104e-06
0.000453	4.40847351018707e-05
0.0004535	8.64412362196022e-05
0.000454	0.00012849174238625
0.0004545	0.000169984657753147
0.000455	0.000210675186359425
0.0004555	0.000250298132580812
0.000456	0.000288540701578424
0.0004565	0.000325056099074365
0.000457	0.000359545130005355
0.0004575	0.000391824197400743
0.000458	0.000421825302382511
0.0004585	0.000449602844053073
0.000459	0.000475333619495278
0.0004595	0.00049921482545538
0.00046	0.000521443658679632
0.0004605	0.00054219011636308
0.000461	0.000561603796037366
0.0004615	0.000579800295795119
0.000462	0.000596922413280181
0.0004625	0.000613051747146172
0.000463	0.000628269896046715
0.0004635	0.000642658458635433
0.000464	0.000656231034687928
0.0004645	0.000668919625326182
0.000465	0.000680615432345366
0.0004655	0.000691107659223623
0.000466	0.000700117510561076
0.0004665	0.000707372990845651
0.000467	0.000712568105126266
0.0004675	0.000715403658339638
0.000468	0.000715628054637099
0.0004685	0.000713016897721188
0.000469	0.00070740699028466
0.0004695	0.000698750733112904
0.00047	0.000687095725420531
0.0004705	0.000672557565300173
0.000471	0.00065528585028347
0.0004715	0.00063537577879965
0.000472	0.000612840950624315
0.0004725	0.000587620166767248
0.000473	0.000559652228238234
0.0004735	0.000528882735934857
0.000474	0.000495325289632721
0.0004745	0.000459054688097646
0.000475	0.000420186529422265
0.0004755	0.000378836411699207
0.000476	0.000335160732347916
0.0004765	0.000289343088339042
0.000477	0.000241580676418839
0.0004775	0.000192091092996965
0.000478	0.000141105534258685
0.0004785	8.88415966136557e-05
0.000479	3.54964768081325e-05
0.0004795	-1.87122287482259e-05
0.00048	-7.35261243189491e-05
0.0004805	-0.000128646014840755
0.000481	-0.00018375910547476
0.0004815	-0.000238552601382078
0.000482	-0.000292747707162832
0.0004825	-0.000346079227192752
0.000483	-0.000398322765174375
0.0004835	-0.000449294724137052
0.000484	-0.000498831906773539
0.0004845	-0.000546791515439996
0.000485	-0.000593091951482801
0.0004855	-0.000637719615126351
0.000486	-0.000680715305697457
0.0004865	-0.000722181021513146
0.000487	-0.000762225560778248
0.0004875	-0.000800978121360999
0.000488	-0.000838547501466227
0.0004885	-0.000874920101318329
0.000489	-0.000909980322824674
0.0004895	-0.000943530969239009
0.00049	-0.000975252445834645
0.0004905	-0.00100474355923127
0.000491	-0.00103162351571199
0.0004915	-0.00105549112189649
0.000492	-0.00107599958350687
0.0004925	-0.00109291770435788
0.000493	-0.00110610948669347
0.0004935	-0.00111557493051365
0.000494	-0.00112147043323785
0.0004945	-0.00112406119049036
0.000495	-0.00112363959744664
0.0004955	-0.00112048444950658
0.000496	-0.00111473174442622
0.0004965	-0.00110640188186895
0.000497	-0.00109539286351775
0.0004975	-0.00108155509184099
0.000498	-0.001064704969868
0.0004985	-0.00104475409905737
0.000499	-0.00102166847997008
0.0004995	-0.000995468512269549
0.0005	-0.000966208595058183
0.0005005	-0.000934011126316417
0.000501	-0.000898998504024685
0.0005015	-0.000861333925490231
0.000502	-0.000821207787571507
0.0005025	-0.000778824086902568
0.000503	-0.000734393620005271
0.0005035	-0.000688154382952683
0.000504	-0.000640330772042263
0.0005045	-0.000591147183571472
0.000505	-0.000540828013837773
0.0005055	-0.000489604459026427
0.000506	-0.000437748514649509
0.0005065	-0.000385600175097112
0.000507	-0.000333587833300751
0.0005075	-0.000282201081182161
0.000508	-0.000231956710214282
0.0005085	-0.000183330712543244
0.000509	-0.000136724281549355
0.0005095	-9.24298124080957e-05
0.00051	-5.06581016413233e-05
0.0005105	-1.15451470050748e-05
0.000511	2.48342527348295e-05
0.0005115	5.84528980271822e-05
0.000512	8.93175887597851e-05
0.0005125	0.000117475924147251
0.000513	0.000142941503965184
0.0005135	0.000165687128662377
0.000514	0.000185624399697405
0.0005145	0.000202624119202033
0.000515	0.000216482290542206
0.0005155	0.000227008516859472
0.000516	0.000234026001070982
0.0005165	0.000237425944971908
0.000517	0.000237181149011041
0.0005175	0.000233386811617608
0.000518	0.00022626732908907
0.0005185	0.000216189895366726
0.000519	0.000203616902821103
0.0005195	0.000188990344159321
0.00052	0.000172691013098284
0.0005205	0.000154929706159848
0.000521	0.00013572682300742
0.0005215	0.00011489876667035
0.000522	9.21667417487609e-05
0.0005225	6.71907538525612e-05
0.000523	3.9719207133082e-05
0.0005235	9.56170473187161e-06
0.000524	-2.3376951780296e-05
0.0005245	-5.90899625156189e-05
0.000525	-9.74617293814656e-05
0.0005255	-0.000138349454733997
0.000526	-0.000181508342612347
0.0005265	-0.000226639197953234
0.000527	-0.000273429225917773
0.0005275	-0.000321545232003673
0.000528	-0.000370633622045237
0.0005285	-0.000420422400530392
0.000529	-0.000470659971610469
0.0005295	-0.000521115139100206
0.00053	-0.000571556706814339
0.0005305	-0.00062169907946519
0.000531	-0.000671134263784649
0.0005315	-0.000719372667850982
0.000532	-0.00076582950131323
0.0005325	-0.000809885974381424
0.000533	-0.000851018495694822
0.0005335	-0.000888825871873115
0.000534	-0.000922995308077418
0.0005345	-0.000953282008346863
0.000535	-0.000979509175598604
0.0005355	-0.00100149321286199
0.000536	-0.00101905052316637
0.0005365	-0.0010320043094289
0.000537	-0.00104024577344474
0.0005375	-0.00104371371622368
0.000538	-0.00104236053855111
0.0005385	-0.00103611144166121
0.000539	-0.00102492562622717
0.0005395	-0.00100872829348316
0.00054	-0.000987451444551166
0.0005405	-0.000961088279543389
0.000541	-0.000929713597225647
0.0005415	-0.00089343619580277
0.000542	-0.000852460071908815
0.0005425	-0.000807023221616845
0.000543	-0.000757411240214538
0.0005435	-0.000703957322204185
0.000544	-0.000646974262424672
0.0005445	-0.000586720456612467
0.000545	-0.000523386301626025
0.0005455	-0.000457026196567758
0.000546	-0.000387544943008442
0.0005465	-0.000314820142967643
0.000547	-0.000238749798128332
0.0005475	-0.000159347508266115
0.000548	-7.67220715858204e-05
0.0005485	8.90891550289269e-06
0.000549	9.72462579367426e-05
0.0005495	0.000187949961325637
0.00055	0.00028070723083069
0.0005505	0.000375164472286206
0.000551	0.000470954491750885
0.0005515	0.000567716895171229
0.000552	0.000665077688718135
0.0005525	0.000762676478338107
0.000553	0.000860234468631267
0.0005535	0.000957466064309938
0.000554	0.00105410606974985
0.0005545	0.00114990968899013
0.000555	0.0012445777269675
0.0005555	0.00133768179075045
0.000556	0.00142875268808065
0.0005565	0.00151724642793394
0.000557	0.00160260541951058
0.0005575	0.00168438767010344
0.000558	0.00176228038487365
0.0005585	0.00183603876786033
0.000559	0.00190549282186844
0.0005595	0.00197050654914194
0.00056	0.00203086235327117
0.0005605	0.00208628143885626
0.000561	0.00213646461083392
0.0005615	0.00218111947402868
0.000562	0.00221998763270406
0.0005625	0.00225285149045041
0.000563	0.00227951385052147
0.0005635	0.0022998319152734
0.000564	0.00231370368638917
0.0005645	0.00232106796487858
0.000565	0.00232192475074161
0.0005655	0.00231634884274409
0.000566	0.00230444903909085
0.0005665	0.00228636813742573
0.000567	0.00226220133617795
0.0005675	0.00223203023400114
0.000568	0.00219594322943671
0.0005685	0.0021540151212505
0.000569	0.00210630030854491
0.0005695	0.00205290078963697
0.00057	0.00199391856284371
0.0005705	0.00192944202670656
0.000571	0.00185960037909374
0.0005715	0.00178460441652713
0.000572	0.00170476013395779
0.0005725	0.00162044152521483
0.000573	0.00153207018334197
0.0005735	0.00144009490093413
0.000574	0.00134493727103503
0.0005745	0.00124695088781035
0.000575	0.00114647574565019
0.0005755	0.00104384503905685
0.000576	0.000939357963093606
0.0005765	0.000833306912935933
0.000577	0.000725957084208107
0.0005775	0.000617512473544183
0.000578	0.000508163477802613
0.0005785	0.000398086894066245
0.000579	0.000287411920203314
0.0005795	0.000176308553408866
0.00058	6.50487891949753e-05
0.0005805	-4.60545775994727e-05
0.000581	-0.000156634353033178
0.0005815	-0.000266289343725832
0.000582	-0.000374693155062945
0.0005825	-0.000481614590859254
0.000583	-0.000586890453807516
0.0005835	-0.000690445945141909
0.000584	-0.000792206266096613
0.0005845	-0.000892015019252186
0.000585	-0.000989668207974572
0.0005855	-0.00108496183562972
0.000586	-0.00117765110625675
0.0005865	-0.00126752522333382
0.000587	-0.00135444818910488
0.0005875	-0.00143835200469193
0.000588	-0.00151919587076814
0.0005885	-0.00159700018699692
0.000589	-0.00167182615236849
0.0005895	-0.00174372816598527
0.00059	-0.00181276062694966
0.0005905	-0.00187898473425189
0.000591	-0.00194244808710657
0.0005915	-0.00200313708573809
0.000592	-0.00206104493025865
0.0005925	-0.00211617162066826
0.000593	-0.00216851715696691
0.0005935	-0.00221809513893021
0.000594	-0.00226498716521178
0.0005945	-0.00230928843424084
0.000595	-0.00235109414444662
0.0005955	-0.00239047909459494
0.000596	-0.00242750448367602
0.0005965	-0.00246223151068008
0.000597	-0.00249472817448513
0.0005975	-0.00252505567408138
0.000598	-0.00255329560812247
0.0005985	-0.00257952957526201
0.000599	-0.00260379157493902
0.0005995	-0.0026261224064803
0.0006	-0.00264659006876387
0.0006005	-0.00266524216100435
0.000601	-0.00268213988219195
0.0006015	-0.00269735803109249
0.000602	-0.00271091700736938
0.0006025	-0.00272277601169581
0.000603	-0.00273289424474496
0.0006035	-0.00274116290831202
0.000604	-0.00274749360385554
0.0006045	-0.00275187273159993
0.000605	-0.00275435469064761
0.0006055	-0.002755061878979
0.000606	-0.00275420509311597
0.0006065	-0.00275195433025355
0.000607	-0.00274841838859659
0.0006075	-0.00274365166724749
0.000608	-0.00273760656699165
0.0006085	-0.00273019468928763
0.000609	-0.00272136843492082
0.0006095	-0.00271107340478882
0.00061	-0.00269920760057459
0.0006105	-0.00268568262373671
0.000611	-0.00267036247651914
0.0006115	-0.00265302276262442
0.000612	-0.00263341188620388
0.0006125	-0.00261131905073566
0.000613	-0.00258655385936132
0.0006135	-0.00255897351443701
0.000614	-0.00252853041674812
0.0006145	-0.00249523816607026
0.000615	-0.00245914436161803
0.0006155	-0.00242029660260606
0.000616	-0.00237875608802455
0.0006165	-0.00233453641764911
0.000617	-0.00228763759147974
0.0006175	-0.00223805280962864
0.000618	-0.00218577527220801
0.0006185	-0.00213077777966663
0.000619	-0.00207310113133133
0.0006195	-0.00201284732551913
0.00062	-0.00195019315931287
0.0006205	-0.00188539702844903
0.000621	-0.00181875132810309
0.0006215	-0.00175053485367491
0.000622	-0.00168101960067659
0.0006225	-0.00161046396484458
0.000623	-0.00153911274213975
0.0006235	-0.0014672923271766
0.000624	-0.00139535631412082
0.0006245	-0.00132363789747469
0.000625	-0.00125244307218931
0.0006255	-0.00118203023400114
0.000626	-0.00111257617999303
0.0006265	-0.00104426450713563
0.000627	-0.000977299212063
0.0006275	-0.000911863891745785
0.000628	-0.000848182942481448
0.0006285	-0.000786446761128441
0.000629	-0.000726750546115988
0.0006295	-0.000669121496995299
0.00063	-0.000613525614327363
0.0006305	-0.000559847300019549
0.000631	-0.000508038954857244
0.0006315	-0.00045814137816726
0.000632	-0.000410236168603218
0.0006325	-0.000364493323360164
0.000633	-0.00032117123817457
0.0006335	-0.000280487509456094
0.000634	-0.000242666533502197
0.0006345	-0.000207987105712755
0.000635	-0.000176748421151051
0.0006355	-0.000149263274655968
0.000636	-0.000125892060281005
0.0006365	-0.000106913573426038
0.000637	-9.25114110617174e-05
0.0006375	-8.27671718416646e-05
0.000638	-7.76332565512669e-05
0.0006385	-7.69328681076763e-05
0.000639	-8.0468809764639e-05
0.0006395	-8.80370848880995e-05
0.00064	-9.94812960586152e-05
0.0006405	-0.00011470624484696
0.000641	-0.000133691531589729
0.0006415	-0.00015643035639912
0.000642	-0.000182902319611727
0.0006425	-0.000213039422349532
0.000643	-0.000246705666856497
0.0006435	-0.000283642657396153
0.000644	-0.000323503599690605
0.0006445	-0.000365866900696139
0.000645	-0.000410263368154426
0.0006455	-0.00045626460913395
0.000646	-0.000503523829356816
0.0006465	-0.000551755433535347
0.000647	-0.000600721425596478
0.0006475	-0.000650211009018352
0.000648	-0.000699918188849885
0.0006485	-0.000749482571037579
0.000649	-0.000798550561415738
0.0006495	-0.000846809365145476
0.00065	-0.000893980186826918
0.0006505	-0.000939872629601613
0.000651	-0.000984323496162314
0.0006515	-0.00102719678875299
0.000652	-0.0010683701093932
0.0006525	-0.00110770746032691
0.000653	-0.00114512044301269
0.0006535	-0.00118063625700176
0.000654	-0.00121432970105993
0.0006545	-0.00124630957339204
0.000655	-0.00127674587119313
0.0006555	-0.00130573379289242
0.000656	-0.00133325293882651
0.0006565	-0.00135922851022958
0.000657	-0.0013835381091212
0.0006575	-0.00140597773886731
0.000658	-0.00142639100204847
0.0006585	-0.00144462830113303
0.000659	-0.00146051283903816
0.0006595	-0.00147384741901759
0.00066	-0.00148444844410067
0.0006605	-0.00149211871754116
0.000661	-0.00149676304090983
0.0006615	-0.00149834741476766
0.000662	-0.00149689903866586
0.0006625	-0.00149252671080927
0.000663	-0.00148540042839293
0.0006635	-0.00147564938928508
0.000664	-0.00146339599146614
0.0006645	-0.00144874903314095
0.000665	-0.00143178331307534
0.0006655	-0.0014125532303717
0.000666	-0.00139113358379587
0.0006665	-0.00136763317155267
0.000667	-0.00134220839106155
0.0006675	-0.00131512443794678
0.000668	-0.00128675530603745
0.0006685	-0.0012575429880407
0.000669	-0.00122801107531726
0.0006695	-0.00119870355889128
0.00067	-0.00117005563158208
0.0006705	-0.00114235968856514
0.000671	-0.00111581292658671
0.0006715	-0.00109047654463701
0.000672	-0.00106634374282824
0.0006725	-0.00104344852059941
0.000673	-0.00102187247660414
0.0006735	-0.00100169720949604
0.000674	-0.000983038317367764
0.0006745	-0.000966004598424126
0.000675	-0.000950643651879744
0.0006755	-0.000936969077510221
0.000676	-0.000924974075427756
0.0006765	-0.000914617846305536
0.000677	-0.000905873190592355
0.0006775	-0.000898699308961402
0.000678	-0.000892987403207847
0.0006785	-0.000888587875800049
0.000679	-0.000885344329318566
0.0006795	-0.000883045967241541
0.00068	-0.000881515992486124
0.0006805	-0.000880652406735289
0.000681	-0.000880414410662224
0.0006815	-0.000880761204940119
0.000682	-0.000881692789568972
0.0006825	-0.000883168365221974
0.000683	-0.000885140332684511
0.0006835	-0.000887547492966366
0.000684	-0.000890328647077323
0.0006845	-0.000893395396475958
0.000685	-0.000896686542172054
0.0006855	-0.000900127285399791
0.000686	-0.000903676826832357
0.0006865	-0.000907341966357555
0.000687	-0.000911190702853403
0.0006875	-0.000915338634412532
0.000688	-0.000919948958342187
0.0006885	-0.000925171272174009
0.000689	-0.000931107574225025
0.0006895	-0.000937805463709849
0.00069	-0.000945244540965074
0.0006905	-0.000953336407449277
0.000691	-0.000961938265518619
0.0006915	-0.000970886917865855
0.000692	-0.000979964768081326
0.0006925	-0.000988893020765157
0.000693	-0.000997372480854066
0.0006935	-0.00100504955418236
0.000694	-0.00101157064658433
0.0006945	-0.00101667056243572
0.000695	-0.00102022690375609
0.0006955	-0.00102219887121862
0.000696	-0.00102272246257937
0.0006965	-0.00102201527424797
0.000697	-0.0010202881027463
0.0006975	-0.001017690545606
0.000698	-0.00101433140103188
0.0006985	-0.00101018346947275
0.000699	-0.00100519235182619
0.0006995	-0.000999324048653197
0.0007	-0.000992551360402553
0.0007005	-0.000984860687298659
0.000701	-0.000976320028219534
0.0007015	-0.000966983782267592
0.000702	-0.000956885948881843
0.0007025	-0.000946080927164702
0.000703	-0.000934657115657591
0.0007035	-0.000922662113575126
0.000704	-0.000910150320019719
0.0007045	-0.000897169334205985
0.000705	-0.000883759955460735
0.0007055	-0.000869928983671769
0.000706	-0.000855737617829305
0.0007065	-0.000841247056923561
0.000707	-0.000826559299271562
0.0007075	-0.000811796742853743
0.000708	-0.000797136184752951
0.0007085	-0.00078276802182764
0.000709	-0.00076895744970208
0.0007095	-0.00075595606422494
0.00071	-0.000743995061581484
0.0007105	-0.000733251238854559
0.000711	-0.000723846994024599
0.0007115	-0.000715782327091603
0.000712	-0.00070897563940195
0.0007125	-0.0007032841333118
0.000713	-0.000698524211850504
0.0007135	-0.00069450547815961
0.000714	-0.000691078334707477
0.0007145	-0.000688147583064879
0.000715	-0.000685686023680609
0.0007155	-0.000683734455881478
0.000716	-0.000682340478882098
0.0007165	-0.000681544892009282
0.000717	-0.000681415694141046
0.0007175	-0.000682020884155411
0.000718	-0.000683442060705998
0.0007185	-0.000685754022558627
0.000719	-0.000689017968703516
0.0007195	-0.000693213499477258
0.00072	-0.000698238616562826
0.0007205	-0.00070383492422375
0.000721	-0.00070967602784554
0.0007215	-0.000715408333262501
0.000722	-0.000720698645972341
0.0007225	-0.000725281770350789
0.000723	-0.000729048908193015
0.0007235	-0.000731959260172207
0.000724	-0.000734019626176168
0.0007245	-0.00073531160485852
0.000725	-0.000735923594760686
0.0007255	-0.000735903195097281
0.000726	-0.000735332004521925
0.0007265	-0.000734325621127251
0.000727	-0.000732992843118088
0.0007275	-0.000731422069035861
0.000728	-0.0007297288969732
0.0007285	-0.000728022125134935
0.000729	-0.000726390152062491
0.0007295	-0.000724860177307074
0.00073	-0.000723466200307695
0.0007305	-0.000722194621288749
0.000731	-0.000721031840474632
0.0007315	-0.00071992345876293
0.000732	-0.000718808277163427
0.0007325	-0.00071757069758349
0.000733	-0.000716081522154884
0.0007335	-0.000714116354580149
0.000734	-0.00071143719878622
0.0007345	-0.000707792458924428
0.000735	-0.000702944138921708
0.0007355	-0.000696647442817194
0.000736	-0.000688725573528037
0.0007365	-0.000679042533298201
0.000737	-0.000667537123137468
0.0007375	-0.000654222942821444
0.000738	-0.000639147591564739
0.0007385	-0.000622351868694167
0.000739	-0.000603869773648735
0.0007395	-0.000583680906765038
0.00074	-0.000561724069052861
0.0007405	-0.000537978860848796
0.000741	-0.000512486081479656
0.0007415	-0.000485313729823458
0.000742	-0.000456577403972834
0.0007425	-0.000426419901571624
0.000743	-0.000394997620039269
0.0007435	-0.000362426157468402
0.000744	-0.00032884831150286
0.0007445	-0.0002944680787767
0.000745	-0.000259564254689798
0.0007455	-0.00022442243452983
0.000746	-0.000189403012350296
0.0007465	-0.000154893581755901
0.000747	-0.000121240937024539
0.0007475	-8.87102737804828e-05
0.000748	-5.7519188433391e-05
0.0007485	-2.78036787393009e-05
0.000749	3.95455974976339e-07
0.0007495	2.70918154850444e-05
0.00075	5.23465987811201e-05
0.0007505	7.62822038436366e-05
0.000751	9.90618279798383e-05
0.0007515	0.000120875868048177
0.000752	0.000141901121131501
0.0007525	0.00016228038487365
0.000753	0.000182081658152641
0.0007535	0.00020132534063188
0.000754	0.000219929833657745
0.0007545	0.00023779993880101
0.000755	0.000254833657744647
0.0007555	0.000270942591947233
0.000756	0.000285997543540532
0.0007565	0.000299903314095317
0.000757	0.000312551105406761
0.0007575	0.00032382531938223
0.000758	0.000333576358490085
0.0007585	0.000341668224974288
0.000759	0.000347944521415397
0.0007595	0.000352248850393968
0.00076	0.000354411214714957
0.0007605	0.000354268417071118
0.000761	0.000351670859930811
0.0007615	0.000346509745089206
0.000762	0.000338683074229275
0.0007625	0.000328041249819378
0.000763	0.00031442107455227
0.0007635	0.000297652551232904
0.000764	0.000277531683227226
0.0007645	0.00025388847334019
0.000765	0.000226661722581577
0.0007655	0.000195885430390398
0.000766	0.000161654795195879
0.0007665	0.000124160213856471
0.000767	8.36124828940318e-05
0.0007675	4.02291987182206e-05
0.000768	-5.83324125151992e-06
0.0007685	-5.44116397079454e-05
0.000769	-0.000105369998895019
0.0007695	-0.000158585920832307
0.00077	-0.000213971006978386
0.0007705	-0.000271341660362605
0.000771	-0.000330514284014315
0.0007715	-0.000391291681187261
0.000772	-0.000453463055359587
0.0007725	-0.000516804010233832
0.000773	-0.000581151348502751
0.0007735	-0.000646348672746901
0.000774	-0.000712307584424858
0.0007745	-0.000778994084097613
0.000775	-0.000846428571428572
0.0007755	-0.000914672245407952
0.000776	-0.000983861103791788
0.0007765	-0.00105410394478491
0.000777	-0.00112548236704094
0.0007775	-0.00119798277078428
0.000778	-0.00127153715713691
0.0007785	-0.00134596872901597
0.000779	-0.00142107348978742
0.0007795	-0.00149661344337819
0.00078	-0.00157235059371521
0.0007805	-0.0016480129452864
0.000781	-0.00172338970156993
0.0007815	-0.00179828366581952
0.000782	-0.00187251124106452
0.0007825	-0.00194592962966111
0.000783	-0.00201844363318005
0.0007835	-0.00208994445341652
0.000784	-0.00216033009205348
0.0007845	-0.00222951895043732
0.000785	-0.00229742942991441
0.0007855	-0.00236401393127014
0.000786	-0.00242923845506549
0.0007865	-0.00249303500242246
0.000787	-0.00255528117536061
0.0007875	-0.0026158681756751
0.000788	-0.00267468040527331
0.0007885	-0.00273160906595041
0.000789	-0.0027866405579308
0.0007895	-0.00283984967998028
0.00079	-0.0028913384304159
0.0007905	-0.00294120880755468
0.000791	-0.00298959000926485
0.0007915	-0.00303654323453663
0.000792	-0.00308208888303343
0.0007925	-0.00312619295531624
0.000793	-0.00316880105228264
0.0007935	-0.0032097907759522
0.000794	-0.00324901932868108
0.0007945	-0.00328634391282544
0.000795	-0.00332169652950726
0.0007955	-0.00335500917984853
0.000796	-0.00338626826407364
0.0007965	-0.00341552818128501
0.000797	-0.00344289772968746
0.0007975	-0.00346848570748583
0.000798	-0.00349247571165076
0.0007985	-0.0035150377393773
0.000799	-0.0035363485877483
0.0007995	-0.003556537454632
0.0008	-0.00357567913879421
0.0008005	-0.00359374644068373
0.000801	-0.00361073256041275
0.0008015	-0.00362660349854227
0.000802	-0.0036413796547357
0.0008025	-0.00365510862820764
0.000803	-0.00366792641671413
0.0008035	-0.0036799690180112
0.000804	-0.00369141322918172
0.0008045	-0.00370245624697193
0.000805	-0.00371333606745489
0.0008055	-0.00372425668726466
0.000806	-0.00373544930258651
0.0008065	-0.00374714510960569
0.000807	-0.00375951410551726
0.0008075	-0.00377269228807725
0.000808	-0.00378681565504169
0.0008085	-0.00380197940483982
0.000809	-0.00381821073702284
0.0008095	-0.00383549605181515
0.00081	-0.00385374015078751
0.0008105	-0.0038728070361839
0.000811	-0.00389254031058488
0.0008115	-0.00391274277724418
0.000812	-0.00393316964020094
0.0008125	-0.00395356930360649
0.000813	-0.00397366297206096
0.0008135	-0.00399311065117426
0.000814	-0.00401159954610749
0.0008145	-0.0040289052605632
0.000815	-0.00404488499689755
0.0008155	-0.00405946395634472
0.000816	-0.00407266933845592
0.0008165	-0.00408458274188476
0.000817	-0.00409531296483608
0.0008175	-0.00410501640472932
0.000818	-0.00411389705819854
0.0008185	-0.00412217932154119
0.000819	-0.00413009439094255
0.0008195	-0.00413783946314886
0.00082	-0.00414554373602835
0.0008205	-0.00415324120902005
0.000821	-0.00416087068313373
0.0008215	-0.00416828256083774
0.000822	-0.00417526604561025
0.0008225	-0.00418154914193916
0.000823	-0.004186839454649
0.0008235	-0.00419081058912528
0.000824	-0.00419317695008032
0.0008245	-0.00419368014177766
0.000825	-0.00419212976735884
0.0008255	-0.00418835582962881
0.000826	-0.00418224953038275
0.0008265	-0.00417371567119142
0.000827	-0.00416272705250363
0.0008275	-0.00414924287499256
0.000828	-0.00413326993854601
0.0008285	-0.00411483544271519
0.000829	-0.0040939325876123
0.0008295	-0.00407048657447152
0.00083	-0.00404440220486362
0.0008305	-0.00401550948159355
0.000831	-0.00398359080825166
0.0008315	-0.0039484625878673
0.000832	-0.00390994802335761
0.0008325	-0.00386790431707877
0.000833	-0.00382227706992834
0.0008335	-0.00377312068100876
0.000834	-0.00372057114807606
0.0008345	-0.00366487326709109
0.000835	-0.00360634663278056
0.0008355	-0.00354537203886136
0.000836	-0.00348240507781622
0.0008365	-0.00341794214145467
0.000837	-0.00335248642147404
0.0008375	-0.00328654790945949
0.000838	-0.00322062299722055
0.0008385	-0.00315511287813751
0.000839	-0.00309029634761026
0.0008395	-0.00302636380249726
0.00084	-0.00296344444066673
0.0008405	-0.0029016198607723
0.000841	-0.00284093766202858
0.0008415	-0.00278143184387458
0.000842	-0.00272309560642249
0.0008425	-0.00266585415090651
0.000843	-0.00260955787979498
0.0008435	-0.00255399599656606
0.000844	-0.00249897130447348
0.0008445	-0.00244438860508802
0.000845	-0.00239027509796088
0.0008455	-0.00233676678084812
0.000846	-0.00228411524959838
0.0008465	-0.00223262649916276
0.000847	-0.00218258612482894
0.0008475	-0.00213427292199679
0.000848	-0.00208798608572959
0.0008485	-0.00204402481109062
0.000849	-0.00200276309190898
0.0008495	-0.0019646089214528
0.00085	-0.00192993629355116
0.0008505	-0.00189904440326735
0.000851	-0.00187213724723542
0.0008515	-0.00184923522511879
0.000852	-0.00183026353815162
0.0008525	-0.00181507938869009
0.000853	-0.00180351277953914
0.0008535	-0.00179545491249395
0.000854	-0.0017908785880033
0.0008545	-0.001789790605955
0.000855	-0.00179225216533927
0.0008555	-0.00179836526447314
0.000856	-0.00180821830189802
0.0008565	-0.00182187247660414
0.000857	-0.00183933458847929
0.0008575	-0.00186050943909426
0.000858	-0.00188519303181498
0.0008585	-0.00191308617157817
0.000859	-0.00194380806466694
0.0008595	-0.00197691671837415
0.00086	-0.00201197013999269
0.0008605	-0.00204851953692764
0.000861	-0.00208609571692067
0.0008615	-0.00212424988737686
0.000862	-0.0021625876548037
0.0008625	-0.00220075542503549
0.000863	-0.00223847440267236
0.0008635	-0.00227558139040706
0.000864	-0.00231197438992257
0.0008645	-0.00234755140290185
0.000865	-0.00238220363114009
0.0008655	-0.00241582227643244
0.000866	-0.00244826454113507
0.0008665	-0.00247936042805294
0.000867	-0.0025089807393178
0.0008675	-0.00253705067616385
0.000868	-0.00256353623915206
0.0008685	-0.00258838982906782
0.000869	-0.00261151624748192
0.0008695	-0.0026327658968627
0.00087	-0.00265194838035173
0.0008705	-0.00266879850232471
0.000871	-0.0026830850665964
0.0008715	-0.00269469247507416
0.000872	-0.00270354592899217
0.0008725	-0.00270955702980901
0.000873	-0.00271263737898325
0.0008735	-0.00271257617999303
0.000874	-0.00270904703822387
0.0008745	-0.00270174395872468
0.000875	-0.00269044254519801
0.0008755	-0.00267504079932681
0.000876	-0.00265563391954033
0.0008765	-0.00263245990191162
0.000877	-0.00260579754184056
0.0008775	-0.00257590523506362
0.000878	-0.00254295977866365
0.0008785	-0.00250706317095768
0.000879	-0.00246827661093592
0.0008795	-0.00242664769781299
0.00088	-0.0023822376305791
0.0008805	-0.00233512120800007
0.000881	-0.00228542762794414
0.0008815	-0.00223332688760636
0.000882	-0.00217905018317198
0.0008825	-0.00212286951015308
0.000883	-0.00206513166282756
0.0008835	-0.00200621063502452
0.000884	-0.00194651442001207
0.0008845	-0.0018864034118437
0.000885	-0.00182620400513392
0.0008855	-0.00176625619427279
0.000886	-0.00170685917432362
0.0008865	-0.00164819654225705
0.000887	-0.00159039749594132
0.0008875	-0.00153354363403004
0.000888	-0.001477573757533
0.0008885	-0.00142236546846977
0.000889	-0.00136783036829892
0.0008895	-0.00131392765769365
0.00089	-0.00126066413654175
0.0008905	-0.00120816900271146
0.000891	-0.00115667345238804
0.0008915	-0.00110646988074697
0.000892	-0.00105787788251494
0.0008925	-0.00101123065219424
0.000893	-0.000966861384287159
0.0008935	-0.000925096473408189
0.000894	-0.000886228314732807
0.0008945	-0.000850508504109683
0.000895	-0.000818195437275285
0.0008955	-0.00078945231153686
0.000896	-0.000764285926782209
0.0008965	-0.000742655483684519
0.000897	-0.000724526982804784
0.0008975	-0.000709832425264983
0.000898	-0.000698585410840721
0.0008985	-0.000690921937288035
0.000899	-0.000686950802811754
0.0008995	-0.000686706006850887
0.0009	-0.000690119550527416
0.0009005	-0.000696980637319484
0.000901	-0.000706949272836998
0.0009015	-0.000719671862914262
0.000902	-0.000734801613273381
0.0009025	-0.000752039328851074
0.000903	-0.000771140213686474
0.0009035	-0.000791927470696734
0.000904	-0.000814231102686806
0.0009045	-0.000837847113022635
0.000905	-0.000862571505070166
0.0009055	-0.000888166282756335
0.000906	-0.000914352650681264
0.0009065	-0.000940817814006069
0.000907	-0.000967276177443072
0.0009075	-0.000993408146265587
0.000908	-0.00101892132529813
0.0009085	-0.00104352331936523
0.000909	-0.00106696933250601
0.0009095	-0.00108904856819862
0.00091	-0.00110955702980901
0.0009105	-0.00112831112036651
0.000911	-0.00114522924121752
0.0009115	-0.00116028419281082
0.000912	-0.00117348957492201
0.0009125	-0.00118500858485835
0.000913	-0.00119506561891729
0.0009135	-0.00120386467373288
0.000914	-0.00121156214672458
0.0009145	-0.0012182600362094
0.000915	-0.00122391754286054
0.0009155	-0.00122840546880977
0.000916	-0.00123150621764741
0.0009165	-0.00123298859318821
0.000917	-0.00123262139924691
0.0009175	-0.00123019383930165
0.000918	-0.00122549511683057
0.0009185	-0.00121834843475083
0.000919	-0.00120857019609176
0.0009195	-0.00119594280444373
0.00092	-0.00118025546328486
0.0009205	-0.00116134497530791
0.000921	-0.00113902094365443
0.0009215	-0.00111307257180257
0.000922	-0.00108329586311826
0.0009225	-0.00104945962141625
0.000923	-0.00101128505129665
0.0009235	-0.000968581755901028
0.000924	-0.000921254536800143
0.0009245	-0.000869330593545207
0.000925	-0.000812979923331266
0.0009255	-0.000752522120885006
0.000926	-0.000688324380147728
0.0009265	-0.000620794694387543
0.000927	-0.000550341056872562
0.0009275	-0.000477337461431887
0.000928	-0.000402076303240997
0.0009285	-0.000324809178148561
0.000929	-0.000245780882115446
0.0009295	-0.000165215811439112
0.00093	-8.33383624170209e-05
0.0009305	-4.13730673444666e-07
0.000931	8.32520888405334e-05
0.0009315	0.000167366700949434
0.000932	0.000251644510365578
0.0009325	0.000335867920679308
0.000933	0.000419880534471181
0.0009335	0.000503600753087574
0.000934	0.000586994577089478
0.0009345	0.000670041606813488
0.000935	0.000752680643269386
0.0009355	0.00083482328791575
0.000936	0.000916353942659947
0.0009365	0.000997184208960553
0.000937	0.00107731408681757
0.0009375	0.00115679797533341
0.000938	0.0012357514726007
0.0009385	0.00131432417615109
0.000939	0.00139263848396502
0.0009395	0.00147074199525708
0.00094	0.00154864150991509
0.0009405	0.00162627582894882
0.000941	0.00170360415303148
0.0009415	0.00178061968227524
0.000942	0.00185734961623133
0.0009425	0.00193383475422656
0.000943	0.00201015669491454
0.0009435	0.00208634263784648
0.000944	0.00216233818391997
0.0009445	0.00223796653605216
0.000945	0.00231294889884317
0.0009455	0.0023868772790249
0.000946	0.00245926888456341
0.0009465	0.00252959332421015
0.000947	0.00259734060638
0.0009475	0.00266203473892681
0.000948	0.0027233289275727
0.0009485	0.0027809987760202
0.000949	0.00283494908584009
0.0009495	0.00288522065635917
0.00095	0.00293201748421151
0.0009505	0.00297561156490918
0.000951	0.00301629529362766
0.0009515	0.00305436106554242
0.000952	0.00309006727638994
0.0009525	0.00312357712347747
0.000953	0.00315496540557081
0.0009535	0.00318425252233339
0.000954	0.00321143167387739
0.0009545	0.00323648926042721
0.000955	0.00325943208187065
0.0009555	0.00328030773742234
0.000956	0.00329919782573588
0.0009565	0.0033161771455771
0.000957	0.00333125929672161
0.0009575	0.00334436268051578
0.000958	0.00335531049987676
0.0009585	0.00336388515839489
0.000959	0.00336987585954832
0.0009595	0.00337314660558101
0.00096	0.00337371779615637
0.0009605	0.00337175942846944
0.000961	0.00336746869926647
0.0009615	0.00336104960518152
0.000962	0.00335267214340964
0.0009625	0.00334238391316544
0.000963	0.0033301169155709
0.0009635	0.0033157827520846
0.000964	0.0032992794243895
0.0009645	0.0032805185339442
0.000965	0.00325946608130966
0.0009655	0.0032360812671591
0.000966	0.00321030289250228
0.0009665	0.00318201535924658
0.000967	0.00315104867019695
0.0009675	0.00311715122950472
0.000968	0.00308007144132122
0.0009685	0.0030395917092368
0.000969	0.00299562363471003
0.0009695	0.00294818081751651
0.00097	0.00289741965507569
0.0009705	0.00284363934245085
0.000971	0.0027872342731345
0.0009715	0.00272859884061913
0.000972	0.00266812743839727
0.0009725	0.00260613286130779
0.000973	0.00254280550620915
0.0009735	0.00247824057153057
0.000974	0.00241244485715986
0.0009745	0.00234531636477998
0.000975	0.00227675989596172
0.0009755	0.00220673465137826
0.000976	0.00213522023136619
0.0009765	0.00206224383547672
0.000977	0.00198793466157809
0.0009775	0.00191247630664094
0.000978	0.00183607276729934
0.0009785	0.00175895523973855
0.000979	0.00168134132036822
0.0009795	0.0016034214060468
0.00098	0.00152534509430595
0.0009805	0.00144722798323828
0.000981	0.00136915847138522
0.0009815	0.00129125895672722
0.000982	0.00121372663601051
0.0009825	0.00113684710452278
0.000983	0.0010609127574395
0.0009835	0.000986202390160563
0.000984	0.00091294719887122
0.0009845	0.000841235582112896
0.000985	0.000770979141344169
0.0009855	0.000702021479145595
0.000986	0.000634151798995317
0.0009865	0.000567152504483677
0.000987	0.00050086719819123
0.0009875	0.000435221081352158
0.000988	0.00037021415396646
0.0009885	0.000305914414912155
0.000989	0.000242403462842864
0.0009895	0.00017976289641221
0.00099	0.000118115113600626
0.0009905	5.75825123885462e-05
0.000991	-1.63091058997469e-06
0.0009915	-5.92531598228624e-05
0.000992	-0.000114944240920024
0.0009925	-0.000168330160052359
0.000993	-0.000219016523727358
0.0009935	-0.000266704136881741
0.000994	-0.000311134603779037
0.0009945	-0.000352144727112002
0.000995	-0.000389741306768438
0.0009955	-0.000424060340504381
0.000996	-0.000455299025066086
0.0009965	-0.000483729355965626
0.000997	-0.000509596129163868
0.0009975	-0.000533014942753444
0.000998	-0.000554006196397759
0.0009985	-0.0005725222908822
0.000999	-0.000588468027777541
0.0009995	-0.000601829807308179
[truncated: 998,000+ more rows]
