# Supplementary material for: Fully implanted battery-free high power platform for chronic spinal and muscular functional electrical stimulation
Source: Nat Commun. 2023 Nov 30;14:7887. doi: 10.1038/s41467-023-43669-2 (PMC10689769; doi:10.1038/s41467-023-43669-2)
Supplement: Supplementary file 4 — Source Data [file 41467_2023_43669_MOESM4_ESM.zip › Source Data/Fig SI 16/CurrentFirstandLast.dat]

  -1.0700157e-03
  -1.0885680e-03
  -1.1087070e-03
  -1.1292713e-03
  -1.1510513e-03
  -1.1740553e-03
  -1.1982792e-03
  -1.2237054e-03
  -1.2503269e-03
  -1.2781521e-03
  -1.3071971e-03
  -1.3374743e-03
  -1.3689823e-03
  -1.4016775e-03
  -1.4354607e-03
  -1.4701836e-03
  -1.5056614e-03
  -1.5416913e-03
  -1.5780747e-03
  -1.6146418e-03
  -1.6512443e-03
  -1.6877515e-03
  -1.7240493e-03
  -1.7600479e-03
  -1.7956929e-03
  -1.8309911e-03
  -1.8660255e-03
  -1.9009470e-03
  -1.9359515e-03
  -1.9712456e-03
  -2.0070157e-03
  -2.0433870e-03
  -2.0804192e-03
  -2.1181150e-03
  -2.1564297e-03
  -2.1952693e-03
  -2.2345264e-03
  -2.2740732e-03
  -2.3137532e-03
  -2.3533871e-03
  -2.3927870e-03
  -2.4317367e-03
  -2.4700133e-03
  -2.5074100e-03
  -2.5437390e-03
  -2.5788428e-03
  -2.6126178e-03
  -2.6450139e-03
  -2.6760173e-03
  -2.7056376e-03
  -2.7338816e-03
  -2.7607357e-03
  -2.7861537e-03
  -2.8100539e-03
  -2.8323263e-03
  -2.8528375e-03
  -2.8714324e-03
  -2.8879371e-03
  -2.9021734e-03
  -2.9139725e-03
  -2.9231986e-03
  -2.9297660e-03
  -2.9336460e-03
  -2.9348618e-03
  -2.9334787e-03
  -2.9295851e-03
  -2.9232680e-03
  -2.9146049e-03
  -2.9036462e-03
  -2.8904150e-03
  -2.8749140e-03
  -2.8571391e-03
  -2.8370848e-03
  -2.8147663e-03
  -2.7902187e-03
  -2.7634937e-03
  -2.7346636e-03
  -2.7038234e-03
  -2.6710928e-03
  -2.6366174e-03
  -2.6005779e-03
  -2.5631663e-03
  -2.5245566e-03
  -2.4848711e-03
  -2.4441683e-03
  -2.4024156e-03
  -2.3595233e-03
  -2.3153988e-03
  -2.2699973e-03
  -2.2233474e-03
  -2.1755822e-03
  -2.1269154e-03
  -2.0775999e-03
  -2.0278914e-03
  -1.9780183e-03
  -1.9281588e-03
  -1.8784367e-03
  -1.8289240e-03
  -1.7796642e-03
  -1.7306955e-03
  -1.6820668e-03
  -1.6338678e-03
  -1.5862536e-03
  -1.5394364e-03
  -1.4936800e-03
  -1.4492985e-03
  -1.4066278e-03
  -1.3659903e-03
  -1.3276757e-03
  -1.2919246e-03
  -1.2589166e-03
  -1.2287876e-03
  -1.2016520e-03
  -1.1776144e-03
  -1.1567823e-03
  -1.1392712e-03
  -1.1251873e-03
  -1.1146284e-03
  -1.1076830e-03
  -1.1044204e-03
  -1.1048733e-03
  -1.1090239e-03
  -1.1167690e-03
  -1.1279099e-03
  -1.1421584e-03
  -1.1591554e-03
  -1.1785065e-03
  -1.1998215e-03
  -1.2227371e-03
  -1.2469270e-03
  -1.2721260e-03
  -1.2981424e-03
  -1.3248741e-03
  -1.3523212e-03
  -1.3805978e-03
  -1.4098972e-03
  -1.4404423e-03
  -1.4724398e-03
  -1.5060381e-03
  -1.5412955e-03
  -1.5781863e-03
  -1.6166219e-03
  -1.6564734e-03
  -1.6975936e-03
  -1.7398332e-03
  -1.7830546e-03
  -1.8271437e-03
  -1.8719985e-03
  -1.9175197e-03
  -1.9635971e-03
  -2.0100784e-03
  -2.0567447e-03
  -2.1033185e-03
  -2.1494734e-03
  -2.1948477e-03
  -2.2390782e-03
  -2.2818373e-03
  -2.3228515e-03
  -2.3619087e-03
  -2.3988606e-03
  -2.4336067e-03
  -2.4660694e-03
  -2.4961738e-03
  -2.5238331e-03
  -2.5489478e-03
  -2.5714214e-03
  -2.5911587e-03
  -2.6080673e-03
  -2.6220697e-03
  -2.6331154e-03
  -2.6411923e-03
  -2.6463616e-03
  -2.6487728e-03
  -2.6486627e-03
  -2.6463358e-03
  -2.6421212e-03
  -2.6363195e-03
  -2.6291810e-03
  -2.6208933e-03
  -2.6115734e-03
  -2.6012838e-03
  -2.5900490e-03
  -2.5778432e-03
  -2.5645821e-03
  -2.5501228e-03
  -2.5342641e-03
  -2.5167517e-03
  -2.4973108e-03
  -2.4756722e-03
  -2.4516006e-03
  -2.4249178e-03
  -2.3955178e-03
  -2.3633625e-03
  -2.3284764e-03
  -2.2909260e-03
  -2.2508067e-03
  -2.2082421e-03
  -2.1633928e-03
  -2.1164708e-03
  -2.0677564e-03
  -2.0175923e-03
  -1.9663579e-03
  -1.9144353e-03
  -1.8621713e-03
  -1.8098544e-03
  -1.7577074e-03
  -1.7058963e-03
  -1.6545436e-03
  -1.6037430e-03
  -1.5535666e-03
  -1.5040729e-03
  -1.4553068e-03
  -1.4073064e-03
  -1.3601030e-03
  -1.3137169e-03
  -1.2681644e-03
  -1.2234769e-03
  -1.1797033e-03
  -1.1369143e-03
  -1.0952011e-03
  -1.0546479e-03
  -1.0153011e-03
  -9.7715097e-04
  -9.4012831e-04
  -9.0413242e-04
  -8.6907492e-04
  -8.3489732e-04
  -8.0158875e-04
  -7.6918321e-04
  -7.3772828e-04
  -7.0725255e-04
  -6.7777775e-04
  -6.4932158e-04
  -6.2192348e-04
  -5.9567047e-04
  -5.7071216e-04
  -5.4723487e-04
  -5.2544395e-04
  -5.0552300e-04
  -4.8760121e-04
  -4.7173843e-04
  -4.5793874e-04
  -4.4616134e-04
  -4.3634502e-04
  -4.2841363e-04
  -4.2226925e-04
  -4.1776908e-04
  -4.1470505e-04
  -4.1279157e-04
  -4.1169542e-04
  -4.1107391e-04
  -4.1062104e-04
  -4.1010969e-04
  -4.0940658e-04
  -4.0844372e-04
  -4.0718166e-04
  -4.0557961e-04
  -4.0356412e-04
  -4.0102096e-04
  -3.9781005e-04
  -3.9379676e-04
  -3.8886276e-04
  -3.8291830e-04
  -3.7590626e-04
  -3.6779671e-04
  -3.5855566e-04
  -3.4812327e-04
  -3.3639755e-04
  -3.2323840e-04
  -3.0848537e-04
  -2.9198612e-04
  -2.7363322e-04
  -2.5338860e-04
  -2.3126312e-04
  -2.0728128e-04
  -1.8146618e-04
  -1.5381104e-04
  -1.2426961e-04
  -9.2779327e-05
  -5.9291239e-05
  -2.3768625e-05
   1.3803475e-05
   5.3423701e-05
   9.5075734e-05
   1.3872829e-04
   1.8431474e-04
   2.3171948e-04
   2.8075891e-04
   3.3118824e-04
   3.8271779e-04
   4.3504836e-04
   4.8790253e-04
   5.4105862e-04
   5.9435206e-04
   6.4767406e-04
   7.0094982e-04
   7.5412086e-04
   8.0711919e-04
   8.5988087e-04
   9.1234745e-04
   9.6447403e-04
   1.0162334e-03
   1.0676270e-03
   1.1186560e-03
   1.1693016e-03
   1.2195133e-03
   1.2691974e-03
   1.3182164e-03
   1.3664127e-03
   1.4136352e-03
   1.4597493e-03
   1.5046449e-03
   1.5482226e-03
   1.5903819e-03
   1.6310018e-03
   1.6699243e-03
   1.7069511e-03
   1.7418685e-03
   1.7744671e-03
   1.8045566e-03
   1.8320051e-03
   1.8567635e-03
   1.8788468e-03
   1.8983094e-03
   1.9152343e-03
   1.9296895e-03
   1.9416927e-03
   1.9512030e-03
   1.9581199e-03
   1.9622828e-03
   1.9634972e-03
   1.9615688e-03
   1.9563492e-03
   1.9477772e-03
   1.9359006e-03
   1.9208850e-03
   1.9030081e-03
   1.8826166e-03
   1.8600900e-03
   1.8358103e-03
   1.8101326e-03
   1.7833573e-03
   1.7557280e-03
   1.7274160e-03
   1.6985192e-03
   1.6690607e-03
   1.6390107e-03
   1.6082942e-03
   1.5768257e-03
   1.5445330e-03
   1.5113808e-03
   1.4773583e-03
   1.4424830e-03
   1.4067891e-03
   1.3703104e-03
   1.3330660e-03
   1.2950506e-03
   1.2562219e-03
   1.2164996e-03
   1.1757765e-03
   1.1339395e-03
   1.0909193e-03
   1.0467214e-03
   1.0014382e-03
   9.5524250e-04
   9.0835863e-04
   8.6100694e-04
   8.1337100e-04
   7.6557323e-04
   7.1765850e-04
   6.6960369e-04
   6.2135169e-04
   5.7283041e-04
   5.2397594e-04
   4.7477603e-04
   4.2529733e-04
   3.7569758e-04
   3.2623928e-04
   2.7728553e-04
   2.2925656e-04
   1.8257941e-04
   1.3762127e-04
   9.4632381e-05
   5.3721536e-05
   1.4864257e-05
  -2.2072733e-05
  -5.7273032e-05
  -9.0921597e-05
  -1.2318027e-04
  -1.5417959e-04
  -1.8401614e-04
  -2.1277015e-04
  -2.4052049e-04
  -2.6735557e-04
  -2.9337058e-04
  -3.1867568e-04
  -3.4339191e-04
  -3.6764847e-04
  -3.9157048e-04
  -4.1526945e-04
  -4.3881610e-04
  -4.6222811e-04
  -4.8546061e-04
  -5.0840751e-04
  -5.3090834e-04
  -5.5275366e-04
  -5.7369187e-04
  -5.9343739e-04
  -6.1168012e-04
  -6.2810865e-04
  -6.4246186e-04
  -6.5456022e-04
  -6.6432350e-04
  -6.7175713e-04
  -6.7691553e-04
  -6.7984084e-04
  -6.8052899e-04
  -6.7889294e-04
  -6.7477492e-04
  -6.6798456e-04
  -6.5834503e-04
  -6.4571628e-04
  -6.3003846e-04
  -6.1135373e-04
  -5.8979945e-04
  -5.6559457e-04
  -5.3902468e-04
  -5.1041212e-04
  -4.8007238e-04
  -4.4828154e-04
  -4.1523681e-04
  -3.8103609e-04
  -3.4567531e-04
  -3.0907152e-04
  -2.7109142e-04
  -2.3160584e-04
  -1.9053859e-04
  -1.4789242e-04
  -1.0374891e-04
  -5.8257656e-05
  -1.1598186e-05
   3.6077187e-05
   8.4686865e-05
   1.3424581e-04
   1.8487777e-04
   2.3680444e-04
   2.9030595e-04
   3.4567472e-04
   4.0316369e-04
   4.6294966e-04
   5.2510880e-04
   5.8961389e-04
   6.5635071e-04
   7.2515198e-04
   7.9581233e-04
   8.6810466e-04
   9.4177872e-04
   1.0165557e-03
   1.0921270e-03
   1.1681742e-03
   1.2443833e-03
   1.3204754e-03
   1.3962111e-03
   1.4713785e-03
   1.5457692e-03
   1.6191672e-03
   1.6913127e-03
   1.7619146e-03
   1.8306750e-03
   1.8973044e-03
   1.9615321e-03
   2.0231486e-03
   2.0820097e-03
   2.1380218e-03
   2.1911398e-03
   2.2413502e-03
   2.2886352e-03
   2.3329542e-03
   2.3742404e-03
   2.4123877e-03
   2.4472616e-03
   2.4787166e-03
   2.5066097e-03
   2.5308091e-03
   2.5512183e-03
   2.5677951e-03
   2.5805530e-03
   2.5895588e-03
   2.5949253e-03
   2.5967925e-03
   2.5952857e-03
   2.5904904e-03
   2.5824257e-03
   2.5710346e-03
   2.5561741e-03
   2.5376376e-03
   2.5151694e-03
   2.4885043e-03
   2.4573853e-03
   2.4215934e-03
   2.3809600e-03
   2.3353858e-03
   2.2848314e-03
   2.2293212e-03
   2.1689382e-03
   2.1038319e-03
   2.0342065e-03
   1.9603149e-03
   1.8824548e-03
   1.8009581e-03
   1.7161554e-03
   1.6283702e-03
   1.5379235e-03
   1.4451227e-03
   1.3502589e-03
   1.2536297e-03
   1.1555373e-03
   1.0562780e-03
   9.5615777e-04
   8.5549767e-04
   7.5461453e-04
   6.5381707e-04
   5.5340721e-04
   4.5364742e-04
   3.5474577e-04
   2.5686138e-04
   1.6010986e-04
   6.4561917e-05
  -2.9723967e-05
  -1.2268931e-04
  -2.1427428e-04
  -3.0442447e-04
  -3.9308821e-04
  -4.8023693e-04
  -5.6587064e-04
  -6.5000701e-04
  -7.3266101e-04
  -8.1383535e-04
  -8.9351235e-04
  -9.7163763e-04
  -1.0481268e-03
  -1.1228767e-03
  -1.1957796e-03
  -1.2667133e-03
  -1.3355499e-03
  -1.4021426e-03
  -1.4663254e-03
  -1.5279011e-03
  -1.5866548e-03
  -1.6423636e-03
  -1.6948370e-03
  -1.7439390e-03
  -1.7896084e-03
  -1.8318697e-03
  -1.8708344e-03
  -1.9066616e-03
  -1.9395269e-03
  -1.9696068e-03
  -1.9970580e-03
  -2.0220027e-03
  -2.0445552e-03
  -2.0648461e-03
  -2.0830276e-03
  -2.0992875e-03
  -2.1138556e-03
  -2.1269862e-03
  -2.1389349e-03
  -2.1499521e-03
  -2.1602757e-03
  -2.1701260e-03
  -2.1797003e-03
  -2.1891725e-03
  -2.1986665e-03
  -2.2082271e-03
  -2.2178082e-03
  -2.2272872e-03
  -2.2364848e-03
  -2.2452253e-03
  -2.2533920e-03
  -2.2609562e-03
  -2.2679642e-03
  -2.2745247e-03
  -2.2807588e-03
  -2.2867631e-03
  -2.2925865e-03
  -2.2982454e-03
  -2.3037302e-03
  -2.3090205e-03
  -2.3140973e-03
  -2.3189497e-03
  -2.3235614e-03
  -2.3278929e-03
  -2.3318872e-03
  -2.3354694e-03
  -2.3385552e-03
  -2.3410589e-03
  -2.3429125e-03
  -2.3440671e-03
  -2.3444874e-03
  -2.3441324e-03
  -2.3429465e-03
  -2.3408494e-03
  -2.3377269e-03
  -2.3334416e-03
  -2.3278684e-03
  -2.3209244e-03
  -2.3125918e-03
  -2.3029387e-03
  -2.2921119e-03
  -2.2802896e-03
  -2.2676405e-03
  -2.2542855e-03
  -2.2402628e-03
  -2.2255179e-03
  -2.2099380e-03
  -2.1933843e-03
  -2.1757196e-03
  -2.1568336e-03
  -2.1366597e-03
  -2.1151720e-03
  -2.0923802e-03
  -2.0683398e-03
  -2.0431748e-03
  -2.0170809e-03
  -1.9903139e-03
  -1.9631646e-03
  -1.9359025e-03
  -1.9087030e-03
  -1.8816081e-03
  -1.8545242e-03
  -1.8272321e-03
  -1.7994437e-03
  -1.7708760e-03
  -1.7413196e-03
  -1.7106753e-03
  -1.6789769e-03
  -1.6463891e-03
  -1.6131853e-03
  -1.5796986e-03
  -1.5462839e-03
  -1.5133044e-03
  -1.4811124e-03
  -1.4500329e-03
  -1.4203717e-03
  -1.3924283e-03
  -1.3664867e-03
  -1.3428095e-03
  -1.3216428e-03
  -1.3032070e-03
  -1.2876774e-03
  -1.2751792e-03
  -1.2657967e-03
  -1.2595666e-03
  -1.2564781e-03
  -1.2564808e-03
  -1.2594796e-03
  -1.2653275e-03
  -1.2738301e-03
  -1.2847697e-03
  -1.2979248e-03
  -1.3130954e-03
  -1.3301250e-03
  -1.3489226e-03
  -1.3694419e-03
  -1.3916626e-03
  -1.4155833e-03
  -1.4412052e-03
  -1.4685027e-03
  -1.4974253e-03
  -1.5279011e-03
  -1.5598157e-03
  -1.5929910e-03
  -1.6271876e-03
  -1.6621037e-03
  -1.6973897e-03
  -1.7326906e-03
  -1.7677127e-03
  -1.8022698e-03
  -1.8363182e-03
  -1.8699640e-03
  -1.9034263e-03
  -1.9369551e-03
  -1.9707451e-03
  -2.0048575e-03
  -2.0391738e-03
  -2.0733908e-03
  -2.1070652e-03
  -2.1396938e-03
  -2.1707856e-03
  -2.1998986e-03
  -2.2266616e-03
  -2.2507754e-03
  -2.2719802e-03
  -2.2900312e-03
  -2.3046985e-03
  -2.3157769e-03
  -2.3230854e-03
  -2.3264908e-03
  -2.3259278e-03
  -2.3214004e-03
  -2.3129631e-03
  -2.3007151e-03
  -2.2847680e-03
  -2.2652034e-03
  -2.2420539e-03
  -2.2153004e-03
  -2.1848709e-03
  -2.1506566e-03
  -2.1125391e-03
  -2.0704097e-03
  -2.0241855e-03
  -1.9738078e-03
  -1.9192455e-03
  -1.8605026e-03
  -1.7976146e-03
  -1.7306438e-03
  -1.6596965e-03
  -1.5849277e-03
  -1.5065331e-03
  -1.4247590e-03
  -1.3399127e-03
  -1.2523588e-03
  -1.1625118e-03
  -1.0708221e-03
  -9.7774528e-04
  -8.8370284e-04
  -7.8904024e-04
  -6.9399549e-04
  -5.9869914e-04
  -5.0319607e-04
  -4.0749309e-04
  -3.1162556e-04
  -2.1571858e-04
  -1.2001968e-04
  -2.4901487e-05
   6.9184481e-05
   1.6177855e-04
   2.5247274e-04
   3.4094880e-04
   4.2699730e-04
   5.1049584e-04
   5.9136147e-04
   6.6952346e-04
   7.4491109e-04
   8.1744413e-04
   8.8703011e-04
   9.5358333e-04
   1.0170304e-03
   1.0773086e-03
   1.1343638e-03
   1.1881536e-03
   1.2386251e-03
   1.2856844e-03
   1.3291724e-03
   1.3688498e-03
   1.4043819e-03
   1.4353567e-03
   1.4613214e-03
   1.4818204e-03
   1.4964320e-03
   1.5048013e-03
   1.5066522e-03
   1.5018025e-03
   1.4901774e-03
   1.4718041e-03
   1.4468037e-03
   1.4153963e-03
   1.3778827e-03
   1.3346164e-03
   1.2859958e-03
   1.2324617e-03
   1.1744722e-03
   1.1124804e-03
   1.0469213e-03
   9.7819620e-04
   9.0664778e-04
   8.3255893e-04
   7.5617851e-04
   6.7773364e-04
   5.9744736e-04
   5.1557128e-04
   4.3240593e-04
   3.4829404e-04
   2.6362183e-04
   1.7879187e-04
   9.4178149e-05
   1.0088016e-05
  -7.3256849e-05
  -1.5574085e-04
  -2.3733814e-04
  -3.1807049e-04
  -3.9797461e-04
  -4.7708179e-04
  -5.5538793e-04
  -6.3283866e-04
  -7.0934011e-04
  -7.8476311e-04
  -8.5894716e-04
  -9.3171820e-04
  -1.0029062e-03
  -1.0723467e-03
  -1.1398777e-03
  -1.2053253e-03
  -1.2684813e-03
  -1.3290832e-03
  -1.3868075e-03
  -1.4412787e-03
  -1.4920929e-03
  -1.5388462e-03
  -1.5811673e-03
  -1.6187381e-03
  -1.6513095e-03
  -1.6787199e-03
  -1.7008930e-03
  -1.7178233e-03
  -1.7295844e-03
  -1.7363217e-03
  -1.7382284e-03
  -1.7355479e-03
  -1.7285835e-03
  -1.7176724e-03
  -1.7031546e-03
  -1.6853620e-03
  -1.6645938e-03
  -1.6411002e-03
  -1.6150906e-03
  -1.5867718e-03
  -1.5563573e-03
  -1.5240809e-03
  -1.4902052e-03
  -1.4550158e-03
  -1.4187846e-03
  -1.3817715e-03
  -1.3442212e-03
  -1.3063444e-03
  -1.2683099e-03
  -1.2302605e-03
  -1.1922967e-03
  -1.1544580e-03
  -1.1167377e-03
  -1.0790922e-03
  -1.0414371e-03
  -1.0036665e-03
  -9.6568228e-04
  -9.2739756e-04
  -8.8874155e-04
  -8.4967076e-04
  -8.1016477e-04
  -7.7021135e-04
  -7.2979826e-04
  -6.8890645e-04
  -6.4750873e-04
  -6.0558199e-04
  -5.6312485e-04
  -5.2017267e-04
  -4.7680571e-04
  -4.3315043e-04
  -3.8936187e-04
  -3.4559916e-04
  -3.0202139e-04
  -2.5878635e-04
  -2.1603817e-04
  -1.7391695e-04
  -1.3257499e-04
  -9.2152377e-05
  -5.2753827e-05
  -1.4443259e-05
   2.2775247e-05
   5.8968330e-05
   9.4240708e-05
   1.2869438e-04
   1.6240414e-04
   1.9539584e-04
   2.2764907e-04
   2.5912167e-04
   2.8978780e-04
   3.1964747e-04
   3.4872651e-04
   3.7705620e-04
   4.0464607e-04
   4.3144850e-04
   4.5736968e-04
   4.8229398e-04
   5.0610175e-04
   5.2870594e-04
   5.5009703e-04
   5.7033485e-04
   5.8951190e-04
   6.0774103e-04
   6.2511339e-04
   6.4164664e-04
   6.5727278e-04
   6.7185990e-04
   6.8521624e-04
   6.9711604e-04
   7.0733219e-04
   7.1564437e-04
   7.2182547e-04
   7.2563885e-04
   7.2683291e-04
   7.2513702e-04
   7.2028462e-04
   7.1204995e-04
   7.0026711e-04
   6.8484360e-04
   6.6577400e-04
   6.4311133e-04
   6.1692904e-04
   5.8731961e-04
   5.5439455e-04
   5.1826267e-04
   4.7905044e-04
   4.3692105e-04
   3.9204451e-04
   3.4456770e-04
   2.9461028e-04
   2.4225659e-04
   1.8756101e-04
   1.3059563e-04
   7.1488283e-05
   1.0442970e-05
  -5.2268315e-05
  -1.1633686e-04
  -1.8147026e-04
  -2.4742374e-04
  -3.1400552e-04
  -3.8106329e-04
  -4.4844746e-04
  -5.1597170e-04
  -5.8339259e-04
  -6.5042589e-04
  -7.1676151e-04
  -7.8209347e-04
  -8.4617154e-04
  -9.0885154e-04
  -9.7010221e-04
  -1.0300106e-03
  -1.0887793e-03
  -1.1466667e-03
  -1.2039123e-03
  -1.2607009e-03
  -1.3171426e-03
  -1.3732485e-03
  -1.4289532e-03
  -1.4841465e-03
  -1.5386680e-03
  -1.5922919e-03
  -1.6447368e-03
  -1.6956638e-03
  -1.7446870e-03
  -1.7914267e-03
  -1.8355675e-03
  -1.8768836e-03
  -1.9152608e-03
  -1.9507072e-03
  -1.9833127e-03
  -2.0132077e-03
  -2.0405433e-03
  -2.0654703e-03
  -2.0881085e-03
  -2.1085612e-03
  -2.1269236e-03
  -2.1432705e-03
  -2.1576523e-03
  -2.1701124e-03
  -2.1806971e-03
  -2.1894649e-03
  -2.1965273e-03
  -2.2020624e-03
  -2.2063137e-03
  -2.2095626e-03
  -2.2121017e-03
  -2.2141798e-03
  -2.2159845e-03
  -2.2176395e-03
  -2.2192103e-03
  -2.2207213e-03
  -2.2221873e-03
  -2.2236302e-03
  -2.2250759e-03
  -2.2265746e-03
  -2.2282025e-03
  -2.2300371e-03
  -2.2321219e-03
  -2.2344502e-03
  -2.2369240e-03
  -2.2393312e-03
  -2.2413766e-03
  -2.2427352e-03
  -2.2430806e-03
  -2.2421219e-03
  -2.2396426e-03
  -2.2354961e-03
  -2.2295869e-03
  -2.2218922e-03
  -2.2124730e-03
  -2.2014599e-03
  -2.1890515e-03
  -2.1755020e-03
  -2.1610618e-03
  -2.1459347e-03
  -2.1302596e-03
  -2.1140854e-03
  -2.0973591e-03
  -2.0799541e-03
  -2.0616828e-03
  -2.0423180e-03
  -2.0216246e-03
  -1.9993944e-03
  -1.9754575e-03
  -1.9497008e-03
  -1.9220688e-03
  -1.8925424e-03
  -1.8611065e-03
  -1.8277217e-03
  -1.7923106e-03
  -1.7547317e-03
  -1.7147919e-03
  -1.6722736e-03
  -1.6269727e-03
  -1.5787126e-03
  -1.5273897e-03
  -1.4729838e-03
  -1.4155506e-03
  -1.3552193e-03
  -1.2921952e-03
  -1.2267327e-03
  -1.1591160e-03
  -1.0896538e-03
  -1.0186520e-03
  -9.4638556e-04
  -8.7309773e-04
  -7.9901295e-04
  -7.2433795e-04
  -6.4927262e-04
  -5.7403323e-04
  -4.9884551e-04
  -4.2392842e-04
  -3.4949821e-04
  -2.7577519e-04
  -2.0296743e-04
  -1.3127485e-04
  -6.0897373e-05
   7.9909306e-06
   7.5259501e-05
   1.4081314e-04
   2.0459201e-04
   2.6657298e-04
   3.2673295e-04
   3.8503791e-04
   4.4143890e-04
   4.9585840e-04
   5.4816858e-04
   5.9820487e-04
   6.4575513e-04
   6.9057047e-04
   7.3238842e-04
   7.7097098e-04
   8.0612232e-04
   8.3771324e-04
   8.6567438e-04
   8.8996902e-04
   9.1055636e-04
   9.2735616e-04
   9.4023107e-04
   9.4897436e-04
   9.5333853e-04
   9.5307878e-04
   9.4799790e-04
   9.3796263e-04
   9.2294303e-04
   9.0300848e-04
   8.7830177e-04
   8.4902825e-04
   8.1545585e-04
   7.7789055e-04
   7.3667235e-04
   6.9218476e-04
   6.4484122e-04
   5.9506468e-04
   5.4328354e-04
   4.8992210e-04
   4.3537204e-04
   3.7996519e-04
   3.2397220e-04
   2.6758753e-04
   2.1092542e-04
   1.5405116e-04
   9.7027302e-05
   3.9923204e-05
  -1.7160494e-05
  -7.4076915e-05
  -1.3065334e-04
  -1.8670890e-04
  -2.4204638e-04
  -2.9645637e-04
  -3.4973213e-04
  -4.0165335e-04
  -4.5199564e-04
  -5.0054276e-04
  -5.4709751e-04
  -5.9146270e-04
  -6.3346425e-04
  -6.7294847e-04
  -7.0978755e-04
  -7.4387538e-04
  -7.7514943e-04
  -8.0357024e-04
  -8.2911062e-04
  -8.5173384e-04
  -8.7137736e-04
  -8.8793101e-04
  -9.0123159e-04
  -9.1106830e-04
  -9.1719364e-04
  -9.1935873e-04
  -9.1734868e-04
  -9.1101255e-04
  -9.0027688e-04
  -8.8516889e-04
  -8.6579193e-04
  -8.4229560e-04
  -8.1486757e-04
  -7.8372273e-04
  -7.4908410e-04
  -7.1119784e-04
  -6.7035228e-04
  -6.2686699e-04
  -5.8109831e-04
  -5.3344470e-04
  -4.8433591e-04
  -4.3420033e-04
  -3.8344597e-04
  -3.3244001e-04
  -2.8147757e-04
  -2.3076129e-04
  -1.8042444e-04
  -1.3055814e-04
  -8.1214077e-05
  -3.2431682e-05
   1.5736003e-05
   6.3230499e-05
   1.0998925e-04
   1.5592113e-04
   2.0089695e-04
   2.4476030e-04
   2.8731264e-04
   3.2832549e-04
   3.6756900e-04
   4.0485550e-04
   4.4003812e-04
   4.7305022e-04
   5.0391627e-04
   5.3274371e-04
   5.5967399e-04
   5.8487301e-04
   6.0847406e-04
   6.3053834e-04
   6.5102912e-04
   6.6982673e-04
   6.8673397e-04
   7.0150469e-04
   7.1387504e-04
   7.2358800e-04
   7.3041101e-04
   7.3414959e-04
   7.3466094e-04
   7.3186211e-04
   7.2574901e-04
   7.1638284e-04
   7.0387649e-04
   6.8839178e-04
   6.7011369e-04
   6.4921899e-04
   6.2587770e-04
   6.0025708e-04
   5.7250266e-04
   5.4275995e-04
   5.1119079e-04
   4.7798286e-04
   4.4334559e-04
   4.0752242e-04
   3.7077718e-04
   3.3337644e-04
   2.9555819e-04
   2.5753049e-04
   2.1946336e-04
   1.8147375e-04
   1.4362557e-04
   1.0595283e-04
   6.8455533e-05
   3.1098309e-05
  -6.1664358e-06
  -4.3374062e-05
  -8.0553128e-05
  -1.1770908e-04
  -1.5481470e-04
  -1.9183057e-04
  -2.2875396e-04
  -2.6561751e-04
  -3.0251779e-04
  -3.3963293e-04
  -3.7720775e-04
  -4.1548840e-04
  -4.5471151e-04
  -4.9506205e-04
  -5.3663792e-04
  -5.7943234e-04
  -6.2336913e-04
  -6.6831231e-04
  -7.1408916e-04
  -7.6052151e-04
  -8.0744481e-04
  -8.5470131e-04
  -9.0214549e-04
  -9.4965495e-04
  -9.9713176e-04
  -1.0445215e-03
  -1.0918243e-03
  -1.1390876e-03
  -1.1864039e-03
  -1.2338903e-03
  -1.2816622e-03
  -1.3298217e-03
  -1.3784572e-03
  -1.4276204e-03
  -1.4773317e-03
  -1.5275761e-03
  -1.5783141e-03
  -1.6294846e-03
  -1.6810291e-03
  -1.7329014e-03
  -1.7850864e-03
  -1.8375775e-03
  -1.8903732e-03
  -1.9434654e-03
  -1.9968281e-03
  -2.0504031e-03
  -2.1041236e-03
  -2.1579093e-03
  -2.2116502e-03
  -2.2652061e-03
  -2.3184193e-03
  -2.3710981e-03
  -2.4230261e-03
  -2.4739994e-03
  -2.5238303e-03
  -2.5723271e-03
  -2.6193171e-03
  -2.6646479e-03
  -2.7081631e-03
  -2.7497076e-03
  -2.7891592e-03
  -2.8264009e-03
  -2.8613128e-03
  -2.8937837e-03
  -2.9237141e-03
  -2.9509993e-03
  -2.9755482e-03
  -2.9972888e-03
  -3.0161572e-03
  -3.0320852e-03
  -3.0450023e-03
  -3.0548173e-03
  -3.0614145e-03
  -3.0646703e-03
  -3.0644636e-03
  -3.0606788e-03
  -3.0532342e-03
  -3.0420879e-03
  -3.0272206e-03
  -3.0086134e-03
  -2.9862363e-03
  -2.9600187e-03
  -2.9298571e-03
  -2.8956428e-03
  -2.8573077e-03
  -2.8148411e-03
  -2.7683189e-03
  -2.7178937e-03
  -2.6637707e-03
  -2.6061661e-03
  -2.5453125e-03
  -2.4814330e-03
  -2.4147357e-03
  -2.3454054e-03
  -2.2736121e-03
  -2.1994838e-03
  -2.1231238e-03
  -2.0446368e-03
  -1.9641506e-03
  -1.8818257e-03
  -1.7978838e-03
  -1.7125996e-03
  -1.6262601e-03
  -1.5391495e-03
  -1.4515397e-03
  -1.3636471e-03
  -1.2756076e-03
  -1.1874933e-03
  -1.0993096e-03
  -1.0110049e-03
  -9.2252476e-04
  -8.3385558e-04
  -7.4504088e-04
  -6.5619083e-04
  -5.6747405e-04
  -4.7908639e-04
  -3.9123456e-04
  -3.0413072e-04
  -2.1800470e-04
  -1.3311490e-04
  -4.9770036e-05
   3.1676300e-05
   1.1085011e-04
   1.8739781e-04
   2.6101204e-04
   3.3148335e-04
   3.9871792e-04
   4.6271167e-04
   5.2350130e-04
   5.8113307e-04
   6.3560697e-04
   6.8685773e-04
   7.3478062e-04
   7.7928180e-04
   8.2030553e-04
   8.5788171e-04
   8.9213002e-04
   9.2324359e-04
   9.5145360e-04
   9.7702254e-04
   1.0001952e-03
   1.0211797e-03
   1.0401214e-03
   1.0571021e-03
   1.0721176e-03
   1.0851122e-03
   1.0960097e-03
   1.1047571e-03
   1.1113502e-03
   1.1158735e-03
   1.1184956e-03
   1.1194516e-03
   1.1190287e-03
   1.1175381e-03
   1.1152602e-03
   1.1124042e-03
   1.1090913e-03
   1.1053351e-03
   1.1010579e-03
   1.0961362e-03
   1.0904501e-03
   1.0839168e-03
   1.0765117e-03
   1.0682675e-03
   1.0592658e-03
   1.0496263e-03
   1.0394999e-03
   1.0290730e-03
   1.0185617e-03
   1.0082177e-03
   9.9832115e-04
   9.8916986e-04
   9.8105352e-04
   9.7424139e-04
   9.6894427e-04
   9.6529002e-04
   9.6331941e-04
   9.6300525e-04
   9.6426867e-04
   9.6701039e-04
   9.7113656e-04
   9.7656151e-04
   9.8319276e-04
   9.9092423e-04
   9.9962129e-04
   1.0091180e-03
   1.0192172e-03
   1.0297054e-03
   1.0403567e-03
   1.0509659e-03
   1.0613629e-03
   1.0714444e-03
   1.0811791e-03
   1.0906228e-03
   1.0998897e-03
   1.1091294e-03
   1.1184820e-03
   1.1280494e-03
   1.1378521e-03
   1.1478180e-03
   1.1577704e-03
   1.1674316e-03
   1.1764497e-03
   1.1844531e-03
   1.1911020e-03
   1.1961367e-03
   1.1994210e-03
   1.2009483e-03
   1.2008123e-03
   1.1991572e-03
   1.1961394e-03
   1.1918854e-03
   1.1864632e-03
   1.1798741e-03
   1.1720651e-03
   1.1629383e-03
   1.1523726e-03
   1.1402566e-03
   1.1264977e-03
   1.1110320e-03
   1.0938161e-03
   1.0748117e-03
   1.0539646e-03
   1.0312013e-03
   1.0064307e-03
   9.7956706e-04
   9.5054786e-04
   9.1935133e-04
   8.8602236e-04
   8.5067791e-04
   8.1349476e-04
   7.7470140e-04
   7.3456438e-04
   6.9335842e-04
   6.5134872e-04
   6.0879230e-04
   5.6592988e-04
   5.2297499e-04
   4.8010306e-04
   4.3744600e-04
   3.9506638e-04
   3.5295196e-04
   3.1101977e-04
   2.6914198e-04
   2.2716627e-04
   1.8495393e-04
   1.4240703e-04
   9.9501101e-05
   5.6293254e-05
   1.2927649e-05
  -3.0375396e-05
  -7.3339807e-05
  -1.1567863e-04
  -1.5714026e-04
  -1.9754384e-04
  -2.3680775e-04
  -2.7496056e-04
  -3.1212059e-04
  -3.4844967e-04
  -3.8412460e-04
  -4.1929770e-04
  -4.5406417e-04
  -4.8844984e-04
  -5.2241800e-04
  -5.5587617e-04
  -5.8870466e-04
  -6.2078653e-04
  -6.5202794e-04
  -6.8238400e-04
  -7.1184927e-04
  -7.4043192e-04
  -7.6812922e-04
  -7.9490310e-04
  -8.2065564e-04
  -8.4525355e-04
  -8.6855405e-04
  -8.9043609e-04
  -9.1084663e-04
  -9.2982920e-04
  -9.4751706e-04
  -9.6412647e-04
  -9.7994301e-04
  -9.9529172e-04
  -1.0105085e-03
  -1.0259279e-03
  -1.0418723e-03
  -1.0586232e-03
  -1.0763953e-03
  -1.0953262e-03
  -1.1154553e-03
  -1.1367063e-03
  -1.1589025e-03
  -1.1818031e-03
  -1.2051376e-03
  -1.2286516e-03
  -1.2521520e-03
  -1.2755396e-03
  -1.2988074e-03
  -1.3220222e-03
  -1.3452860e-03
  -1.3687076e-03
  -1.3923644e-03
  -1.4162687e-03
  -1.4403553e-03
  -1.4644935e-03
  -1.4884862e-03
  -1.5120723e-03
  -1.5349539e-03
  -1.5568210e-03
  -1.5773676e-03
  -1.5963134e-03
  -1.6134423e-03
  -1.6286305e-03
  -1.6418563e-03
  -1.6531972e-03
  -1.6628217e-03
  -1.6709544e-03
  -1.6778250e-03
  -1.6836539e-03
  -1.6886396e-03
  -1.6929520e-03
  -1.6967409e-03
  -1.7001490e-03
  -1.7032906e-03
  -1.7062445e-03
  -1.7090379e-03
  -1.7116313e-03
  -1.7139161e-03
  -1.7157235e-03
  -1.7168278e-03
  -1.7169570e-03
  -1.7157956e-03
  -1.7129968e-03
  -1.7082015e-03
  -1.7010480e-03
  -1.6912004e-03
  -1.6783962e-03
  -1.6624654e-03
  -1.6433455e-03
  -1.6211099e-03
  -1.5959598e-03
  -1.5681850e-03
  -1.5381295e-03
  -1.5061455e-03
  -1.4725337e-03
  -1.4375034e-03
  -1.4011634e-03
  -1.3635315e-03
  -1.3245763e-03
  -1.2842570e-03
  -1.2425628e-03
  -1.1995481e-03
  -1.1553584e-03
  -1.1102112e-03
  -1.0643963e-03
  -1.0182849e-03
  -9.7231897e-04
  -9.2697324e-04
  -8.8273861e-04
  -8.4009380e-04
  -7.9944135e-04
  -7.6105054e-04
  -7.2504241e-04
  -6.9138433e-04
  -6.5990221e-04
  -6.3032814e-04
  -6.0236020e-04
  -5.7570056e-04
  -5.5010034e-04
  -5.2537731e-04
  -5.0142674e-04
  -4.7823233e-04
  -4.5587294e-04
  -4.3449953e-04
  -4.1433242e-04
  -3.9564089e-04
  -3.7870781e-04
  -3.6381877e-04
  -3.5126210e-04
  -3.4131387e-04
  -3.3424606e-04
  -3.3032933e-04
  -3.2981118e-04
  -3.3290240e-04
  -3.3976213e-04
  -3.5045835e-04
  -3.6496252e-04
  -3.8315222e-04
  -4.0480986e-04
  -4.2964169e-04
  -4.5731995e-04
  -4.8750329e-04
  -5.1986804e-04
  -5.5414355e-04
  -5.9012856e-04
  -6.2769386e-04
  -6.6677962e-04
  -7.0735863e-04
  -7.4939553e-04
  -7.9281554e-04
  -8.3747856e-04
  -8.8315477e-04
  -9.2954088e-04
  -9.7627651e-04
  -1.0229496e-03
  -1.0691045e-03
  -1.1142789e-03
  -1.1580294e-03
  -1.1999561e-03
  -1.2397490e-03
  -1.2772287e-03
  -1.3123474e-03
  -1.3451704e-03
  -1.3758434e-03
  -1.4045430e-03
  -1.4314324e-03
  -1.4566260e-03
  -1.4801564e-03
  -1.5019745e-03
  -1.5219457e-03
  -1.5398322e-03
  -1.5553046e-03
  -1.5679823e-03
  -1.5774491e-03
  -1.5832875e-03
  -1.5851303e-03
  -1.5826660e-03
  -1.5756281e-03
  -1.5637991e-03
  -1.5469952e-03
  -1.5250587e-03
  -1.4978823e-03
  -1.4654400e-03
  -1.4277999e-03
  -1.3851483e-03
  -1.3377721e-03
  -1.2860304e-03
  -1.2303067e-03
  -1.1709709e-03
  -1.1083317e-03
  -1.0426353e-03
  -9.7406519e-04
  -9.0275748e-04
  -8.2882230e-04
  -7.5237660e-04
  -6.7356046e-04
  -5.9255612e-04
  -5.0960429e-04
  -4.2500008e-04
  -3.3907806e-04
  -2.5219590e-04
  -1.6471670e-04
  -7.6985907e-05
   1.0671446e-05
   9.7945286e-05
   1.8454594e-04
   2.7022588e-04
   3.5479201e-04
   4.3812191e-04
   5.2018160e-04
   6.0102139e-04
   6.8074191e-04
   7.5945333e-04
   8.3723861e-04
   9.1412358e-04
   9.9005657e-04
   1.0649016e-03
   1.1384573e-03
   1.2104695e-03
   1.2806267e-03
   1.3485739e-03
   1.4139412e-03
   1.4763533e-03
   1.5354524e-03
   1.5909368e-03
   1.6425684e-03
   1.6901540e-03
   1.7335386e-03
   1.7725877e-03
   1.8071814e-03
   1.8372301e-03
   1.8627202e-03
   1.8837291e-03
   1.9004459e-03
   1.9131454e-03
   1.9221485e-03
   1.9277502e-03
   1.9301887e-03
   1.9296039e-03
   1.9260530e-03
   1.9195441e-03
   1.9100855e-03
   1.8977151e-03
   1.8825418e-03
   1.8647561e-03
   1.8446080e-03
   1.8223832e-03
   1.7983674e-03
   1.7728134e-03
   1.7459049e-03
   1.7177574e-03
   1.6884254e-03
   1.6579266e-03
   1.6262568e-03
   1.5934161e-03
   1.5594017e-03
   1.5242000e-03
   1.4877839e-03
   1.4501057e-03
   1.4110920e-03
   1.3706640e-03
   1.3287658e-03
   1.2853798e-03
   1.2405481e-03
   1.1943810e-03
   1.1470497e-03
   1.0987596e-03
   1.0497269e-03
   1.0001585e-03
   9.5024866e-04
   9.0017565e-04
   8.5011216e-04
   8.0022818e-04
   7.5069236e-04
   7.0165565e-04
   6.5325948e-04
   6.0563171e-04
   5.5889200e-04
   5.1314644e-04
   4.6849429e-04
   4.2499405e-04
   3.8266067e-04
   3.4145063e-04
   3.0127145e-04
   2.6200074e-04
   2.2354057e-04
   1.8582160e-04
   1.4882885e-04
   1.1260312e-04
   7.7215148e-05
   4.2724758e-05
   9.1809110e-06
  -2.3393272e-05
  -5.5008670e-05
  -8.5682964e-05
  -1.1541071e-04
  -1.4415112e-04
  -1.7182530e-04
  -1.9829455e-04
  -2.2337661e-04
  -2.4686614e-04
  -2.6854827e-04
  -2.8819314e-04
  -3.0558182e-04
  -3.2050757e-04
  -3.3278001e-04
  -3.4223729e-04
  -3.4875566e-04
  -3.5224265e-04
  -3.5264520e-04
  -3.4995108e-04
  -3.4418206e-04
  -3.3540204e-04
  -3.2371848e-04
  -3.0926871e-04
  -2.9220916e-04
  -2.7270436e-04
  -2.5090256e-04
  -2.2693567e-04
  -2.0092882e-04
  -1.7300168e-04
  -1.4327257e-04
  -1.1188021e-04
  -7.8967395e-05
  -4.4670120e-05
  -9.1121471e-06
   2.7593647e-05
   6.5353424e-05
   1.0406791e-04
   1.4363645e-04
   1.8394891e-04
   2.2489783e-04
   2.6639483e-04
   3.0838957e-04
   3.5085351e-04
   3.9378800e-04
   4.3720257e-04
   4.8107680e-04
   5.2534135e-04
   5.6987926e-04
   6.1450284e-04
   6.5896051e-04
   7.0297074e-04
   7.4623571e-04
   7.8844805e-04
   8.2932082e-04
   8.6860105e-04
   9.0605347e-04
   9.4146729e-04
   9.7466298e-04
   1.0054787e-03
   1.0337594e-03
   1.0593773e-03
   1.0822290e-03
   1.1022411e-03
   1.1193809e-03
   1.1336580e-03
   1.1451049e-03
   1.1537775e-03
   1.1597396e-03
   1.1630471e-03
   1.1637570e-03
   1.1619428e-03
   1.1576915e-03
   1.1511160e-03
   1.1423754e-03
   1.1316602e-03
   1.1191783e-03
   1.1051542e-03
   1.0898055e-03
   1.0733226e-03
   1.0558808e-03
   1.0376313e-03
   1.0186868e-03
   9.9913578e-04
   9.7905299e-04
   9.5849557e-04
   9.3753559e-04
   9.1627914e-04
   8.9487038e-04
   8.7348065e-04
   8.5228948e-04
   8.3144374e-04
   8.1104272e-04
   7.9113129e-04
   7.7171489e-04
   7.5280168e-04
   7.3444198e-04
   7.1675548e-04
   6.9995431e-04
   6.8433633e-04
   6.7024288e-04
   6.5803164e-04
   6.4805077e-04
   6.4059673e-04
   6.3590209e-04
   6.3415180e-04
   6.3547778e-04
   6.3994666e-04
   6.4757070e-04
   6.5830364e-04
   6.7201493e-04
   6.8849650e-04
   7.0747907e-04
   7.2864712e-04
   7.5167018e-04
   7.7625041e-04
   8.0214303e-04
   8.2916714e-04
   8.5721124e-04
   8.8620460e-04
   9.1607923e-04
   9.4674128e-04
   9.7805612e-04
   1.0098238e-03
   1.0417956e-03
   1.0736993e-03
   1.1052643e-03
   1.1362419e-03
   1.1664266e-03
   1.1956525e-03
   1.2237959e-03
   1.2507779e-03
   1.2765508e-03
   1.3010957e-03
   1.3244302e-03
   1.3465856e-03
   1.3675823e-03
   1.3874216e-03
   1.4060791e-03
   1.4234964e-03
   1.4395985e-03
   1.4543135e-03
   1.4675828e-03
   1.4793643e-03
   1.4896198e-03
   1.4983033e-03
   1.5053439e-03
   1.5106288e-03
   1.5139934e-03
   1.5152391e-03
   1.5141348e-03
   1.5104207e-03
   1.5038398e-03
   1.4941649e-03
   1.4811975e-03
   1.4647867e-03
   1.4448589e-03
   1.4214170e-03
   1.3945384e-03
   1.3643958e-03
   1.3312491e-03
   1.2954205e-03
   1.2572731e-03
   1.2171742e-03
   1.1754487e-03
   1.1323537e-03
   1.0880742e-03
   1.0427299e-03
   9.9640630e-04
   9.4918924e-04
   9.0120515e-04
   8.5262811e-04
   8.0368388e-04
   7.5463629e-04
   7.0576414e-04
   6.5732718e-04
   6.0955796e-04
   5.6265370e-04
   5.1677214e-04
   4.7203703e-04
   4.2853815e-04
   3.8632173e-04
   3.4537552e-04
   3.0561794e-04
   2.6689122e-04
   2.2897776e-04
   1.9162462e-04
   1.5456931e-04
   1.1757248e-04
   8.0451895e-05
   4.3087872e-05
   5.4192131e-06
  -3.2554080e-05
  -7.0777610e-05
  -1.0916842e-04
  -1.4762994e-04
  -1.8605611e-04
  -2.2433268e-04
  -2.6234541e-04
  -2.9997191e-04
  -3.3706258e-04
  -3.7344062e-04
  -4.0892107e-04
  -4.4330810e-04
  -4.7640180e-04
  -5.0802264e-04
  -5.3801830e-04
  -5.6626231e-04
  -5.9267716e-04
  -6.1724243e-04
  -6.3999486e-04
  -6.6102963e-04
  -6.8048275e-04
  -6.9850109e-04
  -7.1522066e-04
  -7.3075568e-04
  -7.4519592e-04
  -7.5862434e-04
  -7.7113885e-04
  -7.8288362e-04
  -7.9404768e-04
  -8.0485950e-04
  -8.1557204e-04
  -8.2643282e-04
  -8.3764856e-04
  -8.4938108e-04
  -8.6173376e-04
  -8.7474194e-04
  -8.8839068e-04
  -9.0261604e-04
  -9.1729156e-04
  -9.3223500e-04
  -9.4721787e-04
  -9.6194779e-04
  -9.7608339e-04
  -9.8926021e-04
  -1.0010975e-03
  -1.0112143e-03
  -1.0192763e-03
  -1.0250072e-03
  -1.0281991e-03
  -1.0287417e-03
  -1.0266256e-03
  -1.0219092e-03
  -1.0146986e-03
  -1.0051203e-03
  -9.9328439e-04
  -9.7926438e-04
  -9.6309561e-04
  -9.4479031e-04
  -9.2436345e-04
  -9.0184222e-04
  -8.7728510e-04
  -8.5080362e-04
  -8.2256641e-04
  -7.9278834e-04
  -7.6172917e-04
  -7.2966362e-04
  -6.9684464e-04
  -6.6346943e-04
  -6.2966311e-04
  -5.9547735e-04
  -5.6091760e-04
  -5.2597570e-04
  -4.9065164e-04
  -4.5495495e-04
  -4.1888563e-04
  -3.8240287e-04
  -3.4539516e-04
  -3.0768706e-04
  -2.6905826e-04
  -2.2928435e-04
  -1.8818175e-04
  -1.4564301e-04
  -1.0163686e-04
  -5.6220410e-05
  -9.5337402e-06
   3.8219152e-05
   8.6777151e-05
   1.3582338e-04
   1.8502193e-04
   2.3404912e-04
   2.8259624e-04
   3.3039129e-04
   3.7720988e-04
   4.2284665e-04
   4.6709080e-04
   5.0973425e-04
   5.5056078e-04
   5.8935550e-04
   6.2594705e-04
   6.6023481e-04
   6.9219020e-04
   7.2186083e-04
   7.4934326e-04
   7.7473676e-04
   7.9811069e-04
   8.1948410e-04
   8.3881482e-04
   8.5601718e-04
   8.7097149e-04
   8.8354584e-04
   8.9363144e-04
   9.0117931e-04
   9.0620851e-04
   9.0883327e-04
   9.0925214e-04
   9.0770721e-04
   9.0443238e-04
   8.9963710e-04
   8.9348456e-04
   8.8610668e-04
   8.7763266e-04
   8.6820938e-04
   8.5798099e-04
   8.4705901e-04
   8.3548696e-04
   8.2321860e-04
   8.1012066e-04
   7.9600817e-04
   7.8070162e-04
   7.6405822e-04
   7.4598683e-04
   7.2645076e-04
   7.0546494e-04
   6.8307699e-04
   6.5937258e-04
   6.3448363e-04
   6.0858422e-04
   5.8186474e-04
   5.5450607e-04
   5.2665509e-04
   4.9839612e-04
   4.6974411e-04
   4.4067323e-04
   4.1115356e-04
   3.8117557e-04
   3.5077327e-04
   3.2002554e-04
   2.8902893e-04
   2.5786097e-04
   2.2654340e-04
   1.9502864e-04
   1.6321605e-04
   1.3098050e-04
   9.8206402e-05
   6.4828473e-05
   3.0856233e-05
  -3.6300776e-06
  -3.8479503e-05
  -7.3486685e-05
  -1.0842315e-04
  -1.4308218e-04
  -1.7729785e-04
  -2.1098314e-04
  -2.4413395e-04
  -2.7680877e-04
  -3.0908648e-04
  -3.4105819e-04
  -3.7280687e-04
  -4.0441274e-04
  -4.3596422e-04
  -4.6757282e-04
  -4.9935278e-04
  -5.3139385e-04
  -5.6373684e-04
  -5.9636678e-04
  -6.2920888e-04
  -6.6215025e-04
  -6.9507531e-04
  -7.2786709e-04
  -7.6039503e-04
  -7.9251770e-04
  -8.2408006e-04
  -8.5490123e-04
  -8.8480578e-04
  -9.1365906e-04
  -9.4137540e-04
  -9.6790993e-04
  -9.9325311e-04
  -1.0174022e-03
  -1.0403301e-03
  -1.0619728e-03
  -1.0822419e-03
  -1.1010381e-03
  -1.1182731e-03
  -1.1338802e-03
  -1.1478214e-03
  -1.1600788e-03
  -1.1706418e-03
  -1.1794803e-03
  -1.1865522e-03
  -1.1918098e-03
  -1.1952071e-03
  -1.1967071e-03
  -1.1963059e-03
  -1.1940348e-03
  -1.1899535e-03
  -1.1841464e-03
  -1.1767182e-03
  -1.1677790e-03
  -1.1574201e-03
  -1.1457120e-03
  -1.1327025e-03
  -1.1184282e-03
  -1.1029339e-03
  -1.0863001e-03
  -1.0686407e-03
  -1.0501002e-03
  -1.0308320e-03
  -1.0109791e-03
  -9.9066099e-04
  -9.6997709e-04
  -9.4901712e-04
  -9.2787083e-04
  -9.0662798e-04
  -8.8536609e-04
  -8.6414364e-04
  -8.4299055e-04
  -8.2192314e-04
  -8.0097268e-04
  -7.8021126e-04
  -7.5975992e-04
  -7.3980089e-04
  -7.2054769e-04
  -7.0220023e-04
  -6.8492036e-04
  -6.6882910e-04
  -6.5399039e-04
  -6.4042733e-04
  -6.2814809e-04
  -6.1715811e-04
  -6.0745603e-04
  -5.9904457e-04
  -5.9192781e-04
  -5.8611391e-04
  -5.8161102e-04
  -5.7843003e-04
  -5.7657230e-04
  -5.7602423e-04
  -5.7673686e-04
  -5.7862587e-04
  -5.8157158e-04
  -5.8544072e-04
  -5.9010136e-04
  -5.9544471e-04
  -6.0139597e-04
  -6.0792795e-04
  -6.1505287e-04
  -6.2282242e-04
  -6.3133180e-04
  -6.4071157e-04
  -6.5110451e-04
  -6.6263848e-04
  -6.7539235e-04
  -6.8937020e-04
  -7.0448771e-04
  -7.2057217e-04
  -7.3738421e-04
  -7.5464641e-04
  -7.7205140e-04
  -7.8928095e-04
  -8.0603044e-04
  -8.2202513e-04
  -8.3703929e-04
  -8.5093010e-04
  -8.6364045e-04
  -8.7518530e-04
  -8.8562992e-04
  -8.9504777e-04
  -9.0347283e-04
  -9.1088335e-04
  -9.1719364e-04
  -9.2227180e-04
  -9.2597910e-04
  -9.2820130e-04
  -9.2886361e-04
  -9.2794971e-04
  -9.2548815e-04
  -9.2152925e-04
  -9.1613286e-04
  -9.0936425e-04
  -9.0128191e-04
  -8.9194158e-04
  -8.8139767e-04
  -8.6970459e-04
  -8.5690856e-04
  -8.4305175e-04
  -8.2817631e-04
  -8.1233393e-04
  -7.9558717e-04
  -7.7802034e-04
  -7.5973000e-04
  -7.4080727e-04
  -7.2132424e-04
  -7.0132713e-04
  -6.8082546e-04
  -6.5979885e-04
  -6.3820649e-04
  -6.1598853e-04
  -5.9306747e-04
  -5.6934946e-04
  -5.4472979e-04
  -5.1910645e-04
  -4.9239241e-04
  -4.6453735e-04
  -4.3555623e-04
  -4.0553609e-04
  -3.7463740e-04
  -3.4309544e-04
  -3.1119308e-04
  -2.7921049e-04
  -2.4740062e-04
  -2.1595385e-04
  -1.8497765e-04
  -1.5451143e-04
  -1.2456472e-04
  -9.5125288e-05
  -6.6191765e-05
  -3.7796794e-05
  -1.0001572e-05
   1.7120460e-05
   4.3483625e-05
   6.9006324e-05
   9.3631438e-05
   1.1733449e-04
   1.4012091e-04
   1.6201383e-04
   1.8304180e-04
   2.0323067e-04
   2.2260355e-04
   2.4118900e-04
   2.5903735e-04
   2.7622474e-04
   2.9284367e-04
   3.0897980e-04
   3.2468483e-04
   3.3995873e-04
   3.5474985e-04
   3.6896705e-04
   3.8249747e-04
   3.9523230e-04
   4.0707907e-04
   4.1797249e-04
   4.2787448e-04
   4.3678778e-04
   4.4475588e-04
   4.5186585e-04
   4.5823734e-04
   4.6401861e-04
   4.6934836e-04
   4.7433132e-04
   4.7902052e-04
   4.8341053e-04
   4.8743606e-04
   4.9100872e-04
   4.9404011e-04
   4.9646767e-04
   4.9826012e-04
   4.9940930e-04
   4.9989481e-04
   4.9968402e-04
   4.9871299e-04
   4.9690286e-04
   4.9419107e-04
   4.9057489e-04
   4.8609648e-04
   4.8084697e-04
   4.7495555e-04
   4.6855957e-04
   4.6177056e-04
   4.5468644e-04
   4.4739288e-04
   4.3994564e-04
   4.3236921e-04
   4.2467310e-04
   4.1685186e-04
   4.0888920e-04
   4.0077421e-04
   3.9250691e-04
   3.8407777e-04
   3.7545279e-04
   3.6657077e-04
   3.5735149e-04
   3.4770925e-04
   3.3758693e-04
   3.2698047e-04
   3.1593881e-04
   3.0455036e-04
   2.9294023e-04
   2.8124306e-04
   2.6957445e-04
   2.5801193e-04
   2.4659491e-04
   2.3529758e-04
   2.2403289e-04
   2.1267163e-04
   2.0107102e-04
   1.8907874e-04
   1.7657375e-04
   1.6348261e-04
   1.4978763e-04
   1.3552283e-04
   1.2078339e-04
   1.0570260e-04
   9.0440930e-05
   7.5169742e-05
   6.0078071e-05
   4.5373994e-05
   3.1302306e-05
   1.8136363e-05
   6.1821605e-06
  -4.2570273e-06
  -1.2920084e-05
  -1.9638373e-05
  -2.4338456e-05
  -2.7055691e-05
  -2.7923357e-05
  -2.7142730e-05
  -2.4934126e-05
  -2.1521942e-05
  -1.7103375e-05
  -1.1806263e-05
  -5.6659640e-06
   1.3610400e-06
   9.3930675e-06
   1.8596036e-05
   2.9135862e-05
   4.1139024e-05
   5.4700720e-05
   6.9891669e-05
   8.6766271e-05
   1.0537484e-04
   1.2577995e-04
   1.4804006e-04
   1.7218646e-04
   1.9822187e-04
   2.2612589e-04
   2.5584684e-04
   2.8731400e-04
   3.2047025e-04
   3.5529112e-04
   3.9178340e-04
   4.2999877e-04
   4.7002291e-04
   5.1193878e-04
   5.5578445e-04
   6.0154634e-04
   6.4914419e-04
   6.9843522e-04
   7.4923310e-04
   8.0134200e-04
   8.5456472e-04
   9.0871087e-04
   9.6360228e-04
   1.0190744e-03
   1.0749572e-03
   1.1310645e-03
   1.1871772e-03
   1.2430274e-03
   1.2982846e-03
   1.3525776e-03
   1.4055243e-03
   1.4567886e-03
   1.5061259e-03
   1.5534300e-03
   1.5987404e-03
   1.6422284e-03
   1.6841347e-03
   1.7247164e-03
   1.7641776e-03
   1.8026173e-03
   1.8399909e-03
   1.8761282e-03
   1.9107532e-03
   1.9435300e-03
   1.9741146e-03
   2.0022049e-03
   2.0275426e-03
   2.0499156e-03
   2.0691525e-03
   2.0851132e-03
   2.0976781e-03
   2.1067613e-03
   2.1123345e-03
   2.1144221e-03
   2.1130907e-03
   2.1084382e-03
   2.1005680e-03
   2.0895427e-03
   2.0753690e-03
   2.0579993e-03
   2.0373399e-03
   2.0132792e-03
   1.9857383e-03
   1.9547158e-03
   1.9203098e-03
   1.8827254e-03
   1.8422756e-03
   1.7993534e-03
   1.7543830e-03
   1.7077874e-03
   1.6599679e-03
   1.6112685e-03
   1.5619639e-03
   1.5122771e-03
   1.4623890e-03
   1.4124588e-03
   1.3626714e-03
   1.3132661e-03
   1.2645313e-03
   1.2168070e-03
   1.1704426e-03
   1.1257293e-03
   1.0828478e-03
   1.0418622e-03
   1.0027084e-03
   9.6524514e-04
   9.2931589e-04
   8.9481190e-04
   8.6169916e-04
   8.3004569e-04
   7.9999562e-04
   7.7174753e-04
   7.4551628e-04
   7.2151132e-04
   6.9991759e-04
   6.8090239e-04
   6.6461122e-04
   6.5117328e-04
   6.4069465e-04
   6.3324877e-04
   6.2886285e-04
   6.2750695e-04
   6.2911036e-04
   6.3358741e-04
   6.4086193e-04
   6.5089856e-04
   6.6373675e-04
   6.7947169e-04
   6.9823394e-04
   7.2016222e-04
   7.4536260e-04
   7.7386229e-04
   8.0559601e-04
   8.4038424e-04
   8.7792506e-04
   9.1779416e-04
   9.5946931e-04
   1.0023671e-03
   1.0458904e-03
   1.0894764e-03
   1.1326516e-03
   1.1750557e-03
   1.2164221e-03
   1.2565646e-03
   1.2953416e-03
   1.3325900e-03
   1.3680922e-03
   1.4015899e-03
   1.4327714e-03
   1.4613010e-03
   1.4868917e-03
   1.5093409e-03
   1.5285261e-03
   1.5444256e-03
   1.5570992e-03
   1.5666395e-03
   1.5731374e-03
   1.5766720e-03
   1.5772962e-03
   1.5750428e-03
   1.5699320e-03
   1.5619897e-03
   1.5512567e-03
   1.5377902e-03
   1.5216636e-03
   1.5029721e-03
   1.4818285e-03
   1.4583703e-03
   1.4327565e-03
   1.4051584e-03
   1.3757462e-03
   1.3446598e-03
   1.3119701e-03
   1.2776673e-03
   1.2416579e-03
   1.2037716e-03
   1.1638168e-03
   1.1216330e-03
   1.0771237e-03
   1.0302833e-03
   9.8121127e-04
   9.3008700e-04
   8.7715939e-04
   8.2273853e-04
   7.6718208e-04
   7.1087493e-04
   6.5421011e-04
   5.9755752e-04
   5.4123133e-04
   4.8546817e-04
   4.3043124e-04
   3.7624429e-04
   3.2301613e-04
   2.7087187e-04
   2.1999647e-04
   1.7064289e-04
   1.2309671e-04
   7.7663941e-05
   3.4650571e-05
  -5.6863637e-06
  -4.3151026e-05
  -7.7595177e-05
  -1.0891682e-04
  -1.3705748e-04
  -1.6198042e-04
  -1.8366391e-04
  -2.0209024e-04
  -2.1723903e-04
  -2.2907492e-04
  -2.3754078e-04
  -2.4255774e-04
  -2.4404419e-04
  -2.4193623e-04
  -2.3621208e-04
  -2.2691663e-04
  -2.1418044e-04
  -1.9822383e-04
  -1.7933102e-04
  -1.5781617e-04
  -1.3398665e-04
  -1.0809675e-04
  -8.0302893e-05
  -5.0662182e-05
  -1.9147422e-05
   1.4321626e-05
   4.9826560e-05
   8.7391861e-05
   1.2696313e-04
   1.6840164e-04
   2.1150341e-04
   2.5602772e-04
   3.0173520e-04
   3.4840555e-04
   3.9585381e-04
   4.4393446e-04
   4.9254958e-04
   5.4164341e-04
   5.9119011e-04
   6.4117064e-04
   6.9154965e-04
   7.4224418e-04
   7.9311414e-04
   8.4397322e-04
   8.9460246e-04
   9.4476931e-04
   9.9426434e-04
   1.0429175e-03
   1.0905956e-03
   1.1371966e-03
   1.1826375e-03
   1.2268300e-03
   1.2696584e-03
   1.3109732e-03
   1.3505975e-03
   1.3883369e-03
   1.4239819e-03
   1.4573163e-03
   1.4881252e-03
   1.5161911e-03
   1.5412908e-03
   1.5632082e-03
   1.5817542e-03
   1.5967820e-03
   1.6082126e-03
   1.6160624e-03
   1.6204483e-03
   1.6215703e-03
   1.6196867e-03
   1.6150764e-03
   1.6079950e-03
   1.5986520e-03
   1.5872091e-03
   1.5737916e-03
   1.5585177e-03
   1.5415247e-03
   1.5229937e-03
   1.5031503e-03
   1.4822624e-03
   1.4606088e-03
   1.4384602e-03
   1.4160423e-03
   1.3935279e-03
   1.3710176e-03
   1.3485494e-03
   1.3261057e-03
   1.3036443e-03
   1.2811230e-03
   1.2585420e-03
   1.2359595e-03
   1.2135009e-03
   1.1913428e-03
   1.1696797e-03
   1.1486762e-03
   1.1284452e-03
   1.1090328e-03
   1.0904229e-03
   1.0725610e-03
   1.0553953e-03
   1.0388988e-03
   1.0230904e-03
   1.0080450e-03
   9.9389306e-04
   9.8079512e-04
   9.6892252e-04
   9.5843573e-04
   9.4946940e-04
   9.4211328e-04
   9.3641361e-04
   9.3238128e-04
   9.3000540e-04
   9.2926285e-04
   9.3013052e-04
   9.3258799e-04
   9.3661081e-04
   9.4216360e-04
   9.4919196e-04
   9.5761974e-04
   9.6735854e-04
   9.7831180e-04
   9.9036392e-04
   1.0033762e-03
   1.0171895e-03
   1.0316134e-03
   1.0464385e-03
   1.0614554e-03
   1.0764736e-03
   1.0913151e-03
   1.1058274e-03
   1.1198773e-03
   1.1333588e-03
   1.1461820e-03
   1.1583021e-03
   1.1697164e-03
   1.1804602e-03
   1.1905866e-03
   1.2001704e-03
   1.2092686e-03
   1.2179072e-03
   1.2260848e-03
   1.2337863e-03
   1.2409942e-03
   1.2477234e-03
   1.2540350e-03
   1.2600257e-03
   1.2658070e-03
   1.2714740e-03
   1.2770717e-03
   1.2825823e-03
   1.2879325e-03
   1.2930174e-03
   1.2977297e-03
   1.3019933e-03
   1.3057835e-03
   1.3091427e-03
   1.3121727e-03
   1.3150205e-03
   1.3178560e-03
   1.3208480e-03
   1.3241323e-03
   1.3277934e-03
   1.3318652e-03
   1.3363245e-03
   1.3410994e-03
   1.3460960e-03
   1.3512244e-03
   1.3564087e-03
   1.3616092e-03
   1.3668438e-03
   1.3721953e-03
   1.3778106e-03
   1.3838843e-03
   1.3906271e-03
   1.3982198e-03
   1.4067741e-03
   1.4163089e-03
   1.4267726e-03
   1.4380699e-03
   1.4501071e-03
   1.4628174e-03
   1.4761819e-03
   1.4901978e-03
   1.5048693e-03
   1.5201894e-03
   1.5361338e-03
   1.5526371e-03
   1.5696178e-03
   1.5869806e-03
   1.6046073e-03
   1.6223509e-03
   1.6400497e-03
   1.6575254e-03
   1.6745904e-03
   1.6910801e-03
   1.7068803e-03
   1.7219489e-03
   1.7363157e-03
   1.7500651e-03
   1.7633004e-03
   1.7761086e-03
   1.7885225e-03
   1.8004958e-03
   1.8119073e-03
   1.8225696e-03
   1.8322485e-03
   1.8407049e-03
   1.8477400e-03
   1.8532248e-03
   1.8571307e-03
   1.8595405e-03
   1.8606231e-03
   1.8606081e-03
   1.8597500e-03
   1.8582730e-03
   1.8563392e-03
   1.8540422e-03
   1.8513820e-03
   1.8482609e-03
   1.8445073e-03
   1.8398929e-03
   1.8341511e-03
   1.8270276e-03
   1.8183251e-03
   1.8079253e-03
   1.7957957e-03
   1.7819674e-03
   1.7664990e-03
   1.7494368e-03
   1.7307955e-03
   1.7105618e-03
   1.6887246e-03
   1.6652868e-03
   1.6402795e-03
   1.6137668e-03
   1.5858423e-03
   1.5566123e-03
   1.5262005e-03
   1.4947538e-03
   1.4624407e-03
   1.4294340e-03
   1.3958834e-03
   1.3618935e-03
   1.3275037e-03
   1.2926883e-03
   1.2573751e-03
   1.2214907e-03
   1.1850053e-03
   1.1479622e-03
   1.1104771e-03
   1.0727378e-03
   1.0350011e-03
   9.9755820e-04
   9.6071097e-04
   9.2476948e-04
   8.9002750e-04
   8.5671077e-04
   8.2495801e-04
   7.9480731e-04
   7.6619066e-04
   7.3895711e-04
   7.1292306e-04
   6.8792123e-04
   6.6384419e-04
   6.4066065e-04
   6.1841278e-04
   5.9720801e-04
   5.7720002e-04
   5.5855065e-04
   5.4142037e-04
   5.2596558e-04
   5.1232637e-04
   5.0050544e-04
   4.9018729e-04
   4.8046345e-04
   4.6948028e-04
   4.5401461e-04
   4.2931198e-04
   3.8913416e-04
   3.2599992e-04
   2.3162292e-04
   9.7548173e-05
  -8.4376025e-05
  -3.2167579e-04
  -6.2105445e-04
  -9.8835583e-04
  -1.4286690e-03
  -1.9464287e-03
  -2.5455043e-03
  -3.2292752e-03
  -4.0006640e-03
  -4.8621771e-03
  -5.8159607e-03
  -6.8638764e-03
  -8.0075931e-03
  -9.2486800e-03
  -1.0588673e-02
  -1.2029102e-02
  -1.3571483e-02
  -1.5217283e-02
  -1.6967921e-02
  -1.8824740e-02
  -2.0788998e-02
  -2.2861879e-02
  -2.5044500e-02
  -2.7337873e-02
  -2.9742899e-02
  -3.2260369e-02
  -3.4890979e-02
  -3.7635341e-02
  -4.0494046e-02
  -4.3467715e-02
  -4.6557008e-02
  -4.9762632e-02
  -5.3085317e-02
  -5.6525781e-02
  -6.0084702e-02
  -6.3762684e-02
  -6.7560260e-02
  -7.1477902e-02
  -7.5516048e-02
  -7.9674783e-02
  -8.3953288e-02
  -8.8348999e-02
  -9.2856543e-02
  -9.7466440e-02
  -1.0216461e-01
  -1.0693253e-01
  -1.1174803e-01
  -1.1658668e-01
  -1.2142367e-01
  -1.2623526e-01
  -1.3099971e-01
  -1.3569776e-01
  -1.4031277e-01
  -1.4483035e-01
  -1.4923808e-01
  -1.5352518e-01
  -1.5768228e-01
  -1.6170122e-01
  -1.6557486e-01
  -1.6929700e-01
  -1.7286216e-01
  -1.7626550e-01
  -1.7950266e-01
  -1.8256966e-01
  -1.8546285e-01
  -1.8817883e-01
  -1.9071443e-01
  -1.9306675e-01
  -1.9523306e-01
  -1.9721084e-01
  -1.9899776e-01
  -2.0059162e-01
  -2.0199041e-01
  -2.0319227e-01
  -2.0419547e-01
  -2.0499842e-01
  -2.0559966e-01
  -2.0599776e-01
  -2.0619133e-01
  -2.0617900e-01
  -2.0595938e-01
  -2.0553108e-01
  -2.0489274e-01
  -2.0404307e-01
  -2.0298087e-01
  -2.0170503e-01
  -2.0021457e-01
  -1.9850859e-01
  -1.9658659e-01
  -1.9444903e-01
  -1.9209813e-01
  -1.8953892e-01
  -1.8678053e-01
  -1.8383664e-01
  -1.8072534e-01
  -1.7746833e-01
  -1.7408952e-01
  -1.7061315e-01
  -1.6706238e-01
  -1.6345834e-01
  -1.5981966e-01
  -1.5616240e-01
  -1.5250034e-01
  -1.4884531e-01
  -1.4520754e-01
  -1.4159587e-01
  -1.3801795e-01
  -1.3448042e-01
  -1.3098901e-01
  -1.2754854e-01
  -1.2416300e-01
  -1.2083545e-01
  -1.1756805e-01
  -1.1436190e-01
  -1.1121704e-01
  -1.0813232e-01
  -1.0510536e-01
  -1.0213253e-01
  -9.9208915e-02
  -9.6328344e-02
  -9.3483479e-02
  -9.0665892e-02
  -8.7866188e-02
  -8.5074132e-02
  -8.2278780e-02
  -7.9468575e-02
  -7.6631473e-02
  -7.3755035e-02
  -7.0826506e-02
  -6.7832884e-02
  -6.4760983e-02
  -6.1597453e-02
  -5.8328799e-02
  -5.4941361e-02
  -5.1421303e-02
  -4.7754607e-02
  -4.3927101e-02
  -3.9924364e-02
  -3.5731592e-02
  -3.1333386e-02
  -2.6713421e-02
  -2.1854035e-02
  -1.6736056e-02
  -1.1338847e-02
  -5.6405603e-03
   3.8141629e-04
   6.7498063e-03
   1.3486960e-02
   2.0614535e-02
   2.8153337e-02
   3.6123295e-02
   4.4543583e-02
   5.3432733e-02
   6.2808742e-02
   7.2689141e-02
   8.3091046e-02
   9.4031174e-02
   1.0552579e-01
   1.1759055e-01
   1.3024028e-01
   1.4348860e-01
   1.5734752e-01
   1.7182694e-01
   1.8693427e-01
   2.0267404e-01
   2.1904764e-01
   2.3605315e-01
   2.5368532e-01
   2.7193555e-01
   2.9079212e-01
   3.1024041e-01
   3.3026321e-01
   3.5084107e-01
   3.7195267e-01
   3.9357514e-01
   4.1568434e-01
   4.3825508e-01
   4.6126132e-01
   4.8467634e-01
   5.0847285e-01
   5.3262310e-01
   5.5709898e-01
   5.8187205e-01
   6.0691355e-01
   6.3219447e-01
   6.5768558e-01
   6.8335746e-01
   7.0918057e-01
   7.3512531e-01
   7.6116206e-01
   7.8726117e-01
   8.1339294e-01
   8.3952761e-01
   8.6563533e-01
   8.9168621e-01
   9.1765028e-01
   9.4349761e-01
   9.6919832e-01
   9.9472256e-01
   1.0200406e+00
   1.0451227e+00
   1.0699393e+00
   1.0944606e+00
   1.1186571e+00
   1.1424993e+00
   1.1659576e+00
   1.1890027e+00
   1.2116055e+00
   1.2337376e+00
   1.2553715e+00
   1.2764811e+00
   1.2970424e+00
   1.3170337e+00
   1.3364362e+00
   1.3552342e+00
   1.3734152e+00
   1.3909701e+00
   1.4078931e+00
   1.4241814e+00
   1.4398350e+00
   1.4548565e+00
   1.4692508e+00
   1.4830246e+00
   1.4961861e+00
   1.5087446e+00
   1.5207109e+00
   1.5320960e+00
   1.5429122e+00
   1.5531720e+00
   1.5628885e+00
   1.5720752e+00
   1.5807458e+00
   1.5889144e+00
   1.5965951e+00
   1.6038025e+00
   1.6105510e+00
   1.6168554e+00
   1.6227304e+00
   1.6281909e+00
   1.6332518e+00
   1.6379281e+00
   1.6422349e+00
   1.6461874e+00
   1.6498008e+00
   1.6530905e+00
   1.6560719e+00
   1.6587602e+00
   1.6611710e+00
   1.6633193e+00
   1.6652203e+00
   1.6668893e+00
   1.6683411e+00
   1.6695908e+00
   1.6706532e+00
   1.6715432e+00
   1.6722757e+00
   1.6728653e+00
   1.6733268e+00
   1.6736743e+00
   1.6739216e+00
   1.6740820e+00
   1.6741675e+00
   1.6741896e+00
   1.6741584e+00
   1.6740832e+00
   1.6739718e+00
   1.6738314e+00
   1.6736677e+00
   1.6734859e+00
   1.6732902e+00
   1.6730840e+00
   1.6728702e+00
   1.6726511e+00
   1.6724285e+00
   1.6722039e+00
   1.6719786e+00
   1.6717532e+00
   1.6715287e+00
   1.6713055e+00
   1.6710840e+00
   1.6708647e+00
   1.6706480e+00
   1.6704340e+00
   1.6702230e+00
   1.6700153e+00
   1.6698110e+00
   1.6696100e+00
   1.6694125e+00
   1.6692184e+00
   1.6690276e+00
   1.6688400e+00
   1.6686552e+00
   1.6684731e+00
   1.6682933e+00
   1.6681152e+00
   1.6679384e+00
   1.6677622e+00
   1.6675862e+00
   1.6674096e+00
   1.6672321e+00
   1.6670533e+00
   1.6668728e+00
   1.6666904e+00
   1.6665059e+00
   1.6663193e+00
   1.6661303e+00
   1.6659390e+00
   1.6657453e+00
   1.6655494e+00
   1.6653512e+00
   1.6651509e+00
   1.6649487e+00
   1.6647448e+00
   1.6645392e+00
   1.6643323e+00
   1.6641240e+00
   1.6639145e+00
   1.6637036e+00
   1.6634915e+00
   1.6632781e+00
   1.6630633e+00
   1.6628472e+00
   1.6626300e+00
   1.6624117e+00
   1.6621926e+00
   1.6619729e+00
   1.6617526e+00
   1.6615318e+00
   1.6613107e+00
   1.6610890e+00
   1.6608667e+00
   1.6606438e+00
   1.6604201e+00
   1.6601956e+00
   1.6599703e+00
   1.6597444e+00
   1.6595179e+00
   1.6592909e+00
   1.6590637e+00
   1.6588363e+00
   1.6586090e+00
   1.6583818e+00
   1.6581553e+00
   1.6579298e+00
   1.6577059e+00
   1.6574841e+00
   1.6572650e+00
   1.6570493e+00
   1.6568374e+00
   1.6566299e+00
   1.6564269e+00
   1.6562289e+00
   1.6560359e+00
   1.6558480e+00
   1.6556653e+00
   1.6554876e+00
   1.6553150e+00
   1.6551472e+00
   1.6549840e+00
   1.6548253e+00
   1.6546708e+00
   1.6545204e+00
   1.6543740e+00
   1.6542314e+00
   1.6540927e+00
   1.6539578e+00
   1.6538266e+00
   1.6536992e+00
   1.6535753e+00
   1.6534548e+00
   1.6533373e+00
   1.6532226e+00
   1.6531103e+00
   1.6530001e+00
   1.6528918e+00
   1.6527853e+00
   1.6526805e+00
   1.6525774e+00
   1.6524760e+00
   1.6523765e+00
   1.6522787e+00
   1.6521827e+00
   1.6520881e+00
   1.6519949e+00
   1.6519026e+00
   1.6518110e+00
   1.6517198e+00
   1.6516287e+00
   1.6515375e+00
   1.6514458e+00
   1.6513535e+00
   1.6512601e+00
   1.6511654e+00
   1.6510689e+00
   1.6509702e+00
   1.6508688e+00
   1.6507644e+00
   1.6506565e+00
   1.6505451e+00
   1.6504300e+00
   1.6503110e+00
   1.6501883e+00
   1.6500616e+00
   1.6499311e+00
   1.6497968e+00
   1.6496587e+00
   1.6495168e+00
   1.6493711e+00
   1.6492218e+00
   1.6490685e+00
   1.6489113e+00
   1.6487498e+00
   1.6485837e+00
   1.6484127e+00
   1.6482366e+00
   1.6480553e+00
   1.6478688e+00
   1.6476774e+00
   1.6474813e+00
   1.6472810e+00
   1.6470772e+00
   1.6468702e+00
   1.6466605e+00
   1.6464485e+00
   1.6462343e+00
   1.6460183e+00
   1.6458005e+00
   1.6455810e+00
   1.6453600e+00
   1.6451378e+00
   1.6449145e+00
   1.6446904e+00
   1.6444658e+00
   1.6442412e+00
   1.6440168e+00
   1.6437931e+00
   1.6435703e+00
   1.6433489e+00
   1.6431291e+00
   1.6429110e+00
   1.6426950e+00
   1.6424812e+00
   1.6422698e+00
   1.6420609e+00
   1.6418547e+00
   1.6416514e+00
   1.6414511e+00
   1.6412539e+00
   1.6410598e+00
   1.6408688e+00
   1.6406808e+00
   1.6404959e+00
   1.6403142e+00
   1.6401356e+00
   1.6399601e+00
   1.6397878e+00
   1.6396188e+00
   1.6394531e+00
   1.6392909e+00
   1.6391326e+00
   1.6389785e+00
   1.6388290e+00
   1.6386845e+00
   1.6385455e+00
   1.6384121e+00
   1.6382844e+00
   1.6381624e+00
   1.6380458e+00
   1.6379343e+00
   1.6378275e+00
   1.6377250e+00
   1.6376263e+00
   1.6375311e+00
   1.6374389e+00
   1.6373495e+00
   1.6372625e+00
   1.6371777e+00
   1.6370947e+00
   1.6370135e+00
   1.6369336e+00
   1.6368550e+00
   1.6367772e+00
   1.6367000e+00
   1.6366232e+00
   1.6365463e+00
   1.6364691e+00
   1.6363913e+00
   1.6363128e+00
   1.6362334e+00
   1.6361529e+00
   1.6360713e+00
   1.6359884e+00
   1.6359042e+00
   1.6358183e+00
   1.6357308e+00
   1.6356415e+00
   1.6355501e+00
   1.6354567e+00
   1.6353612e+00
   1.6352635e+00
   1.6351636e+00
   1.6350614e+00
   1.6349569e+00
   1.6348501e+00
   1.6347410e+00
   1.6346294e+00
   1.6345153e+00
   1.6343986e+00
   1.6342792e+00
   1.6341567e+00
   1.6340310e+00
   1.6339020e+00
   1.6337693e+00
   1.6336328e+00
   1.6334923e+00
   1.6333476e+00
   1.6331986e+00
   1.6330452e+00
   1.6328874e+00
   1.6327252e+00
   1.6325588e+00
   1.6323883e+00
   1.6322140e+00
   1.6320361e+00
   1.6318549e+00
   1.6316706e+00
   1.6314834e+00
   1.6312936e+00
   1.6311014e+00
   1.6309071e+00
   1.6307109e+00
   1.6305131e+00
   1.6303142e+00
   1.6301143e+00
   1.6299137e+00
   1.6297126e+00
   1.6295112e+00
   1.6293095e+00
   1.6291079e+00
   1.6289064e+00
   1.6287053e+00
   1.6285050e+00
   1.6283056e+00
   1.6281076e+00
   1.6279111e+00
   1.6277163e+00
   1.6275235e+00
   1.6273327e+00
   1.6271440e+00
   1.6269576e+00
   1.6267734e+00
   1.6265917e+00
   1.6264125e+00
   1.6262359e+00
   1.6260619e+00
   1.6258908e+00
   1.6257227e+00
   1.6255576e+00
   1.6253958e+00
   1.6252372e+00
   1.6250822e+00
   1.6249307e+00
   1.6247830e+00
   1.6246393e+00
   1.6245000e+00
   1.6243653e+00
   1.6242355e+00
   1.6241108e+00
   1.6239914e+00
   1.6238775e+00
   1.6237691e+00
   1.6236661e+00
   1.6235684e+00
   1.6234760e+00
   1.6233887e+00
   1.6233063e+00
   1.6232285e+00
   1.6231552e+00
   1.6230860e+00
   1.6230207e+00
   1.6229589e+00
   1.6229003e+00
   1.6228446e+00
   1.6227917e+00
   1.6227414e+00
   1.6226935e+00
   1.6226480e+00
   1.6226046e+00
   1.6225632e+00
   1.6225234e+00
   1.6224851e+00
   1.6224479e+00
   1.6224115e+00
   1.6223758e+00
   1.6223406e+00
   1.6223058e+00
   1.6222711e+00
   1.6222365e+00
   1.6222017e+00
   1.6221666e+00
   1.6221309e+00
   1.6220945e+00
   1.6220573e+00
   1.6220189e+00
   1.6219793e+00
   1.6219382e+00
   1.6218955e+00
   1.6218508e+00
   1.6218041e+00
   1.6217551e+00
   1.6217034e+00
   1.6216487e+00
   1.6215907e+00
   1.6215290e+00
   1.6214632e+00
   1.6213929e+00
   1.6213179e+00
   1.6212380e+00
   1.6211529e+00
   1.6210626e+00
   1.6209670e+00
   1.6208661e+00
   1.6207599e+00
   1.6206482e+00
   1.6205312e+00
   1.6204087e+00
   1.6202809e+00
   1.6201478e+00
   1.6200094e+00
   1.6198658e+00
   1.6197171e+00
   1.6195635e+00
   1.6194049e+00
   1.6192415e+00
   1.6190735e+00
   1.6189008e+00
   1.6187235e+00
   1.6185419e+00
   1.6183561e+00
   1.6181662e+00
   1.6179723e+00
   1.6177747e+00
   1.6175734e+00
   1.6173686e+00
   1.6171604e+00
   1.6169490e+00
   1.6167346e+00
   1.6165176e+00
   1.6162982e+00
   1.6160769e+00
   1.6158539e+00
   1.6156297e+00
   1.6154044e+00
   1.6151783e+00
   1.6149518e+00
   1.6147249e+00
   1.6144980e+00
   1.6142714e+00
   1.6140453e+00
   1.6138202e+00
   1.6135965e+00
   1.6133747e+00
   1.6131552e+00
   1.6129386e+00
   1.6127251e+00
   1.6125151e+00
   1.6123087e+00
   1.6121061e+00
   1.6119072e+00
   1.6117122e+00
   1.6115210e+00
   1.6113339e+00
   1.6111510e+00
   1.6109724e+00
   1.6107984e+00
   1.6106291e+00
   1.6104649e+00
   1.6103058e+00
   1.6101521e+00
   1.6100039e+00
   1.6098614e+00
   1.6097245e+00
   1.6095933e+00
   1.6094678e+00
   1.6093477e+00
   1.6092331e+00
   1.6091240e+00
   1.6090201e+00
   1.6089214e+00
   1.6088280e+00
   1.6087396e+00
   1.6086563e+00
   1.6085779e+00
   1.6085043e+00
   1.6084355e+00
   1.6083711e+00
   1.6083109e+00
   1.6082546e+00
   1.6082017e+00
   1.6081518e+00
   1.6081047e+00
   1.6080600e+00
   1.6080175e+00
   1.6079769e+00
   1.6079382e+00
   1.6079010e+00
   1.6078650e+00
   1.6078300e+00
   1.6077956e+00
   1.6077611e+00
   1.6077262e+00
   1.6076903e+00
   1.6076530e+00
   1.6076141e+00
   1.6075734e+00
   1.6075307e+00
   1.6074861e+00
   1.6074395e+00
   1.6073909e+00
   1.6073405e+00
   1.6072880e+00
   1.6072336e+00
   1.6071771e+00
   1.6071183e+00
   1.6070572e+00
   1.6069934e+00
   1.6069269e+00
   1.6068572e+00
   1.6067842e+00
   1.6067074e+00
   1.6066267e+00
   1.6065417e+00
   1.6064526e+00
   1.6063591e+00
   1.6062614e+00
   1.6061594e+00
   1.6060532e+00
   1.6059428e+00
   1.6058282e+00
   1.6057094e+00
   1.6055867e+00
   1.6054599e+00
   1.6053292e+00
   1.6051947e+00
   1.6050564e+00
   1.6049146e+00
   1.6047694e+00
   1.6046209e+00
   1.6044693e+00
   1.6043148e+00
   1.6041576e+00
   1.6039979e+00
   1.6038358e+00
   1.6036715e+00
   1.6035055e+00
   1.6033380e+00
   1.6031694e+00
   1.6030003e+00
   1.6028312e+00
   1.6026626e+00
   1.6024949e+00
   1.6023286e+00
   1.6021640e+00
   1.6020013e+00
   1.6018408e+00
   1.6016824e+00
   1.6015264e+00
   1.6013726e+00
   1.6012212e+00
   1.6010720e+00
   1.6009251e+00
   1.6007805e+00
   1.6006384e+00
   1.6004990e+00
   1.6003624e+00
   1.6002290e+00
   1.6000991e+00
   1.5999732e+00
   1.5998518e+00
   1.5997353e+00
   1.5996241e+00
   1.5995183e+00
   1.5994181e+00
   1.5993235e+00
   1.5992346e+00
   1.5991513e+00
   1.5990734e+00
   1.5990010e+00
   1.5989339e+00
   1.5988719e+00
   1.5988150e+00
   1.5987629e+00
   1.5987157e+00
   1.5986733e+00
   1.5986356e+00
   1.5986027e+00
   1.5985747e+00
   1.5985515e+00
   1.5985331e+00
   1.5985195e+00
   1.5985105e+00
   1.5985057e+00
   1.5985047e+00
   1.5985072e+00
   1.5985124e+00
   1.5985199e+00
   1.5985291e+00
   1.5985394e+00
   1.5985502e+00
   1.5985610e+00
   1.5985711e+00
   1.5985803e+00
   1.5985880e+00
   1.5985941e+00
   1.5985982e+00
   1.5986002e+00
   1.5985999e+00
   1.5985972e+00
   1.5985920e+00
   1.5985840e+00
   1.5985728e+00
   1.5985582e+00
   1.5985395e+00
   1.5985164e+00
   1.5984884e+00
   1.5984548e+00
   1.5984152e+00
   1.5983692e+00
   1.5983164e+00
   1.5982564e+00
   1.5981891e+00
   1.5981144e+00
   1.5980324e+00
   1.5979432e+00
   1.5978470e+00
   1.5977440e+00
   1.5976344e+00
   1.5975184e+00
   1.5973962e+00
   1.5972678e+00
   1.5971334e+00
   1.5969929e+00
   1.5968463e+00
   1.5966936e+00
   1.5965346e+00
   1.5963693e+00
   1.5961976e+00
   1.5960194e+00
   1.5958349e+00
   1.5956441e+00
   1.5954473e+00
   1.5952450e+00
   1.5950376e+00
   1.5948256e+00
   1.5946098e+00
   1.5943907e+00
   1.5941690e+00
   1.5939453e+00
   1.5937200e+00
   1.5934937e+00
   1.5932668e+00
   1.5930396e+00
   1.5928124e+00
   1.5925854e+00
   1.5923588e+00
   1.5921329e+00
   1.5919080e+00
   1.5916844e+00
   1.5914625e+00
   1.5912430e+00
   1.5910264e+00
   1.5908134e+00
   1.5906045e+00
   1.5904004e+00
   1.5902013e+00
   1.5900079e+00
   1.5898202e+00
   1.5896386e+00
   1.5894633e+00
   1.5892941e+00
   1.5891311e+00
   1.5889742e+00
   1.5888232e+00
   1.5886779e+00
   1.5885380e+00
   1.5884034e+00
   1.5882740e+00
   1.5881495e+00
   1.5880302e+00
   1.5879159e+00
   1.5878067e+00
   1.5877028e+00
   1.5876042e+00
   1.5875109e+00
   1.5874231e+00
   1.5873407e+00
   1.5872640e+00
   1.5871929e+00
   1.5871274e+00
   1.5870677e+00
   1.5870136e+00
   1.5869648e+00
   1.5869212e+00
   1.5868824e+00
   1.5868479e+00
   1.5868174e+00
   1.5867905e+00
   1.5867668e+00
   1.5867460e+00
   1.5867279e+00
   1.5867124e+00
   1.5866992e+00
   1.5866883e+00
   1.5866795e+00
   1.5866725e+00
   1.5866671e+00
   1.5866628e+00
   1.5866593e+00
   1.5866559e+00
   1.5866522e+00
   1.5866477e+00
   1.5866418e+00
   1.5866343e+00
   1.5866248e+00
   1.5866130e+00
   1.5865989e+00
   1.5865821e+00
   1.5865627e+00
   1.5865405e+00
   1.5865154e+00
   1.5864875e+00
   1.5864568e+00
   1.5864232e+00
   1.5863867e+00
   1.5863472e+00
   1.5863047e+00
   1.5862591e+00
   1.5862100e+00
   1.5861575e+00
   1.5861012e+00
   1.5860411e+00
   1.5859772e+00
   1.5859092e+00
   1.5858371e+00
   1.5857608e+00
   1.5856801e+00
   1.5855949e+00
   1.5855046e+00
   1.5854090e+00
   1.5853072e+00
   1.5851984e+00
   1.5850811e+00
   1.5849534e+00
   1.5848127e+00
   1.5846556e+00
   1.5844777e+00
   1.5842736e+00
   1.5840368e+00
   1.5837601e+00
   1.5834350e+00
   1.5830523e+00
   1.5826022e+00
   1.5820742e+00
   1.5814574e+00
   1.5807408e+00
   1.5799130e+00
   1.5789626e+00
   1.5778779e+00
   1.5766470e+00
   1.5752579e+00
   1.5736984e+00
   1.5719561e+00
   1.5700184e+00
   1.5678727e+00
   1.5655063e+00
   1.5629063e+00
   1.5600598e+00
   1.5569540e+00
   1.5535758e+00
   1.5499122e+00
   1.5459501e+00
   1.5416764e+00
   1.5370780e+00
   1.5321419e+00
   1.5268549e+00
   1.5212040e+00
   1.5151762e+00
   1.5087583e+00
   1.5019371e+00
   1.4946995e+00
   1.4870322e+00
   1.4789219e+00
   1.4703553e+00
   1.4613189e+00
   1.4517996e+00
   1.4417840e+00
   1.4312592e+00
   1.4202124e+00
   1.4086317e+00
   1.3965062e+00
   1.3838263e+00
   1.3705844e+00
   1.3567750e+00
   1.3423955e+00
   1.3274460e+00
   1.3119295e+00
   1.2958524e+00
   1.2792238e+00
   1.2620555e+00
   1.2443617e+00
   1.2261588e+00
   1.2074647e+00
   1.1882985e+00
   1.1686803e+00
   1.1486313e+00
   1.1281730e+00
   1.1073277e+00
   1.0861182e+00
   1.0645680e+00
   1.0427009e+00
   1.0205412e+00
   9.9811368e-01
   9.7544323e-01
   9.5255507e-01
   9.2947457e-01
   9.0622730e-01
   8.8283896e-01
   8.5933543e-01
   8.3574267e-01
   8.1208679e-01
   7.8839395e-01
   7.6469036e-01
   7.4100229e-01
   7.1735606e-01
   6.9377806e-01
   6.7029472e-01
   6.4693257e-01
   6.2371819e-01
   6.0067823e-01
   5.7783943e-01
   5.5522856e-01
   5.3287245e-01
   5.1079797e-01
   4.8903202e-01
   4.6760144e-01
   4.4653292e-01
   4.2585276e-01
   4.0558662e-01
   3.8575913e-01
   3.6639341e-01
   3.4751068e-01
   3.2912978e-01
   3.1126688e-01
   2.9393519e-01
   2.7714482e-01
   2.6090287e-01
   2.4521349e-01
   2.3007811e-01
   2.1549575e-01
   2.0146328e-01
   1.8797564e-01
   1.7502605e-01
   1.6260612e-01
   1.5070584e-01
   1.3931356e-01
   1.2841600e-01
   1.1799818e-01
   1.0804343e-01
   9.8533514e-02
   8.9448679e-02
   8.0767861e-02
   7.2468825e-02
   6.4528351e-02
   5.6922390e-02
   4.9626204e-02
   4.2614501e-02
   3.5861546e-02
   2.9341242e-02
   2.3027201e-02
   1.6892798e-02
   1.0911207e-02
   5.0554266e-03
  -7.0169432e-04
  -6.3874259e-03
  -1.2029146e-02
  -1.7654318e-02
  -2.3290484e-02
  -2.8965250e-02
  -3.4706273e-02
  -4.0541241e-02
  -4.6497872e-02
  -5.2603889e-02
  -5.8887006e-02
  -6.5374913e-02
  -7.2095242e-02
  -7.9075500e-02
  -8.6342964e-02
  -9.3924560e-02
  -1.0184670e-01
  -1.1013514e-01
  -1.1881482e-01
  -1.2790977e-01
  -1.3744302e-01
  -1.4743660e-01
  -1.5791149e-01
  -1.6888766e-01
  -1.8038404e-01
  -1.9241847e-01
  -2.0500753e-01
  -2.1816632e-01
  -2.3190811e-01
  -2.4624393e-01
  -2.6118222e-01
  -2.7672839e-01
  -2.9288464e-01
  -3.0964970e-01
  -3.2701886e-01
  -3.4498394e-01
  -3.6353350e-01
  -3.8265306e-01
  -4.0232541e-01
  -4.2253097e-01
  -4.4324818e-01
  -4.6445389e-01
  -4.8612365e-01
  -5.0823202e-01
  -5.3075274e-01
  -5.5365891e-01
  -5.7692309e-01
  -6.0051742e-01
  -6.2441370e-01
  -6.4858350e-01
  -6.7299821e-01
  -6.9762914e-01
  -7.2244751e-01
  -7.4742453e-01
  -7.7253135e-01
  -7.9773913e-01
  -8.2301899e-01
  -8.4834206e-01
  -8.7367946e-01
  -8.9900234e-01
  -9.2428183e-01
  -9.4948909e-01
  -9.7459530e-01
  -9.9957164e-01
  -1.0243893e+00
  -1.0490196e+00
  -1.0734337e+00
  -1.0976029e+00
  -1.1214986e+00
  -1.1450919e+00
  -1.1683542e+00
  -1.1912567e+00
  -1.2137707e+00
  -1.2358677e+00
  -1.2575196e+00
  -1.2786988e+00
  -1.2993789e+00
  -1.3195348e+00
  -1.3391433e+00
  -1.3581837e+00
  -1.3766379e+00
  -1.3944909e+00
  -1.4117310e+00
  -1.4283495e+00
  -1.4443413e+00
  -1.4597040e+00
  -1.4744384e+00
  -1.4885480e+00
  -1.5020384e+00
  -1.5149173e+00
  -1.5271939e+00
  -1.5388785e+00
  -1.5499827e+00
  -1.5605184e+00
  -1.5704986e+00
  -1.5799365e+00
  -1.5888459e+00
  -1.5972409e+00
  -1.6051357e+00
  -1.6125449e+00
  -1.6194830e+00
  -1.6259647e+00
  -1.6320044e+00
  -1.6376170e+00
  -1.6428169e+00
  -1.6476188e+00
  -1.6520374e+00
  -1.6560874e+00
  -1.6597835e+00
  -1.6631404e+00
  -1.6661728e+00
  -1.6688955e+00
  -1.6713231e+00
  -1.6734703e+00
  -1.6753517e+00
  -1.6769817e+00
  -1.6783750e+00
  -1.6795459e+00
  -1.6805091e+00
  -1.6812789e+00
  -1.6818699e+00
  -1.6822966e+00
  -1.6825736e+00
  -1.6827152e+00
  -1.6827356e+00
  -1.6826487e+00
  -1.6824678e+00
  -1.6822059e+00
  -1.6818748e+00
  -1.6814857e+00
  -1.6810486e+00
  -1.6805725e+00
  -1.6800654e+00
  -1.6795340e+00
  -1.6789840e+00
  -1.6784202e+00
  -1.6778465e+00
  -1.6772657e+00
  -1.6766804e+00
  -1.6760923e+00
  -1.6755030e+00
  -1.6749136e+00
  -1.6743252e+00
  -1.6737384e+00
  -1.6731538e+00
  -1.6725721e+00
  -1.6719934e+00
  -1.6714180e+00
  -1.6708460e+00
  -1.6702773e+00
  -1.6697119e+00
  -1.6691497e+00
  -1.6685907e+00
  -1.6680348e+00
  -1.6674819e+00
  -1.6669319e+00
  -1.6663849e+00
  -1.6658407e+00
  -1.6652992e+00
  -1.6647601e+00
  -1.6642234e+00
  -1.6636890e+00
  -1.6631567e+00
  -1.6626267e+00
  -1.6620990e+00
  -1.6615738e+00
  -1.6610511e+00
  -1.6605312e+00
  -1.6600141e+00
  -1.6594998e+00
  -1.6589885e+00
  -1.6584802e+00
  -1.6579747e+00
  -1.6574721e+00
  -1.6569722e+00
  -1.6564748e+00
  -1.6559796e+00
  -1.6554864e+00
  -1.6549949e+00
  -1.6545050e+00
  -1.6540163e+00
  -1.6535290e+00
  -1.6530428e+00
  -1.6525577e+00
  -1.6520738e+00
  -1.6515911e+00
  -1.6511097e+00
  -1.6506294e+00
  -1.6501504e+00
  -1.6496725e+00
  -1.6491959e+00
  -1.6487205e+00
  -1.6482461e+00
  -1.6477727e+00
  -1.6473002e+00
  -1.6468283e+00
  -1.6463570e+00
  -1.6458863e+00
  -1.6454162e+00
  -1.6449471e+00
  -1.6444791e+00
  -1.6440124e+00
  -1.6435472e+00
  -1.6430837e+00
  -1.6426218e+00
  -1.6421615e+00
  -1.6417029e+00
  -1.6412458e+00
  -1.6407905e+00
  -1.6403369e+00
  -1.6398851e+00
  -1.6394352e+00
  -1.6389870e+00
  -1.6385405e+00
  -1.6380957e+00
  -1.6376525e+00
  -1.6372108e+00
  -1.6367706e+00
  -1.6363319e+00
  -1.6358946e+00
  -1.6354589e+00
  -1.6350248e+00
  -1.6345924e+00
  -1.6341619e+00
  -1.6337336e+00
  -1.6333075e+00
  -1.6328841e+00
  -1.6324635e+00
  -1.6320459e+00
  -1.6316315e+00
  -1.6312203e+00
  -1.6308125e+00
  -1.6304079e+00
  -1.6300066e+00
  -1.6296088e+00
  -1.6292144e+00
  -1.6288237e+00
  -1.6284366e+00
  -1.6280533e+00
  -1.6276738e+00
  -1.6272980e+00
  -1.6269259e+00
  -1.6265576e+00
  -1.6261931e+00
  -1.6258324e+00
  -1.6254755e+00
  -1.6251223e+00
  -1.6247727e+00
  -1.6244263e+00
  -1.6240828e+00
  -1.6237420e+00
  -1.6234037e+00
  -1.6230678e+00
  -1.6227342e+00
  -1.6224032e+00
  -1.6220749e+00
  -1.6217494e+00
  -1.6214271e+00
  -1.6211079e+00
  -1.6207919e+00
  -1.6204794e+00
  -1.6201702e+00
  -1.6198645e+00
  -1.6195622e+00
  -1.6192634e+00
  -1.6189680e+00
  -1.6186759e+00
  -1.6183870e+00
  -1.6181011e+00
  -1.6178181e+00
  -1.6175377e+00
  -1.6172598e+00
  -1.6169839e+00
  -1.6167101e+00
  -1.6164380e+00
  -1.6161674e+00
  -1.6158980e+00
  -1.6156297e+00
  -1.6153622e+00
  -1.6150953e+00
  -1.6148288e+00
  -1.6145624e+00
  -1.6142960e+00
  -1.6140294e+00
  -1.6137623e+00
  -1.6134943e+00
  -1.6132254e+00
  -1.6129551e+00
  -1.6126834e+00
  -1.6124102e+00
  -1.6121352e+00
  -1.6118584e+00
  -1.6115799e+00
  -1.6112995e+00
  -1.6110174e+00
  -1.6107338e+00
  -1.6104487e+00
  -1.6101625e+00
  -1.6098754e+00
  -1.6095876e+00
  -1.6092993e+00
  -1.6090104e+00
  -1.6087208e+00
  -1.6084304e+00
  -1.6081388e+00
  -1.6078460e+00
  -1.6075515e+00
  -1.6072553e+00
  -1.6069571e+00
  -1.6066570e+00
  -1.6063549e+00
  -1.6060509e+00
  -1.6057451e+00
  -1.6054376e+00
  -1.6051286e+00
  -1.6048183e+00
  -1.6045071e+00
  -1.6041952e+00
  -1.6038831e+00
  -1.6035711e+00
  -1.6032596e+00
  -1.6029488e+00
  -1.6026390e+00
  -1.6023305e+00
  -1.6020234e+00
  -1.6017180e+00
  -1.6014143e+00
  -1.6011127e+00
  -1.6008134e+00
  -1.6005166e+00
  -1.6002225e+00
  -1.5999315e+00
  -1.5996436e+00
  -1.5993592e+00
  -1.5990785e+00
  -1.5988017e+00
  -1.5985292e+00
  -1.5982612e+00
  -1.5979980e+00
  -1.5977398e+00
  -1.5974867e+00
  -1.5972388e+00
  -1.5969960e+00
  -1.5967582e+00
  -1.5965252e+00
  -1.5962967e+00
  -1.5960726e+00
  -1.5958527e+00
  -1.5956367e+00
  -1.5954245e+00
  -1.5952163e+00
  -1.5950121e+00
  -1.5948120e+00
  -1.5946162e+00
  -1.5944249e+00
  -1.5942381e+00
  -1.5940558e+00
  -1.5938781e+00
  -1.5937049e+00
  -1.5935359e+00
  -1.5933711e+00
  -1.5932101e+00
  -1.5930527e+00
  -1.5928987e+00
  -1.5927478e+00
  -1.5925995e+00
  -1.5924536e+00
  -1.5923095e+00
  -1.5921669e+00
  -1.5920252e+00
  -1.5918841e+00
  -1.5917431e+00
  -1.5916020e+00
  -1.5914605e+00
  -1.5913183e+00
  -1.5911755e+00
  -1.5910317e+00
  -1.5908870e+00
  -1.5907413e+00
  -1.5905945e+00
  -1.5904467e+00
  -1.5902978e+00
  -1.5901478e+00
  -1.5899964e+00
  -1.5898436e+00
  -1.5896890e+00
  -1.5895326e+00
  -1.5893739e+00
  -1.5892129e+00
  -1.5890495e+00
  -1.5888837e+00
  -1.5887158e+00
  -1.5885458e+00
  -1.5883741e+00
  -1.5882007e+00
  -1.5880260e+00
  -1.5878501e+00
  -1.5876730e+00
  -1.5874949e+00
  -1.5873156e+00
  -1.5871352e+00
  -1.5869534e+00
  -1.5867703e+00
  -1.5865856e+00
  -1.5863994e+00
  -1.5862117e+00
  -1.5860226e+00
  -1.5858323e+00
  -1.5856410e+00
  -1.5854488e+00
  -1.5852558e+00
  -1.5850622e+00
  -1.5848680e+00
  -1.5846735e+00
  -1.5844787e+00
  -1.5842839e+00
  -1.5840893e+00
  -1.5838954e+00
  -1.5837026e+00
  -1.5835114e+00
  -1.5833223e+00
  -1.5831358e+00
  -1.5829523e+00
  -1.5827721e+00
  -1.5825955e+00
  -1.5824225e+00
  -1.5822532e+00
  -1.5820875e+00
  -1.5819254e+00
  -1.5817666e+00
  -1.5816111e+00
  -1.5814590e+00
  -1.5813102e+00
  -1.5811648e+00
  -1.5810229e+00
  -1.5808846e+00
  -1.5807501e+00
  -1.5806192e+00
  -1.5804919e+00
  -1.5803679e+00
  -1.5802469e+00
  -1.5801287e+00
  -1.5800131e+00
  -1.5798998e+00
  -1.5797888e+00
  -1.5796799e+00
  -1.5795730e+00
  -1.5794682e+00
  -1.5793655e+00
  -1.5792649e+00
  -1.5791667e+00
  -1.5790708e+00
  -1.5789776e+00
  -1.5788870e+00
  -1.5787991e+00
  -1.5787139e+00
  -1.5786312e+00
  -1.5785511e+00
  -1.5784736e+00
  -1.5783985e+00
  -1.5783259e+00
  -1.5782558e+00
  -1.5781882e+00
  -1.5781232e+00
  -1.5780607e+00
  -1.5780006e+00
  -1.5779427e+00
  -1.5778867e+00
  -1.5778321e+00
  -1.5777785e+00
  -1.5777255e+00
  -1.5776725e+00
  -1.5776194e+00
  -1.5775657e+00
  -1.5775114e+00
  -1.5774563e+00
  -1.5774003e+00
  -1.5773434e+00
  -1.5772855e+00
  -1.5772267e+00
  -1.5771667e+00
  -1.5771054e+00
  -1.5770428e+00
  -1.5769787e+00
  -1.5769130e+00
  -1.5768458e+00
  -1.5767773e+00
  -1.5767077e+00
  -1.5766372e+00
  -1.5765663e+00
  -1.5764952e+00
  -1.5764242e+00
  -1.5763534e+00
  -1.5762828e+00
  -1.5762126e+00
  -1.5761426e+00
  -1.5760729e+00
  -1.5760034e+00
  -1.5759340e+00
  -1.5758644e+00
  -1.5757943e+00
  -1.5757236e+00
  -1.5756520e+00
  -1.5755791e+00
  -1.5755047e+00
  -1.5754286e+00
  -1.5753506e+00
  -1.5752705e+00
  -1.5751882e+00
  -1.5751036e+00
  -1.5750167e+00
  -1.5749274e+00
  -1.5748356e+00
  -1.5747414e+00
  -1.5746447e+00
  -1.5745456e+00
  -1.5744442e+00
  -1.5743407e+00
  -1.5742351e+00
  -1.5741278e+00
  -1.5740190e+00
  -1.5739088e+00
  -1.5737974e+00
  -1.5736851e+00
  -1.5735718e+00
  -1.5734577e+00
  -1.5733429e+00
  -1.5732276e+00
  -1.5731118e+00
  -1.5729957e+00
  -1.5728795e+00
  -1.5727633e+00
  -1.5726474e+00
  -1.5725318e+00
  -1.5724164e+00
  -1.5723010e+00
  -1.5721854e+00
  -1.5720693e+00
  -1.5719522e+00
  -1.5718338e+00
  -1.5717138e+00
  -1.5715922e+00
  -1.5714687e+00
  -1.5713433e+00
  -1.5712161e+00
  -1.5710870e+00
  -1.5709562e+00
  -1.5708238e+00
  -1.5706899e+00
  -1.5705547e+00
  -1.5704185e+00
  -1.5702815e+00
  -1.5701440e+00
  -1.5700064e+00
  -1.5698689e+00
  -1.5697318e+00
  -1.5695953e+00
  -1.5694593e+00
  -1.5693241e+00
  -1.5691896e+00
  -1.5690558e+00
  -1.5689225e+00
  -1.5687898e+00
  -1.5686576e+00
  -1.5685257e+00
  -1.5683942e+00
  -1.5682629e+00
  -1.5681319e+00
  -1.5680010e+00
  -1.5678700e+00
  -1.5677390e+00
  -1.5676077e+00
  -1.5674761e+00
  -1.5673441e+00
  -1.5672117e+00
  -1.5670788e+00
  -1.5669456e+00
  -1.5668119e+00
  -1.5666778e+00
  -1.5665433e+00
  -1.5664081e+00
  -1.5662723e+00
  -1.5661358e+00
  -1.5659986e+00
  -1.5658607e+00
  -1.5657225e+00
  -1.5655841e+00
  -1.5654459e+00
  -1.5653082e+00
  -1.5651712e+00
  -1.5650351e+00
  -1.5649001e+00
  -1.5647662e+00
  -1.5646336e+00
  -1.5645024e+00
  -1.5643726e+00
  -1.5642442e+00
  -1.5641173e+00
  -1.5639920e+00
  -1.5638682e+00
  -1.5637460e+00
  -1.5636253e+00
  -1.5635062e+00
  -1.5633885e+00
  -1.5632723e+00
  -1.5631576e+00
  -1.5630444e+00
  -1.5629327e+00
  -1.5628228e+00
  -1.5627146e+00
  -1.5626082e+00
  -1.5625037e+00
  -1.5624014e+00
  -1.5623012e+00
  -1.5622033e+00
  -1.5621079e+00
  -1.5620151e+00
  -1.5619251e+00
  -1.5618381e+00
  -1.5617540e+00
  -1.5616731e+00
  -1.5615955e+00
  -1.5615210e+00
  -1.5614497e+00
  -1.5613814e+00
  -1.5613161e+00
  -1.5612535e+00
  -1.5611936e+00
  -1.5611362e+00
  -1.5610813e+00
  -1.5610287e+00
  -1.5609784e+00
  -1.5609303e+00
  -1.5608842e+00
  -1.5608399e+00
  -1.5607973e+00
  -1.5607560e+00
  -1.5607158e+00
  -1.5606766e+00
  -1.5606380e+00
  -1.5605999e+00
  -1.5605622e+00
  -1.5605245e+00
  -1.5604866e+00
  -1.5604484e+00
  -1.5604096e+00
  -1.5603700e+00
  -1.5603294e+00
  -1.5602877e+00
  -1.5602448e+00
  -1.5602006e+00
  -1.5601551e+00
  -1.5601083e+00
  -1.5600601e+00
  -1.5600107e+00
  -1.5599599e+00
  -1.5599077e+00
  -1.5598543e+00
  -1.5597997e+00
  -1.5597438e+00
  -1.5596868e+00
  -1.5596285e+00
  -1.5595689e+00
  -1.5595077e+00
  -1.5594448e+00
  -1.5593800e+00
  -1.5593131e+00
  -1.5592438e+00
  -1.5591719e+00
  -1.5590973e+00
  -1.5590199e+00
  -1.5589396e+00
  -1.5588566e+00
  -1.5587708e+00
  -1.5586824e+00
  -1.5585915e+00
  -1.5584984e+00
  -1.5584032e+00
  -1.5583061e+00
  -1.5582076e+00
  -1.5581079e+00
  -1.5580073e+00
  -1.5579062e+00
  -1.5578050e+00
  -1.5577040e+00
  -1.5576036e+00
  -1.5575041e+00
  -1.5574058e+00
  -1.5573090e+00
  -1.5572140e+00
  -1.5571211e+00
  -1.5570306e+00
  -1.5569426e+00
  -1.5568573e+00
  -1.5567749e+00
  -1.5566954e+00
  -1.5566187e+00
  -1.5565449e+00
  -1.5564739e+00
  -1.5564055e+00
  -1.5563396e+00
  -1.5562761e+00
  -1.5562150e+00
  -1.5561562e+00
  -1.5560995e+00
  -1.5560449e+00
  -1.5559922e+00
  -1.5559414e+00
  -1.5558924e+00
  -1.5558450e+00
  -1.5557991e+00
  -1.5557549e+00
  -1.5557123e+00
  -1.5556714e+00
  -1.5556325e+00
  -1.5555956e+00
  -1.5555611e+00
  -1.5555289e+00
  -1.5554993e+00
  -1.5554723e+00
  -1.5554481e+00
  -1.5554266e+00
  -1.5554078e+00
  -1.5553915e+00
  -1.5553776e+00
  -1.5553659e+00
  -1.5553561e+00
  -1.5553478e+00
  -1.5553408e+00
  -1.5553346e+00
  -1.5553288e+00
  -1.5553229e+00
  -1.5553167e+00
  -1.5553097e+00
  -1.5553016e+00
  -1.5552920e+00
  -1.5552806e+00
  -1.5552669e+00
  -1.5552506e+00
  -1.5552313e+00
  -1.5552088e+00
  -1.5551828e+00
  -1.5551533e+00
  -1.5551202e+00
  -1.5550836e+00
  -1.5550438e+00
  -1.5550007e+00
  -1.5549547e+00
  -1.5549057e+00
  -1.5548538e+00
  -1.5547990e+00
  -1.5547414e+00
  -1.5546807e+00
  -1.5546170e+00
  -1.5545500e+00
  -1.5544796e+00
  -1.5544059e+00
  -1.5543288e+00
  -1.5542484e+00
  -1.5541646e+00
  -1.5540775e+00
  -1.5539870e+00
  -1.5538933e+00
  -1.5537961e+00
  -1.5536954e+00
  -1.5535912e+00
  -1.5534836e+00
  -1.5533725e+00
  -1.5532579e+00
  -1.5531401e+00
  -1.5530192e+00
  -1.5528954e+00
  -1.5527688e+00
  -1.5526398e+00
  -1.5525087e+00
  -1.5523758e+00
  -1.5522412e+00
  -1.5521053e+00
  -1.5519681e+00
  -1.5518299e+00
  -1.5516908e+00
  -1.5515508e+00
  -1.5514100e+00
  -1.5512684e+00
  -1.5511263e+00
  -1.5509838e+00
  -1.5508411e+00
  -1.5506986e+00
  -1.5505565e+00
  -1.5504151e+00
  -1.5502746e+00
  -1.5501353e+00
  -1.5499971e+00
  -1.5498601e+00
  -1.5497244e+00
  -1.5495898e+00
  -1.5494562e+00
  -1.5493236e+00
  -1.5491919e+00
  -1.5490609e+00
  -1.5489309e+00
  -1.5488018e+00
  -1.5486738e+00
  -1.5485471e+00
  -1.5484221e+00
  -1.5482988e+00
  -1.5481776e+00
  -1.5480585e+00
  -1.5479416e+00
  -1.5478268e+00
  -1.5477142e+00
  -1.5476036e+00
  -1.5474951e+00
  -1.5473886e+00
  -1.5472839e+00
  -1.5471810e+00
  -1.5470797e+00
  -1.5469796e+00
  -1.5468807e+00
  -1.5467826e+00
  -1.5466849e+00
  -1.5465875e+00
  -1.5464902e+00
  -1.5463926e+00
  -1.5462948e+00
  -1.5461965e+00
  -1.5460979e+00
  -1.5459989e+00
  -1.5458992e+00
  -1.5457982e+00
  -1.5456940e+00
  -1.5455836e+00
  -1.5454619e+00
  -1.5453219e+00
  -1.5451545e+00
  -1.5449492e+00
  -1.5446940e+00
  -1.5443763e+00
  -1.5439831e+00
  -1.5435012e+00
  -1.5429174e+00
  -1.5422184e+00
  -1.5413911e+00
  -1.5404223e+00
  -1.5392990e+00
  -1.5380081e+00
  -1.5365369e+00
  -1.5348723e+00
  -1.5330017e+00
  -1.5309120e+00
  -1.5285905e+00
  -1.5260238e+00
  -1.5231990e+00
  -1.5201027e+00
  -1.5167216e+00
  -1.5130425e+00
  -1.5090522e+00
  -1.5047374e+00
  -1.5000850e+00
  -1.4950821e+00
  -1.4897156e+00
  -1.4839726e+00
  -1.4778401e+00
  -1.4713051e+00
  -1.4643547e+00
  -1.4569759e+00
  -1.4491555e+00
  -1.4408808e+00
  -1.4321385e+00
  -1.4229157e+00
  -1.4131991e+00
  -1.4029756e+00
  -1.3922320e+00
  -1.3809551e+00
  -1.3691317e+00
  -1.3567486e+00
  -1.3437928e+00
  -1.3302522e+00
  -1.3161163e+00
  -1.3013776e+00
  -1.2860329e+00
  -1.2700846e+00
  -1.2535409e+00
  -1.2364159e+00
  -1.2187284e+00
  -1.2005008e+00
  -1.1817577e+00
  -1.1625248e+00
  -1.1428281e+00
  -1.1226940e+00
  -1.1021488e+00
  -1.0812186e+00
  -1.0599299e+00
  -1.0383087e+00
  -1.0163813e+00
  -9.9417370e-01
  -9.7171182e-01
  -9.4902165e-01
  -9.2612912e-01
  -9.0306019e-01
  -8.7984089e-01
  -8.5649734e-01
  -8.3305571e-01
  -8.0954225e-01
  -7.8598327e-01
  -7.6240507e-01
  -7.3883393e-01
  -7.1529612e-01
  -6.9181785e-01
  -6.6842530e-01
  -6.4514462e-01
  -6.2200197e-01
  -5.9902354e-01
  -5.7623555e-01
  -5.5366429e-01
  -5.3133612e-01
  -5.0927747e-01
  -4.8751481e-01
  -4.6607467e-01
  -4.4498358e-01
  -4.2426805e-01
  -4.0395456e-01
  -3.8406954e-01
  -3.6463940e-01
  -3.4569051e-01
  -3.2724892e-01
  -3.0933986e-01
  -2.9198680e-01
  -2.7521028e-01
  -2.5902639e-01
  -2.4344575e-01
  -2.2847307e-01
  -2.1410734e-01
  -2.0034266e-01
  -1.8716969e-01
  -1.7457694e-01
  -1.6255180e-01
  -1.5108124e-01
  -1.4015215e-01
  -1.2975145e-01
  -1.1986605e-01
  -1.1048286e-01
  -1.0158883e-01
  -9.3170944e-02
  -8.5216253e-02
  -7.7711877e-02
  -7.0645007e-02
  -6.4002873e-02
  -5.7772713e-02
  -5.1941742e-02
  -4.6497108e-02
  -4.1425886e-02
  -3.6715055e-02
  -3.2351506e-02
  -2.8322076e-02
  -2.4613575e-02
  -2.1212807e-02
  -1.8106604e-02
  -1.5281840e-02
  -1.2725415e-02
  -1.0424246e-02
  -8.3652372e-03
  -6.5352473e-03
  -4.9210723e-03
  -3.5094428e-03
  -2.2870297e-03
  -1.2404657e-03
  -3.5637426e-04
   3.7861202e-04
   9.7784805e-04
   1.4546739e-03
   1.8224145e-03
   2.0943828e-03
   2.2838807e-03
   2.4040837e-03
   2.4678340e-03
   2.4873524e-03
   2.4738356e-03
   2.4369612e-03
   2.3845857e-03
   2.3226279e-03
   2.2551227e-03
   2.1845126e-03
   2.1121265e-03
   2.0385993e-03
   1.9642031e-03
   1.8890861e-03
   1.8133829e-03
   1.7372405e-03
   1.6608029e-03
   1.5842090e-03
   1.5076055e-03
   1.4311666e-03
   1.3550990e-03
   1.2796638e-03
   1.2051724e-03
   1.1319675e-03
   1.0603919e-03
   9.9075152e-04
   9.2327759e-04
   8.5810746e-04
   7.9527106e-04
   7.3471806e-04
   6.7636278e-04
   6.2013043e-04
   5.6598700e-04
   5.1397194e-04
   4.6418044e-04
   4.1674307e-04
   3.7179173e-04
   3.2943523e-04
   2.8973068e-04
   2.5269441e-04
   2.1829922e-04
   1.8648391e-04
   1.5716687e-04
   1.3025563e-04
   1.0563868e-04
   8.3177290e-05
   6.2705548e-05
   4.4038496e-05
   2.6993897e-05
   1.1400394e-05
  -2.8616903e-06
  -1.5837236e-05
  -2.7508564e-05
  -3.7828073e-05
  -4.6733206e-05
  -5.4204923e-05
  -6.0312582e-05
  -6.5215301e-05
  -6.9156516e-05
  -7.2446302e-05
  -7.5421933e-05
  -7.8407084e-05
  -8.1696870e-05
  -8.5532006e-05
  -9.0102891e-05
  -9.5548241e-05
  -1.0197277e-04
  -1.0945809e-04
  -1.1808443e-04
  -1.2793339e-04
  -1.3910016e-04
  -1.5168675e-04
  -1.6580060e-04
  -1.8153010e-04
  -1.9891334e-04
  -2.1791358e-04
  -2.3841524e-04
  -2.6022792e-04
  -2.8313811e-04
  -3.0697307e-04
  -3.3165667e-04
  -3.5723104e-04
  -3.8385396e-04
  -4.1174574e-04
  -4.4114846e-04
  -4.7227562e-04
  -5.0529044e-04
  -5.4029898e-04
  -5.7737605e-04
  -6.1656108e-04
  -6.5786904e-04
  -7.0129041e-04
  -7.4678030e-04
  -7.9423671e-04
  -8.4350190e-04
  -8.9436370e-04
  -9.4657868e-04
  -9.9991564e-04
  -1.0541842e-03
  -1.1092674e-03
  -1.1651407e-03
  -1.2218477e-03
  -1.2794481e-03
  -1.3379911e-03
  -1.3974656e-03
  -1.4577589e-03
  -1.5186505e-03
  -1.5798264e-03
  -1.6408948e-03
  -1.7014206e-03
  -1.7609713e-03
  -1.8191484e-03
  -1.8756188e-03
  -1.9301226e-03
  -1.9824749e-03
  -2.0325439e-03
  -2.0802315e-03
  -2.1254521e-03
  -2.1681228e-03
  -2.2081564e-03
  -2.2454783e-03
  -2.2800476e-03
  -2.3118819e-03
  -2.3410833e-03
  -2.3678423e-03
  -2.3924171e-03
  -2.4150852e-03
  -2.4360859e-03
  -2.4555635e-03
  -2.4735384e-03
  -2.4899030e-03
  -2.5044643e-03
  -2.5169883e-03
  -2.5272303e-03
  -2.5349604e-03
  -2.5399773e-03
  -2.5420921e-03
  -2.5411116e-03
  -2.5368508e-03
  -2.5291329e-03
  -2.5178016e-03
  -2.5027507e-03
  -2.4839612e-03
  -2.4615026e-03
  -2.4355474e-03
  -2.4063487e-03
  -2.3741906e-03
  -2.3393290e-03
  -2.3019636e-03
  -2.2621992e-03
  -2.2200535e-03
  -2.1754911e-03
  -2.1284658e-03
  -2.0789463e-03
  -2.0269585e-03
  -1.9726056e-03
  -1.9160713e-03
  -1.8576100e-03
  -1.7975343e-03
  -1.7361857e-03
  -1.6738960e-03
  -1.6109604e-03
  -1.5476276e-03
  -1.4841057e-03
  -1.4205785e-03
  -1.3572402e-03
  -1.2943154e-03
  -1.2320679e-03
  -1.1707859e-03
  -1.1107497e-03
  -1.0521741e-03
  -9.9517884e-04
  -9.3976383e-04
  -8.8582304e-04
  -8.3317831e-04
  -7.8165420e-04
  -7.3112287e-04
  -6.8154217e-04
  -6.3295833e-04
  -5.8550736e-04
  -5.3936740e-04
  -4.9474245e-04
  -4.5185556e-04
  -4.1095016e-04
  -3.7227919e-04
  -3.3613235e-04
  -3.0284146e-04
  -2.7276420e-04
  -2.4627047e-04
  -2.2372477e-04
  -2.0543715e-04
  -1.9161162e-04
  -1.8232705e-04
  -1.7751681e-04
  -1.7698370e-04
  -1.8044620e-04
  -1.8760920e-04
  -1.9819663e-04
  -2.1199768e-04
  -2.2887636e-04
  -2.4875651e-04
  -2.7157694e-04
  -2.9727507e-04
  -3.2575300e-04
  -3.5685705e-04
  -3.9037778e-04
  -4.2607583e-04
  -4.6370369e-04
  -5.0303152e-04
  -5.4387436e-04
  -5.8609215e-04
  -6.2956383e-04
  -6.7414797e-04
  -7.1965554e-04
  -7.6581998e-04
  -8.1229993e-04
  -8.5869965e-04
  -9.0461929e-04
  -9.4969575e-04
  -9.9364478e-04
  -1.0362760e-03
  -1.0775064e-03
  -1.1173334e-03
  -1.1558071e-03
  -1.1929849e-03
  -1.2289046e-03
  -1.2635554e-03
  -1.2968790e-03
  -1.3287596e-03
  -1.3590531e-03
  -1.3875949e-03
  -1.4142056e-03
  -1.4386825e-03
  -1.4608080e-03
  -1.4803209e-03
  -1.4969072e-03
  -1.5102064e-03
  -1.5198337e-03
  -1.5254055e-03
  -1.5265969e-03
  -1.5231888e-03
  -1.5150915e-03
  -1.5023430e-03
  -1.4850836e-03
  -1.4635075e-03
  -1.4378121e-03
  -1.4081700e-03
  -1.3747132e-03
  -1.3375409e-03
  -1.2967443e-03
  -1.2524444e-03
  -1.2048085e-03
  -1.1540650e-03
  -1.1005023e-03
  -1.0444427e-03
  -9.8620027e-04
  -9.2604846e-04
  -8.6419668e-04
  -8.0078364e-04
  -7.3590320e-04
  -6.6964509e-04
  -6.0214260e-04
  -5.3360245e-04
  -4.6431160e-04
  -3.9461547e-04
  -3.2488534e-04
  -2.5545984e-04
  -1.8660826e-04
  -1.1852234e-04
  -5.1312251e-05
   1.4993455e-05
   8.0409736e-05
   1.4497331e-04
   2.0873450e-04
   2.7173954e-04
   3.3401699e-04
   3.9559134e-04
   4.5647889e-04
   5.1670006e-04
   5.7628883e-04
   6.3528738e-04
   6.9372698e-04
   7.5162530e-04
   8.0895379e-04
   8.6561318e-04
   9.2142938e-04
   9.7616712e-04
   1.0295517e-03
   1.0813165e-03
   1.1312440e-03
   1.1791873e-03
   1.2250648e-03
   1.2688302e-03
   1.3104360e-03
   1.3498006e-03
   1.3867987e-03
   1.4212742e-03
   1.4530759e-03
   1.4820896e-03
   1.5082719e-03
   1.5316540e-03
   1.5523379e-03
   1.5704759e-03
   1.5862422e-03
   1.5998052e-03
   1.6113242e-03
   1.6209434e-03
   1.6287931e-03
   1.6350069e-03
   1.6397219e-03
   1.6430811e-03
   1.6452394e-03
   1.6463532e-03
   1.6465667e-03
   1.6460132e-03
   1.6447974e-03
   1.6429804e-03
   1.6406005e-03
   1.6376738e-03
   1.6341991e-03
   1.6301830e-03
   1.6256475e-03
   1.6206020e-03
   1.6150411e-03
   1.6089266e-03
   1.6021607e-03
   1.5945911e-03
   1.5860246e-03
   1.5762382e-03
   1.5650102e-03
   1.5521489e-03
   1.5374911e-03
   1.5209252e-03
   1.5024118e-03
   1.4819822e-03
   1.4597384e-03
   1.4358559e-03
   1.4105521e-03
   1.3840502e-03
   1.3565637e-03
   1.3282843e-03
   1.2993930e-03
   1.2700827e-03
   1.2405903e-03
   1.2111903e-03
   1.1821860e-03
   1.1538727e-03
   1.1265140e-03
   1.1003086e-03
   1.0754033e-03
   1.0519070e-03
   1.0299148e-03
   1.0095178e-03
   9.9080863e-04
   9.7384971e-04
   9.5865468e-04
   9.4517595e-04
   9.3330334e-04
   9.2289135e-04
   9.1380398e-04
   9.0594195e-04
   8.9927670e-04
   8.9386399e-04
   8.8982078e-04
   8.8729394e-04
   8.8643580e-04
   8.8734698e-04
   8.9004246e-04
   8.9443926e-04
   9.0035381e-04
   9.0752497e-04
   9.1567395e-04
   9.2455325e-04
   9.3399557e-04
   9.4395333e-04
   9.5448227e-04
   9.6570753e-04
   9.7778549e-04
   9.9085487e-04
   1.0049986e-03
   1.0202576e-03
   1.0366276e-03
   1.0540680e-03
   1.0725270e-03
   1.0919529e-03
   1.1122791e-03
   1.1334417e-03
   1.1553904e-03
   1.1780707e-03
   1.2014243e-03
   1.2253830e-03
   1.2498463e-03
   1.2746550e-03
   1.2996106e-03
   1.3244778e-03
   1.3490090e-03
   1.3729691e-03
   1.3961703e-03
   1.4184563e-03
   1.4396978e-03
   1.4597765e-03
   1.4785768e-03
   1.4959737e-03
   1.5118609e-03
   1.5261679e-03
   1.5388782e-03
   1.5500368e-03
   1.5597389e-03
   1.5680905e-03
   1.5751801e-03
   1.5810389e-03
   1.5856207e-03
   1.5888139e-03
   1.5904758e-03
   1.5904663e-03
   1.5887037e-03
   1.5852031e-03
   1.5800910e-03
   1.5736080e-03
   1.5660819e-03
   1.5578826e-03
   1.5493827e-03
   1.5409141e-03
   1.5327230e-03
   1.5249861e-03
   1.5178271e-03
   1.5113332e-03
   1.5055887e-03
   1.5007118e-03
   1.4968291e-03
   1.4940683e-03
   1.4925384e-03
   1.4922949e-03
   1.4933190e-03
   1.4955412e-03
   1.4988459e-03
   1.5030986e-03
   1.5081890e-03
   1.5140546e-03
   1.5206804e-03
   1.5281045e-03
   1.5364153e-03
   1.5457216e-03
   1.5561418e-03
   1.5677914e-03
   1.5807669e-03
   1.5951255e-03
   1.6109026e-03
   1.6281091e-03
   1.6467421e-03
   1.6668059e-03
   1.6883370e-03
   1.7113927e-03
   1.7360546e-03
   1.7624096e-03
   1.7905271e-03
   1.8204385e-03
   1.8521409e-03
   1.8855936e-03
   1.9207409e-03
   1.9575310e-03
   1.9959272e-03
   2.0359052e-03
   2.0774497e-03
   2.1205393e-03
   2.1651452e-03
   2.2112239e-03
   2.2587089e-03
   2.3075185e-03
   2.3575562e-03
   2.4086818e-03
   2.4607091e-03
   2.5134205e-03
   2.5665439e-03
   2.6197585e-03
   2.6727296e-03
   2.7251227e-03
   2.7766006e-03
   2.8268763e-03
   2.8757307e-03
   2.9230212e-03
   2.9686947e-03
   3.0127947e-03
   3.0554123e-03
   3.0966577e-03
   3.1366234e-03
   3.1753487e-03
   3.2128066e-03
   3.2489263e-03
   3.2836152e-03
   3.3167769e-03
   3.3483325e-03
   3.3782275e-03
   3.4064253e-03
   3.4329013e-03
   3.4576461e-03
   3.4806528e-03
   3.5019147e-03
   3.5214100e-03
   3.5390775e-03
   3.5547947e-03
   3.5683795e-03
   3.5795858e-03
   3.5881346e-03
   3.5937513e-03
   3.5961992e-03
   3.5952949e-03
   3.5909239e-03
   3.5830238e-03
   3.5715701e-03
   3.5565613e-03
   3.5380180e-03
   3.5159742e-03
   3.4904732e-03
   3.4615438e-03
   3.4291886e-03
   3.3933695e-03
   3.3539981e-03
   3.3109535e-03
   3.2641417e-03
   3.2135356e-03
   3.1591963e-03
   3.1013061e-03
   3.0401670e-03
   2.9761515e-03
   2.9096608e-03
   2.8411057e-03
   2.7708506e-03
   2.6991825e-03
   2.6263108e-03
   2.5523689e-03
   2.4774164e-03
   2.4014875e-03
   2.3246243e-03
   2.2468961e-03
   2.1684173e-03
   2.0893427e-03
   2.0098425e-03
   1.9300812e-03
   1.8502138e-03
   1.7703831e-03
   1.6907238e-03
   1.6113664e-03
   1.5324360e-03
   1.4540415e-03
   1.3762657e-03
   1.2991754e-03
   1.2228453e-03
   1.1473910e-03
   1.0729853e-03
   9.9986880e-04
   9.2833806e-04
   8.5870993e-04
   7.9128361e-04
   7.2632564e-04
   6.6406315e-04
   6.0468789e-04
   5.4836985e-04
   4.9525865e-04
   4.4547123e-04
   3.9907832e-04
   3.5609759e-04
   3.1650048e-04
   2.8024484e-04
   2.4731162e-04
   2.1772939e-04
   1.9158518e-04
   1.6900955e-04
   1.5013035e-04
   1.3502915e-04
   1.2372502e-04
   1.1616083e-04
   1.1219785e-04
   1.1164298e-04
   1.1427998e-04
   1.1987084e-04
   1.2816807e-04
   1.3893909e-04
   1.5196496e-04
   1.6703623e-04
   1.8395571e-04
   2.0252756e-04
   2.2254643e-04
   2.4379744e-04
   2.6605075e-04
   2.8907109e-04
   3.1262590e-04
   3.3648263e-04
   3.6040600e-04
   3.8416072e-04
   4.0751154e-04
   4.3023948e-04
   4.5216776e-04
   4.7317942e-04
   4.9322548e-04
   5.1230597e-04
   5.3043855e-04
   5.4760963e-04
   5.6375392e-04
   5.7874631e-04
   5.9242633e-04
   6.0461989e-04
   6.1518147e-04
   6.2399549e-04
   6.3097353e-04
   6.3603809e-04
   6.3911980e-04
   6.4015202e-04
   6.3908852e-04
   6.3590209e-04
   6.3058594e-04
   6.2314822e-04
   6.1359302e-04
   6.0189721e-04
   5.8802952e-04
   5.7196275e-04
   5.5367513e-04
   5.3316123e-04
   5.1044824e-04
   4.8557017e-04
   4.5855558e-04
   4.2944390e-04
   3.9829497e-04
   3.6518360e-04
   3.3022265e-04
   2.9357806e-04
   2.5545245e-04
   2.1607838e-04
   1.7572104e-04
   1.3466876e-04
   9.3218004e-05
   5.1659810e-05
   1.0272973e-05
  -3.0675951e-05
  -7.0938087e-05
  -1.1027680e-04
  -1.4844457e-04
  -1.8518708e-04
  -2.2026090e-04
  -2.5343892e-04
  -2.8453072e-04
  -3.1341529e-04
  -3.4004773e-04
  -3.6444436e-04
  -3.8667048e-04
  -4.0681583e-04
  -4.2494433e-04
  -4.4106414e-04
  -4.5512903e-04
  -4.6704651e-04
  -4.7668195e-04
  -4.8390207e-04
  -4.8859400e-04
  -4.9066796e-04
  -4.9005869e-04
  -4.8673627e-04
  -4.8068981e-04
  -4.7192611e-04
  -4.6045470e-04
  -4.4627829e-04
  -4.2939553e-04
  -4.0981186e-04
  -3.8754902e-04
  -3.6268863e-04
  -3.3538300e-04
  -3.0582525e-04
  -2.7421529e-04
  -2.4074217e-04
  -2.0553099e-04
  -1.6863887e-04
  -1.3009575e-04
  -8.9950573e-05
  -4.8284941e-05
  -5.2470909e-06
   3.8946740e-05
   8.4039516e-05
   1.2975788e-04
   1.7581624e-04
   2.2193172e-04
   2.6783776e-04
   3.1328957e-04
   3.5806003e-04
   4.0193835e-04
   4.4472732e-04
   4.8623520e-04
   5.2626342e-04
   5.6462703e-04
   6.0117914e-04
   6.3581641e-04
   6.6848307e-04
   6.9918049e-04
   7.2795761e-04
   7.5488925e-04
   7.8008147e-04
   8.0366892e-04
   8.2579712e-04
   8.4659525e-04
   8.6617349e-04
   8.8460527e-04
   9.0191506e-04
   9.1809063e-04
   9.3310207e-04
   9.4690312e-04
   9.5943803e-04
   9.7065649e-04
   9.8051088e-04
   9.8896586e-04
   9.9601191e-04
   1.0016789e-03
   1.0060513e-03
   1.0092853e-03
   1.0116109e-03
   1.0133285e-03
   1.0147782e-03
   1.0162865e-03
   1.0181183e-03
   1.0204561e-03
   1.0233760e-03
   1.0268807e-03
   1.0309565e-03
   1.0356281e-03
   1.0409741e-03
   1.0471457e-03
   1.0543468e-03
   1.0628004e-03
   1.0727187e-03
   1.0842989e-03
   1.0977219e-03
   1.1131495e-03
   1.1307354e-03
   1.1506373e-03
   1.1730143e-03
   1.1980203e-03
   1.2257978e-03
   1.2564626e-03
   1.2900717e-03
   1.3266048e-03
   1.3659652e-03
   1.4079994e-03
   1.4525169e-03
   1.4993124e-03
   1.5481846e-03
   1.5989294e-03
   1.6513280e-03
   1.7051355e-03
   1.7600908e-03
   1.8159247e-03
   1.8723746e-03
   1.9291959e-03
   1.9861721e-03
   2.0431226e-03
   2.0999084e-03
   2.1564440e-03
   2.2126941e-03
   2.2686639e-03
   2.3243632e-03
   2.3797605e-03
   2.4347458e-03
   2.4891109e-03
   2.5425498e-03
   2.5946887e-03
   2.6451384e-03
   2.6935481e-03
   2.7396487e-03
   2.7832781e-03
   2.8243807e-03
   2.8629809e-03
   2.8991278e-03
   2.9328430e-03
   2.9640762e-03
   2.9926997e-03
   3.0185243e-03
   3.0413366e-03
   3.0609366e-03
   3.0771720e-03
   3.0899381e-03
   3.0991533e-03
   3.1047469e-03
   3.1066427e-03
   3.1047469e-03
   3.0989534e-03
   3.0891711e-03
   3.0753469e-03
   3.0574836e-03
   3.0356559e-03
   3.0100163e-03
   2.9807740e-03
   2.9481618e-03
   2.9124188e-03
   2.8737778e-03
   2.8324549e-03
   2.7886650e-03
   2.7426365e-03
   2.6946089e-03
   2.6448283e-03
   2.5935340e-03
   2.5409437e-03
   2.4872491e-03
   2.4326215e-03
   2.3771983e-03
   2.3210843e-03
   2.2643447e-03
   2.2070039e-03
   2.1490498e-03
   2.0904783e-03
   2.0313397e-03
   1.9717727e-03
   1.9120166e-03
   1.8523993e-03
   1.7932879e-03
   1.7350278e-03
   1.6779033e-03
   1.6221184e-03
   1.5677941e-03
   1.5149943e-03
   1.4637612e-03
   1.4141492e-03
   1.3662468e-03
   1.3202006e-03
   1.2762040e-03
   1.2344677e-03
   1.1951861e-03
   1.1585034e-03
   1.1244849e-03
   1.0931225e-03
   1.0643753e-03
   1.0382011e-03
   1.0145878e-03
   9.9357075e-04
   9.7523417e-04
   9.5966787e-04
   9.4692624e-04
   9.3700792e-04
   9.2984356e-04
   9.2529172e-04
   9.2317151e-04
   9.2330207e-04
   9.2550795e-04
   9.2962324e-04
   9.3549019e-04
   9.4293470e-04
   9.5175144e-04
   9.6172143e-04
   9.7262437e-04
   9.8426034e-04
   9.9647566e-04
   1.0091697e-03
   1.0222799e-03
   1.0357804e-03
   1.0496644e-03
   1.0639319e-03
   1.0785843e-03
   1.0936216e-03
   1.1090097e-03
   1.1246535e-03
   1.1403803e-03
   1.1559371e-03
   1.1710057e-03
   1.1852528e-03
   1.1983820e-03
   1.2101567e-03
   1.2204014e-03
   1.2289897e-03
   1.2358100e-03
   1.2407399e-03
   1.2436502e-03
   1.2444200e-03
   1.2429458e-03
   1.2391677e-03
   1.2330927e-03
   1.2247969e-03
   1.2144284e-03
   1.2022035e-03
   1.1883848e-03
   1.1732306e-03
   1.1569557e-03
   1.1396908e-03
   1.1214630e-03
   1.1021922e-03
   1.0817381e-03
   1.0599472e-03
   1.0366929e-03
   1.0119060e-03
   9.8559312e-04
   9.5782374e-04
   9.2870934e-04
   8.9839408e-04
   8.6704524e-04
   8.3484777e-04
   8.0199615e-04
   7.6868486e-04
   7.3509069e-04
   7.0135781e-04
   6.6758141e-04
   6.3380908e-04
   6.0005172e-04
   5.6630388e-04
   5.3256556e-04
   4.9886667e-04
   4.6527931e-04
   4.3192314e-04
   3.9896000e-04
   3.6659389e-04
   3.3506961e-04
   3.0466188e-04
   2.7566579e-04
   2.4838192e-04
   2.2308498e-04
   1.9999120e-04
   1.7925698e-04
   1.6098297e-04
   1.4523443e-04
   1.3206984e-04
   1.2156674e-04
   1.1380398e-04
   1.0883871e-04
   1.0667770e-04
   1.0724209e-04
   1.1033876e-04
   1.1567259e-04
   1.2286824e-04
   1.3149729e-04
   1.4111641e-04
   1.5131761e-04
   1.6176087e-04
   1.7219734e-04
   1.8247877e-04
   1.9256165e-04
   2.0248268e-04
   2.1233844e-04
   2.2225540e-04
   2.3236275e-04
   2.4276658e-04
   2.5352672e-04
   2.6462822e-04
   2.7597723e-04
   2.8741056e-04
   2.9870925e-04
   3.0965163e-04
   3.2007178e-04
   3.2989354e-04
   3.3914683e-04
   3.4797580e-04
   3.5659670e-04
   3.6525160e-04
   3.7416081e-04
   3.8348346e-04
   3.9329161e-04
   4.0356624e-04
   4.1419855e-04
   4.2501853e-04
   4.3582491e-04
   4.4640146e-04
   4.5654825e-04
   4.6609393e-04
   4.7490387e-04
   4.8288829e-04
   4.9001594e-04
   4.9629631e-04
   5.0178654e-04
   5.0657230e-04
   5.1074336e-04
   5.1436634e-04
   5.1749156e-04
   5.2015576e-04
   5.2240788e-04
   5.2434993e-04
   5.2617366e-04
   5.2816331e-04
   5.3067791e-04
   5.3412001e-04
   5.3889353e-04
   5.4536430e-04
   5.5384240e-04
   5.6458895e-04
   5.7782969e-04
   5.9375775e-04
   6.1253768e-04
   6.3429460e-04
   6.5910603e-04
   6.8699781e-04
   7.1795498e-04
   7.5195034e-04
   7.8900156e-04
   8.2919162e-04
   8.7267010e-04
   9.1964645e-04
   9.7034233e-04
   1.0249101e-03
   1.0833905e-03
   1.1456965e-03
   1.2116078e-03
   1.2808102e-03
   1.3529571e-03
   1.4277232e-03
   1.5048407e-03
   1.5841165e-03
   1.6654309e-03
   1.7487228e-03
   1.8339553e-03
   1.9210863e-03
   2.0100588e-03
   2.1007774e-03
   2.1931118e-03
   2.2868985e-03
   2.3819514e-03
   2.4780570e-03
   2.5749921e-03
   2.6725079e-03
   2.7703393e-03
   2.8682169e-03
   2.9658891e-03
   3.0631261e-03
   3.1597321e-03
   3.2555303e-03
   3.3503343e-03
   3.4439144e-03
   3.5359835e-03
   3.6262072e-03
   3.7142344e-03
   3.7997321e-03
   3.8824174e-03
   3.9620618e-03
   4.0384612e-03
   4.1113968e-03
   4.1806115e-03
   4.2457912e-03
   4.3065808e-03
   4.3626200e-03
   4.4135770e-03
   4.4591703e-03
   4.4991808e-03
   4.5334196e-03
   4.5617167e-03
   4.5839183e-03
   4.5998776e-03
   4.6094573e-03
   4.6125826e-03
   4.6092520e-03
   4.5995309e-03
   4.5835470e-03
   4.5614732e-03
   4.5334740e-03
   4.4996786e-03
   4.4601726e-03
   4.4150009e-03
   4.3641840e-03
   4.3077504e-03
   4.2457612e-03
   4.1783308e-03
   4.1056305e-03
   4.0278888e-03
   3.9453748e-03
   3.8583839e-03
   3.7672069e-03
   3.6721214e-03
   3.5733802e-03
   3.4712214e-03
   3.3658748e-03
   3.2575812e-03
   3.1465947e-03
   3.0331889e-03
   2.9176534e-03
   2.8003009e-03
   2.6814702e-03
   2.5615378e-03
   2.4409146e-03
   2.3200276e-03
   2.1992847e-03
   2.0790504e-03
   1.9596131e-03
   1.8411876e-03
   1.7239508e-03
   1.6080916e-03
   1.4938467e-03
   1.3815438e-03
   1.2716005e-03
   1.1644886e-03
   1.0606979e-03
   9.6069601e-04
   8.6488151e-04
   7.7357806e-04
   6.8703181e-04
   6.0539915e-04
   5.2876714e-04
   4.5717928e-04
   3.9062334e-04
   3.2904627e-04
   2.7238961e-04
   2.2059350e-04
   1.7360220e-04
   1.3140209e-04
   9.4036711e-05
   6.1598526e-05
   3.4224898e-05
   1.2083103e-05
  -4.6609406e-06
  -1.5867156e-05
  -2.1440344e-05
  -2.1338345e-05
  -1.5565241e-05
  -4.1604689e-06
   1.2818851e-05
   3.5326480e-05
   6.3335217e-05
   9.6830105e-05
   1.3579890e-04
   1.8021305e-04
   2.2999367e-04
   2.8499796e-04
   3.4501649e-04
   4.0977454e-04
   4.7893212e-04
   5.5210299e-04
   6.2886285e-04
   7.0877105e-04
   7.9139104e-04
   8.7632436e-04
   9.6322421e-04
   1.0518240e-03
   1.1419321e-03
   1.2334137e-03
   1.3261560e-03
   1.4200475e-03
   1.5149372e-03
   1.6106238e-03
   1.7068654e-03
   1.8033898e-03
   1.8999115e-03
   1.9961652e-03
   2.0919172e-03
   2.1869660e-03
   2.2811662e-03
   2.3744172e-03
   2.4666400e-03
   2.5577789e-03
   2.6477985e-03
   2.7366513e-03
   2.8242841e-03
   2.9106522e-03
   2.9957025e-03
   3.0793602e-03
   3.1615382e-03
   3.2421277e-03
   3.3209833e-03
   3.3979295e-03
   3.4727718e-03
   3.5453021e-03
   3.6153042e-03
   3.6825578e-03
   3.7468385e-03
   3.8079192e-03
   3.8655714e-03
   3.9195815e-03
   3.9697810e-03
   4.0160719e-03
   4.0584393e-03
   4.0969634e-03
   4.1318019e-03
   4.1631603e-03
   4.1912642e-03
   4.2163517e-03
   4.2386513e-03
   4.2583886e-03
   4.2757828e-03
   4.2910458e-03
   4.3043681e-03
   4.3159184e-03
   4.3258204e-03
   4.3341557e-03
   4.3409638e-03
   4.3462473e-03
   4.3499709e-03
   4.3520829e-03
   4.3525236e-03
   4.3512289e-03
   4.3481458e-03
   4.3432472e-03
   4.3365316e-03
   4.3280344e-03
   4.3178441e-03
   4.3060871e-03
   4.2929239e-03
   4.2785557e-03
   4.2632057e-03
   4.2470927e-03
   4.2304397e-03
   4.2134604e-03
   4.1963288e-03
   4.1791767e-03
   4.1620954e-03
   4.1451202e-03
   4.1282456e-03
   4.1114621e-03
   4.0947738e-03
   4.0782188e-03
   4.0618896e-03
   4.0459275e-03
   4.0304999e-03
   4.0157877e-03
   4.0019608e-03
   3.9891566e-03
   3.9774662e-03
   3.9669210e-03
   3.9574786e-03
   3.9490345e-03
   3.9414336e-03
   3.9344991e-03
   3.9280637e-03
   3.9219955e-03
   3.9161992e-03
   3.9106193e-03
   3.9052120e-03
   3.8999353e-03
   3.8947429e-03
   3.8895886e-03
   3.8844302e-03
   3.8792568e-03
   3.8740848e-03
   3.8689441e-03
   3.8638755e-03
   3.8589238e-03
   3.8541163e-03
   3.8494706e-03
   3.8450221e-03
   3.8408238e-03
   3.8369411e-03
   3.8334501e-03
   3.8304078e-03
   3.8277993e-03
   3.8255227e-03
   3.8233835e-03
   3.8210919e-03
   3.8182972e-03
   3.8146416e-03
   3.8097783e-03
   3.8033986e-03
   3.7952687e-03
   3.7852416e-03
   3.7732561e-03
   3.7593517e-03
   3.7436453e-03
   3.7262865e-03
   3.7074209e-03
   3.6871573e-03
   3.6655336e-03
   3.6425310e-03
   3.6181085e-03
   3.5922295e-03
   3.5648844e-03
   3.5361073e-03
   3.5059607e-03
   3.4745125e-03
   3.4418173e-03
   3.4079008e-03
   3.3727563e-03
   3.3363497e-03
   3.2986307e-03
   3.2595436e-03
   3.2190353e-03
   3.1770678e-03
   3.1336410e-03
   3.0887889e-03
   3.0425741e-03
   2.9950864e-03
   2.9464224e-03
   2.8966472e-03
   2.8458031e-03
   2.7939322e-03
   2.7410848e-03
   2.6873439e-03
   2.6328523e-03
   2.5777896e-03
   2.5223134e-03
   2.4665366e-03
   2.4105069e-03
   2.3541984e-03
   2.2975485e-03
   2.2405423e-03
   2.1832492e-03
   2.1258432e-03
   2.0686113e-03
   2.0119219e-03
   1.9561506e-03
   1.9016454e-03
   1.8486934e-03
   1.7974807e-03
   1.7480781e-03
   1.7004612e-03
   1.6545076e-03
   1.6100200e-03
   1.5667700e-03
   1.5245373e-03
   1.4831260e-03
   1.4423933e-03
   1.4022467e-03
   1.3626292e-03
   1.3235081e-03
   1.2848766e-03
   1.2467564e-03
   1.2092156e-03
   1.1723860e-03
   1.1364704e-03
   1.1017311e-03
   1.0684647e-03
   1.0369744e-03
   1.0075364e-03
   9.8037625e-04
   9.5566681e-04
   9.3351958e-04
   9.1397398e-04
   8.9701506e-04
   8.8258026e-04
   8.7055398e-04
   8.6079342e-04
   8.5315987e-04
   8.4750780e-04
   8.4367402e-04
   8.4148310e-04
   8.4072831e-04
   8.4116350e-04
   8.4253164e-04
   8.4461785e-04
   8.4726572e-04
   8.5039639e-04
   8.5400169e-04
   8.5811154e-04
   8.6271643e-04
   8.6773882e-04
   8.7302098e-04
   8.7832761e-04
   8.8336905e-04
   8.8787601e-04
   8.9163771e-04
   8.9452086e-04
   8.9649147e-04
   8.9762025e-04
   8.9803912e-04
   8.9792217e-04
   8.9747473e-04
   8.9690762e-04
   8.9642075e-04
   8.9621947e-04
   8.9650643e-04
   8.9746657e-04
   8.9925766e-04
   9.0198986e-04
   9.0569852e-04
   9.1032516e-04
   9.1571611e-04
   9.2162930e-04
   9.2776007e-04
   9.3376846e-04
   9.3931580e-04
   9.4408117e-04
   9.4778030e-04
   9.5017658e-04
   9.5108233e-04
   9.5036698e-04
   9.4796934e-04
   9.4389349e-04
   9.3819926e-04
   9.3100226e-04
   9.2244256e-04
   9.1266704e-04
   9.0183346e-04
   8.9011726e-04
   8.7770610e-04
   8.6482031e-04
   8.5171013e-04
   8.3863666e-04
   8.2584336e-04
   8.1354508e-04
   8.0191455e-04
   7.9109185e-04
   7.8119257e-04
   7.7234184e-04
   7.6468789e-04
   7.5840071e-04
   7.5365439e-04
   7.5062164e-04
   7.4943030e-04
   7.5013341e-04
   7.5270784e-04
   7.5706521e-04
   7.6305455e-04
   7.7050587e-04
   7.7926412e-04
   7.8919060e-04
   8.0016426e-04
   8.1207358e-04
   8.2478121e-04
   8.3810899e-04
   8.5185157e-04
   8.6578590e-04
   8.7970527e-04
   8.9346144e-04
   9.0699322e-04
   9.2032508e-04
   9.3355630e-04
   9.4683104e-04
   9.6030842e-04
   9.7413259e-04
   9.8843139e-04
   1.0033218e-03
   1.0189085e-03
   1.0352840e-03
   1.0525176e-03
   1.0706312e-03
   1.0895756e-03
   1.1092355e-03
   1.1294325e-03
   1.1499600e-03
   1.1706085e-03
   1.1911877e-03
   1.2115330e-03
   1.2315083e-03
   1.2509778e-03
   1.2697917e-03
   1.2877801e-03
   1.3047472e-03
   1.3204740e-03
   1.3347279e-03
   1.3472656e-03
   1.3578489e-03
   1.3662549e-03
   1.3722769e-03
   1.3757408e-03
   1.3765363e-03
   1.3746120e-03
   1.3699813e-03
   1.3627339e-03
   1.3530183e-03
   1.3409974e-03
   1.3268360e-03
   1.3106754e-03
   1.2926040e-03
   1.2726681e-03
   1.2508935e-03
   1.2273101e-03
   1.2019778e-03
   1.1750135e-03
   1.1465859e-03
   1.1169098e-03
   1.0862124e-03
   1.0546949e-03
   1.0225029e-03
   9.8972201e-04
   9.5638760e-04
   9.2251056e-04
   8.8812081e-04
   8.5330130e-04
   8.1818940e-04
   7.8295374e-04
   7.4777520e-04
   7.1281562e-04
   6.7819739e-04
   6.4401164e-04
   6.1034675e-04
   5.7730746e-04
   5.4503111e-04
   5.1368363e-04
   4.8344181e-04
   4.5446612e-04
   4.2688170e-04
   4.0076741e-04
   3.7617086e-04
   3.5312876e-04
   3.3168735e-04
   3.1192008e-04
   2.9393573e-04
   2.7787712e-04
   2.6391423e-04
   2.5222522e-04
   2.4297601e-04
   2.3631212e-04
   2.3233827e-04
   2.3108437e-04
   2.3250147e-04
   2.3646172e-04
   2.4274890e-04
   2.5107604e-04
   2.6113579e-04
   2.7263304e-04
   2.8531211e-04
   2.9899349e-04
   3.1356973e-04
   3.2898643e-04
   3.4521097e-04
   3.6221477e-04
   3.7994343e-04
   3.9831809e-04
   4.1723266e-04
   4.3657970e-04
   4.5626809e-04
   4.7623664e-04
   4.9644999e-04
   5.1689045e-04
   5.3753083e-04
   5.5828409e-04
   5.7896799e-04
   5.9929829e-04
   6.1890917e-04
   6.3738583e-04
   6.5432299e-04
   6.6938066e-04
   6.8231132e-04
   6.9295451e-04
   7.0121637e-04
   7.0704660e-04
   7.1041526e-04
   7.1130741e-04
   7.0972575e-04
   7.0569070e-04
   6.9923761e-04
   6.9040999e-04
   6.7923370e-04
   6.6569512e-04
   6.4973850e-04
   6.3127137e-04
   6.1017267e-04
   5.8631459e-04
   5.5958967e-04
   5.2992856e-04
   4.9729590e-04
   4.6168352e-04
   4.2311456e-04
   3.8164205e-04
   3.3735030e-04
   2.9038075e-04
   2.4095101e-04
   1.8934530e-04
   1.3589138e-04
   8.0930607e-05
   2.4768974e-05
  -3.2348724e-05
  -9.0253848e-05
   2.8245208e-04
   6.5672743e-04
   1.0325831e-03
   1.4099918e-03
   1.7889196e-03
   1.7380456e-03
   1.6864576e-03
   1.6341855e-03
   1.5812905e-03
   1.5278352e-03
   1.4738577e-03
   1.4193498e-03
   1.3642530e-03
   1.3084763e-03
   1.2519148e-03
   1.1944802e-03
   1.1361263e-03
   1.0768639e-03
   1.0167570e-03
   9.5591161e-04
   8.9444198e-04
   8.3244877e-04
   7.7000268e-04
   7.0714587e-04
   6.4390556e-04
   5.8032933e-04
   5.1651510e-04
   4.5262607e-04
   3.8889345e-04
   3.2560553e-04
   2.6308056e-04
   2.0162590e-04
   1.4152169e-04
   8.3000493e-05
   2.6241830e-05
  -2.8621025e-05
  -8.1477913e-05
  -1.3224180e-04
  -1.8083651e-04
  -2.2718863e-04
  -2.7123422e-04
  -3.1293113e-04
  -3.5226305e-04
  -3.8924627e-04
  -4.2395018e-04
  -4.5649309e-04
  -4.8703274e-04
  -5.1575139e-04
  -5.4283806e-04
  -5.6844780e-04
  -5.9268804e-04
  -6.1561862e-04
  -6.3725994e-04
  -6.5761065e-04
  -6.7667753e-04
  -6.9448780e-04
  -7.1108904e-04
  -7.2654791e-04
  -7.4093919e-04
  -7.5433497e-04
  -7.6679509e-04
  -7.7836305e-04
  -7.8905656e-04
  -7.9886200e-04
  -8.0773313e-04
  -8.1560060e-04
  -8.2238281e-04
  -8.2799272e-04
  -8.3234600e-04
  -8.3536651e-04
  -8.3699169e-04
  -8.3717800e-04
  -8.3591458e-04
  -8.3323135e-04
  -8.2920990e-04
  -8.2398078e-04
  -8.1770721e-04
  -8.1057548e-04
  -8.0279641e-04
  -7.9460119e-04
  -7.8624004e-04
  -7.7799858e-04
  -7.7019367e-04
  -7.6316259e-04
  -7.5724804e-04
  -7.5278868e-04
  -7.5009864e-04
  -7.4946217e-04
  -7.5112406e-04
  -7.5528424e-04
  -7.6208956e-04
  -7.7163253e-04
  -7.8395120e-04
  -7.9902791e-04
  -8.1679194e-04
  -8.3712496e-04
  -8.5985835e-04
  -8.8477450e-04
  -9.1162862e-04
  -9.4016774e-04
  -9.7015117e-04
  -1.0013899e-03
  -1.0337696e-03
  -1.0672522e-03
  -1.1018704e-03
  -1.1377154e-03
  -1.1748917e-03
  -1.2134797e-03
  -1.2535039e-03
  -1.2949165e-03
  -1.3375913e-03
  -1.3813499e-03
  -1.4259980e-03
  -1.4713546e-03
  -1.5172715e-03
  -1.5636440e-03
  -1.6104068e-03
  -1.6575110e-03
  -1.7049103e-03
  -1.7525517e-03
  -1.8003658e-03
  -1.8482574e-03
  -1.8961191e-03
  -1.9438353e-03
  -1.9912862e-03
  -2.0383619e-03
  -2.0849629e-03
  -2.1309804e-03
  -2.1762853e-03
  -2.2207185e-03
  -2.2640719e-03
  -2.3060911e-03
  -2.3464933e-03
  -2.3849834e-03
  -2.4212676e-03
  -2.4550699e-03
  -2.4861399e-03
  -2.5142656e-03
  -2.5392838e-03
  -2.5610883e-03
  -2.5796343e-03
  -2.5949354e-03
  -2.6070542e-03
  -2.6160926e-03
  -2.6221839e-03
  -2.6254927e-03
  -2.6262203e-03
  -2.6245952e-03
  -2.6208552e-03
  -2.6152249e-03
  -2.6078824e-03
  -2.5989324e-03
  -2.5883993e-03
  -2.5762384e-03
  -2.5623599e-03
  -2.5466712e-03
  -2.5291152e-03
  -2.5096988e-03
  -2.4885036e-03
  -2.4656913e-03
  -2.4414891e-03
  -2.4161609e-03
  -2.3899936e-03
  -2.3632850e-03
  -2.3363261e-03
  -2.3093823e-03
  -2.2827050e-03
  -2.2565186e-03
  -2.2310054e-03
  -2.2063014e-03
  -2.1825168e-03
  -2.1597195e-03
  -2.1379353e-03
  -2.1171698e-03
  -2.0974175e-03
  -2.0786539e-03
  -2.0608545e-03
  -2.0440112e-03
  -2.0281253e-03
  -2.0132104e-03
  -1.9992992e-03
  -1.9864366e-03
  -1.9746700e-03
  -1.9640513e-03
  -1.9546280e-03
  -1.9464260e-03
  -1.9394357e-03
  -1.9336096e-03
  -1.9288619e-03
  -1.9250785e-03
  -1.9221382e-03
  -1.9199296e-03
  -1.9183574e-03
  -1.9173415e-03
  -1.9168139e-03
  -1.9167119e-03
  -1.9169893e-03
  -1.9176231e-03
  -1.9186267e-03
  -1.9200493e-03
  -1.9219641e-03
  -1.9244406e-03
  -1.9275223e-03
  -1.9311984e-03
  -1.9353925e-03
  -1.9399743e-03
  -1.9447832e-03
  -1.9496560e-03
  -1.9544458e-03
  -1.9590303e-03
  -1.9633115e-03
  -1.9671902e-03
  -1.9705316e-03
  -1.9731523e-03
  -1.9748346e-03
  -1.9753255e-03
  -1.9743654e-03
  -1.9717325e-03
  -1.9672745e-03
  -1.9608935e-03
  -1.9525582e-03
  -1.9423039e-03
  -1.9302015e-03
  -1.9163324e-03
  -1.9008029e-03
  -1.8837297e-03
  -1.8652218e-03
  -1.8453906e-03
  -1.8243544e-03
  -1.8022140e-03
  -1.7790454e-03
  -1.7549113e-03
  -1.7298510e-03
  -1.7038890e-03
  -1.6770675e-03
  -1.6494681e-03
  -1.6211983e-03
  -1.5923926e-03
  -1.5631925e-03
  -1.5337123e-03
  -1.5040131e-03
  -1.4741099e-03
  -1.4439782e-03
  -1.4135583e-03
  -1.3827548e-03
  -1.3514304e-03
  -1.3194056e-03
  -1.2864493e-03
  -1.2523044e-03
  -1.2167382e-03
  -1.1796013e-03
  -1.1408528e-03
  -1.1005880e-03
  -1.0590203e-03
  -1.0164258e-03
  -9.7307512e-04
  -9.2918049e-04
  -8.8485746e-04
  -8.4012100e-04
  -7.9490582e-04
  -7.4910858e-04
  -7.0264494e-04
  -6.5548364e-04
  -6.0764507e-04
  -5.5920131e-04
  -5.1026252e-04
  -4.6093613e-04
  -4.1129423e-04
  -3.6138033e-04
  -3.1120668e-04
  -2.6074744e-04
  -2.0995635e-04
  -1.5879128e-04
  -1.0720733e-04
  -5.5162347e-05
  -2.6277741e-06
   5.0420871e-05
   1.0401215e-04
   1.5815285e-04
   2.1281851e-04
   2.6795472e-04
   3.2345677e-04
   3.7917505e-04
   4.3495453e-04
   4.9066193e-04
   5.4618845e-04
   6.0147426e-04
   6.5650031e-04
   7.1125845e-04
   7.6572011e-04
   8.1983226e-04
   8.7351057e-04
   9.2662721e-04
   9.7900947e-04
   1.0304520e-03
   1.0807249e-03
   1.1295685e-03
   1.1767339e-03
   1.2220320e-03
   1.2653759e-03
   1.3067967e-03
   1.3464618e-03
   1.3846377e-03
   1.4216291e-03
   1.4577093e-03
   1.4930674e-03
   1.5277727e-03
   1.5617803e-03
   1.5949528e-03
   1.6270945e-03
   1.6579959e-03
   1.6874531e-03
   1.7152646e-03
   1.7412361e-03
   1.7651867e-03
   1.7869449e-03
   1.8063573e-03
   1.8233107e-03
   1.8377442e-03
   1.8496426e-03
   1.8590305e-03
   1.8659760e-03
   1.8705754e-03
   1.8729377e-03
   1.8731716e-03
   1.8713751e-03
   1.8676229e-03
   1.8619844e-03
   1.8545453e-03
   1.8454321e-03
   1.8348433e-03
   1.8230483e-03
   1.8103515e-03
   1.7970564e-03
   1.7834321e-03
   1.7696759e-03
   1.7559089e-03
   1.7421976e-03
   1.7285842e-03
   1.7151123e-03
   1.7018443e-03
   1.6888865e-03
   1.6763896e-03
   1.6645306e-03
   1.6534931e-03
   1.6434659e-03
   1.6346057e-03
   1.6270075e-03
   1.6206958e-03
   1.6156231e-03
   1.6116574e-03
   1.6086084e-03
   1.6062624e-03
   1.6044183e-03
   1.6029209e-03
   1.6016861e-03
   1.6006947e-03
   1.5999861e-03
   1.5996434e-03
   1.5997658e-03
   1.6004675e-03
   1.6018874e-03
   1.6041803e-03
   1.6075081e-03
   1.6120273e-03
   1.6178576e-03
   1.6250532e-03
   1.6335898e-03
   1.6433585e-03
   1.6541880e-03
   1.6658607e-03
   1.6781345e-03
   1.6907714e-03
   1.7035661e-03
   1.7163444e-03
   1.7289691e-03
   1.7413299e-03
   1.7533154e-03
   1.7647814e-03
   1.7755334e-03
   1.7853279e-03
   1.7938863e-03
   1.8009269e-03
   1.8061886e-03
   1.8094512e-03
   1.8105433e-03
   1.8093478e-03
   1.8057901e-03
   1.7998307e-03
   1.7914628e-03
   1.7806836e-03
   1.7674619e-03
   1.7517242e-03
   1.7333509e-03
   1.7121639e-03
   1.6879522e-03
   1.6605092e-03
   1.6296418e-03
   1.5951759e-03
   1.5569768e-03
   1.5149467e-03
   1.4690107e-03
   1.4191295e-03
   1.3653002e-03
   1.3075474e-03
   1.2459268e-03
   1.1805214e-03
   1.1114278e-03
   1.0387574e-03
   9.6263670e-04
   8.8319633e-04
   8.0057769e-04
   7.1494127e-04
   6.2647201e-04
   5.3538343e-04
   4.4192169e-04
   3.4636287e-04
   2.4900615e-04
   1.5014395e-04
   5.0044157e-05
  -5.1062015e-05
  -1.5299369e-04
  -2.5563392e-04
  -3.5890790e-04
  -4.6277210e-04
  -5.6720614e-04
  -6.7219505e-04
  -7.7770755e-04
  -8.8369196e-04
  -9.9007076e-04
  -1.0967284e-03
  -1.2035206e-03
  -1.3102761e-03
  -1.4168004e-03
  -1.5228909e-03
  -1.6283667e-03
  -1.7330768e-03
  -1.8369220e-03
  -1.9398696e-03
  -2.0419291e-03
  -2.1430992e-03
  -2.2433268e-03
  -2.3424719e-03
  -2.4402760e-03
  -2.5363761e-03
  -2.6303533e-03
  -2.7217615e-03
  -2.8101478e-03
  -2.8950797e-03
  -2.9761562e-03
  -3.0530017e-03
  -3.1252981e-03
  -3.1928074e-03
  -3.2553704e-03
  -3.3129016e-03
  -3.3653790e-03
  -3.4128123e-03
  -3.4552218e-03
  -3.4926511e-03
  -3.5251777e-03
  -3.5529267e-03
  -3.5760899e-03
  -3.5949310e-03
  -3.6097547e-03
  -3.6208780e-03
  -3.6286013e-03
  -3.6331695e-03
  -3.6347348e-03
  -3.6333531e-03
  -3.6289875e-03
  -3.6215185e-03
  -3.6107570e-03
  -3.5964746e-03
  -3.5784181e-03
  -3.5563171e-03
  -3.5298928e-03
  -3.4988798e-03
  -3.4630363e-03
  -3.4221622e-03
  -3.3761215e-03
  -3.3248462e-03
  -3.2683351e-03
  -3.2066519e-03
  -3.1399138e-03
  -3.0682702e-03
  -2.9918925e-03
  -2.9109520e-03
  -2.8255971e-03
  -2.7359433e-03
  -2.6420858e-03
  -2.5441198e-03
  -2.4421637e-03
  -2.3363873e-03
  -2.2270261e-03
  -2.1143642e-03
  -1.9987131e-03
  -1.8804032e-03
  -1.7597691e-03
  -1.6371290e-03
  -1.5127836e-03
  -1.3870047e-03
  -1.2600209e-03
  -1.1320211e-03
  -1.0031769e-03
  -8.7365260e-04
  -7.4362515e-04
  -6.1328898e-04
  -4.8282633e-04
  -3.5237456e-04
  -2.2200711e-04
  -9.1713104e-05
   3.8599946e-05
   1.6906259e-04
   2.9980812e-04
   4.3094259e-04
   5.6250410e-04
   6.9443824e-04
   8.2660630e-04
   9.5879612e-04
   1.0907316e-03
   1.2220878e-03
   1.3525151e-03
   1.4816490e-03
   1.6091088e-03
   1.7345083e-03
   1.8574815e-03
   1.9776900e-03
   2.0948371e-03
   2.2086876e-03
   2.3190674e-03
   2.4258515e-03
   2.5289596e-03
   2.6283495e-03
   2.7240048e-03
   2.8159325e-03
   2.9041556e-03
   2.9887000e-03
   3.0695683e-03
   3.1467212e-03
   3.2200703e-03
   3.2894753e-03
   3.3547529e-03
   3.4157044e-03
   3.4721421e-03
   3.5238933e-03
   3.5708193e-03
   3.6128304e-03
   3.6498748e-03
   3.6819350e-03
   3.7090366e-03
   3.7312423e-03
   3.7486446e-03
   3.7613726e-03
   3.7695869e-03
   3.7734642e-03
   3.7731745e-03
   3.7688470e-03
   3.7605566e-03
   3.7483209e-03
   3.7321045e-03
   3.7118463e-03
   3.6875000e-03
   3.6590424e-03
   3.6264764e-03
   3.5898373e-03
   3.5491848e-03
   3.5045925e-03
   3.4561474e-03
   3.4039596e-03
   3.3481652e-03
   3.2889150e-03
   3.2263642e-03
   3.1606705e-03
   3.0919767e-03
   3.0203888e-03
   2.9459845e-03
   2.8688180e-03
   2.7889179e-03
   2.7063047e-03
   2.6210151e-03
   2.5331157e-03
   2.4427152e-03
   2.3499756e-03
   2.2550941e-03
   2.1582868e-03
   2.0597687e-03
   1.9597437e-03
   1.8584090e-03
   1.7559728e-03
   1.6526744e-03
   1.5488033e-03
   1.4447025e-03
   1.3407499e-03
   1.2373494e-03
   1.1348983e-03
   1.0337554e-03
   9.3422133e-04
   8.3652598e-04
   7.4081212e-04
   6.4714910e-04
   5.5554510e-04
   4.6596745e-04
   3.7836586e-04
   2.9269815e-04
   2.0894937e-04
   1.2715760e-04
   4.7400360e-05
  -3.0220359e-05
  -1.0559984e-04
  -1.7867279e-04
  -2.4945282e-04
  -3.1802425e-04
  -3.8452579e-04
  -4.4913289e-04
  -5.1201825e-04
  -5.7332876e-04
  -6.3317865e-04
  -6.9165769e-04
  -7.4882842e-04
  -8.0472078e-04
  -8.5931436e-04
  -9.1252756e-04
  -9.6419991e-04
  -1.0140934e-03
  -1.0619129e-03
  -1.1073335e-03
  -1.1500245e-03
  -1.1896842e-03
  -1.2260595e-03
  -1.2589655e-03
  -1.2882948e-03
  -1.3140147e-03
  -1.3361415e-03
  -1.3547229e-03
  -1.3698051e-03
  -1.3814043e-03
  -1.3895071e-03
  -1.3940834e-03
  -1.3951102e-03
  -1.3925928e-03
  -1.3866008e-03
  -1.3772768e-03
  -1.3648479e-03
  -1.3495985e-03
  -1.3318644e-03
  -1.3119978e-03
  -1.2903361e-03
  -1.2671784e-03
  -1.2427995e-03
  -1.2174277e-03
  -1.1912536e-03
  -1.1644430e-03
  -1.1371347e-03
  -1.1094292e-03
  -1.0814123e-03
  -1.0531479e-03
  -1.0246700e-03
  -9.9597986e-04
  -9.6702050e-04
  -9.3764227e-04
  -9.0760172e-04
  -8.7657655e-04
  -8.4418325e-04
  -8.1002605e-04
  -7.7373913e-04
  -7.3501921e-04
  -6.9363373e-04
  -6.4943990e-04
  -6.0239012e-04
  -5.5254694e-04
  -5.0008853e-04
  -4.4531407e-04
  -3.8861661e-04
  -3.3046260e-04
  -2.7135254e-04
  -2.1178552e-04
  -1.5223211e-04
  -9.3137001e-05
  -3.4904122e-05
   2.2093898e-05
   7.7504824e-05
   1.3099274e-04
   1.8224622e-04
   2.3096605e-04
   2.7686801e-04
   3.1969915e-04
   3.5923234e-04
   3.9527174e-04
   4.2765553e-04
   4.5627625e-04
   4.8108496e-04
   5.0211566e-04
   5.1947441e-04
   5.3336522e-04
   5.4407233e-04
   5.5193844e-04
   5.5734571e-04
   5.6072389e-04
   5.6250002e-04
   5.6307801e-04
   5.6282370e-04
   5.6202947e-04
   5.6087621e-04
   5.5944959e-04
   5.5774690e-04
   5.5569333e-04
   5.5317194e-04
   5.5004127e-04
   5.4612861e-04
   5.4122861e-04
   5.3510735e-04
   5.2750916e-04
   5.1818107e-04
   5.0690142e-04
   4.9351380e-04
   4.7793798e-04
   4.6018347e-04
   4.4035228e-04
   4.1864431e-04
   3.9534382e-04
   3.7080846e-04
   3.4543536e-04
   3.1963931e-04
   2.9381605e-04
   2.6832328e-04
   2.4347649e-04
   2.1956672e-04
   1.9685917e-04
   1.7561632e-04
   1.5610609e-04
   1.3859094e-04
   1.2331975e-04
   1.1053324e-04
   1.0044085e-04
   9.3203045e-05
   8.8947675e-05
   8.7763134e-05
   8.9694303e-05
   9.4749339e-05
   1.0291464e-04
   1.1414262e-04
   1.2836798e-04
   1.4549282e-04
   1.6538385e-04
   1.8786564e-04
   2.1271243e-04
   2.3962231e-04
   2.6824304e-04
   2.9819110e-04
   3.2908163e-04
   3.6057327e-04
   3.9241851e-04
   4.2446910e-04
   4.5667881e-04
   4.8907891e-04
   5.2173741e-04
   5.5471551e-04
   5.8804448e-04
   6.2171072e-04
   6.5565304e-04
   6.8976808e-04
   7.2391848e-04
   7.5794376e-04
   7.9165080e-04
   8.2481657e-04
   8.5718676e-04
   8.8846896e-04
   9.1832183e-04
   9.4637545e-04
   9.7224086e-04
   9.9553184e-04
   1.0158934e-03
   1.0330278e-03
   1.0466915e-03
   1.0566927e-03
   1.0628888e-03
   1.0651804e-03
   1.0635035e-03
   1.0578351e-03
   1.0482010e-03
   1.0346557e-03
   1.0172656e-03
   9.9610847e-04
   9.7127256e-04
   9.4284495e-04
   9.1093851e-04
   8.7570421e-04
   8.3732021e-04
   7.9596329e-04
   7.5179258e-04
   7.0490871e-04
   6.5534433e-04
   6.0307359e-04
   5.4804754e-04
   4.9023489e-04
   4.2966693e-04
   3.6644566e-04
   3.0074378e-04
   2.3278162e-04
   1.6279446e-04
   9.1001241e-05
   1.7593732e-05
  -5.7277112e-05
  -1.3349705e-04
  -2.1096954e-04
  -2.8959800e-04
  -3.6926956e-04
  -4.4983328e-04
  -5.3107969e-04
  -6.1274227e-04
  -6.9450276e-04
  -7.7601029e-04
  -8.5689768e-04
  -9.3681404e-04
  -1.0154411e-03
  -1.0924961e-03
  -1.1677233e-03
  -1.2408955e-03
  -1.3117952e-03
  -1.3802062e-03
  -1.4459203e-03
  -1.5087376e-03
  -1.5684597e-03
  -1.6249001e-03
  -1.6779066e-03
  -1.7273717e-03
  -1.7732519e-03
  -1.8155839e-03
  -1.8544847e-03
  -1.8901162e-03
  -1.9226591e-03
  -1.9522862e-03
  -1.9791484e-03
  -2.0033737e-03
  -2.0251007e-03
  -2.0444954e-03
  -2.0617562e-03
  -2.0770913e-03
  -2.0906884e-03
  -2.1026725e-03
  -2.1130872e-03
  -2.1218944e-03
  -2.1290098e-03
  -2.1343423e-03
  -2.1378184e-03
  -2.1393946e-03
  -2.1390655e-03
  -2.1368569e-03
  -2.1328191e-03
  -2.1270351e-03
  -2.1196219e-03
  -2.1107208e-03
  -2.1004775e-03
  -2.0890265e-03
  -2.0764684e-03
  -2.0628646e-03
  -2.0482530e-03
  -2.0326853e-03
  -2.0162473e-03
  -1.9990844e-03
  -1.9814074e-03
  -1.9634652e-03
  -1.9454944e-03
  -1.9276815e-03
  -1.9101269e-03
  -1.8928266e-03
  -1.8756868e-03
  -1.8585579e-03
  -1.8412698e-03
  -1.8236717e-03
  -1.8056697e-03
  -1.7872338e-03
  -1.7683927e-03
  -1.7492143e-03
  -1.7297748e-03
  -1.7101190e-03
  -1.6902430e-03
  -1.6700908e-03
  -1.6495715e-03
  -1.6285857e-03
  -1.6070613e-03
  -1.5849712e-03
  -1.5623303e-03
  -1.5391753e-03
  -1.5155335e-03
  -1.4913870e-03
  -1.4666654e-03
  -1.4412515e-03
  -1.4149958e-03
  -1.3877432e-03
  -1.3593591e-03
  -1.3297333e-03
  -1.2987870e-03
  -1.2664889e-03
  -1.2328485e-03
  -1.1979093e-03
  -1.1617380e-03
  -1.1244066e-03
  -1.0859669e-03
  -1.0464541e-03
  -1.0058927e-03
  -9.6432503e-04
  -9.2182845e-04
  -8.7853900e-04
  -8.3464437e-04
  -7.9036486e-04
  -7.4591263e-04
  -7.0146992e-04
  -6.5715097e-04
  -6.1299522e-04
  -5.6899451e-04
  -5.2513523e-04
  -4.8143235e-04
  -4.3798107e-04
  -3.9498130e-04
  -3.5272272e-04
  -3.1156164e-04
  -2.7188837e-04
  -2.3407420e-04
  -1.9842374e-04
  -1.6516141e-04
  -1.3441504e-04
  -1.0621318e-04
  -8.0509609e-05
  -5.7229513e-05
  -3.6289939e-05
  -1.7622887e-05
  -1.1984377e-06
   1.2982048e-05
   2.4918571e-05
   3.4627451e-05
   4.2152207e-05
   4.7578517e-05
   5.1008381e-05
   5.2523396e-05
   5.2164362e-05
   4.9908159e-05
   4.5647349e-05
   3.9216015e-05
   3.0418321e-05
   1.9054348e-05
   4.9649806e-06
  -1.1930021e-05
  -3.1633376e-05
  -5.4070285e-05
  -7.9103392e-05
  -1.0655862e-04
  -1.3624285e-04
  -1.6793577e-04
  -2.0139393e-04
  -2.3633720e-04
  -2.7246092e-04
  -3.0944823e-04
  -3.4699585e-04
  -3.8482635e-04
  -4.2271668e-04
  -4.6048734e-04
  -4.9800776e-04
  -5.3518003e-04
  -5.7192254e-04
  -6.0814282e-04
  -6.4373616e-04
  -6.7856246e-04
  -7.1245038e-04
  -7.4520816e-04
  -7.7663588e-04
  -8.0652683e-04
  -8.3468517e-04
  -8.6094225e-04
  -8.8516345e-04
  -9.0726581e-04
  -9.2723572e-04
  -9.4513030e-04
  -9.6104884e-04
  -9.7512461e-04
  -9.8749360e-04
  -9.9825647e-04
  -1.0074649e-03
  -1.0151406e-03
  -1.0212727e-03
  -1.0258409e-03
  -1.0288492e-03
  -1.0303247e-03
  -1.0303098e-03
  -1.0288628e-03
  -1.0260313e-03
  -1.0218290e-03
  -1.0162490e-03
  -1.0092696e-03
  -1.0008608e-03
  -9.9102275e-04
  -9.7980701e-04
  -9.6731426e-04
  -9.5369136e-04
  -9.3912328e-04
  -9.2381129e-04
  -9.0796620e-04
  -8.9180694e-04
  -8.7555249e-04
  -8.5942180e-04
  -8.4361342e-04
  -8.2828239e-04
  -8.1352935e-04
  -7.9941415e-04
  -7.8595037e-04
  -7.7313666e-04
  -7.6097982e-04
  -7.4951113e-04
  -7.3877547e-04
  -7.2884083e-04
  -7.1977930e-04
  -7.1166160e-04
  -7.0454211e-04
  -6.9846301e-04
  -6.9345286e-04
  -6.8953884e-04
  -6.8674273e-04
  -6.8507811e-04
  -6.8454228e-04
  -6.8510123e-04
  -6.8668017e-04
  -6.8916893e-04
  -6.9244103e-04
  -6.9635777e-04
  -7.0079265e-04
  -7.0564233e-04
  -7.1082249e-04
  -7.1625016e-04
  -7.2185463e-04
  -7.2755973e-04
  -7.3327844e-04
  -7.3891963e-04
  -7.4439489e-04
  -7.4960633e-04
  -7.5446009e-04
  -7.5885826e-04
  -7.6268795e-04
  -7.6582270e-04
  -7.6813466e-04
  -7.6948512e-04
  -7.6974216e-04
  -7.6879697e-04
  -7.6658157e-04
  -7.6307283e-04
  -7.5830475e-04
  -7.5236436e-04
  -7.4538768e-04
  -7.3754469e-04
  -7.2902443e-04
  -7.2002546e-04
  -7.1074769e-04
  -7.0137880e-04
  -6.9207384e-04
  -6.8295791e-04
  -6.7411805e-04
  -6.6560188e-04
  -6.5742297e-04
  -6.4958542e-04
  -6.4207698e-04
  -6.3487182e-04
  -6.2792098e-04
  -6.2115237e-04
  -6.1445312e-04
  -6.0767499e-04
  -6.0065207e-04
  -5.9324019e-04
  -5.8533872e-04
  -5.7692998e-04
  -5.6810236e-04
  -5.5903403e-04
  -5.4995346e-04
  -5.4110681e-04
  -5.3271711e-04
  -5.2495572e-04
  -5.1795727e-04
  -5.1185233e-04
  -5.0679866e-04
  -5.0299752e-04
  -5.0070460e-04
  -5.0020820e-04
  -5.0179666e-04
  -5.0572699e-04
  -5.1221273e-04
  -5.2141569e-04
  -5.3346782e-04
  -5.4848605e-04
  -5.6658191e-04
  -5.8785876e-04
  -6.1240499e-04
  -6.4026005e-04
  -6.7138994e-04
  -7.0566545e-04
  -7.4285540e-04
  -7.8262522e-04
  -8.2454517e-04
  -8.6811069e-04
  -9.1277780e-04
  -9.5800113e-04
  -1.0032707e-03
  -1.0481540e-03
  -1.0923180e-03
  -1.1355380e-03
  -1.1776797e-03
  -1.2186748e-03
  -1.2584909e-03
  -1.2971156e-03
  -1.3345381e-03
  -1.3707652e-03
  -1.4058363e-03
  -1.4398480e-03
  -1.4729539e-03
  -1.5053799e-03
  -1.5374019e-03
  -1.5693083e-03
  -1.6013480e-03
  -1.6337060e-03
  -1.6664434e-03
  -1.6994718e-03
  -1.7325750e-03
  -1.7654497e-03
  -1.7977383e-03
  -1.8290967e-03
  -1.8592324e-03
  -1.8878980e-03
  -1.9148609e-03
  -1.9398723e-03
  -1.9626302e-03
  -1.9827714e-03
  -1.9998922e-03
  -2.0135885e-03
  -2.0234959e-03
  -2.0293248e-03
  -2.0308725e-03
  -2.0280111e-03
  -2.0206699e-03
  -2.0088177e-03
  -1.9924409e-03
  -1.9715394e-03
  -1.9461418e-03
  -1.9163243e-03
  -1.8822296e-03
  -1.8440877e-03
  -1.8022235e-03
  -1.7570655e-03
  -1.7091276e-03
  -1.6589784e-03
  -1.6071987e-03
  -1.5543404e-03
  -1.5008702e-03
  -1.4471429e-03
  -1.3933925e-03
  -1.3397523e-03
  -1.2862807e-03
  -1.2329981e-03
  -1.1798991e-03
  -1.1269715e-03
  -1.0741881e-03
  -1.0214971e-03
  -9.6880751e-04
  -9.1599550e-04
  -8.6289110e-04
  -8.0928350e-04
  -7.5493608e-04
  -6.9961083e-04
  -6.4308609e-04
  -5.8520816e-04
  -5.2592946e-04
  -4.6531390e-04
  -4.0353012e-04
  -3.4083243e-04
  -2.7750508e-04
  -2.1381869e-04
  -1.5002078e-04
  -8.6339833e-05
  -2.3001598e-05
   3.9743687e-05
   1.0161587e-04
   1.6232254e-04
   2.2158357e-04
   2.7915278e-04
   3.3483842e-04
   3.8850993e-04
   4.4008572e-04
   4.8951955e-04
   5.3679509e-04
   5.8191642e-04
   6.2489851e-04
   6.6576720e-04
   7.0456872e-04
   7.4138059e-04
   7.7632249e-04
   8.0956442e-04
   8.4134030e-04
   8.7194388e-04
   9.0170834e-04
   9.3098730e-04
   9.6013434e-04
   9.8946226e-04
   1.0192172e-03
   1.0495705e-03
   1.0806188e-03
   1.1123947e-03
   1.1448955e-03
   1.1781020e-03
   1.2119967e-03
   1.2465769e-03
   1.2818561e-03
   1.3178506e-03
   1.3545632e-03
   1.3919612e-03
   1.4299386e-03
   1.4682900e-03
   1.5067093e-03
   1.5448173e-03
   1.5822003e-03
   1.6184777e-03
   1.6533421e-03
   1.6865895e-03
   1.7181097e-03
   1.7478524e-03
   1.7757795e-03
   1.8018571e-03
   1.8260375e-03
   1.8482677e-03
   1.8685082e-03
   1.8867469e-03
   1.9029796e-03
   1.9172063e-03
   1.9294230e-03
   1.9396242e-03
   1.9478031e-03
   1.9539651e-03
   1.9581308e-03
   1.9603244e-03
   1.9605474e-03
   1.9587645e-03
   1.9548981e-03
   1.9488271e-03
   1.9403926e-03
   1.9294243e-03
   1.9157688e-03
   1.8992940e-03
   1.8798858e-03
   1.8574543e-03
   1.8319140e-03
   1.8031627e-03
   1.7710903e-03
   1.7355976e-03
   1.6966003e-03
   1.6540561e-03
   1.6079733e-03
   1.5583871e-03
   1.5053330e-03
   1.4488355e-03
   1.3888781e-03
   1.3253930e-03
   1.2582849e-03
   1.1874695e-03
   1.1128979e-03
   1.0346108e-03
   9.5278502e-04
   8.6774018e-04
   7.7991419e-04
   6.8983336e-04
   5.9804303e-04
   5.0506001e-04
   4.1133852e-04
   3.1726887e-04
   2.2319786e-04
   1.2946957e-04
   3.6415822e-05
  -5.5638339e-05
  -1.4639100e-04
  -2.3558921e-04
  -3.2305753e-04
  -4.0867627e-04
  -4.9237065e-04
  -5.7408899e-04
  -6.5379183e-04
  -7.3143567e-04
  -8.0697426e-04
  -8.8035321e-04
  -9.5150452e-04
  -1.0203303e-03
  -1.0866863e-03
  -1.1503849e-03
  -1.2112140e-03
  -1.2689559e-03
  -1.3234176e-03
  -1.3744711e-03
  -1.4220527e-03
  -1.4661350e-03
  -1.5067086e-03
  -1.5437448e-03
  -1.5771608e-03
  -1.6068315e-03
  -1.6326248e-03
  -1.6544280e-03
  -1.6721893e-03
  -1.6859359e-03
  -1.6957454e-03
  -1.7017130e-03
  -1.7039311e-03
  -1.7024569e-03
  -1.6972972e-03
  -1.6884410e-03
  -1.6758802e-03
  -1.6596204e-03
  -1.6397048e-03
  -1.6162384e-03
  -1.5893694e-03
  -1.5592866e-03
  -1.5262079e-03
  -1.4903521e-03
  -1.4519327e-03
  -1.4111701e-03
  -1.3682968e-03
  -1.3235794e-03
  -1.2773429e-03
  -1.2299409e-03
  -1.1817215e-03
  -1.1329867e-03
  -1.0839514e-03
  -1.0347066e-03
  -9.8524284e-04
  -9.3547718e-04
  -8.8529809e-04
  -8.3460629e-04
  -7.8335689e-04
  -7.3157439e-04
  -6.7937165e-04
  -6.2694451e-04
  -5.7455138e-04
  -5.2249960e-04
  -4.7111556e-04
  -4.2069984e-04
  -3.7150129e-04
  -3.2371440e-04
  -2.7746428e-04
  -2.3282982e-04
  -1.8988172e-04
  -1.4871656e-04
  -1.0947441e-04
  -7.2349744e-05
  -3.7562878e-05
  -5.3123698e-06
   2.4272582e-05
   5.1160698e-05
   7.5422698e-05
   9.7197299e-05
   1.1664906e-04
   1.3393165e-04
   1.4917020e-04
   1.6245718e-04
   1.7388507e-04
   1.8354907e-04
   1.9154030e-04
   1.9793356e-04
   2.0277508e-04
   2.0604446e-04
   2.0766012e-04
   2.0749148e-04
   2.0536991e-04
   2.0111726e-04
   1.9458937e-04
   1.8570328e-04
   1.7445626e-04
   1.6094217e-04
   1.4532554e-04
   1.2779815e-04
   1.0852319e-04
   8.7602657e-05
   6.5047429e-05
   4.0788149e-05
   1.4696980e-05
  -1.3360717e-05
  -4.3495100e-05
  -7.5757847e-05
  -1.1011904e-04
  -1.4643996e-04
  -1.8448397e-04
  -2.2393148e-04
  -2.6439489e-04
  -3.0545806e-04
  -3.4671570e-04
  -3.8779382e-04
  -4.2835379e-04
  -4.6810185e-04
  -5.0677554e-04
  -5.4413548e-04
  -5.7994505e-04
  -6.1397033e-04
  -6.4598556e-04
  -6.7578403e-04
  -7.0319845e-04
  -7.2813364e-04
  -7.5056783e-04
  -7.7053910e-04
  -7.8812225e-04
  -8.0339344e-04
  -8.1640571e-04
  -8.2719441e-04
  -8.3578811e-04
  -8.4222760e-04
  -8.4657001e-04
  -8.4887109e-04
  -8.4916349e-04
  -8.4743631e-04
  -8.4362294e-04
  -8.3760776e-04
  -8.2925069e-04
  -8.1839399e-04
  -8.0487718e-04
  -7.8854385e-04
  -7.6925936e-04
  -7.4691357e-04
  -7.2144527e-04
  -6.9284631e-04
  -6.6115339e-04
  -6.2641684e-04
  -5.8869922e-04
  -5.4805221e-04
  -5.0450709e-04
  -4.5808290e-04
  -4.0881499e-04
  -3.5674417e-04
  -3.0192212e-04
  -2.4443314e-04
  -1.8440645e-04
  -1.2200932e-04
  -5.7466149e-05
   8.9279552e-06
   7.6834355e-05
   1.4588314e-04
   2.1568398e-04
   2.8585067e-04
   3.5602415e-04
   4.2586852e-04
   4.9508049e-04
   5.6337993e-04
   6.3050298e-04
   6.9620350e-04
   7.6025436e-04
   8.2245021e-04
   8.8261970e-04
   9.4062002e-04
   9.9632470e-04
   1.0496141e-03
   1.1003630e-03
   1.1484504e-03
   1.1937785e-03
   1.2362846e-03
   1.2759402e-03
   1.3127480e-03
   1.3467080e-03
   1.3777930e-03
   1.4059350e-03
   1.4310497e-03
   1.4530500e-03
   1.4718721e-03
   1.4874738e-03
   1.4998306e-03
   1.5089030e-03
   1.5146326e-03
   1.5169377e-03
   1.5157450e-03
   1.5110082e-03
   1.5027273e-03
   1.4909417e-03
   1.4757372e-03
   1.4572157e-03
   1.4354805e-03
   1.4106323e-03
   1.3827732e-03
   1.3519779e-03
   1.3182953e-03
   1.2817622e-03
   1.2424058e-03
   1.2002425e-03
   1.1553088e-03
   1.1076865e-03
   1.0574870e-03
   1.0048463e-03
   9.4992227e-04
   8.9286713e-04
   8.3379786e-04
   7.7280831e-04
   7.0997871e-04
   6.4539201e-04
   5.7916111e-04
   5.1145054e-04
   4.4246704e-04
   3.7244860e-04
   3.0165089e-04
   2.3033366e-04
   1.5874444e-04
   8.7121225e-05
   1.5688404e-05
  -5.5363624e-05
  -1.2589070e-04
  -1.9578675e-04
  -2.6497289e-04
  -3.3338248e-04
  -4.0092032e-04
  -4.6743818e-04
  -5.3273887e-04
  -5.9660885e-04
  -6.5884007e-04
  -7.1926659e-04
  -7.7778098e-04
  -8.3433293e-04
  -8.8890475e-04
  -9.4150324e-04
  -9.9214337e-04
  -1.0408537e-03
  -1.0876723e-03
  -1.1326494e-03
  -1.1758287e-03
  -1.2172455e-03
  -1.2569079e-03
  -1.2947996e-03
  -1.3308743e-03
  -1.3650764e-03
  -1.3973364e-03
  -1.4275810e-03
  -1.4557407e-03
  -1.4817638e-03
  -1.5056002e-03
  -1.5272075e-03
  -1.5465654e-03
  -1.5636603e-03
  -1.5784651e-03
  -1.5909496e-03
  -1.6010733e-03
  -1.6087531e-03
  -1.6138789e-03
  -1.6163404e-03
  -1.6160399e-03
  -1.6129146e-03
  -1.6069797e-03
  -1.5983180e-03
  -1.5870669e-03
  -1.5734032e-03
  -1.5575282e-03
  -1.5396309e-03
  -1.5198949e-03
  -1.4984943e-03
  -1.4755977e-03
  -1.4513697e-03
  -1.4260007e-03
  -1.3997137e-03
  -1.3727820e-03
  -1.3455417e-03
  -1.3183965e-03
  -1.2917872e-03
  -1.2661584e-03
  -1.2419223e-03
  -1.2194160e-03
  -1.1988708e-03
  -1.1804091e-03
  -1.1640554e-03
  -1.1497512e-03
  -1.1373863e-03
  -1.1268287e-03
  -1.1179563e-03
  -1.1106736e-03
  -1.1049399e-03
  -1.1007716e-03
  -1.0982366e-03
  -1.0974383e-03
  -1.0985154e-03
  -1.1016039e-03
  -1.1068167e-03
  -1.1142354e-03
  -1.1239007e-03
  -1.1357869e-03
  -1.1498300e-03
  -1.1659512e-03
  -1.1840607e-03
  -1.2040796e-03
  -1.2259765e-03
  -1.2497544e-03
  -1.2754376e-03
  -1.3030886e-03
  -1.3327946e-03
  -1.3646426e-03
  -1.3987236e-03
  -1.4351438e-03
  -1.4739984e-03
  -1.5153771e-03
  -1.5593614e-03
  -1.6060196e-03
  -1.6553827e-03
  -1.7074603e-03
  -1.7622266e-03
  -1.8196258e-03
  -1.8795600e-03
  -1.9418973e-03
  -2.0064514e-03
  -2.0729774e-03
  -2.1411571e-03
  -2.2106085e-03
  -2.2808867e-03
  -2.3515103e-03
  -2.4219925e-03
  -2.4918817e-03
  -2.5607904e-03
  -2.6284221e-03
  -2.6945823e-03
  -2.7591704e-03
  -2.8221591e-03
  -2.8835784e-03
  -2.9434949e-03
  -3.0019889e-03
  -3.0591488e-03
  -3.1150656e-03
  -3.1698265e-03
  -3.2235129e-03
  -3.2761998e-03
  -3.3279415e-03
  -3.3787843e-03
  -3.4287757e-03
  -3.4779661e-03
  -3.5264180e-03
  -3.5742335e-03
  -3.6215376e-03
  -3.6684554e-03
  -3.7151000e-03
  -3.7615568e-03
  -3.8078463e-03
  -3.8539210e-03
  -3.8996802e-03
  -3.9449729e-03
  -3.9896005e-03
  -4.0333320e-03
  -4.0759006e-03
  -4.1169801e-03
  -4.1561937e-03
  -4.1931280e-03
  -4.2273505e-03
  -4.2584368e-03
  -4.2860240e-03
  -4.3098141e-03
  -4.3295745e-03
  -4.3451340e-03
  -4.3563743e-03
  -4.3631986e-03
  -4.3655337e-03
  -4.3633387e-03
  -4.3566095e-03
  -4.3453829e-03
  -4.3297541e-03
  -4.3098834e-03
  -4.2859805e-03
  -4.2582804e-03
  -4.2270241e-03
  -4.1924344e-03
  -4.1546882e-03
  -4.1139093e-03
  -4.0701833e-03
  -4.0235537e-03
  -3.9740152e-03
  -3.9215174e-03
  -3.8659609e-03
  -3.8071813e-03
  -3.7449651e-03
  -3.6790660e-03
  -3.6092284e-03
  -3.5352144e-03
  -3.4568280e-03
  -3.3739183e-03
  -3.2863888e-03
  -3.1941891e-03
  -3.0972921e-03
  -2.9956800e-03
  -2.8893501e-03
  -2.7783148e-03
  -2.6625984e-03
  -2.5422621e-03
  -2.4174298e-03
  -2.2882849e-03
  -2.1550697e-03
  -2.0181050e-03
  -1.8777852e-03
  -1.7345633e-03
  -1.5889573e-03
  -1.4415344e-03
  -1.2928738e-03
  -1.1435551e-03
  -9.9413437e-04
  -8.4510395e-04
  -6.9689768e-04
  -5.4990586e-04
  -4.0445898e-04
  -2.6083991e-04
  -1.1931521e-04
   1.9868975e-05
   1.5649368e-04
   2.9034675e-04
   4.2123235e-04
   5.4899272e-04
   6.7352043e-04
   7.9476379e-04
   9.1273096e-04
   1.0274750e-03
   1.1390761e-03
   1.2476132e-03
   1.3531407e-03
   1.4556911e-03
   1.5552646e-03
   1.6518148e-03
   1.7452453e-03
   1.8354091e-03
   1.9220873e-03
   2.0050146e-03
   2.0838960e-03
   2.1584418e-03
   2.2284018e-03
   2.2936127e-03
   2.3539930e-03
   2.4095576e-03
   2.4603963e-03
   2.5066396e-03
   2.5484113e-03
   2.5858189e-03
   2.6189343e-03
   2.6477903e-03
   2.6723991e-03
   2.6927920e-03
   2.7090315e-03
   2.7212250e-03
   2.7295522e-03
   2.7342645e-03
   2.7356612e-03
   2.7340796e-03
   2.7298731e-03
   2.7233779e-03
   2.7149039e-03
   2.7047285e-03
   2.6930844e-03
   2.6801728e-03
   2.6661704e-03
   2.6512080e-03
   2.6353737e-03
   2.6187263e-03
   2.6012845e-03
   2.5830418e-03
   2.5640062e-03
   2.5442090e-03
   2.5237060e-03
   2.5025814e-03
   2.4809238e-03
   2.4587902e-03
   2.4361969e-03
   2.4131085e-03
   2.3894395e-03
   2.3650741e-03
   2.3398819e-03
   2.3137377e-03
   2.2865504e-03
   2.2582873e-03
   2.2289893e-03
   2.1987965e-03
   2.1679250e-03
   2.1366414e-03
   2.1052069e-03
   2.0738254e-03
   2.0425840e-03
   2.0114541e-03
   1.9802821e-03
   1.9488326e-03
   1.9168364e-03
   1.8840446e-03
   1.8502492e-03
   1.8153141e-03
   1.7791672e-03
   1.7417814e-03
   1.7031458e-03
   1.6632455e-03
   1.6220341e-03
   1.5794219e-03
   1.5352770e-03
   1.4894417e-03
   1.4417459e-03
   1.3920319e-03
   1.3401719e-03
   1.2860829e-03
   1.2297281e-03
   1.1711172e-03
   1.1102922e-03
   1.0473307e-03
   9.8234277e-04
   9.1546452e-04
   8.4684957e-04
   7.7667065e-04
   7.0509095e-04
   6.3223015e-04
   5.5815217e-04
   4.8286110e-04
   4.0630388e-04
   3.2840844e-04
   2.4913535e-04
   1.6850228e-04
   8.6608513e-05
   3.6403624e-06
  -8.0150575e-05
  -1.6448006e-04
  -2.4905843e-04
  -3.3362863e-04
  -4.1799892e-04
  -5.0206457e-04
  -5.8582423e-04
  -6.6936085e-04
  -7.5280908e-04
  -8.3630218e-04
  -9.1992312e-04
  -1.0036610e-03
  -1.0874112e-03
  -1.1709804e-03
  -1.2541294e-03
  -1.3366080e-03
  -1.4181876e-03
  -1.4986765e-03
  -1.5779415e-03
  -1.6558913e-03
  -1.7324662e-03
  -1.8076226e-03
  -1.8813185e-03
  -1.9534857e-03
  -2.0240318e-03
  -2.0928385e-03
  -2.1597657e-03
  -2.2246584e-03
  -2.2873710e-03
  -2.3477772e-03
  -2.4057884e-03
  -2.4613611e-03
  -2.5144995e-03
  -2.5652389e-03
  -2.6136405e-03
  -2.6597683e-03
  -2.7036778e-03
  -2.7454020e-03
  -2.7849487e-03
  -2.8222842e-03
  -2.8573254e-03
  -2.8899431e-03
  -2.9199836e-03
  -2.9472906e-03
  -2.9717471e-03
  -2.9933163e-03
  -3.0120514e-03
  -3.0280883e-03
  -3.0416241e-03
  -3.0528711e-03
  -3.0620102e-03
  -3.0691677e-03
  -3.0744023e-03
  -3.0777002e-03
  -3.0789922e-03
  -3.0781762e-03
  -3.0751516e-03
  -3.0698464e-03
  -3.0622414e-03
  -3.0523843e-03
  -3.0403893e-03
  -3.0264114e-03
  -3.0106139e-03
  -2.9931355e-03
  -2.9740713e-03
  -2.9534568e-03
  -2.9312687e-03
  -2.9074351e-03
  -2.8818621e-03
  -2.8544409e-03
  -2.8250654e-03
  -2.7936336e-03
  -2.7600598e-03
  -2.7242625e-03
  -2.6861736e-03
  -2.6457442e-03
  -2.6029606e-03
  -2.5578325e-03
  -2.5103924e-03
  -2.4606784e-03
  -2.4087137e-03
  -2.3544886e-03
  -2.2979802e-03
  -2.2391666e-03
  -2.1780547e-03
  -2.1146988e-03
  -2.0492199e-03
  -1.9817936e-03
  -1.9126415e-03
  -1.8420151e-03
  -1.7701824e-03
  -1.6973978e-03
  -1.6238869e-03
  -1.5498212e-03
  -1.4752944e-03
  -1.4003243e-03
  -1.3248782e-03
  -1.2488990e-03
  -1.1723567e-03
  -1.0952990e-03
  -1.0178728e-03
  -9.4031598e-04
  -8.6294686e-04
  -7.8611629e-04
  -7.1015202e-04
  -6.3530565e-04
  -5.6173087e-04
  -4.8946710e-04
  -4.1844771e-04
  -3.4852855e-04
  -2.7953553e-04
  -2.1130817e-04
  -1.4373497e-04
  -7.6779191e-05
  -1.0497964e-05
   5.4961836e-05
   1.1938669e-04
   1.8252909e-04
   2.4412247e-04
   3.0390437e-04
   3.6161502e-04
   4.1699602e-04
   4.6976859e-04
   5.1964169e-04
   5.6632564e-04
   6.0956884e-04
   6.4916459e-04
   6.8497144e-04
   7.1690371e-04
   7.4490293e-04
   7.6890382e-04
   7.8884653e-04
   8.0467803e-04
   8.1637519e-04
   8.2397339e-04
   8.2758549e-04
   8.2738149e-04
   8.2357627e-04
   8.1640783e-04
   8.0612096e-04
   7.9295502e-04
   7.7714800e-04
   7.5892838e-04
   7.3850152e-04
   7.1604421e-04
   6.9170877e-04
   6.6561624e-04
   6.3787542e-04
   6.0861958e-04
   5.7802961e-04
   5.4632853e-04
   5.1379514e-04
   4.8074497e-04
   4.4748672e-04
   4.1427743e-04
   3.8131837e-04
   3.4873195e-04
   3.1655488e-04
   2.8475588e-04
   2.5327104e-04
   2.2201604e-04
   1.9091199e-04
   1.5992218e-04
   1.2907925e-04
   9.8486557e-05
   6.8315455e-05
   3.8788982e-05
   1.0154655e-05
  -1.7340011e-05
  -4.3444781e-05
  -6.7899897e-05
  -9.0414326e-05
  -1.1065351e-04
  -1.2824618e-04
  -1.4282106e-04
  -1.5403000e-04
  -1.6158603e-04
  -1.6527837e-04
  -1.6496558e-04
  -1.6055381e-04
  -1.5199683e-04
  -1.3927696e-04
  -1.2241052e-04
  -1.0146278e-04
  -7.6547994e-05
  -4.7817109e-05
  -1.5465962e-05
   2.0272888e-05
   5.9141047e-05
   1.0084612e-04
   1.4505627e-04
   1.9141926e-04
   2.3957743e-04
   2.8918533e-04
   3.3993425e-04
   3.9158348e-04
   4.4396302e-04
   4.9696270e-04
   5.5052134e-04
   6.0462261e-04
   6.5925834e-04
   7.1440951e-04
   7.7004756e-04
   8.2613031e-04
   8.8257618e-04
   9.3928044e-04
   9.9613023e-04
   1.0530113e-03
   1.1098121e-03
   1.1664552e-03
   1.2228929e-03
   1.2790899e-03
   1.3350026e-03
   1.3905808e-03
   1.4457429e-03
   1.5003745e-03
   1.5543466e-03
   1.6075326e-03
   1.6597911e-03
   1.7109644e-03
   1.7608619e-03
   1.8092404e-03
   1.8557965e-03
   1.9001930e-03
   1.9420817e-03
   1.9811389e-03
   2.0170939e-03
   2.0497416e-03
   2.0789430e-03
   2.1046221e-03
   2.1267557e-03
   2.1453643e-03
   2.1605145e-03
   2.1723082e-03
   2.1808828e-03
   2.1864152e-03
   2.1891257e-03
   2.1892739e-03
   2.1871659e-03
   2.1831472e-03
   2.1775767e-03
   2.1708108e-03
   2.1631759e-03
   2.1549385e-03
   2.1462782e-03
   2.1372915e-03
   2.1279852e-03
   2.1182817e-03
   2.1080356e-03
   2.0970729e-03
   2.0852043e-03
   2.0722519e-03
   2.0580837e-03
   2.0426398e-03
   2.0259202e-03
   2.0079903e-03
   1.9889682e-03
   1.9690024e-03
   1.9482356e-03
   1.9267996e-03
   1.9047938e-03
   1.8822794e-03
   1.8592658e-03
   1.8357314e-03
   1.8116245e-03
   1.7868810e-03
   1.7614250e-03
   1.7351924e-03
   1.7081329e-03
   1.6802275e-03
   1.6514857e-03
   1.6219579e-03
   1.5917283e-03
   1.5609058e-03
   1.5296073e-03
   1.4979551e-03
   1.4660814e-03
   1.4341328e-03
   1.4022766e-03
   1.3706884e-03
   1.3395504e-03
   1.3090271e-03
   1.2792381e-03
   1.2502407e-03
   1.2220415e-03
   1.1945918e-03
   1.1677920e-03
   1.1415145e-03
   1.1156233e-03
   1.0899836e-03
   1.0644718e-03
   1.0390022e-03
   1.0135366e-03
   9.8809276e-04
   9.6273326e-04
   9.3756959e-04
   9.1273640e-04
   8.8836696e-04
   8.6455920e-04
   8.4137838e-04
   8.1884083e-04
   7.9691527e-04
   7.7553779e-04
   7.5463765e-04
   7.3412783e-04
   7.1390768e-04
   6.9386025e-04
   6.7384818e-04
   6.5371644e-04
   6.3332493e-04
   6.1257576e-04
   5.9143898e-04
   5.6996358e-04
   5.4827602e-04
   5.2654357e-04
   5.0495529e-04
   4.8370292e-04
   4.6296190e-04
   4.4286824e-04
   4.2353071e-04
   4.0501598e-04
   3.8734307e-04
   3.7049159e-04
   3.5441257e-04
   3.3902035e-04
   3.2418843e-04
   3.0973323e-04
   2.9540995e-04
   2.8092755e-04
   2.6596235e-04
   2.5019341e-04
   2.3335825e-04
   2.1527327e-04
   1.9582423e-04
   1.7496898e-04
   1.5272654e-04
   1.2913365e-04
   1.0422294e-04
   7.8022975e-05
   5.0551428e-05
   2.1797423e-05
  -8.2594412e-06
  -3.9639563e-05
  -7.2356544e-05
  -1.0641038e-04
  -1.4175212e-04
  -1.7828112e-04
  -2.1583418e-04
  -2.5418554e-04
  -2.9305234e-04
  -3.3213674e-04
  -3.7115721e-04
  -4.0987441e-04
  -4.4810610e-04
  -4.8572308e-04
  -5.2261927e-04
  -5.5867908e-04
  -5.9377058e-04
  -6.2774690e-04
  -6.6046932e-04
  -6.9182768e-04
  -7.2176215e-04
  -7.5025504e-04
  -7.7730907e-04
  -8.0292561e-04
  -8.2709513e-04
  -8.4977276e-04
  -8.7086465e-04
  -8.9023209e-04
  -9.0768060e-04
  -9.2296131e-04
  -9.3579270e-04
  -9.4588645e-04
  -9.5296241e-04
  -9.5677035e-04
  -9.5708995e-04
  -9.5373760e-04
  -9.4656780e-04
  -9.3547854e-04
  -9.2042087e-04
  -9.0141790e-04
  -8.7854852e-04
  -8.5193784e-04
  -8.2174906e-04
  -7.8816849e-04
  -7.5137430e-04
  -7.1154328e-04
  -6.6885494e-04
  -6.2349153e-04
  -5.7563528e-04
  -5.2549971e-04
  -4.7333369e-04
  -4.1941602e-04
  -3.6405269e-04
  -3.0758914e-04
  -2.5037897e-04
  -1.9276624e-04
  -1.3509095e-04
  -7.7683576e-05
  -2.0837874e-05
   3.5183682e-05
   9.0143095e-05
   1.4384453e-04
   1.9612615e-04
   2.4683835e-04
   2.9583018e-04
   3.4294796e-04
   3.8802306e-04
   4.3088547e-04
   4.7136792e-04
   5.0931810e-04
   5.4458912e-04
   5.7703274e-04
   6.0648986e-04
   6.3279046e-04
   6.5573056e-04
   6.7506808e-04
   6.9052287e-04
   7.0176444e-04
   7.0841473e-04
   7.1007527e-04
   7.0636117e-04
   6.9692428e-04
   6.8148582e-04
   6.5985401e-04
   6.3194320e-04
   5.9776424e-04
   5.5742458e-04
   5.1111871e-04
   4.5911317e-04
   4.0170443e-04
   3.3920939e-04
   2.7194490e-04
   2.0021288e-04
   1.2429077e-04
   4.4460089e-05
  -3.8989494e-05
  -1.2574246e-04
  -2.1544522e-04
  -3.0768842e-04
  -4.0202190e-04
  -4.9796968e-04
  -5.9505984e-04
  -6.9284495e-04
  -7.9093741e-04
  -8.8903259e-04
  -9.8690745e-04
  -1.0844056e-03
  -1.1814250e-03
  -1.2778787e-03
  -1.3736524e-03
  -1.4685884e-03
  -1.5624785e-03
  -1.6550658e-03
  -1.7460660e-03
  -1.8352016e-03
  -1.9222279e-03
  -2.0069491e-03
  -2.0892196e-03
  -2.1689523e-03
  -2.2460998e-03
  -2.3206347e-03
  -2.3925422e-03
  -2.4618126e-03
  -2.5284094e-03
  -2.5922576e-03
  -2.6532349e-03
  -2.7111536e-03
  -2.7657608e-03
  -2.8167559e-03
  -2.8638247e-03
  -2.9066654e-03
  -2.9450208e-03
  -2.9786966e-03
  -3.0075893e-03
  -3.0316759e-03
  -3.0510120e-03
  -3.0657216e-03
  -3.0759894e-03
  -3.0820318e-03
  -3.0840948e-03
  -3.0824330e-03
  -3.0772936e-03
  -3.0689121e-03
  -3.0575209e-03
  -3.0433431e-03
  -3.0266195e-03
  -3.0076328e-03
  -2.9867082e-03
  -2.9642006e-03
  -2.9404853e-03
  -2.9159173e-03
  -2.8907931e-03
  -2.8653302e-03
  -2.8396498e-03
  -2.8137708e-03
  -2.7876388e-03
  -2.7611519e-03
  -2.7341944e-03
  -2.7066834e-03
  -2.6786053e-03
  -2.6500104e-03
  -2.6210075e-03
  -2.5917435e-03
  -2.5623599e-03
  -2.5329503e-03
  -2.5035585e-03
  -2.4741803e-03
  -2.4447612e-03
  -2.4152280e-03
  -2.3855165e-03
  -2.3555807e-03
  -2.3253987e-03
  -2.2949951e-03
  -2.2644432e-03
  -2.2338709e-03
  -2.2034563e-03
  -2.1734117e-03
  -2.1439682e-03
  -2.1153420e-03
  -2.0877032e-03
  -2.0611632e-03
  -2.0357847e-03
  -2.0115703e-03
  -1.9884874e-03
  -1.9664843e-03
  -1.9454958e-03
  -1.9254307e-03
  -1.9061788e-03
  -1.8875988e-03
  -1.8695275e-03
  -1.8517961e-03
  -1.8342360e-03
  -1.8166814e-03
  -1.7989745e-03
  -1.7809385e-03
  -1.7623476e-03
  -1.7429353e-03
  -1.7224037e-03
  -1.7004360e-03
  -1.6767357e-03
  -1.6510675e-03
  -1.6232736e-03
  -1.5932902e-03
  -1.5611566e-03
  -1.5269940e-03
  -1.4909859e-03
  -1.4533607e-03
  -1.4143593e-03
  -1.3742032e-03
  -1.3330993e-03
  -1.2912378e-03
  -1.2487847e-03
  -1.2058910e-03
  -1.1626995e-03
  -1.1193285e-03
  -1.0758513e-03
  -1.0322940e-03
  -9.8861559e-04
  -9.4470463e-04
  -9.0038568e-04
  -8.5543706e-04
  -8.0959766e-04
  -7.6258867e-04
  -7.1412315e-04
  -6.6393182e-04
  -6.1178756e-04
  -5.5752446e-04
  -5.0105275e-04
  -4.4237652e-04
  -3.8157464e-04
  -3.1876000e-04
  -2.5405227e-04
  -1.8754528e-04
  -1.1928529e-04
  -4.9273644e-05
   2.2505971e-05
   9.6072597e-05
   1.7142759e-04
   2.4855736e-04
   3.2744286e-04
   4.0805689e-04
   4.9034913e-04
   5.7422711e-04
   6.5952490e-04
   7.4598003e-04
   8.3324843e-04
   9.2093435e-04
   1.0086298e-03
   1.0959553e-03
   1.1825927e-03
   1.2682985e-03
   1.3529095e-03
   1.4363441e-03
   1.5185914e-03
   1.5996951e-03
   1.6797393e-03
   1.7588260e-03
   1.8370547e-03
   1.9145136e-03
   1.9912856e-03
   2.0674362e-03
   2.1430156e-03
   2.2180469e-03
   2.2925193e-03
   2.3663634e-03
   2.4394499e-03
   2.5115804e-03
   2.5825033e-03
   2.6519233e-03
   2.7195278e-03
   2.7850025e-03
   2.8480633e-03
   2.9084654e-03
   2.9660224e-03
   3.0206173e-03
   3.0722176e-03
   3.1208585e-03
   3.1666408e-03
   3.2097045e-03
   3.2501897e-03
   3.2881956e-03
   3.3237713e-03
   3.3569098e-03
   3.3875542e-03
   3.4156255e-03
   3.4410421e-03
   3.4637238e-03
   3.4835795e-03
   3.5005085e-03
   3.5144075e-03
   3.5251962e-03
   3.5328515e-03
   3.5374319e-03
   3.5390775e-03
   3.5379881e-03
   3.5343855e-03
   3.5284683e-03
   3.5203955e-03
   3.5102908e-03
   3.4982523e-03
   3.4843697e-03
   3.4687394e-03
   3.4514691e-03
   3.4326823e-03
   3.4125275e-03
   3.3911840e-03
   3.3688627e-03
   3.3458056e-03
   3.3222644e-03
   3.2984825e-03
   3.2746666e-03
   3.2509839e-03
   3.2275542e-03
   3.2044672e-03
   3.1817978e-03
   3.1596328e-03
   3.1380758e-03
   3.1172546e-03
   3.0973092e-03
   3.0783728e-03
   3.0605408e-03
   3.0438566e-03
   3.0282957e-03
   3.0137576e-03
   3.0000585e-03
   2.9869619e-03
   2.9741945e-03
   2.9614732e-03
   2.9485426e-03
   2.9352121e-03
   2.9213485e-03
   2.9068674e-03
   2.8917227e-03
   2.8758817e-03
   2.8593185e-03
   2.8420291e-03
   2.8240475e-03
   2.8054403e-03
   2.7863000e-03
   2.7667204e-03
   2.7467749e-03
   2.7265154e-03
   2.7059987e-03
   2.6853162e-03
   2.6646146e-03
   2.6441021e-03
   2.6240193e-03
   2.6045906e-03
   2.5859875e-03
   2.5683024e-03
   2.5515393e-03
   2.5356262e-03
   2.5204284e-03
   2.5057502e-03
   2.4913426e-03
   2.4769173e-03
   2.4621507e-03
   2.4467109e-03
   2.4302973e-03
   2.4126720e-03
   2.3936744e-03
   2.3732367e-03
   2.3513683e-03
   2.3281222e-03
   2.3035623e-03
   2.2777309e-03
   2.2506293e-03
   2.2222248e-03
   2.1924794e-03
   2.1613753e-03
   2.1289439e-03
   2.0952872e-03
   2.0605860e-03
   2.0250920e-03
   1.9891029e-03
   1.9529411e-03
   1.9169194e-03
   1.8813015e-03
   1.8462794e-03
   1.8119821e-03
   1.7784859e-03
   1.7458301e-03
   1.7140406e-03
   1.6831215e-03
   1.6530375e-03
   1.6237055e-03
   1.5950031e-03
   1.5667782e-03
   1.5388769e-03
   1.5111483e-03
   1.4834306e-03
   1.4555143e-03
   1.4271112e-03
   1.3978458e-03
   1.3672899e-03
   1.3350108e-03
   1.3006360e-03
   1.2639003e-03
   1.2246609e-03
   1.1828810e-03
   1.1385988e-03
   1.0918958e-03
   1.0428822e-03
   9.9169126e-04
   9.3847534e-04
   8.8342073e-04
   8.2674230e-04
   7.6866582e-04
   7.0941432e-04
   6.4919587e-04
   5.8818184e-04
   5.2650686e-04
   4.6427972e-04
   4.0158340e-04
   3.3849676e-04
   2.7509868e-04
   2.1145853e-04
   1.4761847e-04
   8.3596163e-05
   1.9364423e-05
  -4.5151552e-05
  -1.1005920e-04
  -1.7547412e-04
  -2.4150783e-04
  -3.0825009e-04
  -3.7574578e-04
  -4.4398265e-04
  -5.1290223e-04
  -5.8241477e-04
  -6.5240601e-04
  -7.2274541e-04
  -7.9329969e-04
  -8.6391516e-04
  -9.3440960e-04
  -1.0045804e-03
  -1.0742235e-03
  -1.1431403e-03
  -1.2111569e-03
  -1.2781086e-03
  -1.3438132e-03
  -1.4080327e-03
  -1.4704502e-03
  -1.5306714e-03
  -1.5882651e-03
  -1.6428070e-03
  -1.6939380e-03
  -1.7414094e-03
  -1.7850905e-03
  -1.8249474e-03
  -1.8610126e-03
  -1.8933475e-03
  -1.9220144e-03
  -1.9470747e-03
  -1.9685909e-03
  -1.9866514e-03
  -2.0013882e-03
  -2.0129901e-03
  -2.0216981e-03
  -2.0278003e-03
  -2.0316137e-03
  -2.0334619e-03
  -2.0336455e-03
  -2.0324120e-03
  -2.0299436e-03
  -2.0263315e-03
  -2.0215634e-03
  -2.0155292e-03
  -2.0080534e-03
  -1.9989076e-03
  -1.9878455e-03
  -1.9746483e-03
  -1.9591541e-03
  -1.9412608e-03
  -1.9209373e-03
  -1.8982230e-03
  -1.8732035e-03
  -1.8459808e-03
  -1.8166610e-03
  -1.7853476e-03
  -1.7521464e-03
  -1.7171692e-03
  -1.6805463e-03
  -1.6424180e-03
  -1.6029134e-03
  -1.5621208e-03
  -1.5200894e-03
  -1.4768380e-03
  -1.4323885e-03
  -1.3868021e-03
  -1.3402174e-03
  -1.2928575e-03
  -1.2450122e-03
  -1.1970090e-03
  -1.1491800e-03
  -1.1018120e-03
  -1.0551090e-03
  -1.0091744e-03
  -9.6400407e-04
  -9.1950017e-04
  -8.7550081e-04
  -8.3181697e-04
  -7.8826505e-04
  -7.4469545e-04
  -7.0098849e-04
  -6.5704218e-04
  -6.1275315e-04
  -5.6800173e-04
  -5.2263015e-04
  -4.7643580e-04
  -4.2918882e-04
  -3.8065394e-04
  -3.3061764e-04
  -2.7891538e-04
  -2.2547778e-04
  -1.7035109e-04
  -1.1370394e-04
  -5.5805617e-05
   2.9970930e-06
   6.2327474e-05
   1.2183057e-04
   1.8120583e-04
   2.4021662e-04
   2.9869973e-04
   3.5656134e-04
   4.1375112e-04
   4.7024186e-04
   5.2602134e-04
   5.8107867e-04
   6.3540298e-04
   6.8898337e-04
   7.4181034e-04
   7.9386212e-04
   8.4509656e-04
   8.9543477e-04
   9.4477747e-04
   9.9303220e-04
   1.0401486e-03
   1.0861376e-03
   1.1310917e-03
   1.1751713e-03
   1.2185736e-03
   1.2615026e-03
   1.3041461e-03
   1.3466427e-03
   1.3890522e-03
   1.4313285e-03
   1.4732974e-03
   1.5146638e-03
   1.5550416e-03
   1.5940076e-03
   1.6311785e-03
   1.6662768e-03
   1.6991529e-03
   1.7297742e-03
   1.7581964e-03
   1.7845038e-03
   1.8087508e-03
   1.8309225e-03
   1.8509346e-03
   1.8686238e-03
   1.8837713e-03
   1.8961307e-03
   1.9054751e-03
   1.9116209e-03
   1.9144660e-03
   1.9139995e-03
   1.9102963e-03
   1.9034964e-03
   1.8937834e-03
   1.8813573e-03
   1.8664098e-03
   1.8491109e-03
   1.8295911e-03
   1.8079267e-03
   1.7841339e-03
   1.7581855e-03
   1.7300312e-03
   1.6996249e-03
   1.6669541e-03
   1.6320612e-03
   1.5950426e-03
   1.5560371e-03
   1.5152105e-03
   1.4727235e-03
   1.4286942e-03
   1.3831703e-03
   1.3361328e-03
   1.2874986e-03
   1.2371454e-03
   1.1849509e-03
   1.1308292e-03
   1.0747328e-03
   1.0166604e-03
   9.5666912e-04
   8.9488534e-04
   8.3151582e-04
   7.6685433e-04
   7.0126125e-04
   6.3511466e-04
   5.6874232e-04
   5.0236725e-04
   4.3608467e-04
   3.6988504e-04
   3.0369765e-04
   2.3745858e-04
   1.7115288e-04
   1.0483765e-04
   3.8629865e-05
  -2.7292327e-05
  -9.2715408e-05
  -1.5740546e-04
  -2.2112177e-04
  -2.8361954e-04
  -3.4468117e-04
  -4.0412987e-04
  -4.6183100e-04
  -5.1770160e-04
  -5.7172534e-04
  -6.2394712e-04
  -6.7445533e-04
  -7.2337508e-04
  -7.7083966e-04
  -8.1694834e-04
  -8.6174056e-04
  -9.0520952e-04
  -9.4731171e-04
  -9.8799544e-04
  -1.0272403e-03
  -1.0650858e-03
  -1.1016161e-03
  -1.1369483e-03
  -1.1712130e-03
  -1.2045256e-03
  -1.2369543e-03
  -1.2685166e-03
  -1.2991923e-03
  -1.3289296e-03
  -1.3576632e-03
  -1.3853482e-03
  -1.4119644e-03
  -1.4374898e-03
  -1.4618878e-03
  -1.4850985e-03
  -1.5070268e-03
  -1.5275652e-03
  -1.5466307e-03
  -1.5641826e-03
  -1.5802181e-03
  -1.5947603e-03
  -1.6078433e-03
  -1.6195078e-03
  -1.6298219e-03
  -1.6389106e-03
  -1.6469766e-03
  -1.6542770e-03
  -1.6610837e-03
  -1.6676320e-03
  -1.6740864e-03
  -1.6805246e-03
  -1.6869573e-03
  -1.6933668e-03
  -1.6997438e-03
  -1.7061003e-03
  -1.7124732e-03
  -1.7189303e-03
  -1.7255521e-03
  -1.7324064e-03
  -1.7395286e-03
  -1.7469173e-03
  -1.7545155e-03
  -1.7622171e-03
  -1.7698833e-03
  -1.7773645e-03
  -1.7845003e-03
  -1.7911329e-03
  -1.7971073e-03
  -1.8022643e-03
  -1.8064381e-03
  -1.8094804e-03
  -1.8112647e-03
  -1.8116876e-03
  -1.8106812e-03
  -1.8082183e-03
  -1.8042798e-03
  -1.7988372e-03
  -1.7918483e-03
  -1.7832450e-03
  -1.7729255e-03
  -1.7608013e-03
  -1.7468371e-03
  -1.7310777e-03
  -1.7136740e-03
  -1.6948941e-03
  -1.6750738e-03
  -1.6545748e-03
  -1.6337413e-03
  -1.6128602e-03
  -1.5921383e-03
  -1.5716951e-03
  -1.5515457e-03
  -1.5315880e-03
  -1.5116004e-03
  -1.4912551e-03
  -1.4701728e-03
  -1.4479929e-03
  -1.4244530e-03
  -1.3994444e-03
  -1.3730214e-03
  -1.3453608e-03
  -1.3167047e-03
  -1.2872911e-03
  -1.2572955e-03
  -1.2268143e-03
  -1.1958598e-03
  -1.1643736e-03
  -1.1322496e-03
  -1.0993735e-03
  -1.0656393e-03
  -1.0309857e-03
  -9.9541819e-04
  -9.5902791e-04
  -9.2198212e-04
  -8.8452154e-04
  -8.4693720e-04
  -8.0955142e-04
  -7.7269195e-04
  -7.3667838e-04
  -7.0180040e-04
  -6.6830687e-04
  -6.3639636e-04
  -6.0620758e-04
  -5.7781804e-04
  -5.5126992e-04
  -5.2659313e-04
  -5.0382438e-04
  -4.8303169e-04
  -4.6431704e-04
  -4.4777155e-04
  -4.3344555e-04
  -4.2131999e-04
  -4.1126975e-04
  -4.0306501e-04
  -3.9642016e-04
  -3.9101289e-04
  -3.8651408e-04
  -3.8263406e-04
  -3.7913076e-04
  -3.7580834e-04
  -3.7253759e-04
  -3.6927092e-04
  -3.6603554e-04
  -3.6293615e-04
  -3.6012508e-04
  -3.5776143e-04
  -3.5593906e-04
  -3.5463757e-04
  -3.5370326e-04
  -3.5287776e-04
  -3.5182785e-04
  -3.5022036e-04
  -3.4779008e-04
  -3.4436566e-04
  -3.3986141e-04
  -3.3427326e-04
  -3.2765153e-04
  -3.2005742e-04
  -3.1153988e-04
  -3.0211115e-04
  -2.9172092e-04
  -2.8023591e-04
  -2.6744668e-04
  -2.5306764e-04
  -2.3675471e-04
  -2.1812166e-04
  -1.9676729e-04
  -1.7228225e-04
  -1.4426536e-04
  -1.1234668e-04
  -7.6222960e-05
  -3.5679309e-05
   9.3876276e-06
   5.8957450e-05
   1.1290368e-04
   1.7103184e-04
   2.3312026e-04
   2.9895133e-04
   3.6832243e-04
   4.4105131e-04
   5.1696797e-04
   5.9588883e-04
   6.7761124e-04
   7.6193529e-04
   8.4865018e-04
   9.3752743e-04
   1.0283440e-03
   1.1208701e-03
   1.2148486e-03
   1.3100090e-03
   1.4060914e-03
   1.5028443e-03
   1.6000514e-03
   1.6975455e-03
   1.7952109e-03
   1.8929429e-03
   1.9906193e-03
   2.0880698e-03
   2.1850716e-03
   2.2813403e-03
   2.3765714e-03
   2.4704833e-03
   2.5628434e-03
   2.6534601e-03
   2.7421837e-03
   2.8288849e-03
   2.9134198e-03
   2.9956046e-03
   3.0752122e-03
   3.1519653e-03
   3.2255374e-03
   3.2955680e-03
   3.3616698e-03
   3.4234399e-03
   3.4804665e-03
   3.5323347e-03
   3.5786270e-03
   3.6189354e-03
   3.6528804e-03
   3.6801493e-03
   3.7005231e-03
   3.7139039e-03
   3.7203407e-03
   3.7200266e-03
   3.7132634e-03
   3.7004238e-03
   3.6819078e-03
   3.6580959e-03
   3.6293093e-03
   3.5957913e-03
   3.5577146e-03
   3.5152003e-03
   3.4683301e-03
   3.4171895e-03
   3.3619064e-03
   3.3026508e-03
   3.2396417e-03
   3.1731633e-03
   3.1035447e-03
   3.0311272e-03
   2.9562604e-03
   2.8792735e-03
   2.8004369e-03
   2.7199480e-03
   2.6379441e-03
   2.5545204e-03
   2.4697570e-03
   2.3837548e-03
   2.2966564e-03
   2.2086468e-03
   2.1199314e-03
   2.0307236e-03
   1.9412358e-03
   1.8516744e-03
   1.7622423e-03
   1.6731570e-03
   1.5846605e-03
   1.4970168e-03
   1.4105072e-03
   1.3254216e-03
   1.2420400e-03
   1.1606182e-03
   1.0813777e-03
   1.0045036e-03
   9.3015092e-04
   8.5845426e-04
   7.8953604e-04
   7.2351048e-04
   6.6047008e-04
   6.0047195e-04
   5.4352017e-04
   4.8954674e-04
   4.3840615e-04
   3.8989575e-04
   3.4377619e-04
   2.9979588e-04
   2.5772633e-04
   2.1739484e-04
   1.7870211e-04
   1.4162097e-04
   1.0618675e-04
   7.2471547e-05
   4.0544714e-05
   1.0429370e-05
  -1.7912562e-05
  -4.4591242e-05
  -6.9786186e-05
  -9.3725871e-05
  -1.1665237e-04
  -1.3880369e-04
  -1.6038517e-04
  -1.8154370e-04
  -2.0236088e-04
  -2.2286662e-04
  -2.4305957e-04
  -2.6292748e-04
  -2.8247852e-04
  -3.0175756e-04
  -3.2085028e-04
  -3.3986277e-04
  -3.5891742e-04
  -3.7813390e-04
  -3.9761694e-04
  -4.1744269e-04
  -4.3766556e-04
  -4.5831546e-04
  -4.7940055e-04
  -5.0090995e-04
  -5.2281103e-04
  -5.4503306e-04
  -5.6744821e-04
  -5.8985928e-04
  -6.1199428e-04
  -6.3352000e-04
  -6.5407199e-04
  -6.7329663e-04
  -6.9088114e-04
  -7.0656440e-04
  -7.2013698e-04
  -7.3142615e-04
  -7.4026872e-04
  -7.4650286e-04
  -7.4997488e-04
  -7.5054471e-04
  -7.4808995e-04
  -7.4252357e-04
  -7.3379387e-04
  -7.2188047e-04
  -7.0679016e-04
  -6.8856646e-04
  -6.6727329e-04
  -6.4298545e-04
  -6.1577230e-04
  -5.8568143e-04
  -5.5271422e-04
  -5.1683529e-04
  -4.7797801e-04
  -4.3606622e-04
  -3.9103873e-04
  -3.4287376e-04
  -2.9158901e-04
  -2.3724566e-04
  -1.7993077e-04
  -1.1973136e-04
  -5.6722242e-05
   9.0476332e-06
   7.7571463e-05
   1.4888053e-04
   2.2301970e-04
   3.0004067e-04
   3.7997607e-04
   4.6281367e-04
   5.4847865e-04
   6.3683911e-04
   7.2771010e-04
   8.2087400e-04
   9.1609555e-04
   1.0131259e-03
   1.1116889e-03
   1.2114623e-03
   1.3120571e-03
   1.4130137e-03
   1.5138206e-03
   1.6139531e-03
   1.7129214e-03
   1.8103080e-03
   1.9057798e-03
   1.9990838e-03
   2.0900255e-03
   2.1784294e-03
   2.2641203e-03
   2.3469184e-03
   2.4266417e-03
   2.5031105e-03
   2.5761658e-03
   2.6456647e-03
   2.7114713e-03
   2.7734550e-03
   2.8315029e-03
   2.8855171e-03
   2.9354242e-03
   2.9811888e-03
   3.0228069e-03
   3.0602824e-03
   3.0936291e-03
   3.1228604e-03
   3.1479806e-03
   3.1689963e-03
   3.1859267e-03
   3.1987948e-03
   3.2076373e-03
   3.2125129e-03
   3.2134839e-03
   3.2106198e-03
   3.2039926e-03
   3.1936649e-03
   3.1796803e-03
   3.1620794e-03
   3.1409032e-03
   3.1162196e-03
   3.0881470e-03
   3.0568702e-03
   3.0226423e-03
   2.9857747e-03
   2.9466032e-03
   2.9054571e-03
   2.8626369e-03
   2.8183914e-03
   2.7729137e-03
   2.7263576e-03
   2.6788454e-03
   2.6304669e-03
   2.5812861e-03
   2.5313409e-03
   2.4806314e-03
   2.4291304e-03
   2.3768039e-03
   2.3236370e-03
   2.2696608e-03
   2.2149788e-03
   2.1597678e-03
   2.1042658e-03
   2.0487447e-03
   1.9934874e-03
   1.9387742e-03
   1.8848769e-03
   1.8320540e-03
   1.7805476e-03
   1.7305725e-03
   1.6822960e-03
   1.6358188e-03
   1.5911830e-03
   1.5483940e-03
   1.5074396e-03
   1.4683199e-03
   1.4310837e-03
   1.3958249e-03
   1.3626687e-03
   1.3317645e-03
   1.3032635e-03
   1.2772743e-03
   1.2538664e-03
   1.2330669e-03
   1.2148595e-03
   1.1991898e-03
   1.1859953e-03
   1.1751985e-03
   1.1667041e-03
   1.1603883e-03
   1.1560908e-03
   1.1535966e-03
   1.1526296e-03
   1.1528622e-03
   1.1539407e-03
   1.1555264e-03
   1.1573365e-03
   1.1592038e-03
   1.1611037e-03
   1.1631545e-03
   1.1655984e-03
   1.1687780e-03
   1.1730769e-03
   1.1788799e-03
   1.1865611e-03
   1.1964604e-03
   1.2088566e-03
   1.2239564e-03
   1.2418850e-03
   1.2626641e-03
   1.2862216e-03
   1.3124161e-03
   1.3410709e-03
   1.3719886e-03
   1.4049680e-03
   1.4398025e-03
   1.4762771e-03
   1.5141606e-03
   1.5532314e-03
   1.5933073e-03
   1.6342739e-03
   1.6760809e-03
   1.7187285e-03
   1.7622301e-03
   1.8065640e-03
   1.8516228e-03
   1.8972160e-03
   1.9430908e-03
   1.9889560e-03
   2.0345234e-03
   2.0795591e-03
   2.1238848e-03
   2.1673674e-03
   2.2099102e-03
   2.2514344e-03
   2.2918420e-03
   2.3310230e-03
   2.3688685e-03
   2.4052778e-03
   2.4401721e-03
   2.4735269e-03
   2.5053762e-03
   2.5358003e-03
   2.5649174e-03
   2.5928554e-03
   2.6197150e-03
   2.6455314e-03
   2.6702694e-03
   2.6938201e-03
   2.7160258e-03
   2.7366989e-03
   2.7556678e-03
   2.7727859e-03
   2.7879279e-03
   2.8009864e-03
   2.8118798e-03
   2.8205333e-03
   2.8268790e-03
   2.8308705e-03
   2.8324712e-03
   2.8316335e-03
   2.8282920e-03
   2.8223720e-03
   2.8137878e-03
   2.8024715e-03
   2.7883957e-03
   2.7715905e-03
   2.7521197e-03
   2.7300567e-03
   2.7054439e-03
   2.6782783e-03
   2.6485043e-03
   2.6160430e-03
   2.5808400e-03
   2.5429157e-03
   2.5023720e-03
   2.4593899e-03
   2.4142047e-03
   2.3670570e-03
   2.3181495e-03
   2.2676412e-03
   2.2156547e-03
   2.1622960e-03
   2.1076929e-03
   2.0520318e-03
   1.9955614e-03
   1.9385865e-03
   1.8814498e-03
   1.8245007e-03
   1.7680494e-03
   1.7123529e-03
   1.6576179e-03
   1.6040021e-03
   1.5516267e-03
   1.5005976e-03
   1.4510074e-03
   1.4029077e-03
   1.3562931e-03
   1.3110765e-03
   1.2670826e-03
   1.2240421e-03
   1.1816216e-03
   1.1394569e-03
   1.0971874e-03
   1.0544760e-03
   1.0110505e-03
   9.6672479e-04
   9.2139810e-04
   8.7506638e-04
   8.2782892e-04
   7.7985843e-04
   7.3136979e-04
   6.8260236e-04
   6.3378325e-04
   5.8509741e-04
   5.3667949e-04
   4.8861788e-04
   4.4096699e-04
   3.9377305e-04
   3.4709318e-04
   3.0100898e-04
   2.5562380e-04
   2.1103694e-04
   1.6731502e-04
   1.2448117e-04
   8.2508181e-05
   4.1329421e-05
   8.7280810e-07
  -3.8903816e-05
  -7.7999091e-05
  -1.1636406e-04
  -1.5391984e-04
  -1.9059163e-04
  -2.2635360e-04
  -2.6126015e-04
  -2.9546222e-04
  -3.2919103e-04
  -3.6272807e-04
  -3.9636032e-04
  -4.3034344e-04
  -4.6488551e-04
  -5.0015788e-04
  -5.3630881e-04
  -5.7347972e-04
  -6.1180932e-04
  -6.5140643e-04
  -6.9230911e-04
  -7.3445482e-04
  -7.7766539e-04
  -8.2164298e-04
  -8.6599321e-04
  -9.1026456e-04
  -9.5398376e-04
  -9.9668433e-04
  -1.0379542e-03
  -1.0774738e-03
  -1.1150323e-03
  -1.1505413e-03
  -1.1840348e-03
  -1.2156190e-03
  -1.2454297e-03
  -1.2736057e-03
  -1.3002585e-03
  -1.3254480e-03
  -1.3491960e-03
  -1.3714833e-03
  -1.3922528e-03
  -1.4114136e-03
  -1.4288566e-03
  -1.4444597e-03
  -1.4581070e-03
  -1.4696927e-03
  -1.4791282e-03
  -1.4863402e-03
  -1.4912742e-03
  -1.4938962e-03
  -1.4942036e-03
  -1.4922370e-03
  -1.4880945e-03
  -1.4819325e-03
  -1.4739508e-03
  -1.4643752e-03
  -1.4534192e-03
  -1.4412420e-03
  -1.4279237e-03
  -1.4134712e-03
  -1.3978220e-03
  -1.3808617e-03
  -1.3624585e-03
  -1.3424749e-03
  -1.3207452e-03
  -1.2970639e-03
  -1.2711890e-03
  -1.2428348e-03
  -1.2116995e-03
  -1.1775205e-03
  -1.1401103e-03
  -1.0993776e-03
  -1.0553456e-03
  -1.0081394e-03
  -9.5795625e-04
  -9.0504768e-04
  -8.4969524e-04
  -7.9217227e-04
  -7.3271133e-04
  -6.7148650e-04
  -6.0859162e-04
  -5.4403484e-04
  -4.7777401e-04
  -4.0975066e-04
  -3.3990765e-04
  -2.6822051e-04
  -1.9472460e-04
  -1.1950561e-04
  -4.2699513e-05
   3.5501917e-05
   1.1485797e-04
   1.9509936e-04
   2.7593507e-04
   3.5706997e-04
   4.3821575e-04
   5.1911130e-04
   5.9952677e-04
   6.7927313e-04
   7.5820895e-04
   8.3624854e-04
   9.1335247e-04
   9.8953298e-04
   1.0648485e-03
   1.1393875e-03
   1.2132602e-03
   1.2865929e-03
   1.3595054e-03
   1.4320955e-03
   1.5044382e-03
   1.5765646e-03
   1.6484380e-03
   1.7199511e-03
   1.7909161e-03
   1.8610420e-03
   1.9299411e-03
   1.9971662e-03
   2.0622302e-03
   2.1246491e-03
   2.1839958e-03
   2.2399263e-03
   2.2921848e-03
   2.3406108e-03
   2.3851215e-03
   2.4256897e-03
   2.4623424e-03
   2.4951424e-03
   2.5241684e-03
   2.5494993e-03
   2.5712018e-03
   2.5892977e-03
   2.6037543e-03
   2.6144845e-03
   2.6213605e-03
   2.6242246e-03
   2.6229340e-03
   2.6174003e-03
   2.6076125e-03
   2.5936415e-03
   2.5756394e-03
   2.5538118e-03
   2.5283870e-03
   2.4995990e-03
   2.4676912e-03
   2.4329180e-03
   2.3955390e-03
   2.3558086e-03
   2.3139621e-03
   2.2701885e-03
   2.2246170e-03
   2.1773279e-03
   2.1283646e-03
   2.0777503e-03
   2.0255068e-03
   1.9716557e-03
   1.9162067e-03
   1.8591570e-03
   1.8004944e-03
   1.7402011e-03
   1.6782773e-03
   1.6147731e-03
   1.5498125e-03
   1.4836047e-03
   1.4164544e-03
   1.3487506e-03
   1.2809299e-03
   1.2134438e-03
   1.1467219e-03
   1.0811356e-03
   1.0169828e-03
   9.5449451e-04
   8.9383815e-04
   8.3513336e-04
   7.7846854e-04
   7.2390080e-04
   6.7147502e-04
   6.2123881e-04
   5.7324928e-04
   5.2758260e-04
   4.8435843e-04
   4.4372910e-04
   4.0587957e-04
   3.7102198e-04
   3.3938074e-04
   3.1115305e-04
   2.8648442e-04
   2.6544284e-04
   2.4802017e-04
   2.3414160e-04
   2.2369153e-04
   2.1653261e-04
   2.1251524e-04
   2.1145173e-04
   2.1311091e-04
   2.1722348e-04
   2.2350385e-04
   2.3167732e-04
   2.4152900e-04
   2.5291745e-04
   2.6577060e-04
   2.8007076e-04
   2.9583562e-04
   3.1309782e-04
   3.3190631e-04
   3.5232909e-04
   3.7444776e-04
   3.9835073e-04
   4.2411822e-04
   4.5180193e-04
   4.8140728e-04
   5.1288124e-04
   5.4611637e-04
   5.8096172e-04
   6.1722552e-04
   6.5469154e-04
   6.9313947e-04
   7.3235714e-04
   7.7215008e-04
   8.1235918e-04
   8.5285931e-04
   8.9356480e-04
   9.3442396e-04
   9.7541233e-04
   1.0165163e-03
   1.0577100e-03
   1.0989255e-03
   1.1400431e-03
   1.1808845e-03
   1.2212215e-03
   1.2608159e-03
   1.2994487e-03
   1.3369392e-03
   1.3731609e-03
   1.4080470e-03
   1.4415705e-03
   1.4737421e-03
   1.5045891e-03
   1.5341441e-03
   1.5624507e-03
   1.5895809e-03
   1.6156422e-03
   1.6408099e-03
   1.6653289e-03
   1.6894944e-03
   1.7136204e-03
   1.7380089e-03
   1.7629033e-03
   1.7884736e-03
   1.8148095e-03
   1.8419152e-03
   1.8697132e-03
   1.8980565e-03
   1.9267357e-03
   1.9554938e-03
   1.9840587e-03
   2.0121708e-03
   2.0396138e-03
   2.0662354e-03
   2.0919580e-03
   2.1167749e-03
   2.1407322e-03
   2.1639008e-03
   2.1863676e-03
   2.2082184e-03
   2.2295197e-03
   2.2503179e-03
   2.2706509e-03
   2.2905337e-03
   2.3099610e-03
   2.3289042e-03
   2.3473142e-03
   2.3651136e-03
   2.3822194e-03
   2.3985622e-03
   2.4141190e-03
   2.4289251e-03
   2.4430879e-03
   2.4567679e-03
   2.4701433e-03
   2.4833799e-03
   2.4966071e-03
   2.5098968e-03
   2.5232694e-03
   2.5367196e-03
   2.5502160e-03
   2.5637206e-03
   2.5771966e-03
   2.5905883e-03
   2.6037937e-03
   2.6166645e-03
   2.6289914e-03
   2.6405022e-03
   2.6508884e-03
   2.6598384e-03
   2.6670585e-03
   2.6722958e-03
   2.6753639e-03
   2.6761608e-03
   2.6746757e-03
   2.6709902e-03
   2.6652742e-03
   2.6577576e-03
   2.6486893e-03
   2.6382977e-03
   2.6267596e-03
   2.6141690e-03
   2.6005311e-03
   2.5857767e-03
   2.5697711e-03
   2.5523308e-03
   2.5332544e-03
   2.5123434e-03
   2.4894182e-03
   2.4643484e-03
   2.4370632e-03
   2.4075381e-03
   2.3757907e-03
   2.3418743e-03
   2.3058621e-03
   2.2678371e-03
   2.2279054e-03
   2.1861854e-03
   2.1427899e-03
   2.0978032e-03
   2.0512811e-03
   2.0032317e-03
   1.9536224e-03
   1.9023948e-03
   1.8494781e-03
   1.7947866e-03
   1.7382346e-03
   1.6797365e-03
   1.6192107e-03
   1.5566015e-03
   1.4918951e-03
   1.4251188e-03
   1.3563597e-03
   1.2857660e-03
   1.2135335e-03
   1.1398962e-03
   1.0651368e-03
   9.8956425e-04
   9.1349255e-04
   8.3722365e-04
   7.6103635e-04
   6.8514144e-04
   6.0966132e-04
   5.3463408e-04
   4.6002843e-04
   3.8575054e-04
   3.1169296e-04
   2.3778906e-04
   1.6403612e-04
   9.0499409e-05
   1.7321737e-05
  -5.5295625e-05
  -1.2713236e-04
  -1.9795047e-04
  -2.6748748e-04
  -3.3546596e-04
  -4.0160303e-04
  -4.6560765e-04
  -5.2722008e-04
  -5.8624038e-04
  -6.4253122e-04
  -6.9600961e-04
  -7.4664974e-04
  -7.9445975e-04
  -8.3946005e-04
  -8.8168599e-04
  -9.2118110e-04
  -9.5796985e-04
  -9.9204001e-04
  -1.0233630e-03
  -1.0518858e-03
  -1.0775418e-03
  -1.1002738e-03
  -1.1200452e-03
  -1.1368028e-03
  -1.1504747e-03
  -1.1609560e-03
  -1.1681122e-03
  -1.1717991e-03
  -1.1719066e-03
  -1.1683638e-03
  -1.1611641e-03
  -1.1503591e-03
  -1.1360535e-03
  -1.1183874e-03
  -1.0975511e-03
  -1.0737624e-03
  -1.0472524e-03
  -1.0182332e-03
  -9.8688569e-04
  -9.5332553e-04
  -9.1760572e-04
  -8.7973442e-04
  -8.3971436e-04
  -7.9755234e-04
  -7.5328643e-04
  -7.0700095e-04
  -6.5881831e-04
  -6.0886361e-04
  -5.5725246e-04
  -5.0407054e-04
  -4.4935048e-04
  -3.9308685e-04
  -3.3527693e-04
  -2.7594790e-04
  -2.1518139e-04
  -1.5313785e-04
  -9.0032172e-05
  -2.6095547e-05
   3.8451708e-05
   1.0342464e-04
   1.6870084e-04
   2.3422048e-04
   2.9996723e-04
   3.6595878e-04
   4.3222777e-04
   4.9878643e-04
   5.6559941e-04
   6.3260142e-04
   6.9969592e-04
   7.6677273e-04
   8.3374347e-04
   9.0056052e-04
   9.6718038e-04
   1.0335527e-03
   1.0995960e-03
   1.1651809e-03
   1.2301320e-03
   1.2942686e-03
   1.3574232e-03
   1.4194763e-03
   1.4803666e-03
   1.5401036e-03
   1.5987526e-03
   1.6564252e-03
   1.7132464e-03
   1.7693291e-03
   1.8247346e-03
   1.8794683e-03
   1.9334920e-03
   1.9867583e-03
   2.0392425e-03
   2.0909829e-03
   2.1420745e-03
   2.1926466e-03
   2.2428257e-03
   2.2927029e-03
   2.3422959e-03
   2.3915434e-03
   2.4403108e-03
   2.4883955e-03
   2.5355500e-03
   2.5815241e-03
   2.6261041e-03
   2.6691488e-03
   2.7106281e-03
   2.7506278e-03
   2.7893259e-03
   2.8269511e-03
   2.8637303e-03
   2.8998350e-03
   2.9353453e-03
   2.9702451e-03
   3.0044336e-03
   3.0377557e-03
   3.0700457e-03
   3.1011729e-03
   3.1310570e-03
   3.1596804e-03
   3.1870786e-03
   3.2133166e-03
   3.2384667e-03
   3.2626131e-03
   3.2858524e-03
   3.3083097e-03
   3.3301455e-03
   3.3515570e-03
   3.3727522e-03
   3.3939216e-03
   3.4152053e-03
   3.4366834e-03
   3.4583696e-03
   3.4802299e-03
   3.5022180e-03
   3.5243054e-03
   3.5464975e-03
   3.5688419e-03
   3.5914067e-03
   3.6142380e-03
   3.6373304e-03
   3.6606119e-03
   3.6839436e-03
   3.7071530e-03
   3.7300768e-03
   3.7525939e-03
   3.7746392e-03
   3.7962030e-03
   3.8173112e-03
   3.8380033e-03
   3.8583295e-03
   3.8783443e-03
   3.8980966e-03
   3.9176163e-03
   3.9369022e-03
   3.9558820e-03
   3.9743954e-03
   3.9921962e-03
   4.0089851e-03
   4.0244494e-03
   4.0383252e-03
   4.0504426e-03
   4.0607513e-03
   4.0693150e-03
   4.0762863e-03
   4.0818581e-03
   4.0862209e-03
   4.0895202e-03
   4.0918281e-03
   4.0931405e-03
   4.0933771e-03
   4.0923884e-03
   4.0899772e-03
   4.0859176e-03
   4.0799514e-03
   4.0718065e-03
   4.0612164e-03
   4.0479308e-03
   4.0317307e-03
   4.0124503e-03
   3.9899726e-03
   3.9642105e-03
   3.9350839e-03
   3.9024880e-03
   3.8662799e-03
   3.8262870e-03
   3.7823421e-03
   3.7343267e-03
   3.6822151e-03
   3.6260861e-03
   3.5661138e-03
   3.5025322e-03
   3.4355873e-03
   3.3654995e-03
   3.2924523e-03
   3.2165969e-03
   3.1380677e-03
   3.0570117e-03
   2.9736056e-03
   2.8880480e-03
   2.8005525e-03
   2.7113448e-03
   2.6206533e-03
   2.5287080e-03
   2.4357712e-03
   2.3421599e-03
   2.2482466e-03
   2.1544530e-03
   2.0612361e-03
   1.9690364e-03
   1.8782348e-03
   1.7891223e-03
   1.7018879e-03
   1.6166200e-03
   1.5333418e-03
   1.4520409e-03
   1.3727175e-03
   1.2954164e-03
   1.2202382e-03
   1.1473461e-03
   1.0769727e-03
   1.0093873e-03
   9.4487811e-04
   8.8376072e-04
   8.2636287e-04
   7.7299735e-04
   7.2396880e-04
   6.7956553e-04
   6.4003370e-04
   6.0557051e-04
   5.7634867e-04
   5.5252595e-04
   5.3426553e-04
   5.2174693e-04
   5.1516056e-04
   5.1467369e-04
   5.2039920e-04
   5.3236428e-04
   5.5050502e-04
   5.7467726e-04
   6.0468653e-04
   6.4031930e-04
   6.8136614e-04
   7.2762578e-04
   7.7890917e-04
   8.3503136e-04
   8.9579652e-04
   9.6099249e-04
   1.0304030e-03
   1.1038105e-03
   1.1809988e-03
   1.2617665e-03
   1.3459219e-03
   1.4332515e-03
   1.5234901e-03
   1.6163099e-03
   1.7113003e-03
   1.8079688e-03
   1.9057825e-03
   2.0042218e-03
   2.1028133e-03
   2.2011669e-03
   2.2989982e-03
   2.3961088e-03
   2.4923463e-03
   2.5875610e-03
   2.6815735e-03
   2.7741594e-03
   2.8650563e-03
   2.9539743e-03
   3.0406321e-03
   3.1247617e-03
   3.2060897e-03
   3.2843197e-03
   3.3591375e-03
   3.4301936e-03
   3.4971262e-03
   3.5596036e-03
   3.6173551e-03
   3.6701671e-03
   3.7178928e-03
   3.7604247e-03
   3.7976677e-03
   3.8295292e-03
   3.8559237e-03
   3.8767694e-03
   3.8920025e-03
   3.9015795e-03
   3.9054663e-03
   3.9036344e-03
   3.8960661e-03
   3.8827669e-03
   3.8637803e-03
   3.8391919e-03
   3.8091337e-03
   3.7737770e-03
   3.7333054e-03
   3.6878781e-03
   3.6376187e-03
   3.5826008e-03
   3.5228393e-03
   3.4583125e-03
   3.3890080e-03
   3.3149613e-03
   3.2362825e-03
   3.1531852e-03
   3.0659848e-03
   2.9750676e-03
   2.8808374e-03
   2.7836875e-03
   2.6839603e-03
   2.5819253e-03
   2.4777863e-03
   2.3717190e-03
   2.2638931e-03
   2.1544966e-03
   2.0437427e-03
   1.9318546e-03
   1.8190499e-03
   1.7055190e-03
   1.5914264e-03
   1.4769340e-03
   1.3622375e-03
   1.2475697e-03
   1.1332119e-03
   1.0194661e-03
   9.0661242e-04
   7.9487803e-04
   6.8443969e-04
   5.7541709e-04
   4.6790814e-04
   3.6202709e-04
   2.5790585e-04
   1.5568721e-04
   5.5530306e-05
  -4.2398958e-05
  -1.3794418e-04
  -2.3094353e-04
  -3.2123244e-04
  -4.0865859e-04
  -4.9311320e-04
  -5.7454594e-04
  -6.5298128e-04
  -7.2851444e-04
  -8.0128820e-04
  -8.7144128e-04
  -9.3905800e-04
  -1.0041452e-03
  -1.0666185e-03
  -1.1263120e-03
  -1.1830149e-03
  -1.2365300e-03
  -1.2867091e-03
  -1.3334801e-03
  -1.3768593e-03
  -1.4169446e-03
  -1.4538952e-03
  -1.4879082e-03
  -1.5192095e-03
  -1.5480437e-03
  -1.5746707e-03
  -1.5993597e-03
  -1.6223842e-03
  -1.6440051e-03
  -1.6644551e-03
  -1.6839218e-03
  -1.7025304e-03
  -1.7203556e-03
  -1.7374287e-03
  -1.7537607e-03
  -1.7693746e-03
  -1.7843398e-03
  -1.7987583e-03
  -1.8127633e-03
  -1.8264923e-03
  -1.8400499e-03
  -1.8534906e-03
  -1.8668361e-03
  -1.8800877e-03
  -1.8932577e-03
  -1.9064032e-03
  -1.9196168e-03
  -1.9330044e-03
  -1.9466640e-03
  -1.9606691e-03
  -1.9750399e-03
  -1.9897603e-03
  -2.0047854e-03
  -2.0200552e-03
  -2.0354923e-03
  -2.0510205e-03
  -2.0665528e-03
  -2.0820022e-03
  -2.0972979e-03
  -2.1124045e-03
  -2.1273357e-03
  -2.1421758e-03
  -2.1570838e-03
  -2.1722707e-03
  -2.1879716e-03
  -2.2043988e-03
  -2.2217086e-03
  -2.2399731e-03
  -2.2591801e-03
  -2.2792492e-03
  -2.3000596e-03
  -2.3214575e-03
  -2.3432634e-03
  -2.3652678e-03
  -2.3872192e-03
  -2.4088266e-03
  -2.4297865e-03
  -2.4498149e-03
  -2.4686805e-03
  -2.4862310e-03
  -2.5024039e-03
  -2.5172032e-03
  -2.5306778e-03
  -2.5428836e-03
  -2.5538518e-03
  -2.5635702e-03
  -2.5719967e-03
  -2.5790672e-03
  -2.5847288e-03
  -2.5889733e-03
  -2.5918564e-03
  -2.5934925e-03
  -2.5940378e-03
  -2.5936652e-03
  -2.5925405e-03
  -2.5908133e-03
  -2.5886183e-03
  -2.5861037e-03
  -2.5834504e-03
  -2.5808855e-03
  -2.5786714e-03
  -2.5770979e-03
  -2.5764438e-03
  -2.5769402e-03
  -2.5787326e-03
  -2.5818878e-03
  -2.5863879e-03
  -2.5921420e-03
  -2.5990208e-03
  -2.6068882e-03
  -2.6155853e-03
  -2.6249229e-03
  -2.6346930e-03
  -2.6446657e-03
  -2.6546112e-03
  -2.6643405e-03
  -2.6737502e-03
  -2.6828362e-03
  -2.6916856e-03
  -2.7004438e-03
  -2.7092918e-03
  -2.7184146e-03
  -2.7279766e-03
  -2.7381206e-03
  -2.7489637e-03
  -2.7605820e-03
  -2.7729986e-03
  -2.7861836e-03
  -2.8000513e-03
  -2.8144793e-03
  -2.8293303e-03
  -2.8444695e-03
  -2.8597829e-03
  -2.8751887e-03
  -2.8906285e-03
  -2.9060561e-03
  -2.9214293e-03
  -2.9366814e-03
  -2.9516983e-03
  -2.9663004e-03
  -2.9802347e-03
  -2.9931871e-03
  -3.0048150e-03
  -3.0147673e-03
  -3.0227204e-03
  -3.0284024e-03
  -3.0315752e-03
  -3.0320077e-03
  -3.0294727e-03
  -3.0237445e-03
  -3.0145959e-03
  -3.0018380e-03
  -2.9853673e-03
  -2.9651920e-03
  -2.9414196e-03
  -2.9142473e-03
  -2.8839225e-03
  -2.8506928e-03
  -2.8147717e-03
  -2.7763550e-03
  -2.7356387e-03
  -2.6928388e-03
  -2.6482098e-03
  -2.6020304e-03
  -2.5545617e-03
  -2.5059942e-03
  -2.4564094e-03
  -2.4057666e-03
  -2.3539256e-03
  -2.3006730e-03
  -2.2457680e-03
  -2.1889930e-03
  -2.1301807e-03
  -2.0692334e-03
  -2.0061386e-03
  -1.9409698e-03
  -1.8738644e-03
  -1.8050142e-03
  -1.7346286e-03
  -1.6629074e-03
  -1.5900303e-03
  -1.5161563e-03
  -1.4414133e-03
  -1.3659237e-03
  -1.2898261e-03
  -1.2132839e-03
  -1.1365023e-03
  -1.0597465e-03
  -9.8334159e-04
  -9.0766564e-04
  -8.3313071e-04
  -7.6014072e-04
  -6.8906693e-04
  -6.2021534e-04
  -5.5380764e-04
  -4.8999341e-04
  -4.2888146e-04
  -3.7053978e-04
  -3.1500238e-04
  -2.6227333e-04
  -2.1230095e-04
  -1.6495470e-04
  -1.2003464e-04
  -7.7304142e-05
  -3.6518415e-05
   2.5251808e-06
   3.9962643e-05
   7.5861971e-05
   1.1025580e-04
   1.4318222e-04
   1.7472962e-04
   2.0504352e-04
   2.3430208e-04
   2.6268345e-04
   2.9031275e-04
   3.1721719e-04
   3.4331516e-04
   3.6844346e-04
   3.9236819e-04
   4.1482142e-04
   4.3554204e-04
   4.5429885e-04
   4.7089465e-04
   4.8518938e-04
   4.9710414e-04
   5.0661310e-04
   5.1374347e-04
   5.1857139e-04
   5.2120158e-04
   5.2176189e-04
   5.2039784e-04
   5.1725493e-04
   5.1248277e-04
   5.0624999e-04
   4.9874427e-04
   4.9017505e-04
   4.8078305e-04
   4.7082665e-04
   4.6056562e-04
   4.5023931e-04
   4.4004628e-04
   4.3013477e-04
   4.2059860e-04
   4.1147859e-04
   4.0278154e-04
   3.9449519e-04
   3.8658148e-04
   3.7897513e-04
   3.7157957e-04
   3.6425065e-04
   3.5680206e-04
   3.4903658e-04
   3.4078696e-04
   3.3194983e-04
   3.2252518e-04
   3.1261502e-04
   3.0239887e-04
   2.9208344e-04
   2.8184281e-04
   2.7177490e-04
   2.6190282e-04
   2.5219802e-04
   2.4260746e-04
   2.3310666e-04
   2.2372689e-04
   2.1454976e-04
   2.0567727e-04
   1.9722909e-04
   1.8932762e-04
   1.8208710e-04
   1.7561496e-04
   1.7003770e-04
   1.6549129e-04
   1.6210767e-04
   1.6000242e-04
   1.5926123e-04
   1.5990178e-04
   1.6187103e-04
   1.6504522e-04
   1.6924483e-04
   1.7425499e-04
   1.7985673e-04
   1.8583656e-04
   1.9199861e-04
   1.9817971e-04
   2.0424929e-04
   2.1011760e-04
   2.1574382e-04
   2.2115789e-04
   2.2644549e-04
   2.3174804e-04
   2.3725187e-04
   2.4318001e-04
   2.4975550e-04
   2.5719866e-04
   2.6571620e-04
   2.7549852e-04
   2.8671697e-04
   2.9953884e-04
   3.1411644e-04
   3.3057489e-04
   3.4898762e-04
   3.6936009e-04
   3.9161204e-04
   4.1559117e-04
   4.4109754e-04
   4.6792990e-04
   4.9593184e-04
   5.2501496e-04
   5.5515614e-04
   5.8638803e-04
   6.1877181e-04
   6.5235374e-04
   6.8715284e-04
   7.2316097e-04
   7.6034684e-04
   7.9866012e-04
   8.3803691e-04
   8.7839969e-04
   9.1965733e-04
   9.6169151e-04
   1.0043567e-03
   1.0474952e-03
   1.0909574e-03
   1.1346222e-03
   1.1784352e-03
   1.2224169e-03
   1.2666638e-03
   1.3113309e-03
   1.3566018e-03
   1.4026466e-03
   1.4496134e-03
   1.4976274e-03
   1.5467729e-03
   1.5971002e-03
   1.6486325e-03
   1.7013548e-03
   1.7551772e-03
   1.8099503e-03
   1.8654456e-03
   1.9213502e-03
   1.9772684e-03
   2.0327636e-03
   2.0873681e-03
   2.1406248e-03
   2.1921095e-03
   2.2414549e-03
   2.2883469e-03
   2.3325326e-03
   2.3738106e-03
   2.4120382e-03
   2.4471216e-03
   2.4790103e-03
   2.5076732e-03
   2.5330817e-03
   2.5551854e-03
   2.5739014e-03
   2.5891155e-03
   2.6006943e-03
   2.6084856e-03
   2.6123344e-03
   2.6121045e-03
   2.6076846e-03
   2.5990066e-03
   2.5860732e-03
   2.5689552e-03
   2.5477789e-03
   2.5227200e-03
   2.4939755e-03
   2.4617427e-03
   2.4262133e-03
   2.3875709e-03
   2.3459800e-03
   2.3015768e-03
   2.2544549e-03
   2.2046729e-03
   2.1522526e-03
   2.0971830e-03
   2.0394438e-03
   1.9790268e-03
   1.9159157e-03
   1.8500669e-03
   1.7814248e-03
   1.7099185e-03
   1.6354611e-03
   1.5579818e-03
   1.4774780e-03
   1.3940229e-03
   1.3077936e-03
   1.2190863e-03
   1.1283119e-03
   1.0359599e-03
   9.4257567e-04
   8.4871002e-04
   7.5488381e-04
   6.6155807e-04
   5.6913399e-04
   4.7794886e-04
   3.8828282e-04
   3.0036571e-04
   2.1440152e-04
   1.3057251e-04
   4.9054093e-05
  -2.9967403e-05
  -1.0629614e-04
  -1.7974445e-04
  -2.5014097e-04
  -3.1733474e-04
  -3.8119521e-04
  -4.4160133e-04
  -4.9843479e-04
  -5.5157320e-04
  -6.0091454e-04
  -6.4640307e-04
  -6.8803062e-04
  -7.2583120e-04
  -7.5988096e-04
  -7.9026966e-04
  -8.1708298e-04
  -8.4041475e-04
  -8.6037514e-04
  -8.7709199e-04
  -8.9070944e-04
  -9.0137302e-04
  -9.0921738e-04
  -9.1435401e-04
  -9.1685909e-04
  -9.1677477e-04
  -9.1411873e-04
  -9.0886922e-04
  -9.0095687e-04
  -8.9027969e-04
  -8.7671935e-04
  -8.6015210e-04
  -8.4048275e-04
  -8.1767593e-04
  -7.9176291e-04
  -7.6284707e-04
  -7.3110791e-04
  -6.9678752e-04
  -6.6017284e-04
  -6.2158348e-04
  -5.8134719e-04
  -5.3977811e-04
  -4.9716049e-04
  -4.5375681e-04
  -4.0980642e-04
  -3.6551875e-04
  -3.2108284e-04
  -2.7669181e-04
  -2.3252110e-04
  -1.8871350e-04
  -1.4539550e-04
  -1.0265548e-04
  -6.0511139e-05
  -1.8918945e-05
   2.2199976e-05
   6.2958504e-05
   1.0346272e-04
   1.4377653e-04
   1.8391219e-04
   2.2384657e-04
   2.6352119e-04
   3.0284903e-04
   3.4173486e-04
   3.8008215e-04
   4.1778889e-04
   4.5476940e-04
   4.9100328e-04
   5.2654221e-04
   5.6151540e-04
   5.9612411e-04
   6.3059954e-04
   6.6514161e-04
   6.9989447e-04
   7.3493430e-04
   7.7026243e-04
   8.0583537e-04
   8.4158782e-04
   8.7744498e-04
   9.1333343e-04
   9.4920148e-04
   9.8501649e-04
   1.0207757e-03
   1.0565037e-03
   1.0922330e-03
   1.1279882e-03
   1.1637747e-03
   1.1995652e-03
   1.2353054e-03
   1.2709382e-03
   1.3064132e-03
   1.3417019e-03
   1.3768002e-03
   1.4117380e-03
   1.4465711e-03
   1.4813716e-03
   1.5162224e-03
   1.5512309e-03
   1.5864992e-03
   1.6221021e-03
   1.6580857e-03
   1.6944365e-03
   1.7310417e-03
   1.7677053e-03
   1.8041745e-03
   1.8401473e-03
   1.8753231e-03
   1.9094504e-03
   1.9423305e-03
   1.9738167e-03
   2.0038274e-03
   2.0323379e-03
   2.0593498e-03
   2.0848902e-03
   2.1090026e-03
   2.1317142e-03
   2.1529870e-03
   2.1727257e-03
   2.1907753e-03
   2.2069318e-03
   2.2209831e-03
   2.2327701e-03
   2.2421988e-03
   2.2492448e-03
   2.2539517e-03
   2.2563942e-03
   2.2566581e-03
   2.2548343e-03
   2.2510142e-03
   2.2452764e-03
   2.2377000e-03
   2.2283461e-03
   2.2172568e-03
   2.2044744e-03
   2.1900559e-03
   2.1740898e-03
   2.1567160e-03
   2.1381224e-03
   2.1185102e-03
   2.0980833e-03
   2.0770159e-03
   2.0554385e-03
   2.0334314e-03
   2.0110393e-03
   1.9882651e-03
   1.9650843e-03
   1.9414425e-03
   1.9172729e-03
   1.8925037e-03
   1.8670762e-03
   1.8409728e-03
   1.8142465e-03
   1.7870102e-03
   1.7594312e-03
   1.7317244e-03
   1.7041196e-03
   1.6768316e-03
   1.6500673e-03
   1.6240223e-03
   1.5988764e-03
   1.5747939e-03
   1.5519395e-03
   1.5304627e-03
   1.5105009e-03
   1.4921725e-03
   1.4755849e-03
   1.4608128e-03
   1.4479025e-03
   1.4368636e-03
   1.4276756e-03
   1.4202855e-03
   1.4146212e-03
   1.4105943e-03
   1.4081028e-03
   1.4070352e-03
   1.4072487e-03
   1.4085597e-03
   1.4107398e-03
   1.4135277e-03
   1.4166326e-03
   1.4197768e-03
   1.4227157e-03
   1.4252467e-03
   1.4272050e-03
   1.4284576e-03
   1.4288860e-03
   1.4283896e-03
   1.4268990e-03
   1.4243681e-03
   1.4207832e-03
   1.4161525e-03
   1.4104895e-03
   1.4037930e-03
   1.3960629e-03
   1.3872924e-03
   1.3774802e-03
   1.3666330e-03
   1.3547672e-03
   1.3418964e-03
   1.3280260e-03
   1.3131424e-03
   1.2972225e-03
   1.2802404e-03
   1.2621650e-03
   1.2429662e-03
   1.2226250e-03
   1.2011183e-03
   1.1784121e-03
   1.1544534e-03
   1.1291714e-03
   1.1024710e-03
   1.0742501e-03
   1.0444026e-03
   1.0128580e-03
   9.7959426e-04
   9.4465236e-04
   9.0812880e-04
   8.7017862e-04
   8.3097863e-04
   7.9070426e-04
   7.4952142e-04
   7.0758651e-04
   6.6505865e-04
   6.2212144e-04
   5.7901287e-04
   5.3602670e-04
   4.9351380e-04
   4.5185361e-04
   4.1143099e-04
   3.7259411e-04
   3.3564080e-04
   3.0080090e-04
   2.6823896e-04
   2.3804881e-04
   2.1025223e-04
   1.8477985e-04
   1.6146848e-04
   1.4007739e-04
   1.2031284e-04
   1.0187154e-04
   8.4496468e-05
   6.8010820e-05
   5.2318039e-05
   3.7403165e-05
   2.3308358e-05
   1.0100256e-05
  -2.1477021e-06
  -1.3371597e-05
  -2.3538789e-05
  -3.2647919e-05
  -4.0726186e-05
  -4.7837508e-05
  -5.4074365e-05
  -5.9546915e-05
  -6.4389795e-05
  -6.8756683e-05
  -7.2808056e-05
  -7.6686712e-05
  -8.0508249e-05
  -8.4346106e-05
  -8.8235642e-05
  -9.2174137e-05
  -9.6162951e-05
  -1.0022112e-04
  -1.0438538e-04
  -1.0871010e-04
  -1.1327691e-04
  -1.1817691e-04
  -1.2351482e-04
  -1.2942936e-04
  -1.3610141e-04
  -1.4376625e-04
  -1.5271898e-04
  -1.6330504e-04
  -1.7589844e-04
  -1.9088403e-04
  -2.0862086e-04
  -2.2941763e-04
  -2.5352051e-04
  -2.8111310e-04
  -3.1231506e-04
  -3.4718625e-04
  -3.8572121e-04
  -4.2783836e-04
  -4.7335409e-04
  -5.2197464e-04
  -5.7331108e-04
  -6.2691187e-04
  -6.8230240e-04
  -7.3905426e-04
  -7.9683019e-04
  -8.5540034e-04
  -9.1464233e-04
  -9.7452894e-04
  -1.0350792e-03
  -1.0963231e-03
  -1.1582728e-03
  -1.2208998e-03
  -1.2841305e-03
  -1.3478632e-03
  -1.4119644e-03
  -1.4762695e-03
  -1.5405856e-03
  -1.6046759e-03
  -1.6682521e-03
  -1.7309920e-03
  -1.7925758e-03
  -1.8527168e-03
  -1.9111876e-03
  -1.9678280e-03
  -2.0225440e-03
  -2.0752798e-03
  -2.1260002e-03
  -2.1746833e-03
  -2.2213169e-03
  -2.2658807e-03
  -2.3083337e-03
  -2.3485918e-03
  -2.3865080e-03
  -2.4218687e-03
  -2.4544035e-03
  -2.4838116e-03
  -2.5097994e-03
  -2.5321004e-03
  -2.5504845e-03
  -2.5647657e-03
  -2.5747914e-03
  -2.5804217e-03
  -2.5815219e-03
  -2.5779629e-03
  -2.5696317e-03
  -2.5564426e-03
  -2.5383576e-03
  -2.5154134e-03
  -2.4877365e-03
  -2.4555309e-03
  -2.4190672e-03
  -2.3786663e-03
  -2.3346452e-03
  -2.2872799e-03
  -2.2367880e-03
  -2.1833178e-03
  -2.1269399e-03
  -2.0676843e-03
  -2.0055592e-03
  -1.9405659e-03
  -1.8727098e-03
  -1.8020086e-03
  -1.7284787e-03
  -1.6521500e-03
  -1.5730823e-03
  -1.4913843e-03
  -1.4072384e-03
  -1.3209179e-03
  -1.2327669e-03
  -1.1431689e-03
  -1.0525073e-03
  -9.6112364e-04
  -8.6929931e-04
  -7.7724923e-04
  -6.8512707e-04
  -5.9304027e-04
  -5.0107723e-04
  -4.0930866e-04
  -3.1780665e-04
  -2.2666504e-04
  -1.3600893e-04
  -4.5974339e-05
   4.3301388e-05
   1.3170537e-04
   2.1918185e-04
   3.0574578e-04
   3.9146244e-04
   4.7641616e-04
   5.6066949e-04
   6.4421835e-04
   7.2696755e-04
   8.0873348e-04
   8.8926863e-04
   9.6830101e-04
   1.0455627e-03
   1.1208157e-03
   1.1938805e-03
   1.2646483e-03
   1.3330715e-03
   1.3991786e-03
   1.4630744e-03
   1.5249045e-03
   1.5848373e-03
   1.6430525e-03
   1.6997105e-03
   1.7549324e-03
   1.8088093e-03
   1.8613819e-03
   1.9126327e-03
   1.9624908e-03
   2.0108435e-03
   2.0575370e-03
   2.1024121e-03
   2.1453357e-03
   2.1862235e-03
   2.2250563e-03
   2.2618926e-03
   2.2968536e-03
   2.3300996e-03
   2.3618034e-03
   2.3921173e-03
   2.4211610e-03
   2.4490160e-03
   2.4757301e-03
   2.5013316e-03
   2.5258683e-03
   2.5494068e-03
   2.5720450e-03
   2.5939148e-03
   2.6151604e-03
   2.6358783e-03
   2.6560930e-03
   2.6757243e-03
   2.6945681e-03
   2.7123185e-03
   2.7286288e-03
   2.7431724e-03
   2.7557059e-03
   2.7661179e-03
   2.7744369e-03
   2.7808125e-03
   2.7854731e-03
   2.7886772e-03
   2.7906805e-03
   2.7917140e-03
   2.7919629e-03
   2.7915590e-03
   2.7905853e-03
   2.7890512e-03
   2.7868875e-03
   2.7839635e-03
   2.7800890e-03
   2.7750149e-03
   2.7684679e-03
   2.7601775e-03
   2.7498947e-03
   2.7374373e-03
   2.7227197e-03
   2.7057539e-03
   2.6866381e-03
   2.6655340e-03
   2.6426306e-03
   2.6181102e-03
   2.5921333e-03
   2.5648344e-03
   2.5363252e-03
   2.5066940e-03
   2.4760184e-03
   2.4443703e-03
   2.4118288e-03
   2.3784767e-03
   2.3444011e-03
   2.3096904e-03
   2.2744316e-03
   2.2386805e-03
   2.2024602e-03
   2.1657599e-03
   2.1285346e-03
   2.0907245e-03
   2.0523106e-03
   2.0133458e-03
   1.9739827e-03
   1.9344903e-03
   1.8952332e-03
   1.8566152e-03
   1.8190186e-03
   1.7827576e-03
   1.7480428e-03
   1.7149763e-03
   1.6835635e-03
   1.6537501e-03
   1.6254476e-03
   1.5985459e-03
   1.5729280e-03
   1.5484865e-03
   1.5251261e-03
   1.5027681e-03
   1.4813743e-03
   1.4609515e-03
   1.4415487e-03
   1.4232638e-03
   1.4062478e-03
   1.3906801e-03
   1.3767444e-03
   1.3646012e-03
   1.3543578e-03
   1.3460470e-03
   1.3396293e-03
   1.3350108e-03
   1.3320719e-03
   1.3306793e-03
   1.3306997e-03
   1.3320080e-03
   1.3344994e-03
   1.3380898e-03
   1.3427355e-03
   1.3484419e-03
   1.3552649e-03
   1.3632793e-03
   1.3725666e-03
   1.3831948e-03
   1.3951884e-03
   1.4085040e-03
   1.4230517e-03
   1.4386996e-03
   1.4552736e-03
   1.4725834e-03
   1.4904372e-03
   1.5086242e-03
   1.5268982e-03
   1.5449750e-03
   1.5625146e-03
   1.5791295e-03
   1.5944061e-03
   1.6079474e-03
   1.6193916e-03
   1.6284368e-03
   1.6348478e-03
   1.6384626e-03
   1.6391684e-03
   1.6368973e-03
   1.6316301e-03
   1.6233886e-03
   1.6122205e-03
   1.5982032e-03
   1.5814374e-03
   1.5620210e-03
   1.5400478e-03
   1.5156049e-03
   1.4887644e-03
   1.4595834e-03
   1.4281203e-03
   1.3944432e-03
   1.3586390e-03
   1.3208113e-03
   1.2810714e-03
   1.2395281e-03
   1.1962754e-03
   1.1513839e-03
   1.1049244e-03
   1.0569851e-03
   1.0076683e-03
   9.5705807e-04
   9.0520213e-04
   8.5207052e-04
   7.9752590e-04
   7.4132483e-04
   6.8317899e-04
   6.2278919e-04
   5.5988478e-04
   4.9427539e-04
   4.2588212e-04
   3.5472129e-04
   2.8090307e-04
   2.0463417e-04
   1.2618522e-04
   4.5869026e-05
  -3.5971704e-05
  -1.1897113e-04
  -2.0276071e-04
  -2.8695964e-04
  -3.7117625e-04
  -4.5500255e-04
  -5.3803054e-04
  -6.1986039e-04
  -7.0012763e-04
  -7.7851673e-04
  -8.5477883e-04
  -9.2871945e-04
  -1.0001863e-03
  -1.0690583e-03
  -1.1352361e-03
  -1.1986315e-03
  -1.2591777e-03
  -1.3168407e-03
  -1.3716057e-03
  -1.4234793e-03
  -1.4724888e-03
  -1.5186736e-03
  -1.5620760e-03
  -1.6027475e-03
  -1.6407411e-03
  -1.6761074e-03
  -1.7088787e-03
  -1.7390607e-03
  -1.7666302e-03
  -1.7915491e-03
  -1.8137793e-03
  -1.8333248e-03
  -1.8502606e-03
  -1.8647281e-03
  -1.8768863e-03
  -1.8868753e-03
  -1.8947578e-03
  -1.9004710e-03
  -1.9038166e-03
  -1.9045142e-03
  -1.9022336e-03
  -1.8966291e-03
  -1.8873853e-03
  -1.8742479e-03
  -1.8570279e-03
  -1.8356110e-03
  -1.8099727e-03
  -1.7801701e-03
  -1.7463325e-03
  -1.7086339e-03
  -1.6672770e-03
  -1.6224712e-03
  -1.5744327e-03
  -1.5233914e-03
  -1.4696097e-03
  -1.4133787e-03
  -1.3550031e-03
  -1.2947683e-03
  -1.2329097e-03
  -1.1695878e-03
  -1.1048964e-03
  -1.0388994e-03
  -9.7167026e-04
  -9.0331779e-04
  -8.3400246e-04
  -7.6392825e-04
  -6.9330462e-04
  -6.2233011e-04
  -5.5117472e-04
  -4.7996902e-04
  -4.0880003e-04
  -3.3773440e-04
  -2.6681837e-04
  -1.9609546e-04
  -1.2561462e-04
  -5.5447943e-05
   1.4317546e-05
   8.3585283e-05
   1.5227911e-04
   2.2035823e-04
   2.8784983e-04
   3.5485865e-04
   4.2155331e-04
   4.8811197e-04
   5.5468695e-04
   6.2135033e-04
   6.8805315e-04
   7.5461725e-04
   8.2077336e-04
   8.8618148e-04
   9.5046354e-04
   1.0132387e-03
   1.0741521e-03
   1.1328896e-03
   1.1891954e-03
   1.2428873e-03
   1.2938674e-03
   1.3421180e-03
   1.3876786e-03
   1.4306335e-03
   1.4711037e-03
   1.5092334e-03
   1.5451940e-03
   1.5791907e-03
   1.6114466e-03
   1.6421740e-03
   1.6715468e-03
   1.6996616e-03
   1.7265198e-03
   1.7520438e-03
   1.7761209e-03
   1.7986503e-03
   1.8195912e-03
   1.8389926e-03
   1.8570015e-03
   1.8738312e-03
   1.8897334e-03
   1.9049597e-03
   1.9197331e-03
   1.9342169e-03
   1.9485184e-03
   1.9626826e-03
   1.9767121e-03
   1.9905771e-03
   2.0042422e-03
   2.0176679e-03
   2.0308202e-03
   2.0436597e-03
   2.0561498e-03
   2.0682468e-03
   2.0799059e-03
   2.0910958e-03
   2.1018233e-03
   2.1121333e-03
   2.1221223e-03
   2.1319440e-03
   2.1417930e-03
   2.1518800e-03
   2.1624307e-03
   2.1736682e-03
   2.1858005e-03
   2.1990168e-03
   2.2134842e-03
   2.2293307e-03
   2.2466405e-03
   2.2654394e-03
   2.2856936e-03
   2.3073132e-03
   2.3301567e-03
   2.3540284e-03
   2.3786997e-03
   2.4039110e-03
   2.4293834e-03
   2.4548449e-03
   2.4800616e-03
   2.5048553e-03
   2.5291418e-03
   2.5529360e-03
   2.5763358e-03
   2.5994948e-03
   2.6225831e-03
   2.6457272e-03
   2.6689788e-03
   2.6922942e-03
   2.7155390e-03
   2.7385131e-03
   2.7609989e-03
   2.7827939e-03
   2.8037553e-03
   2.8238177e-03
   2.8430002e-03
   2.8613857e-03
   2.8791116e-03
   2.8963426e-03
   2.9132525e-03
   2.9299993e-03
   2.9467134e-03
   2.9634738e-03
   2.9802899e-03
   2.9970965e-03
   3.0137617e-03
   3.0301045e-03
   3.0459306e-03
   3.0610712e-03
   3.0754067e-03
   3.0888759e-03
   3.1014666e-03
   3.1131896e-03
   3.1240572e-03
   3.1340626e-03
   3.1431758e-03
   3.1513547e-03
   3.1585612e-03
   3.1647627e-03
   3.1699456e-03
   3.1741112e-03
   3.1772704e-03
   3.1794504e-03
   3.1807030e-03
   3.1810947e-03
   3.1807193e-03
   3.1796952e-03
   3.1781408e-03
   3.1761552e-03
   3.1738065e-03
   3.1710947e-03
   3.1679464e-03
   3.1642282e-03
   3.1597661e-03
   3.1543833e-03
   3.1479561e-03
   3.1404300e-03
   3.1318295e-03
   3.1222484e-03
   3.1118079e-03
   3.1006098e-03
   3.0887155e-03
   3.0761166e-03
   3.0627331e-03
   3.0484302e-03
   3.0330448e-03
   3.0163987e-03
   2.9983069e-03
   2.9785777e-03
   2.9570234e-03
   2.9334536e-03
   2.9076861e-03
   2.8795890e-03
   2.8491078e-03
   2.8162548e-03
   2.7810981e-03
   2.7437327e-03
   2.7042212e-03
   2.6625583e-03
   2.6186841e-03
   2.5725169e-03
   2.5239916e-03
   2.4730999e-03
   2.4199111e-03
   2.3645464e-03
   2.3071418e-03
   2.2478291e-03
   2.1867307e-03
   2.1239596e-03
   2.0596490e-03
   1.9939730e-03
   1.9271260e-03
   1.8593107e-03
   1.7907298e-03
   1.7215531e-03
   1.6519046e-03
   1.5818943e-03
   1.5116338e-03
   1.4412454e-03
   1.3708965e-03
   1.3008046e-03
   1.2312091e-03
   1.1623385e-03
   1.0943709e-03
   1.0273975e-03
   9.6142496e-04
   8.9639083e-04
   8.3219445e-04
   7.6875286e-04
   7.0602661e-04
   6.4402660e-04
   5.8281945e-04
   5.2251668e-04
   4.6324206e-04
   4.0511798e-04
   3.4825188e-04
   2.9274575e-04
   2.3871792e-04
   1.8631935e-04
   1.3575674e-04
   8.7299382e-05
   4.1232862e-05
  -2.1980212e-06
  -4.2806951e-05
  -8.0487849e-05
  -1.1521080e-04
  -1.4697987e-04
  -1.7579100e-04
  -2.0164145e-04
  -2.2454755e-04
  -2.4457594e-04
  -2.6186806e-04
  -2.7663741e-04
  -2.8912201e-04
  -2.9954759e-04
  -3.0810321e-04
  -3.1492894e-04
  -3.2012814e-04
  -3.2381367e-04
  -3.2612292e-04
  -3.2719186e-04
  -3.2714426e-04
  -3.2608620e-04
  -3.2407207e-04
  -3.2109916e-04
  -3.1715386e-04
  -3.1224299e-04
  -3.0640596e-04
  -2.9975023e-04
  -2.9245395e-04
  -2.8472384e-04
  -2.7675029e-04
  -2.6866930e-04
  -2.6053528e-04
  -2.5232373e-04
  -2.4395443e-04
  -2.3531857e-04
  -2.2632096e-04
  -2.1688272e-04
  -2.0694944e-04
  -1.9649802e-04
  -1.8554340e-04
  -1.7412774e-04
  -1.6233266e-04
  -1.5026014e-04
  -1.3803122e-04
  -1.2578598e-04
  -1.1368082e-04
  -1.0188438e-04
  -9.0588403e-05
  -7.9976498e-05
  -7.0183299e-05
  -6.1280886e-05
  -5.3265179e-05
  -4.6055938e-05
  -3.9525325e-05
  -3.3534624e-05
  -2.7935597e-05
  -2.2573205e-05
  -1.7266573e-05
  -1.1798103e-05
  -5.9216398e-06
   5.9809263e-07
   7.9623711e-06
   1.6307193e-05
   2.5681519e-05
   3.6051348e-05
   4.7332362e-05
   5.9402162e-05
   7.2098913e-05
   8.5230856e-05
   9.8593996e-05
   1.1197073e-04
   1.2513668e-04
   1.3789735e-04
   1.5011675e-04
   1.6172279e-04
   1.7271957e-04
   1.8318596e-04
   1.9324027e-04
   2.0300899e-04
   2.1259683e-04
   2.2206500e-04
   2.3142164e-04
   2.4063277e-04
   2.4963038e-04
   2.5833832e-04
   2.6668042e-04
   2.7460637e-04
   2.8211617e-04
   2.8927917e-04
   2.9623681e-04
   3.0320670e-04
   3.1044722e-04
   3.1822901e-04
   3.2680231e-04
   3.3636567e-04
   3.4704286e-04
   3.5889370e-04
   3.7190053e-04
   3.8596949e-04
   4.0094557e-04
   4.1662747e-04
   4.3277856e-04
   4.4915813e-04
   4.6554450e-04
   4.8173503e-04
   4.9754885e-04
   5.1281188e-04
   5.2733780e-04
   5.4091718e-04
   5.5333649e-04
   5.6439855e-04
   5.7396055e-04
   5.8197218e-04
   5.8850007e-04
   5.9372511e-04
   5.9791520e-04
   6.0138178e-04
   6.0443085e-04
   6.0731400e-04
   6.1018763e-04
   6.1311431e-04
   6.1607362e-04
   6.1897989e-04
   6.2171344e-04
   6.2416412e-04
   6.2624081e-04
   6.2788094e-04
   6.2905460e-04
   6.2976723e-04
   6.3005011e-04
   6.2996443e-04
   6.2959859e-04
   6.2905596e-04
   6.2843037e-04
   6.2777894e-04
   6.2708808e-04
   6.2624489e-04
   6.2503995e-04
   6.2318494e-04
   6.2034531e-04
   6.1618378e-04
   6.1040523e-04
   6.0278528e-04
   5.9318383e-04
   5.8154923e-04
   5.6790457e-04
   5.5233827e-04
   5.3498360e-04
   5.1600511e-04
   4.9557961e-04
   4.7388932e-04
   4.5110562e-04
   4.2738217e-04
   4.0285770e-04
   3.7766275e-04
   3.5193062e-04
   3.2582041e-04
   2.9953476e-04
   2.7331031e-04
   2.4739866e-04
   2.2203236e-04
   1.9737461e-04
   1.7347980e-04
   1.5028674e-04
   1.2764720e-04
   1.0538300e-04
   8.3354087e-05
   6.1518287e-05
   3.9973523e-05
   1.8948270e-05
  -1.2446770e-06
  -2.0255803e-05
  -3.7753275e-05
  -5.3484135e-05
  -6.7286547e-05
  -7.9076193e-05
  -8.8846272e-05
  -9.6655263e-05
  -1.0260108e-04
  -1.0681702e-04
  -1.0947033e-04
  -1.1072559e-04
  -1.1071199e-04
  -1.0948529e-04
  -1.0700197e-04
  -1.0310020e-04
  -9.7528368e-05
  -8.9977773e-05
  -8.0131535e-05
  -6.7698620e-05
  -5.2458712e-05
  -3.4271732e-05
  -1.3068322e-05
   1.1159678e-05
   3.8378269e-05
   6.8546651e-05
   1.0164035e-04
   1.3765119e-04
   1.7660231e-04
   2.1853858e-04
   2.6351575e-04
   3.1158688e-04
   3.6278868e-04
   4.1712114e-04
   4.7453939e-04
   5.3493600e-04
   5.9814503e-04
   6.6397067e-04
   7.3221298e-04
   8.0269790e-04
   8.7532478e-04
   9.5008003e-04
   1.0270167e-03
   1.1062326e-03
   1.1878340e-03
   1.2718820e-03
   1.3583589e-03
   1.4471600e-03
   1.5380935e-03
   1.6309079e-03
   1.7253216e-03
   1.8210573e-03
   1.9178673e-03
   2.0155449e-03
   2.1139148e-03
   2.2128464e-03
   2.3122540e-03
   2.4120940e-03
   2.5123706e-03
   2.6131381e-03
   2.7144592e-03
   2.8163704e-03
   2.9188529e-03
   3.0218168e-03
   3.1250935e-03
   3.2284654e-03
   3.3316999e-03
   3.4345795e-03
   3.5369178e-03
   3.6385884e-03
   3.7395259e-03
   3.8397032e-03
   3.9391230e-03
   4.0377935e-03
   4.1356819e-03
   4.2326891e-03
   4.3286532e-03
   4.4233376e-03
   4.5164457e-03
   4.6076486e-03
   4.6966128e-03
   4.7830353e-03
   4.8666740e-03
   4.9473682e-03
   5.0250542e-03
   5.0997510e-03
   5.1715102e-03
   5.2403768e-03
   5.3063506e-03
   5.3693516e-03
   5.4292246e-03
   5.4857765e-03
   5.5387994e-03
   5.5880931e-03
   5.6334919e-03
   5.6748678e-03
   5.7121190e-03
   5.7451787e-03
   5.7740143e-03
   5.7986258e-03
   5.8190377e-03
   5.8353044e-03
   5.8475007e-03
   5.8557231e-03
   5.8600709e-03
   5.8606394e-03
   5.8575006e-03
   5.8506844e-03
   5.8401690e-03
   5.8259110e-03
   5.8078723e-03
   5.7860392e-03
   5.7604471e-03
   5.7311872e-03
   5.6983818e-03
   5.6621466e-03
   5.6225780e-03
   5.5797306e-03
   5.5335974e-03
   5.4841119e-03
   5.4311789e-03
   5.3746854e-03
   5.3145336e-03
   5.2506840e-03
   5.1831788e-03
   5.1121418e-03
   5.0377809e-03
   4.9603791e-03
   4.8802669e-03
   4.7978020e-03
   4.7133338e-03
   4.6271846e-03
   4.5396170e-03
   4.4508200e-03
   4.3609024e-03
   4.2699308e-03
   4.1779528e-03
   4.0850364e-03
   3.9912877e-03
   3.8968590e-03
   3.8019285e-03
   3.7066906e-03
   3.6113372e-03
   3.5160585e-03
   3.4210450e-03
   3.3264939e-03
   3.2325888e-03
   3.1394943e-03
   3.0473327e-03
   2.9561816e-03
   2.8660586e-03
   2.7769338e-03
   2.6887297e-03
   2.6013525e-03
   2.5147084e-03
   2.4287401e-03
   2.3434600e-03
   2.2589741e-03
   2.1754606e-03
   2.0931384e-03
   2.0122334e-03
   1.9329249e-03
   1.8553178e-03
   1.7794528e-03
   1.7053368e-03
   1.6329533e-03
   1.5623052e-03
   1.4934387e-03
   1.4264448e-03
   1.3614460e-03
   1.2985920e-03
   1.2380294e-03
   1.1798741e-03
   1.1241939e-03
   1.0709943e-03
   1.0202141e-03
   9.7172271e-04
   9.2532979e-04
   8.8079189e-04
   8.3783972e-04
   7.9618633e-04
   7.5556788e-04
   7.1576269e-04
   6.7661166e-04
   6.3799918e-04
   5.9985860e-04
   5.6213827e-04
   5.2479192e-04
   4.8775973e-04
   4.5098186e-04
   4.1438215e-04
   3.7787627e-04
   3.4136087e-04
   3.0472171e-04
   2.6782960e-04
   2.3057574e-04
   1.9288940e-04
   1.5476923e-04
   1.1628458e-04
   7.7591862e-05
   3.8912740e-05
   5.2193389e-07
  -3.7294962e-05
  -7.4267312e-05
  -1.1019112e-04
  -1.4496303e-04
  -1.7861295e-04
  -2.1129049e-04
  -2.4323364e-04
  -2.7472120e-04
  -3.0601837e-04
  -3.3733321e-04
  -3.6880173e-04
  -4.0049193e-04
  -4.3240516e-04
  -4.6450063e-04
  -4.9670626e-04
  -5.2892821e-04
  -5.6106448e-04
  -5.9302259e-04
  -6.2472095e-04
  -6.5609291e-04
  -6.8707728e-04
  -7.1759518e-04
  -7.4753372e-04
  -7.7672156e-04
  -8.0491798e-04
  -8.3182105e-04
  -8.5709216e-04
  -8.8036681e-04
  -9.0130095e-04
  -9.1959536e-04
  -9.3501207e-04
  -9.4736339e-04
  -9.5653235e-04
  -9.6245098e-04
  -9.6509069e-04
  -9.6444334e-04
  -9.6054157e-04
  -9.5342889e-04
  -9.4315154e-04
  -9.2975304e-04
  -9.1328779e-04
  -8.9380067e-04
  -8.7135424e-04
  -8.4605050e-04
  -8.1804584e-04
  -7.8754290e-04
  -7.5480824e-04
  -7.2015058e-04
  -6.8390037e-04
  -6.4637995e-04
  -6.0788715e-04
  -5.6864771e-04
  -5.2879901e-04
  -4.8837232e-04
  -4.4730372e-04
  -4.0545041e-04
  -3.6263287e-04
  -3.1866752e-04
  -2.7339931e-04
  -2.2672352e-04
  -1.7860615e-04
  -1.2909481e-04
  -7.8320045e-05
  -2.6499460e-05
   2.6077272e-05
   7.9079678e-05
   1.3216776e-04
   1.8502057e-04
   2.3735795e-04
   2.8893782e-04
   3.3953986e-04
   3.8895056e-04
   4.3692921e-04
   4.8319429e-04
   5.2742892e-04
   5.6928903e-04
   6.0840062e-04
   6.4439243e-04
   6.7691357e-04
   7.0565126e-04
   7.3034165e-04
   7.5080523e-04
   7.6694817e-04
   7.7876093e-04
   7.8629793e-04
   7.8968699e-04
   7.8910220e-04
   7.8474891e-04
   7.7685832e-04
   7.6569699e-04
   7.5153146e-04
   7.3462422e-04
   7.1523910e-04
   6.9364130e-04
   6.7008921e-04
   6.4485890e-04
   6.1824142e-04
   5.9052644e-04
   5.6197915e-04
   5.3281987e-04
   5.0318052e-04
   4.7309374e-04
   4.4249016e-04
   4.1121884e-04
   3.7906625e-04
   3.4579848e-04
   3.1119385e-04
   2.7507556e-04
   2.3732939e-04
   1.9793492e-04
   1.5697919e-04
   1.1465261e-04
   7.1232607e-05
   2.7057816e-05
  -1.7511369e-05
  -6.2121352e-05
  -1.0644438e-04
  -1.5017582e-04
  -1.9302055e-04
  -2.3468483e-04
  -2.7487760e-04
  -3.1329969e-04
  -3.4965461e-04
  -3.8365813e-04
  -4.1503009e-04
  -4.4347810e-04
  -4.6870432e-04
  -4.9040549e-04
  -5.0829055e-04
  -5.2210792e-04
  -5.3167400e-04
  -5.3688816e-04
  -5.3774222e-04
  -5.3430012e-04
  -5.2669513e-04
  -5.1512716e-04
  -4.9985189e-04
  -4.8116852e-04
  -4.5941976e-04
  -4.3495104e-04
  -4.0807380e-04
  -3.7905868e-04
  -3.4813551e-04
  -3.1549877e-04
  -2.8134566e-04
  -2.4589784e-04
  -2.0938516e-04
  -1.7201842e-04
  -1.3395537e-04
  -9.5257206e-05
  -5.5877696e-05
  -1.5671319e-05
   2.5580880e-05
   6.8141378e-05
   1.1228217e-04
   1.5826573e-04
   2.0631646e-04
   2.5660163e-04
   3.0920284e-04
   3.6409697e-04
   4.2115755e-04
   4.8018194e-04
   5.4092262e-04
   6.0312255e-04
   6.6653694e-04
   7.3093460e-04
   7.9607345e-04
   8.6167468e-04
   9.2742008e-04
   9.9296556e-04
   1.0579548e-03
   1.1220519e-03
   1.1849645e-03
   1.2464355e-03
   1.3062323e-03
   1.3641402e-03
   1.4199468e-03
   1.4734456e-03
   1.5244502e-03
   1.5727961e-03
   1.6183540e-03
   1.6610437e-03
   1.7008271e-03
   1.7377219e-03
   1.7718261e-03
   1.8033123e-03
   1.8324131e-03
   1.8594113e-03
   1.8845900e-03
   1.9081829e-03
   1.9303668e-03
   1.9512656e-03
   1.9709567e-03
   1.9895122e-03
   2.0070179e-03
   2.0235511e-03
   2.0391596e-03
   2.0538473e-03
   2.0675518e-03
   2.0801629e-03
   2.0915514e-03
   2.1015880e-03
   2.1101558e-03
   2.1171570e-03
   2.1224840e-03
   2.1260145e-03
   2.1276248e-03
   2.1272086e-03
   2.1246940e-03
   2.1200606e-03
   2.1133382e-03
   2.1045908e-03
   2.0938960e-03
   2.0813366e-03
   2.0670092e-03
   2.0510390e-03
   2.0335932e-03
   2.0148813e-03
   1.9951453e-03
   1.9746463e-03
   1.9536387e-03
   1.9323497e-03
   1.9109803e-03
   1.8897021e-03
   1.8686510e-03
   1.8479399e-03
   1.8276695e-03
   1.8079294e-03
   1.7888108e-03
   1.7704103e-03
   1.7528204e-03
   1.7361171e-03
   1.7203319e-03
   1.7054265e-03
   1.6912855e-03
   1.6777279e-03
   1.6645225e-03
   1.6514354e-03
   1.6382613e-03
   1.6248356e-03
   1.6110223e-03
   1.5967167e-03
   1.5818263e-03
   1.5662831e-03
   1.5500654e-03
   1.5332234e-03
   1.5158742e-03
   1.4981999e-03
   1.4803965e-03
   1.4626338e-03
   1.4450316e-03
   1.4276511e-03
   1.4104868e-03
   1.3935075e-03
   1.3766791e-03
   1.3599677e-03
   1.3433434e-03
   1.3267993e-03
   1.3103476e-03
   1.2940116e-03
   1.2778292e-03
   1.2618590e-03
   1.2461607e-03
   1.2307740e-03
   1.2157095e-03
   1.2009456e-03
   1.1864224e-03
   1.1720447e-03
   1.1576860e-03
   1.1431996e-03
   1.1284261e-03
   1.1131985e-03
   1.0973588e-03
   1.0807902e-03
   1.0634219e-03
   1.0452281e-03
   1.0262306e-03
   1.0064837e-03
   9.8604191e-04
   9.6495954e-04
   9.4329646e-04
   9.2112882e-04
   8.9856408e-04
   8.7576541e-04
   8.5293275e-04
   8.3028912e-04
   8.0805757e-04
   7.8644481e-04
   7.6562627e-04
   7.4577740e-04
   7.2707771e-04
   7.0970671e-04
   6.9382353e-04
   6.7955057e-04
   6.6692998e-04
   6.5591144e-04
   6.4636032e-04
   6.3810117e-04
   6.3094905e-04
   6.2475163e-04
   6.1942596e-04
   6.1498564e-04
   6.1152857e-04
   6.0922341e-04
   6.0828639e-04
   6.0895005e-04
   6.1141705e-04
   6.1583562e-04
   6.2229415e-04
   6.3082665e-04
   6.4141680e-04
   6.5403875e-04
   6.6869251e-04
   6.8541751e-04
   7.0429536e-04
   7.2545933e-04
   7.4907262e-04
   7.7531067e-04
   8.0434891e-04
   8.3635462e-04
   8.7147876e-04
   9.0984917e-04
   9.5154472e-04
   9.9658990e-04
   1.0449507e-03
   1.0965265e-03
   1.1511649e-03
   1.2087042e-03
   1.2689730e-03
   1.3318026e-03
   1.3970380e-03
   1.4645242e-03
   1.5340802e-03
   1.6055280e-03
   1.6786948e-03
   1.7534106e-03
   1.8295204e-03
   1.9068882e-03
   1.9853575e-03
   2.0647408e-03
   2.1448326e-03
   2.2254139e-03
   2.3062700e-03
   2.3872268e-03
   2.4681645e-03
   2.5490016e-03
   2.6296782e-03
   2.7101303e-03
   2.7902589e-03
   2.8699005e-03
   2.9488227e-03
   3.0267277e-03
   3.1032699e-03
   3.1780837e-03
   3.2508193e-03
   3.3211751e-03
   3.3889223e-03
   3.4539116e-03
   3.5160558e-03
   3.5753086e-03
   3.6316171e-03
   3.6848739e-03
   3.7348925e-03
   3.7814023e-03
   3.8240472e-03
   3.8624312e-03
   3.8961654e-03
   3.9249017e-03
   3.9483600e-03
   3.9663430e-03
   3.9787229e-03
   3.9854384e-03
   3.9864734e-03
   3.9818440e-03
   3.9716061e-03
   3.9558480e-03
   3.9346596e-03
   3.9081414e-03
   3.8763873e-03
   3.8394584e-03
   3.7973875e-03
   3.7501977e-03
   3.6978875e-03
   3.6404488e-03
   3.5778885e-03
   3.5102269e-03
   3.4375007e-03
   3.3597753e-03
   3.2771403e-03
   3.1896924e-03
   3.0975376e-03
   3.0007793e-03
   2.8995235e-03
   2.7938927e-03
   2.6840514e-03
   2.5702131e-03
   2.4526635e-03
   2.3317519e-03
   2.2078825e-03
   2.0814916e-03
   1.9530336e-03
   1.8229544e-03
   1.6916812e-03
   1.5595920e-03
   1.4269970e-03
   1.2941203e-03
   1.1610928e-03
   1.0279632e-03
   8.9473710e-04
   7.6141986e-04
   6.2806318e-04
   4.9480578e-04
   3.6188429e-04
   2.2962647e-04
   9.8418559e-05
  -3.1330101e-05
  -1.5923055e-04
  -2.8493872e-04
  -4.0816220e-04
  -5.2864805e-04
  -6.4617868e-04
  -7.6054871e-04
  -8.7156776e-04
  -9.7908894e-04
  -1.0830198e-03
  -1.1833100e-03
  -1.2799541e-03
  -1.3729602e-03
  -1.4623026e-03
  -1.5479064e-03
  -1.6296532e-03
  -1.7073882e-03
  -1.7809480e-03
  -1.8501886e-03
  -1.9149861e-03
  -1.9752344e-03
  -2.0308276e-03
  -2.0816472e-03
  -2.1275492e-03
  -2.1683730e-03
  -2.2039500e-03
  -2.2341442e-03
  -2.2588754e-03
  -2.2781436e-03
  -2.2920412e-03
  -2.3007655e-03
  -2.3045829e-03
  -2.3038036e-03
  -2.2987636e-03
  -2.2898027e-03
  -2.2772446e-03
  -2.2613955e-03
  -2.2425271e-03
  -2.2208532e-03
  -2.1965137e-03
  -2.1695562e-03
  -2.1399481e-03
  -2.1076065e-03
  -2.0724320e-03
  -2.0343391e-03
  -1.9932990e-03
  -1.9493391e-03
  -1.9025382e-03
  -1.8530228e-03
  -1.8009628e-03
  -1.7465474e-03
  -1.6899941e-03
  -1.6315559e-03
  -1.5715169e-03
  -1.5101901e-03
  -1.4479154e-03
  -1.3850232e-03
  -1.3217897e-03
  -1.2584161e-03
  -1.1950099e-03
  -1.1315873e-03
  -1.0681104e-03
  -1.0045396e-03
  -9.4086541e-04
  -8.7713414e-04
  -8.1344776e-04
  -7.4995448e-04
  -6.8682840e-04
  -6.2426128e-04
  -5.6245438e-04
  -5.0163346e-04
  -4.4204196e-04
  -3.8394372e-04
  -3.2761753e-04
  -2.7334763e-04
  -2.2138696e-04
  -1.7194770e-04
  -1.2518759e-04
  -8.1186878e-05
  -3.9941478e-05
  -1.3888346e-06
   3.4567612e-05
   6.8054340e-05
   9.9197826e-05
   1.2810551e-04
   1.5485083e-04
   1.7947866e-04
   2.0197813e-04
   2.2227715e-04
   2.4023430e-04
   2.5567140e-04
   2.6838447e-04
   2.7817767e-04
   2.8488236e-04
   2.8838294e-04
   2.8859782e-04
   2.8548075e-04
   2.7901814e-04
   2.6923038e-04
   2.5616372e-04
   2.3990926e-04
   2.2060030e-04
   1.9839731e-04
   1.7349204e-04
   1.4610617e-04
   1.1646274e-04
   8.4768464e-05
   5.1201498e-05
   1.5869281e-05
  -2.1206428e-05
  -6.0074586e-05
  -1.0082767e-04
  -1.4356225e-04
  -1.8832319e-04
  -2.3508330e-04
  -2.8373106e-04
  -3.3408287e-04
  -3.8591841e-04
  -4.3901873e-04
  -4.9317032e-04
  -5.4819229e-04
  -6.0394457e-04
  -6.6030340e-04
  -7.1714502e-04
  -7.7435112e-04
  -8.3179113e-04
  -8.8930866e-04
  -9.4675004e-04
  -1.0039738e-03
  -1.0608576e-03
  -1.1172953e-03
  -1.1732162e-03
  -1.2285605e-03
  -1.2832656e-03
  -1.3372377e-03
  -1.3903652e-03
  -1.4424891e-03
  -1.4934053e-03
  -1.5428690e-03
  -1.5906314e-03
  -1.6364327e-03
  -1.6800336e-03
  -1.7212233e-03
  -1.7598317e-03
  -1.7957133e-03
  -1.8287512e-03
  -1.8588475e-03
  -1.8859261e-03
  -1.9099229e-03
  -1.9307890e-03
  -1.9484809e-03
  -1.9629538e-03
  -1.9741709e-03
  -1.9821200e-03
  -1.9868160e-03
  -1.9883174e-03
  -1.9867208e-03
  -1.9821200e-03
  -1.9745803e-03
  -1.9641288e-03
  -1.9507426e-03
  -1.9343807e-03
  -1.9150445e-03
  -1.8928007e-03
  -1.8677962e-03
  -1.8402621e-03
  -1.8104636e-03
  -1.7786415e-03
  -1.7449861e-03
  -1.7096036e-03
  -1.6724966e-03
  -1.6336067e-03
  -1.5928441e-03
  -1.5501150e-03
  -1.5053663e-03
  -1.4586252e-03
  -1.4099815e-03
  -1.3595875e-03
  -1.3076323e-03
  -1.2543158e-03
  -1.1998092e-03
  -1.1442582e-03
  -1.0877783e-03
  -1.0304811e-03
  -9.7247265e-04
  -9.1388618e-04
  -8.5488627e-04
  -7.9567285e-04
  -7.3646215e-04
  -6.7749624e-04
  -6.1902128e-04
  -5.6128208e-04
  -5.0450437e-04
  -4.4889489e-04
  -3.9464131e-04
  -3.4191770e-04
  -2.9088182e-04
  -2.4169687e-04
  -1.9454373e-04
  -1.4961823e-04
  -1.0712437e-04
  -6.7259348e-05
  -3.0187719e-05
   3.9830768e-06
   3.5227201e-05
   6.3594973e-05
   8.9182951e-05
   1.1211625e-04
   1.3252408e-04
   1.5050706e-04
   1.6615496e-04
   1.7958746e-04
   1.9097319e-04
   2.0054743e-04
   2.0862706e-04
   2.1556839e-04
   2.2171820e-04
   2.2736755e-04
   2.3271498e-04
   2.3784346e-04
   2.4274754e-04
   2.4734018e-04
   2.5148947e-04
   2.5506349e-04
   2.5796841e-04
   2.6014845e-04
   2.6161587e-04
   2.6244001e-04
   2.6272697e-04
   2.6258961e-04
   2.6214762e-04
   2.6151251e-04
   2.6080396e-04
   2.6015253e-04
   2.5972142e-04
   2.5970510e-04
   2.6032933e-04
   2.6182802e-04
   2.6443374e-04
   2.6835183e-04
   2.7374687e-04
   2.8072083e-04
   2.8931589e-04
   2.9953204e-04
   3.1134889e-04
   3.2474466e-04
   3.3973706e-04
   3.5640222e-04
   3.7486120e-04
   3.9525814e-04
   4.1773585e-04
   4.4240720e-04
   4.6933068e-04
   4.9850492e-04
   5.2988504e-04
   5.6340305e-04
   5.9897054e-04
   6.3648960e-04
   6.7585687e-04
   7.1694315e-04
   7.5957573e-04
   8.0352068e-04
   8.4847066e-04
   8.9404759e-04
   9.3983396e-04
   9.8539320e-04
   1.0303228e-03
   1.0742922e-03
   1.1170649e-03
   1.1584979e-03
   1.1985629e-03
   1.2373209e-03
   1.2748930e-03
   1.3114329e-03
   1.3471119e-03
   1.3820728e-03
   1.4164150e-03
   1.4501914e-03
   1.4834143e-03
   1.5160401e-03
   1.5479792e-03
   1.5790900e-03
   1.6091864e-03
   1.6380356e-03
   1.6653820e-03
   1.6909659e-03
   1.7145601e-03
   1.7359934e-03
   1.7551799e-03
   1.7721307e-03
   1.7869667e-03
   1.7999028e-03
   1.8112151e-03
   1.8211919e-03
   1.8300943e-03
   1.8381005e-03
   1.8452853e-03
   1.8516350e-03
   1.8570899e-03
   1.8615805e-03
   1.8650702e-03
   1.8675658e-03
   1.8690971e-03
   1.8696765e-03
   1.8692753e-03
   1.8678160e-03
   1.8651899e-03
   1.8612936e-03
   1.8560712e-03
   1.8495270e-03
   1.8417439e-03
   1.8328809e-03
   1.8231557e-03
   1.8128185e-03
   1.8021495e-03
   1.7914165e-03
   1.7808427e-03
   1.7705817e-03
   1.7607055e-03
   1.7511884e-03
   1.7419202e-03
   1.7327281e-03
   1.7234000e-03
   1.7137006e-03
   1.7033934e-03
   1.6922579e-03
   1.6800956e-03
   1.6667392e-03
   1.6520746e-03
   1.6360459e-03
   1.6186559e-03
   1.5999616e-03
   1.5800584e-03
   1.5590508e-03
   1.5370300e-03
   1.5140478e-03
   1.4900999e-03
   1.4651226e-03
   1.4389920e-03
   1.4115231e-03
   1.3824822e-03
   1.3516107e-03
   1.3186543e-03
   1.2833901e-03
   1.2456684e-03
   1.2054349e-03
   1.1627220e-03
   1.1176143e-03
   1.0702150e-03
   1.0205962e-03
   9.6878380e-04
   9.1477365e-04
   8.5857530e-04
   8.0023634e-04
   7.3987509e-04
   6.7767244e-04
   6.1384461e-04
   5.4859969e-04
   4.8212671e-04
   4.1457254e-04
   3.4604191e-04
   2.7659738e-04
   2.0627838e-04
   1.3510123e-04
   6.3083622e-05
  -9.7404568e-06
  -8.3296203e-05
  -1.5746666e-04
  -2.3209815e-04
  -3.0701523e-04
  -3.8203023e-04
  -4.5695684e-04
  -5.3160737e-04
  -6.0577782e-04
  -6.7924517e-04
  -7.5176053e-04
  -8.2305872e-04
  -8.9287725e-04
  -9.6097132e-04
  -1.0271179e-03
  -1.0911253e-03
  -1.1528166e-03
  -1.2120164e-03
  -1.2685438e-03
  -1.3222099e-03
  -1.3728215e-03
  -1.4202045e-03
  -1.4642093e-03
  -1.5047148e-03
  -1.5416301e-03
  -1.5748897e-03
  -1.6044379e-03
  -1.6302272e-03
  -1.6522302e-03
  -1.6704553e-03
  -1.6849513e-03
  -1.6958080e-03
  -1.7031532e-03
  -1.7071216e-03
  -1.7078288e-03
  -1.7053618e-03
  -1.6997887e-03
  -1.6911542e-03
  -1.6795087e-03
  -1.6649243e-03
  -1.6475030e-03
  -1.6273658e-03
  -1.6046650e-03
  -1.5795666e-03
  -1.5522392e-03
  -1.5228325e-03
  -1.4914768e-03
  -1.4582757e-03
  -1.4233188e-03
  -1.3866783e-03
  -1.3484221e-03
  -1.3086074e-03
  -1.2672655e-03
  -1.2243813e-03
  -1.1799046e-03
  -1.1337606e-03
  -1.0858757e-03
  -1.0362134e-03
  -9.8480085e-04
  -9.3174676e-04
  -8.7724158e-04
  -8.2154506e-04
  -7.6496864e-04
  -7.0785774e-04
  -6.5056188e-04
  -5.9341427e-04
  -5.3671680e-04
  -4.8072789e-04
  -4.2565967e-04
  -3.7167672e-04
  -3.1890144e-04
  -2.6742357e-04
  -2.1730295e-04
  -1.6856952e-04
  -1.2123550e-04
  -7.5306335e-05
  -3.0784750e-05
   1.2326539e-05
   5.4027531e-05
   9.4327746e-05
   1.3326254e-04
   1.7091216e-04
   2.0739628e-04
   2.4286042e-04
   2.7746640e-04
   3.1137200e-04
   3.4469418e-04
   3.7751043e-04
   4.0986158e-04
   4.4175713e-04
   4.7318757e-04
   5.0415290e-04
   5.3465040e-04
   5.6467055e-04
   5.9418206e-04
   6.2312238e-04
   6.5138271e-04
   6.7882162e-04
   7.0525415e-04
   7.3045045e-04
   7.5412494e-04
   7.7592946e-04
   7.9544106e-04
   8.1218918e-04
   8.2569376e-04
   8.3551008e-04
   8.4126958e-04
   8.4271524e-04
   8.3972329e-04
   8.3230461e-04
   8.2058976e-04
   8.0480586e-04
   7.8524531e-04
   7.6221137e-04
   7.3596108e-04
   7.0667396e-04
   6.7443569e-04
   6.3924899e-04
   6.0106762e-04
   5.5984807e-04
   5.1557536e-04
   4.6826990e-04
   4.1797385e-04
   3.6473072e-04
   3.0855957e-04
   2.4944951e-04
   1.8737469e-04
   1.2231200e-04
   5.4260087e-05
  -1.6762021e-05
  -9.0733920e-05
  -1.6765017e-04
  -2.4753797e-04
  -3.3047484e-04
  -4.1656822e-04
  -5.0591467e-04
  -5.9858490e-04
  -6.9459388e-04
  -7.9387768e-04
  -8.9629623e-04
  -1.0016523e-03
  -1.1096835e-03
  -1.2200797e-03
  -1.3324914e-03
  -1.4465418e-03
  -1.5618216e-03
  -1.6779025e-03
  -1.7943275e-03
  -1.9106056e-03
  -2.0261887e-03
  -2.1404785e-03
  -2.2528290e-03
  -2.3625669e-03
  -2.4690300e-03
  -2.5716213e-03
  -2.6698389e-03
  -2.7632993e-03
  -2.8517617e-03
  -2.9351202e-03
  -3.0133692e-03
  -3.0865782e-03
  -3.1548667e-03
  -3.2183491e-03
  -3.2770906e-03
  -3.3310981e-03
  -3.3803075e-03
  -3.4245897e-03
  -3.4637897e-03
  -3.4977701e-03
  -3.5264221e-03
  -3.5496723e-03
  -3.5674622e-03
  -3.5797156e-03
  -3.5863114e-03
  -3.5870921e-03
  -3.5818888e-03
  -3.5705643e-03
  -3.5530505e-03
  -3.5293624e-03
  -3.4995816e-03
  -3.4638291e-03
  -3.4222261e-03
  -3.3748608e-03
  -3.3217917e-03
  -3.2630720e-03
  -3.1987654e-03
  -3.1289823e-03
  -3.0539061e-03
  -2.9738061e-03
  -2.8890251e-03
  -2.7999697e-03
  -2.7070819e-03
  -2.6108240e-03
  -2.5116463e-03
  -2.4099880e-03
  -2.3062788e-03
  -2.2009472e-03
  -2.0944215e-03
  -1.9871614e-03
  -1.8796443e-03
  -1.7723625e-03
  -1.6658300e-03
  -1.5605691e-03
  -1.4570626e-03
  -1.3557442e-03
  -1.2569868e-03
  -1.1610716e-03
  -1.0681960e-03
  -9.7851639e-04
  -8.9216190e-04
  -8.0923591e-04
  -7.2984042e-04
  -6.5408151e-04
  -5.8204893e-04
  -5.1382838e-04
  -4.4952048e-04
  -3.8924084e-04
  -3.3312136e-04
  -2.8132526e-04
  -2.3404020e-04
  -1.9148514e-04
  -1.5390896e-04
  -1.2157821e-04
  -9.4748574e-05
  -7.3636283e-05
  -5.8369174e-05
  -4.8963570e-05
  -4.5324270e-05
  -4.7264958e-05
  -5.4539478e-05
  -6.6888074e-05
  -8.4068670e-05
  -1.0587183e-04
  -1.3211532e-04
  -1.6263457e-04
  -1.9726096e-04
  -2.3580953e-04
  -2.7806267e-04
  -3.2377968e-04
  -3.7271439e-04
  -4.2463425e-04
  -4.7932167e-04
  -5.3659712e-04
  -5.9630830e-04
  -6.5830560e-04
  -7.2242718e-04
  -7.8849489e-04
  -8.5628297e-04
  -9.2552895e-04
  -9.9594042e-04
  -1.0671869e-03
  -1.1389040e-03
  -1.2107312e-03
  -1.2823109e-03
  -1.3532922e-03
  -1.4233528e-03
  -1.4922044e-03
  -1.5595627e-03
  -1.6251517e-03
  -1.6887171e-03
  -1.7500303e-03
  -1.8088942e-03
  -1.8651660e-03
  -1.9187450e-03
  -1.9695524e-03
  -2.0175107e-03
  -2.0625205e-03
  -2.1044418e-03
  -2.1430992e-03
  -2.1782832e-03
  -2.2097707e-03
  -2.2373674e-03
  -2.2609304e-03
  -2.2803889e-03
  -2.2957757e-03
  -2.3072253e-03
  -2.3149459e-03
  -2.3192027e-03
  -2.3202893e-03
  -2.3184900e-03
  -2.3140565e-03
  -2.3071900e-03
  -2.2980333e-03
  -2.2866706e-03
  -2.2731389e-03
  -2.2574352e-03
  -2.2395393e-03
  -2.2194184e-03
  -2.1970264e-03
  -2.1723006e-03
  -2.1451677e-03
  -2.1155365e-03
  -2.0833118e-03
  -2.0484311e-03
  -2.0108903e-03
  -1.9707601e-03
  -1.9282078e-03
  -1.8834863e-03
  -1.8369002e-03
  -1.7887774e-03
  -1.7394456e-03
  -1.6892039e-03
  -1.6383245e-03
  -1.5870628e-03
  -1.5356652e-03
  -1.4843668e-03
  -1.4334003e-03
  -1.3829887e-03
  -1.3333359e-03
  -1.2846201e-03
  -1.2369978e-03
  -1.1906022e-03
  -1.1455502e-03
  -1.1019439e-03
  -1.0598730e-03
  -1.0194245e-03
  -9.8068284e-04
  -9.4372273e-04
  -9.0861083e-04
  -8.7540289e-04
  -8.4411797e-04
  -8.1474381e-04
  -7.8723691e-04
  -7.6152109e-04
  -7.3749845e-04
  -7.1507242e-04
  -6.9413692e-04
  -6.7458453e-04
  -6.5631595e-04
  -6.3924551e-04
  -6.2331881e-04
  -6.0853586e-04
  -5.9496328e-04
  -5.8273572e-04
  -5.7204630e-04
  -5.6311533e-04
  -5.5617400e-04
  -5.5145080e-04
  -5.4916468e-04
  -5.4952779e-04
  -5.5275230e-04
  -5.5903539e-04
  -5.6852532e-04
  -5.8129279e-04
  -5.9730108e-04
  -6.1639517e-04
  -6.3831801e-04
  -6.6275816e-04
  -6.8940148e-04
  -7.1797461e-04
  -7.4826403e-04
  -7.8012151e-04
  -8.1345320e-04
  -8.4818974e-04
  -8.8426859e-04
  -9.2163397e-04
  -9.6022877e-04
  -9.9998092e-04
  -1.0408061e-03
  -1.0826050e-03
  -1.1252471e-03
  -1.1685705e-03
  -1.2123958e-03
  -1.2565366e-03
  -1.3008066e-03
  -1.3450399e-03
  -1.3890991e-03
  -1.4328781e-03
  -1.4762967e-03
  -1.5192951e-03
  -1.5618135e-03
  -1.6037892e-03
  -1.6451448e-03
  -1.6857782e-03
  -1.7255765e-03
  -1.7644461e-03
  -1.8023119e-03
  -1.8391252e-03
  -1.8748749e-03
  -1.9095625e-03
  -1.9431702e-03
  -1.9756451e-03
  -2.0068920e-03
  -2.0367653e-03
  -2.0650895e-03
  -2.0916662e-03
  -2.1162859e-03
  -2.1387309e-03
  -2.1587770e-03
  -2.1761915e-03
  -2.1907555e-03
  -2.2022854e-03
  -2.2106547e-03
  -2.2158172e-03
  -2.2178068e-03
  -2.2167188e-03
  -2.2126811e-03
  -2.2058173e-03
  -2.1962131e-03
  -2.1839080e-03
  -2.1688912e-03
  -2.1511013e-03
  -2.1304609e-03
  -2.1069007e-03
  -2.0803661e-03
  -2.0508315e-03
  -2.0183280e-03
  -1.9829319e-03
  -1.9447573e-03
  -1.9039689e-03
  -1.8607869e-03
  -1.8154697e-03
  -1.7683125e-03
  -1.7196416e-03
  -1.6697943e-03
  -1.6191053e-03
  -1.5678994e-03
  -1.5164854e-03
  -1.4651640e-03
  -1.4142301e-03
  -1.3639599e-03
  -1.3146063e-03
  -1.2664019e-03
  -1.2195303e-03
  -1.1741165e-03
  -1.1302436e-03
  -1.0879579e-03
  -1.0472537e-03
  -1.0081000e-03
  -9.7045716e-04
  -9.3428448e-04
  -8.9954386e-04
  -8.6622712e-04
  -8.3435741e-04
  -8.0398639e-04
  -7.7517935e-04
  -7.4801652e-04
  -7.2258085e-04
  -6.9894444e-04
  -6.7716032e-04
  -6.5727065e-04
  -6.3930127e-04
  -6.2326441e-04
  -6.0917641e-04
  -5.9706581e-04
  -5.8696661e-04
  -5.7892643e-04
  -5.7300508e-04
  -5.6925970e-04
  -5.6773925e-04
  -5.6849404e-04
  -5.7155127e-04
  -5.7690686e-04
  -5.8453225e-04
  -5.9438121e-04
  -6.0637485e-04
  -6.2042750e-04
  -6.3645212e-04
  -6.5434126e-04
  -6.7393990e-04
  -6.9504947e-04
  -7.1740886e-04
  -7.4068896e-04
  -7.6450760e-04
  -7.8845409e-04
  -8.1209186e-04
  -8.3497620e-04
  -8.5666920e-04
  -8.7676559e-04
  -8.9491857e-04
  -9.1087111e-04
  -9.2446408e-04
  -9.3564446e-04
  -9.4443671e-04
  -9.5090613e-04
  -9.5513022e-04
  -9.5719330e-04
  -9.5717154e-04
  -9.5513702e-04
  -9.5116316e-04
  -9.4532750e-04
  -9.3770347e-04
  -9.2835634e-04
  -9.1735820e-04
  -9.0481649e-04
  -8.9087536e-04
  -8.7571569e-04
  -8.5956867e-04
  -8.4269543e-04
  -8.2533940e-04
  -8.0771137e-04
  -7.8997046e-04
  -7.7219828e-04
  -7.5440569e-04
  -7.3657230e-04
  -7.1866412e-04
  -7.0066482e-04
  -6.8260567e-04
  -6.6456829e-04
  -6.4666011e-04
  -6.2901440e-04
  -6.1177804e-04
  -5.9508296e-04
  -5.7903114e-04
  -5.6369876e-04
  -5.4911708e-04
  -5.3527387e-04
  -5.2215144e-04
  -5.0976341e-04
  -4.9816960e-04
  -4.8750873e-04
  -4.7800657e-04
  -4.6995142e-04
  -4.6366153e-04
  -4.5947416e-04
  -4.5771843e-04
  -4.5868945e-04
  -4.6261978e-04
  -4.6965903e-04
  -4.7984798e-04
  -4.9311184e-04
  -5.0927517e-04
  -5.2810814e-04
  -5.4937003e-04
  -5.7284189e-04
  -5.9834690e-04
  -6.2574501e-04
  -6.5491109e-04
  -6.8572138e-04
  -7.1804397e-04
  -7.5172109e-04
  -7.8658004e-04
  -8.2242361e-04
  -8.5900292e-04
  -8.9601607e-04
  -9.3312442e-04
  -9.6994173e-04
  -1.0060546e-03
  -1.0410740e-03
  -1.0746546e-03
  -1.1065093e-03
  -1.1364315e-03
  -1.1643016e-03
  -1.1900527e-03
  -1.2136497e-03
  -1.2350558e-03
  -1.2542097e-03
  -1.2710176e-03
  -1.2853763e-03
  -1.2971918e-03
  -1.3064015e-03
  -1.3130002e-03
  -1.3170420e-03
  -1.3186318e-03
  -1.3179192e-03
  -1.3150904e-03
  -1.3103319e-03
  -1.3038013e-03
  -1.2956033e-03
  -1.2857639e-03
  -1.2742272e-03
  -1.2608804e-03
  -1.2455901e-03
  -1.2282355e-03
  -1.2087334e-03
  -1.1870499e-03
  -1.1632136e-03
  -1.1373142e-03
  -1.1094931e-03
  -1.0799435e-03
  -1.0488993e-03
  -1.0166012e-03
  -9.8327087e-04
  -9.4910144e-04
  -9.1424657e-04
  -8.7883276e-04
  -8.4298103e-04
  -8.0681651e-04
  -7.7047518e-04
  -7.3411618e-04
  -6.9790406e-04
  -6.6200337e-04
  -6.2659364e-04
  -5.9187069e-04
  -5.5803581e-04
  -5.2530659e-04
  -4.9392375e-04
  -4.6413344e-04
  -4.3618454e-04
  -4.1032593e-04
  -3.8679560e-04
  -3.6578258e-04
  -3.4742289e-04
  -3.3179266e-04
  -3.1891640e-04
  -3.0877640e-04
  -3.0134549e-04
  -2.9658284e-04
  -2.9442456e-04
  -2.9476455e-04
  -2.9743555e-04
  -3.0220091e-04
  -3.0876688e-04
  -3.1680299e-04
  -3.2596244e-04
  -3.3591339e-04
  -3.4636890e-04
  -3.5711817e-04
  -3.6803878e-04
  -3.7910084e-04
  -3.9036010e-04
  -4.0192399e-04
  -4.1390675e-04
  -4.2641446e-04
  -4.3953553e-04
  -4.5332706e-04
  -4.6782306e-04
  -4.8305345e-04
  -4.9903454e-04
  -5.1576635e-04
  -5.3323934e-04
  -5.5143856e-04
  -5.7033953e-04
  -5.8991912e-04
  -6.1015967e-04
  -6.3105165e-04
  -6.5259369e-04
  -6.7478852e-04
  -6.9763479e-04
  -7.2112976e-04
  -7.4526936e-04
  -7.7003999e-04
  -7.9542397e-04
  -8.2140634e-04
  -8.4797759e-04
  -8.7511866e-04
  -9.0280100e-04
  -9.3097566e-04
  -9.5957054e-04
  -9.8848231e-04
  -1.0176171e-03
  -1.0469097e-03
  -1.0763477e-03
  -1.1059803e-03
  -1.1359188e-03
  -1.1662939e-03
  -1.1972457e-03
  -1.2289127e-03
  -1.2614325e-03
  -1.2949533e-03
  -1.3296531e-03
  -1.3657360e-03
  -1.4034264e-03
  -1.4429610e-03
  -1.4845695e-03
  -1.5284492e-03
  -1.5747306e-03
  -1.6234558e-03
  -1.6745529e-03
  -1.7278219e-03
  -1.7829554e-03
  -1.8395821e-03
  -1.8972887e-03
  -1.9556589e-03
  -2.0143025e-03
  -2.0728618e-03
  -2.1310090e-03
  -2.1884626e-03
  -2.2449778e-03
  -2.3003534e-03
  -2.3544302e-03
  -2.4070858e-03
  -2.4582128e-03
  -2.5077173e-03
  -2.5555001e-03
  -2.6014551e-03
  -2.6454790e-03
  -2.6874900e-03
  -2.7274299e-03
  -2.7652712e-03
  -2.8010182e-03
  -2.8346818e-03
  -2.8662550e-03
  -2.8956958e-03
  -2.9229212e-03
  -2.9478006e-03
  -2.9701777e-03
  -2.9898878e-03
  -3.0067869e-03
  -3.0207444e-03
  -3.0316460e-03
  -3.0393788e-03
  -3.0438246e-03
  -3.0448513e-03
  -3.0423381e-03
  -3.0361774e-03
  -3.0262890e-03
  -3.0126280e-03
  -2.9951782e-03
  -2.9739407e-03
  -2.9489376e-03
  -2.9201999e-03
  -2.8877549e-03
  -2.8516271e-03
  -2.8118450e-03
  -2.7684645e-03
  -2.7216024e-03
  -2.6714790e-03
  -2.6184413e-03
  -2.5629514e-03
  -2.5055454e-03
  -2.4467890e-03
  -2.3872138e-03
  -2.3272755e-03
  -2.2673413e-03
  -2.2076940e-03
  -2.1485350e-03
  -2.0900193e-03
  -2.0322664e-03
  -1.9753704e-03
  -1.9194141e-03
  -1.8644887e-03
  -1.8106744e-03
  -1.7580501e-03
  -1.7066946e-03
  -1.6566719e-03
  -1.6080078e-03
  -1.5607078e-03
  -1.5147569e-03
  -1.4701292e-03
  -1.4268235e-03
  -1.3849035e-03
  -1.3445081e-03
  -1.3058576e-03
  -1.2692456e-03
  -1.2349959e-03
  -1.2034118e-03
  -1.1747380e-03
  -1.1491446e-03
  -1.1267145e-03
  -1.1074599e-03
  -1.0913429e-03
  -1.0782911e-03
  -1.0682015e-03
  -1.0609596e-03
  -1.0564458e-03
  -1.0545473e-03
  -1.0551756e-03
  -1.0582696e-03
  -1.0637761e-03
  -1.0716422e-03
  -1.0817985e-03
  -1.0941390e-03
  -1.1085112e-03
  -1.1247058e-03
  -1.1424372e-03
  -1.1613327e-03
  -1.1809341e-03
  -1.2007218e-03
  -1.2201613e-03
  -1.2387549e-03
  -1.2560933e-03
  -1.2718908e-03
  -1.2859869e-03
  -1.2983342e-03
  -1.3089801e-03
  -1.3180294e-03
  -1.3256126e-03
  -1.3318671e-03
  -1.3369099e-03
  -1.3408144e-03
  -1.3436268e-03
  -1.3453717e-03
  -1.3460612e-03
  -1.3457253e-03
  -1.3444428e-03
  -1.3423158e-03
  -1.3394544e-03
  -1.3359498e-03
  -1.3318290e-03
  -1.3270066e-03
  -1.3212892e-03
  -1.3143928e-03
  -1.3059827e-03
  -1.2957352e-03
  -1.2834070e-03
  -1.2688702e-03
  -1.2521262e-03
  -1.2333014e-03
  -1.2126216e-03
  -1.1903723e-03
  -1.1668733e-03
  -1.1424535e-03
  -1.1174204e-03
  -1.0920351e-03
  -1.0664811e-03
  -1.0408414e-03
  -1.0150998e-03
  -9.8916366e-04
  -9.6289161e-04
  -9.3615445e-04
  -9.0888282e-04
  -8.8109984e-04
  -8.5294150e-04
  -8.2467029e-04
  -7.9665339e-04
  -7.6933824e-04
  -7.4321035e-04
  -7.1874708e-04
  -6.9637273e-04
  -6.7642730e-04
  -6.5914334e-04
  -6.4464462e-04
  -6.3294065e-04
  -6.2392808e-04
  -6.1740699e-04
  -6.1310538e-04
  -6.1070774e-04
  -6.0990263e-04
  -6.1042487e-04
  -6.1206636e-04
  -6.1467208e-04
  -6.1811418e-04
  -6.2224987e-04
  -6.2688195e-04
  -6.3176427e-04
  -6.3662075e-04
  -6.4118620e-04
  -6.4525525e-04
  -6.4872999e-04
  -6.5162403e-04
  -6.5404479e-04
  -6.5615683e-04
  -6.5813424e-04
  -6.6010621e-04
  -6.6212577e-04
  -6.6415078e-04
  -6.6604387e-04
  -6.6758880e-04
  -6.6852447e-04
  -6.6857071e-04
  -6.6746912e-04
  -6.6500892e-04
  -6.6104595e-04
  -6.5552036e-04
  -6.4846480e-04
  -6.3999214e-04
  -6.3028734e-04
  -6.1959655e-04
  -6.0818498e-04
  -5.9630966e-04
  -5.8418546e-04
  -5.7195518e-04
  -5.5965554e-04
  -5.4721447e-04
  -5.3444972e-04
  -5.2109882e-04
  -5.0684489e-04
  -4.9135475e-04
  -4.7431015e-04
  -4.5543366e-04
  -4.3450769e-04
  -4.1140167e-04
  -3.8609113e-04
  -3.5866582e-04
  -3.2932974e-04
  -2.9836713e-04
  -2.6610031e-04
  -2.3284614e-04
  -1.9888614e-04
  -1.6445558e-04
  -1.2976936e-04
  -9.5040969e-05
  -6.0501619e-05
  -2.6408342e-05
   6.9695875e-06
   3.9381933e-05
   7.0620617e-05
   1.0053604e-04
   1.2904661e-04
   1.5613193e-04
   1.8182598e-04
   2.0620086e-04
   2.2935040e-04
   2.5137387e-04
   2.7235561e-04
   2.9234592e-04
   3.1136384e-04
   3.2941211e-04
   3.4648663e-04
   3.6261324e-04
   3.7786675e-04
   3.9236819e-04
   4.0627124e-04
   4.1976086e-04
   4.3303288e-04
   4.4628722e-04
   4.5974148e-04
   4.7364453e-04
   4.8828333e-04
   5.0396795e-04
   5.2102207e-04
   5.3973944e-04
   5.6034174e-04
   5.8294456e-04
   6.0756288e-04
   6.3410284e-04
   6.6238901e-04
   6.9219292e-04
   7.2325073e-04
   7.5528500e-04
   7.8803190e-04
   8.2126431e-04
   8.5481768e-04
   8.8861720e-04
   9.2265472e-04
   9.5697919e-04
   9.9167358e-04
   1.0268290e-03
   1.0625243e-03
   1.0988480e-03
   1.1358924e-03
   1.1737515e-03
   1.2125190e-03
   1.2522820e-03
   1.2930976e-03
   1.3349877e-03
   1.3779453e-03
   1.4219378e-03
   1.4669082e-03
   1.5127762e-03
   1.5594479e-03
   1.6068091e-03
   1.6547225e-03
   1.7030411e-03
   1.7516277e-03
   1.8003489e-03
   1.8490742e-03
   1.8976798e-03
   1.9460215e-03
   1.9939118e-03
   2.0411275e-03
   2.0874252e-03
   2.1325356e-03
   2.1761855e-03
   2.2181190e-03
   2.2580820e-03
   2.2957982e-03
   2.3309700e-03
   2.3632898e-03
   2.3924355e-03
   2.4181064e-03
   2.4400633e-03
   2.4581469e-03
   2.4722635e-03
   2.4823953e-03
   2.4885818e-03
   2.4909074e-03
   2.4895121e-03
   2.4846012e-03
   2.4764372e-03
   2.4653262e-03
   2.4515877e-03
   2.4355074e-03
   2.4173258e-03
   2.3972199e-03
   2.3753052e-03
   2.3516511e-03
   2.3263052e-03
   2.2992838e-03
   2.2705856e-03
   2.2401996e-03
   2.2081164e-03
   2.1743318e-03
   2.1388691e-03
   2.1017893e-03
   2.0631877e-03
   2.0231798e-03
   1.9818991e-03
   1.9394855e-03
   1.8960614e-03
   1.8517329e-03
   1.8065939e-03
   1.7607083e-03
   1.7140909e-03
   1.6667202e-03
   1.6185403e-03
   1.5694682e-03
   1.5194292e-03
   1.4684001e-03
   1.4164177e-03
   1.3635798e-03
   1.3100470e-03
   1.2560179e-03
   1.2016976e-03
   1.1473040e-03
   1.0930681e-03
   1.0392211e-03
   9.8597799e-04
   9.3353182e-04
   8.8202267e-04
   8.3151990e-04
   7.8203032e-04
   7.3353488e-04
   6.8600366e-04
   6.3941219e-04
   5.9374143e-04
   5.4895192e-04
   5.0494713e-04
   4.6156113e-04
   4.1856408e-04
   3.7568806e-04
   3.3267741e-04
   2.8932677e-04
   2.4551237e-04
   2.0120294e-04
   1.5645424e-04
   1.1138458e-04
   6.6161251e-05
   2.0974636e-05
  -2.3988942e-05
  -6.8577166e-05
  -1.1269212e-04
  -1.5630660e-04
  -1.9947637e-04
  -2.4232246e-04
  -2.8499584e-04
  -3.2765017e-04
  -3.7042555e-04
  -4.1341036e-04
  -4.5663588e-04
  -5.0008037e-04
  -5.4365813e-04
  -5.8719917e-04
  -6.3046821e-04
  -6.7318239e-04
  -7.1503162e-04
  -7.5571807e-04
  -7.9500918e-04
  -8.3274992e-04
  -8.6885188e-04
  -9.0327699e-04
  -9.3600893e-04
  -9.6702186e-04
  -9.9628586e-04
  -1.0237778e-03
  -1.0494909e-03
  -1.0734347e-03
  -1.0956268e-03
  -1.1160645e-03
  -1.1347085e-03
  -1.1514770e-03
  -1.1662695e-03
  -1.1789852e-03
  -1.1895346e-03
  -1.1978427e-03
  -1.2038416e-03
  -1.2074428e-03
  -1.2085253e-03
  -1.2069409e-03
  -1.2025292e-03
  -1.1951513e-03
  -1.1847271e-03
  -1.1712579e-03
  -1.1548443e-03
  -1.1356931e-03
  -1.1140994e-03
  -1.0904181e-03
  -1.0650341e-03
  -1.0383146e-03
  -1.0105575e-03
  -9.8195578e-04
  -9.5258706e-04
  -9.2240916e-04
  -8.9129695e-04
  -8.5909268e-04
  -8.2564947e-04
  -7.9085853e-04
  -7.5469401e-04
  -7.1722118e-04
  -6.7859102e-04
  -6.3903607e-04
  -5.9886778e-04
  -5.5843428e-04
  -5.1808103e-04
  -4.7812897e-04
  -4.3884738e-04
  -4.0042393e-04
  -3.6297831e-04
  -3.2660435e-04
  -2.9139317e-04
  -2.5745765e-04
  -2.2495691e-04
  -1.9408406e-04
  -1.6503493e-04
  -1.3797954e-04
  -1.1304843e-04
  -9.0328647e-05
  -6.9880024e-05
  -5.1743364e-05
  -3.5962184e-05
  -2.2585445e-05
  -1.1666185e-05
  -3.2520038e-06
   2.6176593e-06
   5.9183248e-06
   6.6363930e-06
   4.7718638e-06
   3.3289701e-07
  -6.6682675e-06
  -1.6200350e-05
  -2.8192632e-05
  -4.2532236e-05
  -5.9047803e-05
  -7.7495899e-05
  -9.7577327e-05
  -1.1896841e-04
  -1.4134277e-04
  -1.6440934e-04
  -1.8795328e-04
  -2.1185080e-04
  -2.3606928e-04
  -2.6065632e-04
  -2.8570710e-04
  -3.1133180e-04
  -3.3763649e-04
  -3.6469188e-04
  -3.9249662e-04
  -4.2096639e-04
  -4.4992575e-04
  -4.7910271e-04
  -5.0815183e-04
  -5.3671136e-04
  -5.6445354e-04
  -5.9111454e-04
  -6.1651349e-04
  -6.4055381e-04
  -6.6319471e-04
  -6.8440084e-04
  -7.0412052e-04
  -7.2227622e-04
  -7.3875643e-04
  -7.5341563e-04
  -7.6609470e-04
  -7.7663452e-04
  -7.8488143e-04
  -7.9069941e-04
  -7.9398376e-04
  -7.9468415e-04
  -7.9280466e-04
  -7.8839561e-04
  -7.8154268e-04
  -7.7236827e-04
  -7.6100702e-04
  -7.4759084e-04
  -7.3225166e-04
  -7.1512546e-04
  -6.9632785e-04
  -6.7594586e-04
  -6.5405295e-04
  -6.3071709e-04
  -6.0599542e-04
  -5.7995593e-04
  -5.5269518e-04
  -5.2432605e-04
  -4.9496005e-04
  -4.6470327e-04
  -4.3363594e-04
  -4.0179071e-04
  -3.6916077e-04
  -3.3570532e-04
  -3.0135637e-04
  -2.6603911e-04
  -2.2968691e-04
  -1.9223041e-04
  -1.5361656e-04
  -1.1382906e-04
  -7.2892375e-05
  -3.0889468e-05
   1.2013744e-05
   5.5587425e-05
   9.9571820e-05
   1.4370853e-04
   1.8777588e-04
   2.3160660e-04
   2.7507964e-04
   3.1811069e-04
   3.6063039e-04
   4.0256938e-04
   4.4386646e-04
   4.8447539e-04
   5.2434993e-04
   5.6343433e-04
   6.0165650e-04
   6.3892260e-04
   6.7512792e-04
   7.1018542e-04
   7.4406791e-04
   7.7682976e-04
   8.0860156e-04
   8.3957777e-04
   8.7000455e-04
   9.0013213e-04
   9.3017403e-04
   9.6029890e-04
   9.9062096e-04
   1.0211729e-03
   1.0519165e-03
   1.0827758e-03
   1.1136513e-03
   1.1444235e-03
   1.1749822e-03
   1.2052390e-03
   1.2351177e-03
   1.2645504e-03
   1.2934893e-03
   1.3218911e-03
   1.3496986e-03
   1.3768437e-03
   1.4032395e-03
   1.4287622e-03
   1.4532649e-03
   1.4765953e-03
   1.4985903e-03
   1.5190974e-03
   1.5379997e-03
   1.5552170e-03
   1.5707207e-03
   1.5845585e-03
   1.5968405e-03
   1.6077312e-03
   1.6174482e-03
   1.6262350e-03
   1.6343419e-03
   1.6420216e-03
   1.6495178e-03
   1.6570440e-03
   1.6647822e-03
   1.6728687e-03
   1.6813916e-03
   1.6903961e-03
   1.6999091e-03
   1.7099471e-03
   1.7205182e-03
   1.7316156e-03
   1.7432108e-03
   1.7552207e-03
   1.7675027e-03
   1.7798676e-03
   1.7920911e-03
   1.8039256e-03
   1.8151441e-03
   1.8255642e-03
   1.8350555e-03
   1.8435445e-03
   1.8510203e-03
   1.8575033e-03
   1.8630126e-03
   1.8675522e-03
   1.8711139e-03
   1.8736721e-03
   1.8751980e-03
   1.8756821e-03
   1.8751340e-03
   1.8735646e-03
   1.8709820e-03
   1.8673931e-03
   1.8628058e-03
   1.8572531e-03
   1.8508231e-03
   1.8436696e-03
   1.8360075e-03
   1.8281006e-03
   1.8202236e-03
   1.8126200e-03
   1.8054814e-03
   1.7989223e-03
   1.7929588e-03
   1.7875202e-03
   1.7824570e-03
   1.7775325e-03
   1.7724421e-03
   1.7668377e-03
   1.7603438e-03
   1.7525729e-03
   1.7431659e-03
   1.7318074e-03
   1.7182348e-03
   1.7022347e-03
   1.6836560e-03
   1.6623914e-03
   1.6383823e-03
   1.6116221e-03
   1.5821582e-03
   1.5500776e-03
   1.5155152e-03
   1.4786271e-03
   1.4395740e-03
   1.3985109e-03
   1.3555832e-03
   1.3109066e-03
   1.2645816e-03
   1.2167036e-03
   1.1673718e-03
   1.1166990e-03
   1.0647302e-03
   1.0112369e-03
   9.5540842e-04
   8.9545925e-04
   8.2816484e-04
   7.4864831e-04
   6.5041985e-04
   5.2567047e-04
   3.6577655e-04
   1.6198799e-04
  -9.4052266e-05
  -4.0996417e-04
  -7.9246874e-04
  -1.2473799e-03
  -1.7797377e-03
  -2.3939457e-03
  -3.0938785e-03
  -3.8829579e-03
  -4.7642084e-03
  -5.7402969e-03
  -6.8135504e-03
  -7.9859776e-03
  -9.2593110e-03
  -1.0635051e-02
  -1.2114487e-02
  -1.3698725e-02
  -1.5388714e-02
  -1.7185255e-02
  -1.9089008e-02
  -2.1100519e-02
  -2.3220246e-02
  -2.5448589e-02
  -2.7785907e-02
  -3.0232563e-02
  -3.2788926e-02
  -3.5455392e-02
  -3.8232384e-02
  -4.1120357e-02
  -4.4119775e-02
  -4.7231111e-02
  -5.0454821e-02
  -5.3791344e-02
  -5.7241099e-02
  -6.0804492e-02
  -6.4481911e-02
  -6.8273752e-02
  -7.2180416e-02
  -7.6202315e-02
  -8.0339857e-02
  -8.4593140e-02
  -8.8961305e-02
  -9.3441645e-02
  -9.8028473e-02
  -1.0271180e-01
  -1.0747675e-01
  -1.1230376e-01
  -1.1716941e-01
  -1.2204791e-01
  -1.2691306e-01
  -1.3173984e-01
  -1.3650540e-01
  -1.4118958e-01
  -1.4577509e-01
  -1.5024711e-01
  -1.5459295e-01
  -1.5880171e-01
  -1.6286397e-01
  -1.6677149e-01
  -1.7051703e-01
  -1.7409421e-01
  -1.7749735e-01
  -1.8072140e-01
  -1.8376182e-01
  -1.8661451e-01
  -1.8927578e-01
  -1.9174231e-01
  -1.9401120e-01
  -1.9607990e-01
  -1.9794628e-01
  -1.9960851e-01
  -2.0106504e-01
  -2.0231449e-01
  -2.0335563e-01
  -2.0418729e-01
  -2.0480832e-01
  -2.0521765e-01
  -2.0541420e-01
  -2.0539695e-01
  -2.0516495e-01
  -2.0471727e-01
  -2.0405305e-01
  -2.0317139e-01
  -2.0207143e-01
  -2.0075231e-01
  -1.9921314e-01
  -1.9745309e-01
  -1.9547137e-01
  -1.9326727e-01
  -1.9084050e-01
  -1.8819177e-01
  -1.8532369e-01
  -1.8224187e-01
  -1.7895618e-01
  -1.7548136e-01
  -1.7183681e-01
  -1.6804574e-01
  -1.6413379e-01
  -1.6012695e-01
  -1.5605010e-01
  -1.5192591e-01
  -1.4777431e-01
  -1.4361235e-01
  -1.3945454e-01
  -1.3531317e-01
  -1.3119875e-01
  -1.2712026e-01
  -1.2308552e-01
  -1.1910134e-01
  -1.1517367e-01
  -1.1130775e-01
  -1.0750813e-01
  -1.0377863e-01
  -1.0012231e-01
  -9.6541289e-02
  -9.3036613e-02
  -8.9608057e-02
  -8.6253992e-02
  -8.2971312e-02
  -7.9755457e-02
  -7.6600473e-02
  -7.3499128e-02
  -7.0443069e-02
  -6.7422975e-02
  -6.4428690e-02
  -6.1449356e-02
  -5.8473522e-02
  -5.5489239e-02
  -5.2484150e-02
  -4.9445579e-02
  -4.6360618e-02
  -4.3216196e-02
  -3.9999129e-02
  -3.6696125e-02
  -3.3293801e-02
  -2.9778646e-02
  -2.6136993e-02
  -2.2355014e-02
  -1.8418639e-02
  -1.4313357e-02
  -1.0023957e-02
  -5.5342032e-03
  -8.2643690e-04
   4.1186360e-03
   9.3218802e-03
   1.4805450e-02
   2.0592328e-02
   2.6705660e-02
   3.3168186e-02
   4.0001875e-02
   4.7227715e-02
   5.4865660e-02
   6.2934762e-02
   7.1453330e-02
   8.0439077e-02
   8.9909257e-02
   9.9880768e-02
   1.1037018e-01
   1.2139377e-01
   1.3296739e-01
   1.4510635e-01
   1.5782512e-01
   1.7113692e-01
   1.8505318e-01
   1.9958311e-01
   2.1473314e-01
   2.3050656e-01
   2.4690331e-01
   2.6391984e-01
   2.8154919e-01
   2.9978108e-01
   3.1860221e-01
   3.3799654e-01
   3.5794565e-01
   3.7842910e-01
   3.9942478e-01
   4.2090926e-01
   4.4285804e-01
   4.6524579e-01
   4.8804652e-01
   5.1123379e-01
   5.3478074e-01
   5.5866017e-01
   5.8284463e-01
   6.0730637e-01
   6.3201740e-01
   6.5694947e-01
   6.8207417e-01
   7.0736293e-01
   7.3278708e-01
   7.5831786e-01
   7.8392649e-01
   8.0958416e-01
   8.3526200e-01
   8.6093109e-01
   8.8656246e-01
   9.1212708e-01
   9.3759589e-01
   9.6293982e-01
   9.8812984e-01
   1.0131370e+00
   1.0379322e+00
   1.0624868e+00
   1.0867716e+00
   1.1107578e+00
   1.1344163e+00
   1.1577180e+00
   1.1806338e+00
   1.2031348e+00
   1.2251922e+00
   1.2467783e+00
   1.2678662e+00
   1.2884308e+00
   1.3084489e+00
   1.3279003e+00
   1.3467676e+00
   1.3650365e+00
   1.3826964e+00
   1.3997397e+00
   1.4161623e+00
   1.4319631e+00
   1.4471438e+00
   1.4617083e+00
   1.4756628e+00
   1.4890150e+00
   1.5017740e+00
   1.5139498e+00
   1.5255532e+00
   1.5365958e+00
   1.5470896e+00
   1.5570471e+00
   1.5664810e+00
   1.5754043e+00
   1.5838303e+00
   1.5917725e+00
   1.5992444e+00
   1.6062599e+00
   1.6128327e+00
   1.6189768e+00
   1.6247062e+00
   1.6300346e+00
   1.6349763e+00
   1.6395451e+00
   1.6437551e+00
   1.6476205e+00
   1.6511555e+00
   1.6543744e+00
   1.6572918e+00
   1.6599221e+00
   1.6622800e+00
   1.6643801e+00
   1.6662369e+00
   1.6678650e+00
   1.6692790e+00
   1.6704934e+00
   1.6715230e+00
   1.6723825e+00
   1.6730865e+00
   1.6736498e+00
   1.6740867e+00
   1.6744115e+00
   1.6746375e+00
   1.6747777e+00
   1.6748441e+00
   1.6748476e+00
   1.6747980e+00
   1.6747041e+00
   1.6745734e+00
   1.6744122e+00
   1.6742259e+00
   1.6740188e+00
   1.6737944e+00
   1.6735556e+00
   1.6733045e+00
   1.6730431e+00
   1.6727728e+00
   1.6724951e+00
   1.6722109e+00
   1.6719212e+00
   1.6716266e+00
   1.6713278e+00
   1.6710254e+00
   1.6707199e+00
   1.6704117e+00
   1.6701013e+00
   1.6697892e+00
   1.6694759e+00
   1.6691619e+00
   1.6688477e+00
   1.6685340e+00
   1.6682213e+00
   1.6679104e+00
   1.6676018e+00
   1.6672962e+00
   1.6669940e+00
   1.6666955e+00
   1.6664011e+00
   1.6661106e+00
   1.6658243e+00
   1.6655421e+00
   1.6652639e+00
   1.6649897e+00
   1.6647194e+00
   1.6644530e+00
   1.6641904e+00
   1.6639316e+00
   1.6636765e+00
   1.6634252e+00
   1.6631776e+00
   1.6629335e+00
   1.6626930e+00
   1.6624558e+00
   1.6622217e+00
   1.6619906e+00
   1.6617624e+00
   1.6615370e+00
   1.6613144e+00
   1.6610946e+00
   1.6608774e+00
   1.6606630e+00
   1.6604513e+00
   1.6602422e+00
   1.6600358e+00
   1.6598318e+00
   1.6596303e+00
   1.6594311e+00
   1.6592341e+00
   1.6590392e+00
   1.6588463e+00
   1.6586555e+00
   1.6584666e+00
   1.6582797e+00
   1.6580946e+00
   1.6579114e+00
   1.6577299e+00
   1.6575499e+00
   1.6573712e+00
   1.6571935e+00
   1.6570164e+00
   1.6568395e+00
   1.6566622e+00
   1.6564841e+00
   1.6563047e+00
   1.6561237e+00
   1.6559407e+00
   1.6557554e+00
   1.6555677e+00
   1.6553775e+00
   1.6551847e+00
   1.6549894e+00
   1.6547917e+00
   1.6545916e+00
   1.6543894e+00
   1.6541851e+00
   1.6539788e+00
   1.6537704e+00
   1.6535598e+00
   1.6533472e+00
   1.6531324e+00
   1.6529155e+00
   1.6526965e+00
   1.6524754e+00
   1.6522523e+00
   1.6520272e+00
   1.6517999e+00
   1.6515706e+00
   1.6513392e+00
   1.6511058e+00
   1.6508707e+00
   1.6506340e+00
   1.6503959e+00
   1.6501568e+00
   1.6499169e+00
   1.6496764e+00
   1.6494356e+00
   1.6491947e+00
   1.6489538e+00
   1.6487131e+00
   1.6484727e+00
   1.6482327e+00
   1.6479933e+00
   1.6477545e+00
   1.6475165e+00
   1.6472793e+00
   1.6470431e+00
   1.6468083e+00
   1.6465750e+00
   1.6463438e+00
   1.6461151e+00
   1.6458894e+00
   1.6456671e+00
   1.6454488e+00
   1.6452349e+00
   1.6450257e+00
   1.6448216e+00
   1.6446229e+00
   1.6444298e+00
   1.6442424e+00
   1.6440607e+00
   1.6438848e+00
   1.6437144e+00
   1.6435496e+00
   1.6433901e+00
   1.6432360e+00
   1.6430872e+00
   1.6429438e+00
   1.6428058e+00
   1.6426733e+00
   1.6425463e+00
   1.6424248e+00
   1.6423088e+00
   1.6421985e+00
   1.6420938e+00
   1.6419947e+00
   1.6419012e+00
   1.6418131e+00
   1.6417301e+00
   1.6416518e+00
   1.6415780e+00
   1.6415080e+00
   1.6414416e+00
   1.6413783e+00
   1.6413179e+00
   1.6412601e+00
   1.6412048e+00
   1.6411518e+00
   1.6411010e+00
   1.6410524e+00
   1.6410058e+00
   1.6409611e+00
   1.6409180e+00
   1.6408762e+00
   1.6408356e+00
   1.6407956e+00
   1.6407562e+00
   1.6407168e+00
   1.6406770e+00
   1.6406365e+00
   1.6405948e+00
   1.6405514e+00
   1.6405058e+00
   1.6404578e+00
   1.6404068e+00
   1.6403525e+00
   1.6402945e+00
   1.6402326e+00
   1.6401664e+00
   1.6400957e+00
   1.6400203e+00
   1.6399402e+00
   1.6398551e+00
   1.6397650e+00
   1.6396696e+00
   1.6395687e+00
   1.6394618e+00
   1.6393487e+00
   1.6392289e+00
   1.6391020e+00
   1.6389677e+00
   1.6388257e+00
   1.6386757e+00
   1.6385175e+00
   1.6383510e+00
   1.6381764e+00
   1.6379938e+00
   1.6378035e+00
   1.6376060e+00
   1.6374016e+00
   1.6371909e+00
   1.6369742e+00
   1.6367520e+00
   1.6365243e+00
   1.6362914e+00
   1.6360534e+00
   1.6358102e+00
   1.6355619e+00
   1.6353085e+00
   1.6350503e+00
   1.6347875e+00
   1.6345205e+00
   1.6342495e+00
   1.6339748e+00
   1.6336968e+00
   1.6334157e+00
   1.6331317e+00
   1.6328452e+00
   1.6325565e+00
   1.6322656e+00
   1.6319731e+00
   1.6316789e+00
   1.6313833e+00
   1.6310865e+00
   1.6307888e+00
   1.6304904e+00
   1.6301916e+00
   1.6298929e+00
   1.6295945e+00
   1.6292968e+00
   1.6290004e+00
   1.6287054e+00
   1.6284125e+00
   1.6281222e+00
   1.6278350e+00
   1.6275517e+00
   1.6272728e+00
   1.6269989e+00
   1.6267307e+00
   1.6264688e+00
   1.6262134e+00
   1.6259651e+00
   1.6257241e+00
   1.6254905e+00
   1.6252644e+00
   1.6250457e+00
   1.6248344e+00
   1.6246303e+00
   1.6244333e+00
   1.6242431e+00
   1.6240596e+00
   1.6238828e+00
   1.6237127e+00
   1.6235493e+00
   1.6233926e+00
   1.6232426e+00
   1.6230993e+00
   1.6229625e+00
   1.6228318e+00
   1.6227072e+00
   1.6225884e+00
   1.6224751e+00
   1.6223673e+00
   1.6222648e+00
   1.6221676e+00
   1.6220755e+00
   1.6219883e+00
   1.6219059e+00
   1.6218281e+00
   1.6217548e+00
   1.6216859e+00
   1.6216215e+00
   1.6215615e+00
   1.6215059e+00
   1.6214547e+00
   1.6214075e+00
   1.6213644e+00
   1.6213249e+00
   1.6212888e+00
   1.6212558e+00
   1.6212253e+00
   1.6211969e+00
   1.6211702e+00
   1.6211445e+00
   1.6211194e+00
   1.6210943e+00
   1.6210688e+00
   1.6210424e+00
   1.6210149e+00
   1.6209859e+00
   1.6209552e+00
   1.6209227e+00
   1.6208881e+00
   1.6208513e+00
   1.6208122e+00
   1.6207705e+00
   1.6207261e+00
   1.6206787e+00
   1.6206282e+00
   1.6205742e+00
   1.6205166e+00
   1.6204551e+00
   1.6203897e+00
   1.6203203e+00
   1.6202470e+00
   1.6201697e+00
   1.6200885e+00
   1.6200037e+00
   1.6199153e+00
   1.6198234e+00
   1.6197279e+00
   1.6196289e+00
   1.6195263e+00
   1.6194202e+00
   1.6193108e+00
   1.6191981e+00
   1.6190824e+00
   1.6189637e+00
   1.6188422e+00
   1.6187178e+00
   1.6185906e+00
   1.6184606e+00
   1.6183276e+00
   1.6181917e+00
   1.6180529e+00
   1.6179113e+00
   1.6177670e+00
   1.6176201e+00
   1.6174709e+00
   1.6173196e+00
   1.6171662e+00
   1.6170112e+00
   1.6168547e+00
   1.6166970e+00
   1.6165385e+00
   1.6163796e+00
   1.6162204e+00
   1.6160616e+00
   1.6159033e+00
   1.6157459e+00
   1.6155896e+00
   1.6154348e+00
   1.6152818e+00
   1.6151308e+00
   1.6149822e+00
   1.6148363e+00
   1.6146934e+00
   1.6145540e+00
   1.6144181e+00
   1.6142860e+00
   1.6141578e+00
   1.6140335e+00
   1.6139133e+00
   1.6137971e+00
   1.6136848e+00
   1.6135766e+00
   1.6134725e+00
   1.6133724e+00
   1.6132766e+00
   1.6131850e+00
   1.6130976e+00
   1.6130143e+00
   1.6129351e+00
   1.6128597e+00
   1.6127881e+00
   1.6127201e+00
   1.6126556e+00
   1.6125946e+00
   1.6125370e+00
   1.6124828e+00
   1.6124320e+00
   1.6123844e+00
   1.6123400e+00
   1.6122987e+00
   1.6122603e+00
   1.6122245e+00
   1.6121912e+00
   1.6121603e+00
   1.6121317e+00
   1.6121053e+00
   1.6120811e+00
   1.6120590e+00
   1.6120387e+00
   1.6120199e+00
   1.6120020e+00
   1.6119845e+00
   1.6119669e+00
   1.6119484e+00
   1.6119284e+00
   1.6119065e+00
   1.6118821e+00
   1.6118548e+00
   1.6118241e+00
   1.6117898e+00
   1.6117514e+00
   1.6117088e+00
   1.6116616e+00
   1.6116098e+00
   1.6115533e+00
   1.6114919e+00
   1.6114256e+00
   1.6113544e+00
   1.6112781e+00
   1.6111967e+00
   1.6111101e+00
   1.6110180e+00
   1.6109202e+00
   1.6108167e+00
   1.6107074e+00
   1.6105923e+00
   1.6104715e+00
   1.6103452e+00
   1.6102135e+00
   1.6100767e+00
   1.6099349e+00
   1.6097882e+00
   1.6096366e+00
   1.6094802e+00
   1.6093191e+00
   1.6091533e+00
   1.6089831e+00
   1.6088087e+00
   1.6086305e+00
   1.6084487e+00
   1.6082638e+00
   1.6080761e+00
   1.6078858e+00
   1.6076929e+00
   1.6074976e+00
   1.6073000e+00
   1.6071002e+00
   1.6068983e+00
   1.6066949e+00
   1.6064902e+00
   1.6062850e+00
   1.6060799e+00
   1.6058754e+00
   1.6056722e+00
   1.6054708e+00
   1.6052717e+00
   1.6050753e+00
   1.6048819e+00
   1.6046918e+00
   1.6045053e+00
   1.6043228e+00
   1.6041445e+00
   1.6039709e+00
   1.6038021e+00
   1.6036384e+00
   1.6034799e+00
   1.6033270e+00
   1.6031796e+00
   1.6030380e+00
   1.6029024e+00
   1.6027732e+00
   1.6026504e+00
   1.6025343e+00
   1.6024250e+00
   1.6023225e+00
   1.6022267e+00
   1.6021376e+00
   1.6020548e+00
   1.6019783e+00
   1.6019080e+00
   1.6018437e+00
   1.6017856e+00
   1.6017336e+00
   1.6016878e+00
   1.6016482e+00
   1.6016147e+00
   1.6015871e+00
   1.6015651e+00
   1.6015485e+00
   1.6015368e+00
   1.6015299e+00
   1.6015275e+00
   1.6015295e+00
   1.6015357e+00
   1.6015461e+00
   1.6015605e+00
   1.6015787e+00
   1.6016005e+00
   1.6016255e+00
   1.6016535e+00
   1.6016839e+00
   1.6017164e+00
   1.6017507e+00
   1.6017863e+00
   1.6018231e+00
   1.6018606e+00
   1.6018988e+00
   1.6019373e+00
   1.6019758e+00
   1.6020140e+00
   1.6020513e+00
   1.6020873e+00
   1.6021215e+00
   1.6021535e+00
   1.6021830e+00
   1.6022097e+00
   1.6022335e+00
   1.6022539e+00
   1.6022709e+00
   1.6022841e+00
   1.6022932e+00
   1.6022980e+00
   1.6022984e+00
   1.6022942e+00
   1.6022854e+00
   1.6022718e+00
   1.6022535e+00
   1.6022303e+00
   1.6022021e+00
   1.6021689e+00
   1.6021302e+00
   1.6020860e+00
   1.6020359e+00
   1.6019798e+00
   1.6019174e+00
   1.6018488e+00
   1.6017739e+00
   1.6016930e+00
   1.6016061e+00
   1.6015134e+00
   1.6014150e+00
   1.6013110e+00
   1.6012015e+00
   1.6010865e+00
   1.6009662e+00
   1.6008406e+00
   1.6007098e+00
   1.6005739e+00
   1.6004330e+00
   1.6002873e+00
   1.6001369e+00
   1.5999819e+00
   1.5998226e+00
   1.5996592e+00
   1.5994917e+00
   1.5993206e+00
   1.5991461e+00
   1.5989683e+00
   1.5987878e+00
   1.5986046e+00
   1.5984193e+00
   1.5982321e+00
   1.5980434e+00
   1.5978534e+00
   1.5976624e+00
   1.5974706e+00
   1.5972781e+00
   1.5970854e+00
   1.5968925e+00
   1.5966997e+00
   1.5965072e+00
   1.5963153e+00
   1.5961242e+00
   1.5959339e+00
   1.5957449e+00
   1.5955573e+00
   1.5953715e+00
   1.5951877e+00
   1.5950064e+00
   1.5948280e+00
   1.5946530e+00
   1.5944817e+00
   1.5943145e+00
   1.5941518e+00
   1.5939937e+00
   1.5938403e+00
   1.5936917e+00
   1.5935477e+00
   1.5934083e+00
   1.5932735e+00
   1.5931431e+00
   1.5930171e+00
   1.5928954e+00
   1.5927779e+00
   1.5926648e+00
   1.5925559e+00
   1.5924515e+00
   1.5923516e+00
   1.5922562e+00
   1.5921654e+00
   1.5920791e+00
   1.5919971e+00
   1.5919193e+00
   1.5918453e+00
   1.5917748e+00
   1.5917077e+00
   1.5916435e+00
   1.5915822e+00
   1.5915237e+00
   1.5914677e+00
   1.5914141e+00
   1.5913628e+00
   1.5913136e+00
   1.5912664e+00
   1.5912209e+00
   1.5911771e+00
   1.5911348e+00
   1.5910939e+00
   1.5910544e+00
   1.5910160e+00
   1.5909786e+00
   1.5909420e+00
   1.5909060e+00
   1.5908702e+00
   1.5908343e+00
   1.5907979e+00
   1.5907605e+00
   1.5907217e+00
   1.5906809e+00
   1.5906375e+00
   1.5905911e+00
   1.5905412e+00
   1.5904875e+00
   1.5904296e+00
   1.5903673e+00
   1.5903005e+00
   1.5902290e+00
   1.5901526e+00
   1.5900715e+00
   1.5899855e+00
   1.5898946e+00
   1.5897991e+00
   1.5896988e+00
   1.5895937e+00
   1.5894838e+00
   1.5893688e+00
   1.5892488e+00
   1.5891236e+00
   1.5889934e+00
   1.5888584e+00
   1.5887188e+00
   1.5885750e+00
   1.5884274e+00
   1.5882767e+00
   1.5881230e+00
   1.5879669e+00
   1.5878086e+00
   1.5876485e+00
   1.5874866e+00
   1.5873233e+00
   1.5871588e+00
   1.5869933e+00
   1.5868270e+00
   1.5866602e+00
   1.5864929e+00
   1.5863253e+00
   1.5861575e+00
   1.5859896e+00
   1.5858218e+00
   1.5856543e+00
   1.5854873e+00
   1.5853211e+00
   1.5851561e+00
   1.5849926e+00
   1.5848310e+00
   1.5846718e+00
   1.5845155e+00
   1.5843626e+00
   1.5842135e+00
   1.5840687e+00
   1.5839286e+00
   1.5837935e+00
   1.5836638e+00
   1.5835399e+00
   1.5834219e+00
   1.5833104e+00
   1.5832055e+00
   1.5831073e+00
   1.5830161e+00
   1.5829317e+00
   1.5828541e+00
   1.5827833e+00
   1.5827191e+00
   1.5826616e+00
   1.5826110e+00
   1.5825673e+00
   1.5825304e+00
   1.5825002e+00
   1.5824762e+00
   1.5824575e+00
   1.5824428e+00
   1.5824302e+00
   1.5824169e+00
   1.5823995e+00
   1.5823735e+00
   1.5823336e+00
   1.5822736e+00
   1.5821860e+00
   1.5820627e+00
   1.5818946e+00
   1.5816719e+00
   1.5813841e+00
   1.5810203e+00
   1.5805691e+00
   1.5800189e+00
   1.5793576e+00
   1.5785730e+00
   1.5776526e+00
   1.5765840e+00
   1.5753543e+00
   1.5739507e+00
   1.5723602e+00
   1.5705697e+00
   1.5685660e+00
   1.5663356e+00
   1.5638650e+00
   1.5611407e+00
   1.5581488e+00
   1.5548756e+00
   1.5513074e+00
   1.5474305e+00
   1.5432310e+00
   1.5386952e+00
   1.5338092e+00
   1.5285594e+00
   1.5229318e+00
   1.5169128e+00
   1.5104887e+00
   1.5036459e+00
   1.4963709e+00
   1.4886503e+00
   1.4804703e+00
   1.4718173e+00
   1.4626778e+00
   1.4530380e+00
   1.4428842e+00
   1.4322031e+00
   1.4209817e+00
   1.4092081e+00
   1.3968714e+00
   1.3839623e+00
   1.3704740e+00
   1.3564018e+00
   1.3417439e+00
   1.3265016e+00
   1.3106790e+00
   1.2942836e+00
   1.2773254e+00
   1.2598172e+00
   1.2417742e+00
   1.2232133e+00
   1.2041531e+00
   1.1846134e+00
   1.1646153e+00
   1.1441805e+00
   1.1233312e+00
   1.1020907e+00
   1.0804822e+00
   1.0585297e+00
   1.0362575e+00
   1.0136900e+00
   9.9085232e-01
   9.6776963e-01
   9.4446758e-01
   9.2097209e-01
   8.9730936e-01
   8.7350583e-01
   8.4958810e-01
   8.2558285e-01
   8.0151685e-01
   7.7741690e-01
   7.5330982e-01
   7.2922248e-01
   7.0518178e-01
   6.8121470e-01
   6.5734826e-01
   6.3360953e-01
   6.1002562e-01
   5.8662365e-01
   5.6343080e-01
   5.4047429e-01
   5.1778135e-01
   4.9537929e-01
   4.7329543e-01
   4.5155704e-01
   4.3019121e-01
   4.0922460e-01
   3.8868315e-01
   3.6859164e-01
   3.4897323e-01
   3.2984907e-01
   3.1123783e-01
   2.9315539e-01
   2.7561460e-01
   2.5862520e-01
   2.4219382e-01
   2.2632410e-01
   2.1101696e-01
   1.9627085e-01
   1.8208206e-01
   1.6844491e-01
   1.5535196e-01
   1.4279409e-01
   1.3076053e-01
   1.1923892e-01
   1.0821527e-01
   9.7674052e-02
   8.7598241e-02
   7.7969367e-02
   6.8767594e-02
   5.9971818e-02
   5.1559776e-02
   4.3508168e-02
   3.5792803e-02
   2.8388757e-02
   2.1270523e-02
   1.4412143e-02
   7.7873278e-03
   1.3695406e-03
  -4.8679312e-03
  -1.0951942e-02
  -1.6909462e-02
  -2.2767591e-02
  -2.8553532e-02
  -3.4294591e-02
  -4.0018182e-02
  -4.5751821e-02
  -5.1523097e-02
  -5.7359679e-02
  -6.3289313e-02
  -6.9339797e-02
  -7.5538960e-02
  -8.1914660e-02
  -8.8494736e-02
  -9.5306939e-02
  -1.0237887e-01
  -1.0973788e-01
  -1.1741093e-01
  -1.2542449e-01
  -1.3380437e-01
  -1.4257561e-01
  -1.5176235e-01
  -1.6138772e-01
  -1.7147376e-01
  -1.8204137e-01
  -1.9311029e-01
  -2.0469910e-01
  -2.1682514e-01
  -2.2950439e-01
  -2.4275120e-01
  -2.5657799e-01
  -2.7099481e-01
  -2.8600899e-01
  -3.0162481e-01
  -3.1784328e-01
  -3.3466200e-01
  -3.5207515e-01
  -3.7007360e-01
  -3.8864505e-01
  -4.0777424e-01
  -4.2744331e-01
  -4.4763212e-01
  -4.6831863e-01
  -4.8947929e-01
  -5.1108931e-01
  -5.3312299e-01
  -5.5555391e-01
  -5.7835508e-01
  -6.0149908e-01
  -6.2495816e-01
  -6.4870431e-01
  -6.7270935e-01
  -6.9694495e-01
  -7.2138275e-01
  -7.4599428e-01
  -7.7075108e-01
  -7.9562462e-01
  -8.2058636e-01
  -8.4560768e-01
  -8.7065996e-01
  -8.9571453e-01
  -9.2074275e-01
  -9.4571599e-01
  -9.7060566e-01
  -9.9538326e-01
  -1.0200203e+00
  -1.0444883e+00
  -1.0687589e+00
  -1.0928035e+00
  -1.1165936e+00
  -1.1401007e+00
  -1.1632960e+00
  -1.1861510e+00
  -1.2086372e+00
  -1.2307264e+00
  -1.2523904e+00
  -1.2736018e+00
  -1.2943339e+00
  -1.3145609e+00
  -1.3342590e+00
  -1.3534059e+00
  -1.3719823e+00
  -1.3899713e+00
  -1.4073593e+00
  -1.4241358e+00
  -1.4402938e+00
  -1.4558292e+00
  -1.4707414e+00
  -1.4850322e+00
  -1.4987062e+00
  -1.5117700e+00
  -1.5242321e+00
  -1.5361024e+00
  -1.5473920e+00
  -1.5581127e+00
  -1.5682772e+00
  -1.5778986e+00
  -1.5869907e+00
  -1.5955675e+00
  -1.6036431e+00
  -1.6112322e+00
  -1.6183491e+00
  -1.6250084e+00
  -1.6312248e+00
  -1.6370127e+00
  -1.6423865e+00
  -1.6473608e+00
  -1.6519498e+00
  -1.6561679e+00
  -1.6600296e+00
  -1.6635490e+00
  -1.6667406e+00
  -1.6696186e+00
  -1.6721973e+00
  -1.6744909e+00
  -1.6765137e+00
  -1.6782801e+00
  -1.6798043e+00
  -1.6811009e+00
  -1.6821842e+00
  -1.6830690e+00
  -1.6837696e+00
  -1.6843004e+00
  -1.6846760e+00
  -1.6849104e+00
  -1.6850176e+00
  -1.6850114e+00
  -1.6849050e+00
  -1.6847111e+00
  -1.6844417e+00
  -1.6841080e+00
  -1.6837205e+00
  -1.6832885e+00
  -1.6828202e+00
  -1.6823230e+00
  -1.6818030e+00
  -1.6812652e+00
  -1.6807139e+00
  -1.6801524e+00
  -1.6795834e+00
  -1.6790088e+00
  -1.6784304e+00
  -1.6778493e+00
  -1.6772665e+00
  -1.6766826e+00
  -1.6760978e+00
  -1.6755125e+00
  -1.6749266e+00
  -1.6743399e+00
  -1.6737524e+00
  -1.6731640e+00
  -1.6725746e+00
  -1.6719842e+00
  -1.6713930e+00
  -1.6708010e+00
  -1.6702084e+00
  -1.6696155e+00
  -1.6690226e+00
  -1.6684300e+00
  -1.6678378e+00
  -1.6672465e+00
  -1.6666562e+00
  -1.6660674e+00
  -1.6654801e+00
  -1.6648946e+00
  -1.6643109e+00
  -1.6637291e+00
  -1.6631493e+00
  -1.6625715e+00
  -1.6619955e+00
  -1.6614213e+00
  -1.6608490e+00
  -1.6602787e+00
  -1.6597103e+00
  -1.6591442e+00
  -1.6585806e+00
  -1.6580196e+00
  -1.6574618e+00
  -1.6569072e+00
  -1.6563561e+00
  -1.6558087e+00
  -1.6552650e+00
  -1.6547249e+00
  -1.6541885e+00
  -1.6536558e+00
  -1.6531268e+00
  -1.6526014e+00
  -1.6520795e+00
  -1.6515611e+00
  -1.6510462e+00
  -1.6505345e+00
  -1.6500263e+00
  -1.6495214e+00
  -1.6490201e+00
  -1.6485226e+00
  -1.6480293e+00
  -1.6475405e+00
  -1.6470564e+00
  -1.6465773e+00
  -1.6461033e+00
  -1.6456343e+00
  -1.6451702e+00
  -1.6447108e+00
  -1.6442558e+00
  -1.6438050e+00
  -1.6433583e+00
  -1.6429153e+00
  -1.6424760e+00
  -1.6420400e+00
  -1.6416073e+00
  -1.6411775e+00
  -1.6407506e+00
  -1.6403264e+00
  -1.6399049e+00
  -1.6394858e+00
  -1.6390690e+00
  -1.6386545e+00
  -1.6382421e+00
  -1.6378316e+00
  -1.6374229e+00
  -1.6370159e+00
  -1.6366104e+00
  -1.6362064e+00
  -1.6358037e+00
  -1.6354021e+00
  -1.6350014e+00
  -1.6346013e+00
  -1.6342015e+00
  -1.6338019e+00
  -1.6334024e+00
  -1.6330028e+00
  -1.6326030e+00
  -1.6322031e+00
  -1.6318030e+00
  -1.6314029e+00
  -1.6310030e+00
  -1.6306032e+00
  -1.6302040e+00
  -1.6298054e+00
  -1.6294077e+00
  -1.6290109e+00
  -1.6286150e+00
  -1.6282200e+00
  -1.6278255e+00
  -1.6274314e+00
  -1.6270374e+00
  -1.6266433e+00
  -1.6262490e+00
  -1.6258544e+00
  -1.6254596e+00
  -1.6250649e+00
  -1.6246704e+00
  -1.6242765e+00
  -1.6238833e+00
  -1.6234911e+00
  -1.6231000e+00
  -1.6227102e+00
  -1.6223219e+00
  -1.6219351e+00
  -1.6215500e+00
  -1.6211666e+00
  -1.6207850e+00
  -1.6204054e+00
  -1.6200277e+00
  -1.6196522e+00
  -1.6192790e+00
  -1.6189085e+00
  -1.6185409e+00
  -1.6181765e+00
  -1.6178154e+00
  -1.6174579e+00
  -1.6171040e+00
  -1.6167538e+00
  -1.6164074e+00
  -1.6160650e+00
  -1.6157269e+00
  -1.6153933e+00
  -1.6150644e+00
  -1.6147405e+00
  -1.6144218e+00
  -1.6141085e+00
  -1.6138008e+00
  -1.6134985e+00
  -1.6132016e+00
  -1.6129098e+00
  -1.6126229e+00
  -1.6123406e+00
  -1.6120625e+00
  -1.6117884e+00
  -1.6115180e+00
  -1.6112514e+00
  -1.6109883e+00
  -1.6107288e+00
  -1.6104730e+00
  -1.6102208e+00
  -1.6099724e+00
  -1.6097276e+00
  -1.6094866e+00
  -1.6092492e+00
  -1.6090152e+00
  -1.6087846e+00
  -1.6085571e+00
  -1.6083326e+00
  -1.6081109e+00
  -1.6078920e+00
  -1.6076757e+00
  -1.6074621e+00
  -1.6072511e+00
  -1.6070427e+00
  -1.6068369e+00
  -1.6066338e+00
  -1.6064334e+00
  -1.6062358e+00
  -1.6060409e+00
  -1.6058488e+00
  -1.6056593e+00
  -1.6054721e+00
  -1.6052872e+00
  -1.6051043e+00
  -1.6049232e+00
  -1.6047437e+00
  -1.6045658e+00
  -1.6043892e+00
  -1.6042138e+00
  -1.6040392e+00
  -1.6038651e+00
  -1.6036912e+00
  -1.6035169e+00
  -1.6033421e+00
  -1.6031663e+00
  -1.6029893e+00
  -1.6028111e+00
  -1.6026316e+00
  -1.6024510e+00
  -1.6022695e+00
  -1.6020873e+00
  -1.6019046e+00
  -1.6017215e+00
  -1.6015382e+00
  -1.6013546e+00
  -1.6011709e+00
  -1.6009871e+00
  -1.6008030e+00
  -1.6006187e+00
  -1.6004342e+00
  -1.6002495e+00
  -1.6000644e+00
  -1.5998789e+00
  -1.5996931e+00
  -1.5995068e+00
  -1.5993199e+00
  -1.5991323e+00
  -1.5989438e+00
  -1.5987545e+00
  -1.5985640e+00
  -1.5983722e+00
  -1.5981791e+00
  -1.5979844e+00
  -1.5977881e+00
  -1.5975900e+00
  -1.5973900e+00
  -1.5971878e+00
  -1.5969834e+00
  -1.5967766e+00
  -1.5965672e+00
  -1.5963552e+00
  -1.5961405e+00
  -1.5959233e+00
  -1.5957037e+00
  -1.5954818e+00
  -1.5952579e+00
  -1.5950321e+00
  -1.5948049e+00
  -1.5945763e+00
  -1.5943469e+00
  -1.5941170e+00
  -1.5938870e+00
  -1.5936573e+00
  -1.5934282e+00
  -1.5932001e+00
  -1.5929731e+00
  -1.5927475e+00
  -1.5925231e+00
  -1.5923001e+00
  -1.5920783e+00
  -1.5918576e+00
  -1.5916381e+00
  -1.5914197e+00
  -1.5912023e+00
  -1.5909861e+00
  -1.5907711e+00
  -1.5905571e+00
  -1.5903443e+00
  -1.5901325e+00
  -1.5899219e+00
  -1.5897124e+00
  -1.5895042e+00
  -1.5892974e+00
  -1.5890922e+00
  -1.5888888e+00
  -1.5886877e+00
  -1.5884889e+00
  -1.5882929e+00
  -1.5880999e+00
  -1.5879102e+00
  -1.5877239e+00
  -1.5875413e+00
  -1.5873622e+00
  -1.5871868e+00
  -1.5870149e+00
  -1.5868468e+00
  -1.5866823e+00
  -1.5865218e+00
  -1.5863654e+00
  -1.5862132e+00
  -1.5860655e+00
  -1.5859222e+00
  -1.5857834e+00
  -1.5856490e+00
  -1.5855188e+00
  -1.5853926e+00
  -1.5852703e+00
  -1.5851517e+00
  -1.5850367e+00
  -1.5849251e+00
  -1.5848167e+00
  -1.5847112e+00
  -1.5846085e+00
  -1.5845084e+00
  -1.5844106e+00
  -1.5843151e+00
  -1.5842219e+00
  -1.5841309e+00
  -1.5840423e+00
  -1.5839561e+00
  -1.5838722e+00
  -1.5837907e+00
  -1.5837116e+00
  -1.5836348e+00
  -1.5835604e+00
  -1.5834884e+00
  -1.5834190e+00
  -1.5833521e+00
  -1.5832878e+00
  -1.5832261e+00
  -1.5831668e+00
  -1.5831099e+00
  -1.5830549e+00
  -1.5830018e+00
  -1.5829502e+00
  -1.5828998e+00
  -1.5828501e+00
  -1.5828007e+00
  -1.5827513e+00
  -1.5827017e+00
  -1.5826517e+00
  -1.5826012e+00
  -1.5825503e+00
  -1.5824989e+00
  -1.5824472e+00
  -1.5823951e+00
  -1.5823426e+00
  -1.5822894e+00
  -1.5822354e+00
  -1.5821804e+00
  -1.5821242e+00
  -1.5820669e+00
  -1.5820083e+00
  -1.5819486e+00
  -1.5818878e+00
  -1.5818257e+00
  -1.5817624e+00
  -1.5816978e+00
  -1.5816316e+00
  -1.5815637e+00
  -1.5814941e+00
  -1.5814226e+00
  -1.5813492e+00
  -1.5812737e+00
  -1.5811961e+00
  -1.5811160e+00
  -1.5810334e+00
  -1.5809479e+00
  -1.5808595e+00
  -1.5807679e+00
  -1.5806731e+00
  -1.5805749e+00
  -1.5804733e+00
  -1.5803682e+00
  -1.5802595e+00
  -1.5801472e+00
  -1.5800312e+00
  -1.5799117e+00
  -1.5797886e+00
  -1.5796621e+00
  -1.5795324e+00
  -1.5793997e+00
  -1.5792642e+00
  -1.5791261e+00
  -1.5789857e+00
  -1.5788432e+00
  -1.5786991e+00
  -1.5785535e+00
  -1.5784067e+00
  -1.5782588e+00
  -1.5781099e+00
  -1.5779601e+00
  -1.5778094e+00
  -1.5776578e+00
  -1.5775051e+00
  -1.5773516e+00
  -1.5771971e+00
  -1.5770417e+00
  -1.5768854e+00
  -1.5767283e+00
  -1.5765703e+00
  -1.5764112e+00
  -1.5762511e+00
  -1.5760898e+00
  -1.5759273e+00
  -1.5757638e+00
  -1.5755993e+00
  -1.5754339e+00
  -1.5752678e+00
  -1.5751012e+00
  -1.5749343e+00
  -1.5747671e+00
  -1.5746000e+00
  -1.5744330e+00
  -1.5742665e+00
  -1.5741008e+00
  -1.5739362e+00
  -1.5737731e+00
  -1.5736116e+00
  -1.5734520e+00
  -1.5732944e+00
  -1.5731389e+00
  -1.5729855e+00
  -1.5728342e+00
  -1.5726850e+00
  -1.5725377e+00
  -1.5723924e+00
  -1.5722490e+00
  -1.5721072e+00
  -1.5719670e+00
  -1.5718283e+00
  -1.5716908e+00
  -1.5715545e+00
  -1.5714192e+00
  -1.5712849e+00
  -1.5711516e+00
  -1.5710191e+00
  -1.5708873e+00
  -1.5707561e+00
  -1.5706255e+00
  -1.5704954e+00
  -1.5703656e+00
  -1.5702362e+00
  -1.5701070e+00
  -1.5699782e+00
  -1.5698497e+00
  -1.5697215e+00
  -1.5695937e+00
  -1.5694664e+00
  -1.5693396e+00
  -1.5692133e+00
  -1.5690876e+00
  -1.5689626e+00
  -1.5688384e+00
  -1.5687148e+00
  -1.5685920e+00
  -1.5684700e+00
  -1.5683490e+00
  -1.5682290e+00
  -1.5681101e+00
  -1.5679923e+00
  -1.5678757e+00
  -1.5677601e+00
  -1.5676453e+00
  -1.5675311e+00
  -1.5674170e+00
  -1.5673028e+00
  -1.5671883e+00
  -1.5670734e+00
  -1.5669580e+00
  -1.5668423e+00
  -1.5667263e+00
  -1.5666103e+00
  -1.5664943e+00
  -1.5663784e+00
  -1.5662625e+00
  -1.5661466e+00
  -1.5660307e+00
  -1.5659149e+00
  -1.5657991e+00
  -1.5656837e+00
  -1.5655686e+00
  -1.5654540e+00
  -1.5653399e+00
  -1.5652264e+00
  -1.5651134e+00
  -1.5650011e+00
  -1.5648896e+00
  -1.5647791e+00
  -1.5646697e+00
  -1.5645616e+00
  -1.5644551e+00
  -1.5643503e+00
  -1.5642472e+00
  -1.5641460e+00
  -1.5640467e+00
  -1.5639494e+00
  -1.5638543e+00
  -1.5637613e+00
  -1.5636706e+00
  -1.5635823e+00
  -1.5634964e+00
  -1.5634129e+00
  -1.5633318e+00
  -1.5632530e+00
  -1.5631764e+00
  -1.5631018e+00
  -1.5630289e+00
  -1.5629576e+00
  -1.5628876e+00
  -1.5628187e+00
  -1.5627511e+00
  -1.5626848e+00
  -1.5626200e+00
  -1.5625570e+00
  -1.5624961e+00
  -1.5624373e+00
  -1.5623806e+00
  -1.5623259e+00
  -1.5622729e+00
  -1.5622215e+00
  -1.5621712e+00
  -1.5621220e+00
  -1.5620738e+00
  -1.5620265e+00
  -1.5619802e+00
  -1.5619349e+00
  -1.5618903e+00
  -1.5618464e+00
  -1.5618029e+00
  -1.5617596e+00
  -1.5617161e+00
  -1.5616723e+00
  -1.5616280e+00
  -1.5615830e+00
  -1.5615372e+00
  -1.5614905e+00
  -1.5614425e+00
  -1.5613931e+00
  -1.5613419e+00
  -1.5612887e+00
  -1.5612333e+00
  -1.5611755e+00
  -1.5611152e+00
  -1.5610523e+00
  -1.5609866e+00
  -1.5609182e+00
  -1.5608469e+00
  -1.5607728e+00
  -1.5606958e+00
  -1.5606160e+00
  -1.5605335e+00
  -1.5604483e+00
  -1.5603605e+00
  -1.5602702e+00
  -1.5601775e+00
  -1.5600826e+00
  -1.5599857e+00
  -1.5598867e+00
  -1.5597859e+00
  -1.5596832e+00
  -1.5595785e+00
  -1.5594717e+00
  -1.5593626e+00
  -1.5592513e+00
  -1.5591374e+00
  -1.5590212e+00
  -1.5589026e+00
  -1.5587819e+00
  -1.5586592e+00
  -1.5585348e+00
  -1.5584089e+00
  -1.5582815e+00
  -1.5581530e+00
  -1.5580235e+00
  -1.5578930e+00
  -1.5577619e+00
  -1.5576302e+00
  -1.5574983e+00
  -1.5573664e+00
  -1.5572349e+00
  -1.5571040e+00
  -1.5569739e+00
  -1.5568449e+00
  -1.5567172e+00
  -1.5565909e+00
  -1.5564663e+00
  -1.5563437e+00
  -1.5562232e+00
  -1.5561051e+00
  -1.5559897e+00
  -1.5558770e+00
  -1.5557672e+00
  -1.5556604e+00
  -1.5555566e+00
  -1.5554557e+00
  -1.5553578e+00
  -1.5552626e+00
  -1.5551701e+00
  -1.5550800e+00
  -1.5549922e+00
  -1.5549066e+00
  -1.5548232e+00
  -1.5547416e+00
  -1.5546620e+00
  -1.5545842e+00
  -1.5545081e+00
  -1.5544337e+00
  -1.5543609e+00
  -1.5542898e+00
  -1.5542204e+00
  -1.5541525e+00
  -1.5540864e+00
  -1.5540221e+00
  -1.5539595e+00
  -1.5538987e+00
  -1.5538397e+00
  -1.5537824e+00
  -1.5537266e+00
  -1.5536723e+00
  -1.5536192e+00
  -1.5535673e+00
  -1.5535163e+00
  -1.5534662e+00
  -1.5534168e+00
  -1.5533682e+00
  -1.5533201e+00
  -1.5532727e+00
  -1.5532257e+00
  -1.5531791e+00
  -1.5531328e+00
  -1.5530866e+00
  -1.5530405e+00
  -1.5529942e+00
  -1.5529475e+00
  -1.5529001e+00
  -1.5528517e+00
  -1.5528021e+00
  -1.5527509e+00
  -1.5526978e+00
  -1.5526426e+00
  -1.5525851e+00
  -1.5525250e+00
  -1.5524621e+00
  -1.5523964e+00
  -1.5523279e+00
  -1.5522565e+00
  -1.5521824e+00
  -1.5521057e+00
  -1.5520264e+00
  -1.5519447e+00
  -1.5518607e+00
  -1.5517746e+00
  -1.5516864e+00
  -1.5515964e+00
  -1.5515045e+00
  -1.5514110e+00
  -1.5513159e+00
  -1.5512192e+00
  -1.5511212e+00
  -1.5510218e+00
  -1.5509212e+00
  -1.5508194e+00
  -1.5507165e+00
  -1.5506124e+00
  -1.5505074e+00
  -1.5504016e+00
  -1.5502952e+00
  -1.5501882e+00
  -1.5500808e+00
  -1.5499731e+00
  -1.5498650e+00
  -1.5497566e+00
  -1.5496477e+00
  -1.5495383e+00
  -1.5494281e+00
  -1.5493171e+00
  -1.5492050e+00
  -1.5490916e+00
  -1.5489768e+00
  -1.5488604e+00
  -1.5487424e+00
  -1.5486230e+00
  -1.5485025e+00
  -1.5483812e+00
  -1.5482595e+00
  -1.5481379e+00
  -1.5480167e+00
  -1.5478964e+00
  -1.5477774e+00
  -1.5476598e+00
  -1.5475442e+00
  -1.5474308e+00
  -1.5473198e+00
  -1.5472116e+00
  -1.5471063e+00
  -1.5470040e+00
  -1.5469047e+00
  -1.5468084e+00
  -1.5467151e+00
  -1.5466245e+00
  -1.5465367e+00
  -1.5464514e+00
  -1.5463685e+00
  -1.5462877e+00
  -1.5462088e+00
  -1.5461317e+00
  -1.5460560e+00
  -1.5459816e+00
  -1.5459083e+00
  -1.5458359e+00
  -1.5457643e+00
  -1.5456933e+00
  -1.5456229e+00
  -1.5455526e+00
  -1.5454819e+00
  -1.5454095e+00
  -1.5453330e+00
  -1.5452485e+00
  -1.5451504e+00
  -1.5450311e+00
  -1.5448813e+00
  -1.5446903e+00
  -1.5444464e+00
  -1.5441372e+00
  -1.5437502e+00
  -1.5432726e+00
  -1.5426918e+00
  -1.5419949e+00
  -1.5411692e+00
  -1.5402015e+00
  -1.5390789e+00
  -1.5377879e+00
  -1.5363152e+00
  -1.5346472e+00
  -1.5327705e+00
  -1.5306717e+00
  -1.5283372e+00
  -1.5257538e+00
  -1.5229080e+00
  -1.5197865e+00
  -1.5163757e+00
  -1.5126623e+00
  -1.5086327e+00
  -1.5042735e+00
  -1.4995713e+00
  -1.4945127e+00
  -1.4890846e+00
  -1.4832737e+00
  -1.4770669e+00
  -1.4704512e+00
  -1.4634136e+00
  -1.4559414e+00
  -1.4480216e+00
  -1.4396415e+00
  -1.4307884e+00
  -1.4214494e+00
  -1.4116118e+00
  -1.4012628e+00
  -1.3903895e+00
  -1.3789791e+00
  -1.3670188e+00
  -1.3544956e+00
  -1.3413970e+00
  -1.3277116e+00
  -1.3134299e+00
  -1.2985456e+00
  -1.2830572e+00
  -1.2669685e+00
  -1.2502892e+00
  -1.2330346e+00
  -1.2152242e+00
  -1.1968806e+00
  -1.1780286e+00
  -1.1586935e+00
  -1.1389011e+00
  -1.1186775e+00
  -1.0980486e+00
  -1.0770402e+00
  -1.0556784e+00
  -1.0339894e+00
  -1.0119992e+00
  -9.8973414e-01
  -9.6722057e-01
  -9.4448479e-01
  -9.2155315e-01
  -8.9845200e-01
  -8.7520773e-01
  -8.5184677e-01
  -8.2839560e-01
  -8.0488081e-01
  -7.8132905e-01
  -7.5776697e-01
  -7.3422126e-01
  -7.1071855e-01
  -6.8728539e-01
  -6.6394825e-01
  -6.4073349e-01
  -6.1766738e-01
  -5.9477603e-01
  -5.7208547e-01
  -5.4962162e-01
  -5.2741038e-01
  -5.0547761e-01
  -4.8384917e-01
  -4.6255099e-01
  -4.4160894e-01
  -4.2104890e-01
  -4.0089671e-01
  -3.8117820e-01
  -3.6191918e-01
  -3.4314549e-01
  -3.2488258e-01
  -3.0715496e-01
  -2.8998518e-01
  -2.7339257e-01
  -2.5739178e-01
  -2.4199193e-01
  -2.2719631e-01
  -2.1300270e-01
  -1.9940438e-01
  -1.8639152e-01
  -1.7395241e-01
  -1.6207439e-01
  -1.5074450e-01
  -1.3994979e-01
  -1.2967736e-01
  -1.1991437e-01
  -1.1064807e-01
  -1.0186570e-01
  -9.3554535e-02
  -8.5701837e-02
  -7.8294801e-02
  -7.1320557e-02
  -6.4766159e-02
  -5.8618570e-02
  -5.2864679e-02
  -4.7491303e-02
  -4.2485199e-02
  -3.7833061e-02
  -3.3521545e-02
  -2.9537286e-02
  -2.5866927e-02
  -2.2497145e-02
  -1.9414678e-02
  -1.6606338e-02
  -1.4059016e-02
  -1.1759684e-02
  -9.6953769e-03
  -7.8531826e-03
  -6.2202181e-03
  -4.7835949e-03
  -3.5304014e-03
  -2.4477002e-03
  -1.5225278e-03
  -7.4194150e-04
  -9.3058122e-05
   4.3693193e-04
   8.6076622e-04
   1.1911360e-03
   1.4407232e-03
   1.6221197e-03
   1.7476334e-03
   1.8289723e-03
   1.8767891e-03
   1.9001848e-03
   1.9064026e-03
   1.9007261e-03
   1.8865864e-03
   1.8659080e-03
   1.8396033e-03
   1.8080001e-03
   1.7711665e-03
   1.7291418e-03
   1.6820499e-03
   1.6301232e-03
   1.5737045e-03
   1.5132399e-03
   1.4492557e-03
   1.3823258e-03
   1.3130186e-03
   1.2418483e-03
   1.1692363e-03
   1.0954997e-03
   1.0208560e-03
   9.4544658e-04
   8.6937352e-04
   7.9272382e-04
   7.1557638e-04
   6.3801006e-04
   5.6012006e-04
   4.8201383e-04
   4.0382464e-04
   3.2571569e-04
   2.4787465e-04
   1.7048921e-04
   9.3738876e-05
   1.7766449e-05
  -5.7334231e-05
  -1.3153189e-04
  -2.0485100e-04
  -2.7736636e-04
  -3.4917998e-04
  -4.2038976e-04
  -4.9104060e-04
  -5.6109848e-04
  -6.3044238e-04
  -6.9886421e-04
  -7.6609198e-04
  -8.3182921e-04
  -8.9577672e-04
  -9.5764074e-04
  -1.0171370e-03
  -1.0739800e-03
  -1.1278773e-03
  -1.1785365e-03
  -1.2256787e-03
  -1.2690511e-03
  -1.3084483e-03
  -1.3437329e-03
  -1.3748424e-03
  -1.4017768e-03
  -1.4246013e-03
  -1.4434410e-03
  -1.4584688e-03
  -1.4699008e-03
  -1.4780090e-03
  -1.4831089e-03
  -1.4855446e-03
  -1.4856602e-03
  -1.4837617e-03
  -1.4800884e-03
  -1.4748089e-03
  -1.4680254e-03
  -1.4597948e-03
  -1.4501688e-03
  -1.4392006e-03
  -1.4269472e-03
  -1.4134739e-03
  -1.3988610e-03
  -1.3831886e-03
  -1.3665601e-03
  -1.3491076e-03
  -1.3309872e-03
  -1.3123528e-03
  -1.2933512e-03
  -1.2740926e-03
  -1.2546258e-03
  -1.2349198e-03
  -1.2148764e-03
  -1.1943421e-03
  -1.1731251e-03
  -1.1510309e-03
  -1.1279018e-03
  -1.1036316e-03
  -1.0781619e-03
  -1.0514846e-03
  -1.0236296e-03
  -9.9465117e-04
  -9.6462150e-04
  -9.3363441e-04
  -9.0180686e-04
  -8.6927075e-04
  -8.3615530e-04
  -8.0257066e-04
  -7.6858890e-04
  -7.3421818e-04
  -6.9939868e-04
  -6.6400526e-04
  -6.2786658e-04
  -5.9080039e-04
  -5.5264214e-04
  -5.1326399e-04
  -4.7259794e-04
  -4.3062359e-04
  -3.8733143e-04
  -3.4270784e-04
  -2.9672156e-04
  -2.4931138e-04
  -2.0040251e-04
  -1.4992286e-04
  -9.7807164e-05
  -4.4002371e-05
   1.1540472e-05
   6.8885286e-05
   1.2809327e-04
   1.8920658e-04
   2.5223882e-04
   3.1716143e-04
   3.8388601e-04
   4.5229832e-04
   5.2228956e-04
   5.9378359e-04
   6.6674774e-04
   7.4120923e-04
   8.1723334e-04
   8.9489214e-04
   9.7422779e-04
   1.0552389e-03
   1.1378752e-03
   1.2220388e-03
   1.3076018e-03
   1.3944309e-03
   1.4823984e-03
   1.5713722e-03
   1.6612164e-03
   1.7517854e-03
   1.8429271e-03
   1.9344794e-03
   2.0262765e-03
   2.1181552e-03
   2.2099537e-03
   2.3014979e-03
   2.3925987e-03
   2.4830467e-03
   2.5725999e-03
   2.6609848e-03
   2.7478983e-03
   2.8330261e-03
   2.9160799e-03
   2.9968231e-03
   3.0750898e-03
   3.1508161e-03
   3.2240223e-03
   3.2947670e-03
   3.3631222e-03
   3.4291491e-03
   3.4928546e-03
   3.5541882e-03
   3.6130548e-03
   3.6693144e-03
   3.7227846e-03
   3.7732493e-03
   3.8204555e-03
   3.8641271e-03
   3.9039934e-03
   3.9398153e-03
   3.9714130e-03
   3.9986968e-03
   4.0216628e-03
   4.0403666e-03
   4.0548911e-03
   4.0653235e-03
   4.0717276e-03
   4.0741498e-03
   4.0726334e-03
   4.0672438e-03
   4.0580748e-03
   4.0452489e-03
   4.0288951e-03
   4.0091306e-03
   3.9860436e-03
   3.9596954e-03
   3.9301349e-03
   3.8974261e-03
   3.8616696e-03
   3.8230054e-03
   3.7816159e-03
   3.7377240e-03
   3.6915772e-03
   3.6434245e-03
   3.5935092e-03
   3.5420477e-03
   3.4892112e-03
   3.4351181e-03
   3.3798486e-03
   3.3234653e-03
   3.2660280e-03
   3.2075870e-03
   3.1481859e-03
   3.0878437e-03
   3.0265182e-03
   2.9641034e-03
   2.9004592e-03
   2.8354224e-03
   2.7688297e-03
   2.7005683e-03
   2.6305893e-03
   2.5589008e-03
   2.4855831e-03
   2.4107979e-03
   2.3347765e-03
   2.2578236e-03
   2.1803212e-03
   2.1027018e-03
   2.0254116e-03
   1.9488802e-03
   1.8734803e-03
   1.7994894e-03
   1.7270801e-03
   1.6563259e-03
   1.5871955e-03
   1.5195679e-03
   1.4532432e-03
   1.3879493e-03
   1.3233517e-03
   1.2590860e-03
   1.1947821e-03
   1.1301125e-03
   1.0648295e-03
   9.9878490e-04
   9.3191753e-04
   8.6423688e-04
   7.9577425e-04
   7.2653915e-04
   6.5649487e-04
   5.8555572e-04
   5.1358843e-04
   4.4043932e-04
   3.6596830e-04
   2.9007612e-04
   2.1273691e-04
   1.3402005e-04
   5.4098250e-05
  -2.6767376e-05
  -1.0825451e-04
  -1.9001636e-04
  -2.7169525e-04
  -3.5294031e-04
  -4.3340611e-04
  -5.1272952e-04
  -5.9052023e-04
  -6.6638386e-04
  -7.3993281e-04
  -8.1080396e-04
  -8.7869948e-04
  -9.4339769e-04
  -1.0047449e-03
  -1.0626636e-03
  -1.1171634e-03
  -1.1683312e-03
  -1.2163425e-03
  -1.2614733e-03
  -1.3040828e-03
  -1.3445707e-03
  -1.3833477e-03
  -1.4207961e-03
  -1.4572149e-03
  -1.4927973e-03
  -1.5276264e-03
  -1.5616530e-03
  -1.5946909e-03
  -1.6264315e-03
  -1.6564421e-03
  -1.6841843e-03
  -1.7090691e-03
  -1.7305037e-03
  -1.7479482e-03
  -1.7609822e-03
  -1.7693420e-03
  -1.7729051e-03
  -1.7716730e-03
  -1.7657149e-03
  -1.7551057e-03
  -1.7398740e-03
  -1.7199979e-03
  -1.6954082e-03
  -1.6660286e-03
  -1.6318129e-03
  -1.5927897e-03
  -1.5490882e-03
  -1.5009436e-03
  -1.4486851e-03
  -1.3927329e-03
  -1.3335780e-03
  -1.2717520e-03
  -1.2078276e-03
  -1.1424032e-03
  -1.0760757e-03
  -1.0094287e-03
  -9.4302098e-04
  -8.7734494e-04
  -8.1280993e-04
  -7.4974097e-04
  -6.8837062e-04
  -6.2884576e-04
  -5.7125343e-04
  -5.1563443e-04
  -4.6198467e-04
  -4.1025521e-04
  -3.6034539e-04
  -3.1208931e-04
  -2.6526120e-04
  -2.1960131e-04
  -1.7484173e-04
  -1.3072678e-04
  -8.7059261e-05
  -4.3712696e-05
  -6.2860713e-07
   4.2165807e-05
   8.4533188e-05
   1.2623010e-04
   1.6688391e-04
   2.0599278e-04
   2.4297737e-04
   2.7724065e-04
   3.0823318e-04
   3.3553745e-04
   3.5891410e-04
   3.7828290e-04
   3.9369553e-04
   4.0527846e-04
   4.1316225e-04
   4.1742577e-04
   4.1809216e-04
   4.1513149e-04
   4.0850160e-04
   3.9818889e-04
   3.8426000e-04
   3.6688901e-04
   3.4636287e-04
   3.2306781e-04
   2.9748391e-04
   2.7015652e-04
   2.4166364e-04
   2.1261587e-04
   1.8362659e-04
   1.5527242e-04
   1.2806471e-04
   1.0242641e-04
   7.8645845e-05
   5.6876684e-05
   3.7150210e-05
   1.9397062e-05
   3.4690053e-06
  -1.0824359e-05
  -2.3691107e-05
  -3.5342034e-05
  -4.5994739e-05
  -5.5862736e-05
  -6.5159542e-05
  -7.4105475e-05
  -8.2924929e-05
  -9.1827342e-05
  -1.0100719e-04
  -1.1061543e-04
  -1.2074727e-04
  -1.3144485e-04
  -1.4269594e-04
  -1.5441351e-04
  -1.6644115e-04
  -1.7853815e-04
  -1.9036724e-04
  -2.0151225e-04
  -2.1152033e-04
  -2.1995083e-04
  -2.2643656e-04
  -2.3072049e-04
  -2.3265302e-04
  -2.3217703e-04
  -2.2929387e-04
  -2.2402260e-04
  -2.1637001e-04
  -2.0632793e-04
  -1.9386918e-04
  -1.7896382e-04
  -1.6159827e-04
  -1.4181060e-04
  -1.1971912e-04
  -9.5540081e-05
  -6.9591709e-05
  -4.2284720e-05
  -1.4082865e-05
   1.4540583e-05
   4.3120511e-05
   7.1244847e-05
   9.8577676e-05
   1.2486604e-04
   1.4995083e-04
   1.7379531e-04
   1.9647022e-04
   2.1814962e-04
   2.3909736e-04
   2.5964254e-04
   2.8014692e-04
   3.0098042e-04
   3.2249526e-04
   3.4501785e-04
   3.6883922e-04
   3.9421232e-04
   4.2136699e-04
   4.5051947e-04
   4.8186287e-04
   5.1556176e-04
   5.5173580e-04
   5.9043532e-04
   6.3163312e-04
   6.7523264e-04
   7.2107068e-04
   7.6892966e-04
   8.1854572e-04
   8.6960335e-04
   9.2172041e-04
   9.7445626e-04
   1.0273336e-03
   1.0798627e-03
   1.1315704e-03
   1.1820351e-03
   1.2309059e-03
   1.2778999e-03
   1.3228064e-03
   1.3654743e-03
   1.4057976e-03
   1.4436961e-03
   1.4791086e-03
   1.5119752e-03
   1.5422523e-03
   1.5699333e-03
   1.5950643e-03
   1.6177515e-03
   1.6381566e-03
   1.6564646e-03
   1.6728469e-03
   1.6874449e-03
   1.7003443e-03
   1.7115763e-03
   1.7211329e-03
   1.7289664e-03
   1.7349720e-03
   1.7389976e-03
   1.7408376e-03
   1.7402297e-03
   1.7368787e-03
   1.7304841e-03
   1.7207521e-03
   1.7074189e-03
   1.6902669e-03
   1.6691165e-03
   1.6438250e-03
   1.6142822e-03
   1.5803970e-03
   1.5420891e-03
   1.4993002e-03
   1.4519974e-03
   1.4001877e-03
   1.3439295e-03
   1.2833384e-03
   1.2185804e-03
   1.1498743e-03
   1.0774868e-03
   1.0017279e-03
   9.2296207e-04
   8.4160958e-04
   7.5812599e-04
   6.7298868e-04
   5.8667906e-04
   4.9963642e-04
   4.1223066e-04
   3.2476506e-04
   2.3746538e-04
   1.5048802e-04
   6.3955367e-05
  -2.2016974e-05
  -1.0731341e-04
  -1.9180065e-04
  -2.7533727e-04
  -3.5779679e-04
  -4.3908129e-04
  -5.1912685e-04
  -5.9789947e-04
  -6.7537331e-04
  -7.5150894e-04
  -8.2624786e-04
  -8.9950850e-04
  -9.7119699e-04
  -1.0412222e-03
  -1.1094958e-03
  -1.1759212e-03
  -1.2403910e-03
  -1.3027799e-03
  -1.3629385e-03
  -1.4207036e-03
  -1.4759064e-03
  -1.5283744e-03
  -1.5779442e-03
  -1.6244785e-03
  -1.6678659e-03
  -1.7080369e-03
  -1.7449793e-03
  -1.7787326e-03
  -1.8093675e-03
  -1.8369832e-03
  -1.8616831e-03
  -1.8835529e-03
  -1.9026497e-03
  -1.9190116e-03
  -1.9326603e-03
  -1.9436245e-03
  -1.9519571e-03
  -1.9577410e-03
  -1.9610961e-03
  -1.9621786e-03
  -1.9611627e-03
  -1.9582293e-03
  -1.9535713e-03
  -1.9473671e-03
  -1.9397635e-03
  -1.9308856e-03
  -1.9208408e-03
  -1.9097121e-03
  -1.8975919e-03
  -1.8846069e-03
  -1.8709105e-03
  -1.8566661e-03
  -1.8420341e-03
  -1.8271410e-03
  -1.8120575e-03
  -1.7967986e-03
  -1.7813465e-03
  -1.7656741e-03
  -1.7497637e-03
  -1.7336154e-03
  -1.7172426e-03
  -1.7006604e-03
  -1.6838728e-03
  -1.6668677e-03
  -1.6496177e-03
  -1.6320917e-03
  -1.6142651e-03
  -1.5961271e-03
  -1.5776871e-03
  -1.5589834e-03
  -1.5400783e-03
  -1.5210427e-03
  -1.5019405e-03
  -1.4828233e-03
  -1.4637061e-03
  -1.4445576e-03
  -1.4253044e-03
  -1.4058499e-03
  -1.3860717e-03
  -1.3658557e-03
  -1.3451242e-03
  -1.3238609e-03
  -1.3021095e-03
  -1.2799772e-03
  -1.2576123e-03
  -1.2351809e-03
  -1.2128460e-03
  -1.1907491e-03
  -1.1689962e-03
  -1.1476514e-03
  -1.1267295e-03
  -1.1061788e-03
  -1.0858975e-03
  -1.0657549e-03
  -1.0456082e-03
  -1.0253037e-03
  -1.0047014e-03
  -9.8366119e-04
  -9.6202530e-04
  -9.3962647e-04
  -9.1633006e-04
  -8.9204494e-04
  -8.6674800e-04
  -8.4050587e-04
  -8.1345592e-04
  -7.8575861e-04
  -7.5756900e-04
  -7.2901899e-04
  -7.0020242e-04
  -6.7119002e-04
  -6.4204570e-04
  -6.1284699e-04
  -5.8369179e-04
  -5.5469978e-04
  -5.2599882e-04
  -4.9771537e-04
  -4.6995686e-04
  -4.4280355e-04
  -4.1630983e-04
  -3.9051105e-04
  -3.6544123e-04
  -3.4114931e-04
  -3.1769242e-04
  -2.9513311e-04
  -2.7353394e-04
  -2.5294388e-04
  -2.3338605e-04
  -2.1488083e-04
  -1.9743776e-04
  -1.8105547e-04
  -1.6571628e-04
  -1.5138620e-04
  -1.3799314e-04
  -1.2543375e-04
  -1.1357474e-04
  -1.0226789e-04
  -9.1370390e-05
  -8.0772085e-05
  -7.0422656e-05
  -6.0349302e-05
  -5.0667621e-05
  -4.1565292e-05
  -3.3274868e-05
  -2.6032988e-05
  -2.0069486e-05
  -1.5578840e-05
  -1.2714728e-05
  -1.1595466e-05
  -1.2305374e-05
  -1.4856692e-05
  -1.9186861e-05
  -2.5157162e-05
  -3.2544561e-05
  -4.1066180e-05
  -5.0426905e-05
  -6.0345222e-05
  -7.0555933e-05
  -8.0826484e-05
  -9.0943357e-05
  -1.0070120e-04
  -1.0987696e-04
  -1.1823811e-04
  -1.2554527e-04
  -1.3156045e-04
  -1.3604701e-04
  -1.3880369e-04
  -1.3966999e-04
  -1.3851537e-04
  -1.3524055e-04
  -1.2977208e-04
  -1.2203788e-04
  -1.1196589e-04
  -9.9492176e-05
  -8.4559622e-05
  -6.7127430e-05
  -4.7180639e-05
  -2.4713810e-05
   2.6625811e-07
   2.7752765e-05
   5.7747070e-05
   9.0258693e-05
   1.2528628e-04
   1.6282438e-04
   2.0285260e-04
   2.4533421e-04
   2.9023387e-04
   3.3753933e-04
   3.8727915e-04
   4.3953085e-04
   4.9443178e-04
   5.5216011e-04
   6.1291575e-04
   6.7688501e-04
   7.4423382e-04
   8.1508185e-04
   8.8949167e-04
   9.6746326e-04
   1.0489409e-03
   1.1337872e-03
   1.2217845e-03
   1.3126528e-03
   1.4060547e-03
   1.5016094e-03
   1.5989253e-03
   1.6976203e-03
   1.7973107e-03
   1.8976199e-03
   1.9981739e-03
   2.0986001e-03
   2.1985041e-03
   2.2974846e-03
   2.3951432e-03
   2.4910869e-03
   2.5849254e-03
   2.6763145e-03
   2.7649687e-03
   2.8506555e-03
   2.9332088e-03
   3.0125322e-03
   3.0885645e-03
   3.1612567e-03
   3.2305611e-03
   3.2964167e-03
   3.3587567e-03
   3.4175281e-03
   3.4727024e-03
   3.5242932e-03
   3.5723534e-03
   3.6169593e-03
   3.6582033e-03
   3.6961889e-03
   3.7310111e-03
   3.7627557e-03
   3.7915083e-03
   3.8173302e-03
   3.8402499e-03
   3.8602620e-03
   3.8773338e-03
   3.8913865e-03
   3.9023234e-03
   3.9100413e-03
   3.9144476e-03
   3.9154526e-03
   3.9129911e-03
   3.9070221e-03
   3.8975417e-03
   3.8845852e-03
   3.8682600e-03
   3.8487498e-03
   3.8262979e-03
   3.8011887e-03
   3.7737280e-03
   3.7442070e-03
   3.7128812e-03
   3.6799847e-03
   3.6457405e-03
   3.6103743e-03
   3.5741254e-03
   3.5372728e-03
   3.5001304e-03
   3.4630343e-03
   3.4263340e-03
   3.3903884e-03
   3.3555240e-03
   3.3220128e-03
   3.2900697e-03
   3.2598401e-03
   3.2314002e-03
   3.2047895e-03
   3.1800434e-03
   3.1572066e-03
   3.1363419e-03
   3.1175089e-03
   3.1007377e-03
   3.0859955e-03
   3.0731723e-03
   3.0620844e-03
   3.0525061e-03
   3.0441830e-03
   3.0368554e-03
   3.0302718e-03
   3.0241981e-03
   3.0184087e-03
   3.0127172e-03
   3.0069822e-03
   3.0011084e-03
   2.9950320e-03
   2.9887353e-03
   2.9822102e-03
   2.9754511e-03
   2.9684608e-03
   2.9612747e-03
   2.9539471e-03
   2.9465652e-03
   2.9392349e-03
   2.9320515e-03
   2.9250585e-03
   2.9182409e-03
   2.9115253e-03
   2.9047935e-03
   2.8979147e-03
   2.8907775e-03
   2.8832976e-03
   2.8754043e-03
   2.8670296e-03
   2.8580864e-03
   2.8484618e-03
   2.8380090e-03
   2.8265594e-03
   2.8139361e-03
   2.7999677e-03
   2.7844858e-03
   2.7673364e-03
   2.7483865e-03
   2.7275190e-03
   2.7046292e-03
   2.6796192e-03
   2.6523843e-03
   2.6227899e-03
   2.5906686e-03
   2.5558355e-03
   2.5181192e-03
   2.4773906e-03
   2.4336088e-03
   2.3868392e-03
   2.3372395e-03
   2.2850326e-03
   2.2304921e-03
   2.1739075e-03
   2.1155672e-03
   2.0557472e-03
   1.9947114e-03
   1.9326897e-03
   1.8698791e-03
   1.8064470e-03
   1.7425458e-03
   1.6783045e-03
   1.6138497e-03
   1.5492997e-03
   1.4847402e-03
   1.4202066e-03
   1.3556920e-03
   1.2911325e-03
   1.2264071e-03
   1.1613770e-03
   1.0959009e-03
   1.0298400e-03
   9.6307869e-04
   8.9555037e-04
   8.2721557e-04
   7.5806751e-04
   6.8813883e-04
   6.1750023e-04
   5.4624013e-04
   4.7447547e-04
   4.0233274e-04
   3.2992890e-04
   2.5735506e-04
   1.8467514e-04
   1.1192178e-04
   3.9116737e-05
  -3.3708701e-05
  -1.0650286e-04
  -1.7918550e-04
  -2.5164375e-04
  -3.2372528e-04
  -3.9523698e-04
  -4.6592997e-04
  -5.3549282e-04
  -6.0356922e-04
  -6.6979197e-04
  -7.3381971e-04
  -7.9538589e-04
  -8.5433820e-04
  -9.1063719e-04
  -9.6435495e-04
  -1.0156547e-03
  -1.0647539e-03
  -1.1118867e-03
  -1.1572759e-03
  -1.2011107e-03
  -1.2435447e-03
  -1.2847140e-03
  -1.3247558e-03
  -1.3638307e-03
  -1.4021195e-03
  -1.4398085e-03
  -1.4770610e-03
  -1.5139858e-03
  -1.5506318e-03
  -1.5869976e-03
  -1.6230397e-03
  -1.6586738e-03
  -1.6938061e-03
  -1.7283264e-03
  -1.7621151e-03
  -1.7950592e-03
  -1.8270934e-03
  -1.8581880e-03
  -1.8883618e-03
  -1.9176720e-03
  -1.9461894e-03
  -1.9739533e-03
  -2.0009720e-03
  -2.0272046e-03
  -2.0525600e-03
  -2.0769131e-03
  -2.1001334e-03
  -2.1221025e-03
  -2.1427415e-03
  -2.1620246e-03
  -2.1799763e-03
  -2.1966592e-03
  -2.2121548e-03
  -2.2265583e-03
  -2.2399881e-03
  -2.2526018e-03
  -2.2646186e-03
  -2.2763239e-03
  -2.2880483e-03
  -2.3001249e-03
  -2.3128529e-03
  -2.3264568e-03
  -2.3410670e-03
  -2.3567095e-03
  -2.3733298e-03
  -2.3908136e-03
  -2.4090142e-03
  -2.4277860e-03
  -2.4470202e-03
  -2.4666365e-03
  -2.4865683e-03
  -2.5067463e-03
  -2.5270739e-03
  -2.5474137e-03
  -2.5676135e-03
  -2.5875358e-03
  -2.6070841e-03
  -2.6262108e-03
  -2.6449173e-03
  -2.6632253e-03
  -2.6811580e-03
  -2.6987085e-03
  -2.7158306e-03
  -2.7324196e-03
  -2.7483137e-03
  -2.7632761e-03
  -2.7770146e-03
  -2.7891987e-03
  -2.7995019e-03
  -2.8076345e-03
  -2.8133954e-03
  -2.8166852e-03
  -2.8175134e-03
  -2.8159780e-03
  -2.8122367e-03
  -2.8064595e-03
  -2.7987933e-03
  -2.7893252e-03
  -2.7780754e-03
  -2.7650006e-03
  -2.7500204e-03
  -2.7330506e-03
  -2.7140327e-03
  -2.6929231e-03
  -2.6696811e-03
  -2.6442414e-03
  -2.6164883e-03
  -2.5862465e-03
  -2.5533106e-03
  -2.5174724e-03
  -2.4785431e-03
  -2.4363797e-03
  -2.3909007e-03
  -2.3420734e-03
  -2.2899060e-03
  -2.2344516e-03
  -2.1757862e-03
  -2.1139780e-03
  -2.0490771e-03
  -1.9811082e-03
  -1.9100548e-03
  -1.8358666e-03
  -1.7584894e-03
  -1.6778726e-03
  -1.5939824e-03
  -1.5068133e-03
  -1.4163952e-03
  -1.3227770e-03
  -1.2260350e-03
  -1.1262684e-03
  -1.0236010e-03
  -9.1819051e-04
  -8.1026269e-04
  -7.0011675e-04
  -5.8814299e-04
  -4.7482286e-04
  -3.6070443e-04
  -2.4634935e-04
  -1.3230163e-04
  -1.9031823e-05
   9.3099686e-05
   2.0385762e-04
   3.1311958e-04
   4.2086652e-04
   5.2713788e-04
   6.3198535e-04
   7.3542661e-04
   8.3742492e-04
   9.3787831e-04
   1.0366412e-03
   1.1335519e-03
   1.2284715e-03
   1.3212873e-03
   1.4119012e-03
   1.5002073e-03
   1.5860708e-03
   1.6692974e-03
   1.7496448e-03
   1.8268548e-03
   1.9006649e-03
   1.9708316e-03
   2.0371618e-03
   2.0995208e-03
   2.1578231e-03
   2.2120481e-03
   2.2622231e-03
   2.3083821e-03
   2.3505237e-03
   2.3885786e-03
   2.4223673e-03
   2.4515973e-03
   2.4759082e-03
   2.4949275e-03
   2.5083328e-03
   2.5159106e-03
   2.5175834e-03
   2.5133851e-03
   2.5034287e-03
   2.4878570e-03
   2.4667964e-03
   2.4403434e-03
   2.4085948e-03
   2.3716673e-03
   2.3297283e-03
   2.2830240e-03
   2.2318725e-03
   2.1766193e-03
   2.1176140e-03
   2.0551679e-03
   1.9895136e-03
   1.9207912e-03
   1.8490633e-03
   1.7743203e-03
   1.6965132e-03
   1.6156000e-03
   1.5315779e-03
   1.4445012e-03
   1.3544843e-03
   1.2616917e-03
   1.1663233e-03
   1.0685898e-03
   9.6870084e-04
   8.6687932e-04
   7.6337143e-04
   6.5843556e-04
   5.5235867e-04
   4.4545083e-04
   3.3801669e-04
   2.3035134e-04
   1.2274720e-04
   1.5473527e-05
  -9.1230312e-05
  -1.9714536e-04
  -3.0209075e-04
  -4.0592504e-04
  -5.0851631e-04
  -6.0970680e-04
  -7.0928571e-04
  -8.0695658e-04
  -9.0233453e-04
  -9.9498708e-04
  -1.0844858e-03
  -1.1704623e-03
  -1.2526511e-03
  -1.3309015e-03
  -1.4051482e-03
  -1.4753706e-03
  -1.5415485e-03
  -1.6036260e-03
  -1.6615121e-03
  -1.7151020e-03
  -1.7643005e-03
  -1.8090384e-03
  -1.8492883e-03
  -1.8850502e-03
  -1.9163188e-03
  -1.9430669e-03
  -1.9652332e-03
  -1.9827089e-03
  -1.9953485e-03
  -2.0029984e-03
  -2.0055157e-03
  -2.0027849e-03
  -1.9947406e-03
  -1.9813720e-03
  -1.9627213e-03
  -1.9388686e-03
  -1.9099283e-03
  -1.8760472e-03
  -1.8373980e-03
  -1.7941725e-03
  -1.7465950e-03
  -1.6949267e-03
  -1.6394356e-03
  -1.5803881e-03
  -1.5180385e-03
  -1.4526100e-03
  -1.3842888e-03
  -1.3132545e-03
  -1.2396987e-03
  -1.1638419e-03
  -1.0859519e-03
  -1.0063361e-03
  -9.2531815e-04
  -8.4321902e-04
  -7.6033927e-04
  -6.7693593e-04
  -5.9321979e-04
  -5.0936085e-04
  -4.2548832e-04
  -3.4170554e-04
  -2.5810500e-04
  -1.7478597e-04
  -9.1869502e-05
  -9.5160605e-06
   7.2078513e-05
   1.5268982e-04
   2.3208259e-04
   3.1003515e-04
   3.8635845e-04
   4.6090018e-04
   5.3353250e-04
   6.0413573e-04
   6.7257253e-04
   7.3866879e-04
   8.0220559e-04
   8.6293402e-04
   9.2059571e-04
   9.7495402e-04
   1.0258267e-03
   1.0731145e-03
   1.1168051e-03
   1.1569612e-03
   1.1936942e-03
   1.2271360e-03
   1.2574064e-03
   1.2845937e-03
   1.3087632e-03
   1.3299694e-03
   1.3482719e-03
   1.3637526e-03
   1.3765350e-03
   1.3867661e-03
   1.3945996e-03
   1.4001728e-03
   1.4035877e-03
   1.4048905e-03
   1.4040895e-03
   1.4011846e-03
   1.3962030e-03
   1.3892372e-03
   1.3804572e-03
   1.3701023e-03
   1.3584473e-03
   1.3457505e-03
   1.3321916e-03
   1.3178479e-03
   1.3026896e-03
   1.2865983e-03
   1.2694259e-03
   1.2510580e-03
   1.2314594e-03
   1.2106884e-03
   1.1888975e-03
   1.1662825e-03
   1.1430377e-03
   1.1193184e-03
   1.0952359e-03
   1.0708569e-03
   1.0462413e-03
   1.0214816e-03
   9.9672998e-04
   9.7219462e-04
   9.4813798e-04
   9.2485924e-04
   9.0265761e-04
   8.8178875e-04
   8.6244307e-04
   8.4471168e-04
   8.2855651e-04
   8.1380755e-04
   8.0020370e-04
   7.8743351e-04
   7.7520187e-04
   7.6329119e-04
   7.5160626e-04
   7.4016749e-04
   7.2908775e-04
   7.1852345e-04
   7.0863777e-04
   6.9956264e-04
   6.9139325e-04
   6.8419489e-04
   6.7803147e-04
   6.7298460e-04
   6.6916986e-04
   6.6673278e-04
   6.6583520e-04
   6.6661854e-04
   6.6916306e-04
   6.7347283e-04
   6.7946897e-04
   6.8699781e-04
   6.9587166e-04
   7.0591917e-04
   7.1700163e-04
   7.2903199e-04
   7.4198306e-04
   7.5585075e-04
   7.7061739e-04
   7.8623401e-04
   8.0261766e-04
   8.1965274e-04
   8.3724133e-04
   8.5533719e-04
   8.7396072e-04
   8.9317313e-04
   9.1305464e-04
   9.3363926e-04
   9.5486443e-04
   9.7655199e-04
   9.9843947e-04
   1.0202005e-03
   1.0414855e-03
   1.0619654e-03
   1.0813791e-03
   1.0995402e-03
   1.1163631e-03
   1.1318873e-03
   1.1462881e-03
   1.1598321e-03
   1.1728430e-03
   1.1856254e-03
   1.1983970e-03
   1.2112392e-03
   1.2240978e-03
   1.2367946e-03
   1.2490874e-03
   1.2607125e-03
   1.2714114e-03
   1.2809476e-03
   1.2891075e-03
   1.2956734e-03
   1.3004130e-03
   1.3030840e-03
   1.3034348e-03
   1.3012208e-03
   1.2962378e-03
   1.2883527e-03
   1.2775055e-03
   1.2637194e-03
   1.2470978e-03
   1.2278038e-03
   1.2060373e-03
   1.1820296e-03
   1.1560255e-03
   1.1282643e-03
   1.0989812e-03
   1.0684008e-03
   1.0367256e-03
   1.0041337e-03
   9.7077888e-04
   9.3676993e-04
   9.0216802e-04
   8.6699900e-04
   8.3127511e-04
   7.9502082e-04
   7.5832183e-04
   7.2135900e-04
   6.8441113e-04
   6.4783725e-04
   6.1204944e-04
   5.7747065e-04
   5.4449936e-04
   5.1347963e-04
   4.8468347e-04
   4.5830126e-04
   4.3442821e-04
   4.1305209e-04
   3.9407496e-04
   3.7733908e-04
   3.6266900e-04
   3.4991241e-04
   3.3896595e-04
   3.2977930e-04
   3.2235518e-04
   3.1671672e-04
   3.1288974e-04
   3.1090689e-04
   3.1080353e-04
   3.1262318e-04
   3.1644336e-04
   3.2238510e-04
   3.3060345e-04
   3.4130103e-04
   3.5470633e-04
   3.7104238e-04
   3.9050502e-04
   4.1325744e-04
   4.3940029e-04
   4.6897436e-04
   5.0196470e-04
   5.3830738e-04
   5.7789497e-04
   6.2059010e-04
   6.6623231e-04
   7.1465295e-04
   7.6568883e-04
   8.1918899e-04
   8.7501606e-04
   9.3304903e-04
   9.9317908e-04
   1.0552974e-03
   1.1192735e-03
   1.1849482e-03
   1.2521161e-03
   1.3205039e-03
   1.3897581e-03
   1.4594610e-03
   1.5291326e-03
   1.5982562e-03
   1.6663122e-03
   1.7328110e-03
   1.7973039e-03
   1.8594141e-03
   1.9188451e-03
   1.9753970e-03
   2.0289706e-03
   2.0795672e-03
   2.1272712e-03
   2.1722347e-03
   2.2146456e-03
   2.2547133e-03
   2.2926621e-03
   2.3287178e-03
   2.3631049e-03
   2.3960503e-03
   2.4277718e-03
   2.4584719e-03
   2.4883425e-03
   2.5175494e-03
   2.5462163e-03
   2.5744168e-03
   2.6021468e-03
   2.6293137e-03
   2.6557476e-03
   2.6812131e-03
   2.7054275e-03
   2.7281052e-03
   2.7489863e-03
   2.7678573e-03
   2.7845674e-03
   2.7990294e-03
   2.8112107e-03
   2.8211168e-03
   2.8287693e-03
   2.8341902e-03
   2.8373930e-03
   2.8383762e-03
   2.8371278e-03
   2.8336285e-03
   2.8278609e-03
   2.8198275e-03
   2.8095583e-03
   2.7971200e-03
   2.7826389e-03
   2.7663192e-03
   2.7484328e-03
   2.7293237e-03
   2.7093946e-03
   2.6890779e-03
   2.6687993e-03
   2.6489640e-03
   2.6299257e-03
   2.6119685e-03
   2.5952843e-03
   2.5799696e-03
   2.5660230e-03
   2.5533494e-03
   2.5417692e-03
   2.5310485e-03
   2.5209112e-03
   2.5110378e-03
   2.5010923e-03
   2.4907347e-03
   2.4796264e-03
   2.4674396e-03
   2.4538779e-03
   2.4386571e-03
   2.4215145e-03
   2.4022219e-03
   2.3806051e-03
   2.3565593e-03
   2.3300928e-03
   2.3013347e-03
   2.2705366e-03
   2.2380481e-03
   2.2042853e-03
   2.1696725e-03
   2.1346001e-03
   2.0993726e-03
   2.0641859e-03
   2.0291257e-03
   1.9941987e-03
   1.9593575e-03
   1.9245407e-03
   1.8897157e-03
   1.8548976e-03
   1.8201420e-03
   1.7855578e-03
   1.7513135e-03
   1.7176201e-03
   1.6847209e-03
   1.6528865e-03
   1.6223754e-03
   1.5933929e-03
   1.5660710e-03
   1.5404504e-03
   1.5164726e-03
   1.4940071e-03
   1.4728772e-03
   1.4528787e-03
   1.4338050e-03
   1.4154643e-03
   1.3976813e-03
   1.3803048e-03
   1.3632140e-03
   1.3463244e-03
   1.3295899e-03
   1.3130145e-03
   1.2966608e-03
   1.2806688e-03
   1.2652439e-03
   1.2506595e-03
   1.2372325e-03
   1.2253000e-03
   1.2151750e-03
   1.2071416e-03
   1.2014270e-03
   1.1981916e-03
   1.1975103e-03
   1.1993789e-03
   1.2036846e-03
   1.2102084e-03
   1.2186266e-03
   1.2285409e-03
   1.2394969e-03
   1.2510431e-03
   1.2627715e-03
   1.2743762e-03
   1.2856817e-03
   1.2966431e-03
   1.3073135e-03
   1.3178193e-03
   1.3283075e-03
   1.3388840e-03
   1.3496034e-03
   1.3604682e-03
   1.3714092e-03
   1.3822714e-03
   1.3928330e-03
   1.4028030e-03
   1.4118291e-03
   1.4195361e-03
   1.4255649e-03
   1.4296000e-03
   1.4313951e-03
   1.4307886e-03
   1.4276837e-03
   1.4220494e-03
   1.4139153e-03
   1.4033673e-03
   1.3905414e-03
   1.3756496e-03
   1.3589722e-03
   1.3408465e-03
   1.3216477e-03
   1.3017702e-03
   1.2815746e-03
   1.2613558e-03
   1.2413111e-03
   1.2215261e-03
   1.2019628e-03
   1.1824880e-03
   1.1629056e-03
   1.1430064e-03
   1.1226027e-03
   1.1015734e-03
   1.0798844e-03
   1.0575944e-03
   1.0348420e-03
   1.0118475e-03
   9.8888427e-04
   9.6624880e-04
   9.4423620e-04
   9.2311983e-04
   9.0310368e-04
   8.8430743e-04
   8.6675692e-04
   8.5037735e-04
   8.3501368e-04
   8.2047416e-04
   8.0655887e-04
   7.9309374e-04
   7.7997267e-04
   7.6714672e-04
   7.5462133e-04
   7.4245633e-04
   7.3076052e-04
   7.1966719e-04
   7.0934904e-04
   7.0000463e-04
   6.9184749e-04
   6.8509384e-04
   6.7995584e-04
   6.7661982e-04
   6.7524080e-04
   6.7593711e-04
   6.7877810e-04
   6.8377602e-04
   6.9087374e-04
   6.9993935e-04
   7.1074574e-04
   7.2296921e-04
   7.3619092e-04
   7.4992669e-04
   7.6365294e-04
   7.7686104e-04
   7.8909812e-04
   8.0001738e-04
   8.0940259e-04
   8.1717486e-04
   8.2336956e-04
   8.2810364e-04
   8.3152262e-04
   8.3375027e-04
   8.3484913e-04
   8.3479609e-04
   8.3349323e-04
   8.3078823e-04
   8.2648935e-04
   8.2040889e-04
   8.1241630e-04
   8.0244902e-04
   7.9052066e-04
   7.7675225e-04
   7.6135186e-04
   7.4457110e-04
   7.2669011e-04
   7.0799586e-04
   6.8873858e-04
   6.6911274e-04
   6.4925435e-04
   6.2922188e-04
   6.0900173e-04
   5.8850959e-04
   5.6761218e-04
   5.4614221e-04
   5.2392834e-04
   5.0079376e-04
   4.7658072e-04
   4.5113826e-04
   4.2432630e-04
   3.9601157e-04
   3.6607982e-04
   3.3443042e-04
   3.0099946e-04
   2.6575972e-04
   2.2872073e-04
   1.8994097e-04
   1.4953060e-04
   1.0765009e-04
   6.4521118e-05
   2.0436085e-05
  -2.4266377e-05
  -6.9212275e-05
  -1.1402354e-04
  -1.5835472e-04
  -2.0194609e-04
  -2.4465074e-04
  -2.8643741e-04
  -3.2737274e-04
  -3.6759815e-04
  -4.0727550e-04
  -4.4652853e-04
  -4.8542525e-04
  -5.2396701e-04
  -5.6209534e-04
  -5.9971640e-04
  -6.3673091e-04
  -6.7306679e-04
  -7.0871724e-04
  -7.4374347e-04
  -7.7826106e-04
  -8.1244137e-04
  -8.4647209e-04
  -8.8050417e-04
  -9.1463417e-04
  -9.4890696e-04
  -9.8330487e-04
  -1.0177572e-03
  -1.0521714e-03
  -1.0864374e-03
  -1.1204205e-03
  -1.1539508e-03
  -1.1868405e-03
  -1.2188747e-03
  -1.2498210e-03
  -1.2794427e-03
  -1.3075330e-03
  -1.3339003e-03
  -1.3583812e-03
  -1.3808494e-03
  -1.4012124e-03
  -1.4193939e-03
  -1.4353533e-03
  -1.4490754e-03
  -1.4605591e-03
  -1.4698273e-03
  -1.4769237e-03
  -1.4818944e-03
  -1.4847912e-03
  -1.4856711e-03
  -1.4845776e-03
  -1.4815463e-03
  -1.4766041e-03
  -1.4697620e-03
  -1.4610024e-03
  -1.4502695e-03
  -1.4374748e-03
  -1.4225055e-03
  -1.4052230e-03
  -1.3854802e-03
  -1.3631602e-03
  -1.3381638e-03
  -1.3103999e-03
  -1.2797963e-03
  -1.2463001e-03
  -1.2098499e-03
  -1.1703766e-03
  -1.1278066e-03
  -1.0820651e-03
  -1.0330869e-03
  -9.8083107e-04
  -9.2530591e-04
  -8.6659704e-04
  -8.0487582e-04
  -7.4038840e-04
  -6.7344487e-04
  -6.0440424e-04
  -5.3362829e-04
  -4.6145156e-04
  -3.8817189e-04
  -3.1405720e-04
  -2.3932371e-04
  -1.6415639e-04
  -8.8732033e-05
  -1.3219279e-05
   6.2241796e-05
   1.3751247e-04
   2.1245404e-04
   2.8694681e-04
   3.6087927e-04
   4.3413174e-04
   5.0659814e-04
   5.7819688e-04
   6.4886268e-04
   7.1856833e-04
   7.8732199e-04
   8.5514135e-04
   9.2203321e-04
   9.8797172e-04
   1.0528644e-03
   1.1165494e-03
   1.1788133e-03
   1.2394125e-03
   1.2981037e-03
   1.3546666e-03
   1.4089256e-03
   1.4607530e-03
   1.5100508e-03
   1.5567361e-03
   1.6007409e-03
   1.6419849e-03
   1.6803567e-03
   1.7157311e-03
   1.7479897e-03
   1.7770185e-03
   1.8027288e-03
   1.8250869e-03
   1.8441157e-03
   1.8598860e-03
   1.8725202e-03
   1.8821923e-03
   1.8891269e-03
   1.8935944e-03
   1.8959063e-03
   1.8964082e-03
   1.8954766e-03
   1.8934910e-03
   1.8908037e-03
   1.8877274e-03
   1.8845315e-03
   1.8814117e-03
   1.8784959e-03
   1.8758752e-03
   1.8736109e-03
   1.8717368e-03
   1.8703007e-03
   1.8693895e-03
   1.8691148e-03
   1.8696275e-03
   1.8711153e-03
   1.8737700e-03
   1.8777466e-03
   1.8831579e-03
   1.8900408e-03
   1.8983570e-03
   1.9080169e-03
   1.9189144e-03
   1.9309570e-03
   1.9441107e-03
   1.9584109e-03
   1.9739459e-03
   1.9908355e-03
   2.0092020e-03
   2.0291352e-03
   2.0506745e-03
   2.0738132e-03
   2.0985117e-03
   2.1247062e-03
   2.1523274e-03
   2.1813167e-03
   2.2116401e-03
   2.2432759e-03
   2.2762023e-03
   2.3103867e-03
   2.3457706e-03
   2.3822452e-03
   2.4196500e-03
   2.4577851e-03
   2.4964072e-03
   2.5352277e-03
   2.5739286e-03
   2.6121793e-03
   2.6496494e-03
   2.6860220e-03
   2.7210034e-03
   2.7543283e-03
   2.7857641e-03
   2.8150989e-03
   2.8421406e-03
   2.8667345e-03
   2.8887607e-03
   2.9081091e-03
   2.9246872e-03
   2.9384135e-03
   2.9491899e-03
   2.9568888e-03
   2.9613794e-03
   2.9625123e-03
   2.9601309e-03
   2.9540967e-03
   2.9443198e-03
   2.9307500e-03
   2.9134035e-03
   2.8923592e-03
   2.8677477e-03
   2.8397321e-03
   2.8085057e-03
   2.7742696e-03
   2.7372361e-03
   2.6976362e-03
   2.6557136e-03
   2.6117128e-03
   2.5658843e-03
   2.5184619e-03
   2.4696401e-03
   2.4195711e-03
   2.3683802e-03
   2.3161625e-03
   2.2630010e-03
   2.2089732e-03
   2.1541634e-03
   2.0986600e-03
   2.0425514e-03
   1.9859151e-03
   1.9288328e-03
   1.8713927e-03
   1.8136971e-03
   1.7558939e-03
   1.6982064e-03
   1.6409228e-03
   1.5843804e-03
   1.5289463e-03
   1.4749838e-03
   1.4228218e-03
   1.3727488e-03
   1.3250109e-03
   1.2798202e-03
   1.2373549e-03
   1.1977564e-03
   1.1611445e-03
   1.1276482e-03
   1.0974050e-03
   1.0705686e-03
   1.0473225e-03
   1.0278639e-03
   1.0123534e-03
   1.0009146e-03
   9.9362515e-04
   9.9050400e-04
   9.9151310e-04
   9.9659670e-04
   1.0056827e-03
   1.0186882e-03
   1.0355179e-03
   1.0560481e-03
   1.0800857e-03
   1.1073451e-03
   1.1374305e-03
   1.1698402e-03
   1.2040096e-03
   1.2393758e-03
   1.2754315e-03
   1.3117851e-03
   1.3481971e-03
   1.3845765e-03
   1.4209396e-03
   1.4573693e-03
   1.4939623e-03
   1.5307972e-03
   1.5679070e-03
   1.6052887e-03
   1.6429342e-03
   1.6808640e-03
   1.7191201e-03
   1.7577748e-03
   1.7969081e-03
   1.8365569e-03
   1.8766613e-03
   1.9170608e-03
   1.9574875e-03
   1.9975823e-03
   2.0369347e-03
   2.0751296e-03
   2.1117756e-03
   2.1465352e-03
   2.1791461e-03
   2.2094274e-03
   2.2372757e-03
   2.2626392e-03
   2.2854787e-03
   2.3057369e-03
   2.3233201e-03
   2.3380786e-03
   2.3498233e-03
   2.3583653e-03
   2.3635401e-03
   2.3652210e-03
   2.3633415e-03
   2.3578962e-03
   2.3489121e-03
   2.3364262e-03
   2.3204791e-03
   2.3011157e-03
   2.2784068e-03
   2.2525006e-03
   2.2236718e-03
   2.1923420e-03
   2.1590702e-03
   2.1244995e-03
   2.0892666e-03
   2.0539140e-03
   2.0188279e-03
   1.9842070e-03
   1.9500702e-03
   1.9163169e-03
   1.8827962e-03
   1.8493611e-03
   1.8158975e-03
   1.7823523e-03
   1.7487105e-03
   1.7149504e-03
   1.6810095e-03
   1.6467938e-03
   1.6121633e-03
   1.5769576e-03
   1.5410447e-03
   1.5043742e-03
   1.4669871e-03
   1.4290437e-03
   1.3908188e-03
   1.3526742e-03
   1.3150164e-03
   1.2782657e-03
   1.2428070e-03
   1.2089545e-03
   1.1769392e-03
   1.1469014e-03
   1.1188968e-03
   1.0929212e-03
   1.0689543e-03
   1.0469866e-03
   1.0270561e-03
   1.0092622e-03
   9.9376659e-04
   9.8076656e-04
   9.7047289e-04
   9.6307461e-04
   9.5871996e-04
   9.5751230e-04
   9.5952507e-04
   9.6480586e-04
   9.7337780e-04
   9.8522593e-04
   1.0002564e-03
   1.0182530e-03
   1.0388594e-03
   1.0615900e-03
   1.0858779e-03
   1.1111612e-03
   1.1369668e-03
   1.1629573e-03
   1.1889506e-03
   1.2148949e-03
   1.2408065e-03
   1.2666964e-03
   1.2925333e-03
   1.3182341e-03
   1.3436725e-03
   1.3687151e-03
   1.3932818e-03
   1.4173778e-03
   1.4410863e-03
   1.4645704e-03
   1.4880531e-03
   1.5117698e-03
   1.5359257e-03
   1.5606800e-03
   1.5861048e-03
   1.6121633e-03
   1.6387128e-03
   1.6655125e-03
   1.6922375e-03
   1.7185190e-03
   1.7439860e-03
   1.7682942e-03
   1.7911677e-03
   1.8124268e-03
   1.8319969e-03
   1.8498888e-03
   1.8661745e-03
   1.8809384e-03
   1.8942390e-03
   1.9060763e-03
   1.9163822e-03
   1.9250289e-03
   1.9318560e-03
   1.9366880e-03
   1.9393481e-03
   1.9396759e-03
   1.9375325e-03
   1.9328066e-03
   1.9254274e-03
   1.9153989e-03
   1.9028164e-03
   1.8878770e-03
   1.8708705e-03
   1.8521409e-03
   1.8320228e-03
   1.8107881e-03
   1.7886150e-03
   1.7655756e-03
   1.7416699e-03
   1.7168735e-03
   1.6912012e-03
   1.6647387e-03
   1.6376520e-03
   1.6101615e-03
   1.5825145e-03
   1.5549164e-03
   1.5274857e-03
   1.5002399e-03
   1.4730948e-03
   1.4458571e-03
   1.4182618e-03
   1.3900028e-03
   1.3607592e-03
   1.3302305e-03
   1.2981853e-03
   1.2644878e-03
   1.2291189e-03
   1.1921792e-03
   1.1538754e-03
   1.1144864e-03
   1.0743208e-03
   1.0336724e-03
   9.9278332e-04
   9.5181672e-04
   9.1084059e-04
   8.6983727e-04
   8.2873331e-04
   7.8743351e-04
   7.4584812e-04
   7.0393633e-04
   6.6172398e-04
   6.1929404e-04
   5.7677027e-04
   5.3431585e-04
   4.9209398e-04
   4.5025155e-04
   4.0892184e-04
   3.6823267e-04
   3.2829149e-04
   2.8920709e-04
   2.5109372e-04
   2.1406561e-04
   1.7823700e-04
   1.4373709e-04
   1.1070596e-04
   7.9298634e-05
   4.9687843e-05
   2.2046299e-05
  -3.4736802e-06
  -2.6774176e-05
  -4.7841588e-05
  -6.6756156e-05
  -8.3678357e-05
  -9.8842107e-05
  -1.1250036e-04
  -1.2487752e-04
  -1.3615173e-04
  -1.4644948e-04
  -1.5581157e-04
  -1.6420399e-04
  -1.7153291e-04
  -1.7765145e-04
  -1.8235833e-04
  -1.8544004e-04
  -1.8670346e-04
  -1.8599491e-04
  -1.8321239e-04
  -1.7833008e-04
  -1.7139147e-04
  -1.6248226e-04
  -1.5172075e-04
  -1.3923752e-04
  -1.2514815e-04
  -1.0953017e-04
  -9.2424372e-05
  -7.3829399e-05
  -5.3720771e-05
  -3.2056329e-05
  -8.8047922e-06
   1.6039278e-05
   4.2454122e-05
   7.0408461e-05
   9.9846535e-05
   1.3070987e-04
   1.6294405e-04
   1.9647974e-04
   2.3120133e-04
   2.6694290e-04
   3.0345150e-04
   3.4037489e-04
   3.7727924e-04
   4.1368448e-04
   4.4909693e-04
   4.8306101e-04
   5.1518368e-04
   5.4515079e-04
   5.7272841e-04
   5.9775200e-04
   6.2011819e-04
   6.3979979e-04
   6.5683350e-04
   6.7130775e-04
   6.8336667e-04
   6.9318842e-04
   7.0095118e-04
   7.0683444e-04
   7.1102045e-04
   7.1366289e-04
   7.1488143e-04
   7.1476991e-04
   7.1338137e-04
   7.1070630e-04
   7.0669164e-04
   7.0126261e-04
   6.9431585e-04
   6.8573303e-04
   6.7541624e-04
   6.6330020e-04
   6.4934275e-04
   6.3355341e-04
   6.1598794e-04
   5.9672658e-04
   5.7586180e-04
   5.5349561e-04
   5.2970144e-04
   5.0452554e-04
   4.7798422e-04
   4.5006252e-04
   4.2071420e-04
   3.8987671e-04
   3.5746300e-04
   3.2338197e-04
   2.8754384e-04
   2.4987382e-04
   2.1033519e-04
   1.6896331e-04
   1.2587243e-04
   8.1277401e-05
   3.5496477e-05
  -1.1066435e-05
  -5.7962541e-05
  -1.0474713e-04
  -1.5103533e-04
  -1.9653201e-04
  -2.4105360e-04
  -2.8451712e-04
  -3.2689538e-04
  -3.6817478e-04
  -4.0834308e-04
  -4.4736220e-04
  -4.8516005e-04
  -5.2165369e-04
  -5.5676151e-04
  -5.9039648e-04
  -6.2247971e-04
  -6.5294592e-04
  -6.8172985e-04
  -7.0876756e-04
  -7.3401011e-04
  -7.5741804e-04
  -7.7896144e-04
  -7.9862944e-04
  -8.1643699e-04
  -8.3240176e-04
  -8.4654825e-04
  -8.5891589e-04
  -8.6956315e-04
  -8.7855804e-04
  -8.8601208e-04
  -8.9208166e-04
  -8.9695446e-04
  -9.0084127e-04
  -9.0396650e-04
  -9.0652190e-04
  -9.0865162e-04
  -9.1044680e-04
  -9.1193869e-04
  -9.1310283e-04
  -9.1388074e-04
  -9.1417993e-04
  -9.1389298e-04
  -9.1290563e-04
  -9.1111318e-04
  -9.0843675e-04
  -9.0485049e-04
  -9.0037752e-04
  -8.9509401e-04
  -8.8911827e-04
  -8.8259717e-04
  -8.7567761e-04
  -8.6847789e-04
  -8.6106737e-04
  -8.5345966e-04
  -8.4561122e-04
  -8.3744456e-04
  -8.2890254e-04
  -8.1998653e-04
  -8.1077948e-04
  -8.0145955e-04
  -7.9229194e-04
  -7.8359081e-04
  -7.7569750e-04
  -7.6896153e-04
  -7.6372154e-04
  -7.6029575e-04
  -7.5897793e-04
  -7.6001152e-04
  -7.6357602e-04
  -7.6978432e-04
  -7.7867041e-04
  -7.9019214e-04
  -8.0425023e-04
  -8.2070460e-04
  -8.3937845e-04
  -8.6007595e-04
  -8.8259037e-04
  -9.0671774e-04
  -9.3225268e-04
  -9.5898983e-04
  -9.8672386e-04
  -1.0152535e-03
  -1.0443815e-03
  -1.0739283e-03
  -1.1037390e-03
  -1.1336953e-03
  -1.1637100e-03
  -1.1937152e-03
  -1.2236510e-03
  -1.2534699e-03
  -1.2831092e-03
  -1.3124942e-03
  -1.3415352e-03
  -1.3701287e-03
  -1.3981524e-03
  -1.4254975e-03
  -1.4520783e-03
  -1.4778526e-03
  -1.5028245e-03
  -1.5270470e-03
  -1.5506059e-03
  -1.5735991e-03
  -1.5961135e-03
  -1.6182104e-03
  -1.6399034e-03
  -1.6611354e-03
  -1.6817798e-03
  -1.7016396e-03
  -1.7204535e-03
  -1.7379143e-03
  -1.7536900e-03
  -1.7674190e-03
  -1.7787217e-03
  -1.7872175e-03
  -1.7925364e-03
  -1.7943411e-03
  -1.7923786e-03
  -1.7864954e-03
  -1.7766355e-03
  -1.7628440e-03
  -1.7452500e-03
  -1.7240289e-03
  -1.6993997e-03
  -1.6716249e-03
  -1.6409914e-03
  -1.6077984e-03
  -1.5723438e-03
  -1.5348968e-03
  -1.4956791e-03
  -1.4548635e-03
  -1.4125696e-03
  -1.3688762e-03
  -1.3238365e-03
  -1.2774911e-03
  -1.2298647e-03
  -1.1809885e-03
  -1.1309114e-03
  -1.0797069e-03
  -1.0274756e-03
  -9.7438206e-04
  -9.2064799e-04
  -8.6654944e-04
  -8.1239785e-04
  -7.5851282e-04
  -7.0516362e-04
  -6.5254881e-04
  -6.0077310e-04
  -5.4985826e-04
  -4.9976621e-04
  -4.5043983e-04
  -4.0182743e-04
  -3.5390590e-04
  -3.0668476e-04
  -2.6021296e-04
  -2.1457348e-04
  -1.6986285e-04
  -1.2617902e-04
  -8.3617158e-05
  -4.2258880e-05
  -2.1762616e-06
   3.6531420e-05
   7.3722726e-05
   1.0921950e-04
   1.4281639e-04
   1.7431075e-04
   2.0356658e-04
   2.3054038e-04
   2.5527837e-04
   2.7790840e-04
   2.9861950e-04
   3.1761702e-04
   3.3511721e-04
   3.5136215e-04
   3.6662245e-04
   3.8119597e-04
   3.9540910e-04
   4.0959230e-04
   4.2403799e-04
   4.3897190e-04
   4.5453140e-04
   4.7076681e-04
   4.8764822e-04
   5.0509129e-04
   5.2298451e-04
   5.4122453e-04
   5.5972431e-04
   5.7843352e-04
   5.9735897e-04
   6.1658905e-04
   6.3629376e-04
   6.5673015e-04
   6.7821779e-04
   7.0109397e-04
   7.2565653e-04
   7.5213665e-04
   7.8067986e-04
   8.1136096e-04
   8.4420849e-04
   8.7923880e-04
   9.1646274e-04
   9.5588441e-04
   9.9748340e-04
   1.0412121e-03
   1.0869822e-03
   1.1346589e-03
   1.1840628e-03
   1.2349844e-03
   1.2871845e-03
   1.3404126e-03
   1.3944473e-03
   1.4491265e-03
   1.5043552e-03
   1.5601061e-03
   1.6163956e-03
   1.6732250e-03
   1.7305426e-03
   1.7882383e-03
   1.8461488e-03
   1.9040784e-03
   1.9618517e-03
   2.0193365e-03
   2.0764230e-03
   2.1330035e-03
   2.1889570e-03
   2.2441204e-03
   2.2982802e-03
   2.3512146e-03
   2.4027319e-03
   2.4526975e-03
   2.5010460e-03
   2.5477980e-03
   2.5930376e-03
   2.6368792e-03
   2.6794479e-03
   2.7208728e-03
   2.7612519e-03
   2.8006219e-03
   2.8389488e-03
   2.8761129e-03
   2.9119007e-03
   2.9460307e-03
   2.9781969e-03
   3.0081041e-03
   3.0354955e-03
   3.0601682e-03
   3.0819659e-03
   3.1007689e-03
   3.1164780e-03
   3.1290143e-03
   3.1383247e-03
   3.1444093e-03
   3.1473237e-03
   3.1471972e-03
   3.1442297e-03
   3.1386906e-03
   3.1308911e-03
   3.1211822e-03
   3.1099243e-03
   3.0974588e-03
   3.0840725e-03
   3.0699831e-03
   3.0553185e-03
   3.0401275e-03
   3.0244184e-03
   3.0081953e-03
   2.9914771e-03
   2.9743169e-03
   2.9568044e-03
   2.9390309e-03
   2.9210683e-03
   2.9029820e-03
   2.8848303e-03
   2.8666638e-03
   2.8485448e-03
   2.8305604e-03
   2.8127937e-03
   2.7953112e-03
   2.7781659e-03
   2.7613988e-03
   2.7450246e-03
   2.7290436e-03
   2.7134473e-03
   2.6982033e-03
   2.6832517e-03
   2.6685354e-03
   2.6540299e-03
   2.6397556e-03
   2.6258063e-03
   2.6123561e-03
   2.5996403e-03
   2.5879241e-03
   2.5774945e-03
   2.5686424e-03
   2.5616426e-03
   2.5567412e-03
   2.5541491e-03
   2.5540267e-03
   2.5564787e-03
   2.5615650e-03
   2.5692897e-03
   2.5796011e-03
   2.5923848e-03
   2.6074629e-03
   2.6245850e-03
   2.6434629e-03
   2.6637878e-03
   2.6852713e-03
   2.7076701e-03
   2.7308074e-03
   2.7545649e-03
   2.7788854e-03
   2.8037580e-03
   2.8292018e-03
   2.8552522e-03
   2.8819581e-03
   2.9093643e-03
   2.9374873e-03
   2.9663080e-03
   2.9957624e-03
   3.0257267e-03
   3.0560325e-03
   3.0864933e-03
   3.1169228e-03
   3.1471591e-03
   3.1770963e-03
   3.2066799e-03
   3.2358854e-03
   3.2646952e-03
   3.2930766e-03
   3.3209629e-03
   3.3482563e-03
   3.3748575e-03
   3.4006862e-03
   3.4256866e-03
   3.4498208e-03
   3.4730587e-03
   3.4953501e-03
   3.5166106e-03
   3.5367165e-03
   3.5555046e-03
   3.5727655e-03
   3.5882543e-03
   3.6017140e-03
   3.6129106e-03
   3.6216635e-03
   3.6278786e-03
   3.6315546e-03
   3.6327650e-03
   3.6316389e-03
   3.6283491e-03
   3.6231050e-03
   3.6161610e-03
   3.6078162e-03
   3.5983793e-03
   3.5881319e-03
   3.5772779e-03
   3.5659125e-03
   3.5540263e-03
   3.5415513e-03
   3.5284003e-03
   3.5145095e-03
   3.4998516e-03
   3.4844213e-03
   3.4681968e-03
   3.4511250e-03
   3.4331257e-03
   3.4141132e-03
   3.3940291e-03
   3.3728828e-03
   3.3507614e-03
   3.3278240e-03
   3.3042773e-03
   3.2803390e-03
   3.2562008e-03
   3.2320177e-03
   3.2079080e-03
   3.1839764e-03
   3.1603496e-03
   3.1371987e-03
   3.1147427e-03
   3.0932224e-03
   3.0728595e-03
   3.0538144e-03
   3.0361591e-03
   3.0198761e-03
   3.0048851e-03
   2.9910731e-03
   2.9783329e-03
   2.9666044e-03
   2.9558851e-03
   2.9462156e-03
   2.9376655e-03
   2.9302917e-03
   2.9240929e-03
   2.9189930e-03
   2.9148559e-03
   2.9114995e-03
   2.9087238e-03
   2.9063302e-03
   2.9041135e-03
   2.9018301e-03
   2.8991985e-03
   2.8959182e-03
   2.8916969e-03
   2.8863018e-03
   2.8796080e-03
   2.8715869e-03
   2.8622710e-03
   2.8517298e-03
   2.8400259e-03
   2.8271945e-03
   2.8132710e-03
   2.7983276e-03
   2.7824757e-03
   2.7658799e-03
   2.7487469e-03
   2.7312930e-03
   2.7136989e-03
   2.6960913e-03
   2.6785149e-03
   2.6609332e-03
   2.6432344e-03
   2.6252501e-03
   2.6067748e-03
   2.5875909e-03
   2.5674605e-03
   2.5461198e-03
   2.5232789e-03
   2.4986226e-03
   2.4718283e-03
   2.4426160e-03
   2.4107898e-03
   2.3762803e-03
   2.3391611e-03
   2.2996334e-03
   2.2579922e-03
   2.2145804e-03
   2.1697215e-03
   2.1236958e-03
   2.0767412e-03
   2.0290536e-03
   1.9808179e-03
   1.9322517e-03
   1.8836040e-03
   1.8351262e-03
   1.7870592e-03
   1.7396109e-03
   1.6929474e-03
   1.6472208e-03
   1.6026204e-03
   1.5593908e-03
   1.5178339e-03
   1.4782967e-03
   1.4411258e-03
   1.4066136e-03
   1.3749941e-03
   1.3464387e-03
   1.3210411e-03
   1.2988381e-03
   1.2798270e-03
   1.2639479e-03
   1.2510852e-03
   1.2411003e-03
   1.2338257e-03
   1.2290767e-03
   1.2266709e-03
   1.2264411e-03
   1.2282308e-03
   1.2319231e-03
   1.2374501e-03
   1.2448035e-03
   1.2540459e-03
   1.2653038e-03
   1.2787458e-03
   1.2945773e-03
   1.3130254e-03
   1.3343240e-03
   1.3587193e-03
   1.3864683e-03
   1.4178185e-03
   1.4529956e-03
   1.4921684e-03
   1.5354130e-03
   1.5826926e-03
   1.6338550e-03
   1.6886417e-03
   1.7467386e-03
   1.8078138e-03
   1.8715437e-03
   1.9376305e-03
   2.0057912e-03
   2.0757280e-03
   2.1471200e-03
   2.2196272e-03
   2.2929001e-03
   2.3665959e-03
   2.4403856e-03
   2.5139400e-03
   2.5869096e-03
   2.6589082e-03
   2.7295127e-03
   2.7982800e-03
   2.8647802e-03
   2.9286311e-03
   2.9895092e-03
   3.0471559e-03
   3.1013864e-03
   3.1520714e-03
   3.1991252e-03
   3.2425058e-03
   3.2822090e-03
   3.3182498e-03
   3.3506757e-03
   3.3795589e-03
   3.4049932e-03
   3.4270983e-03
   3.4460210e-03
   3.4619028e-03
   3.4748675e-03
   3.4850156e-03
   3.4924058e-03
   3.4970555e-03
   3.4989595e-03
   3.4981054e-03
   3.4944729e-03
   3.4880375e-03
   3.4787543e-03
   3.4665458e-03
   3.4512868e-03
   3.4328034e-03
   3.4108914e-03
   3.3853470e-03
   3.3559918e-03
   3.3227050e-03
   3.2854403e-03
   3.2442099e-03
   3.1990640e-03
   3.1500681e-03
   3.0972792e-03
   3.0407477e-03
   2.9805442e-03
   2.9167898e-03
   2.8496926e-03
   2.7795654e-03
   2.7068174e-03
   2.6319289e-03
   2.5554193e-03
   2.4778108e-03
   2.3996067e-03
   2.3212733e-03
   2.2432324e-03
   2.1658551e-03
   2.0894597e-03
   2.0143087e-03
   1.9406210e-03
   1.8685776e-03
   1.7983361e-03
   1.7300353e-03
   1.6638071e-03
   1.5997658e-03
   1.5380038e-03
   1.4785632e-03
   1.4214346e-03
   1.3665405e-03
   1.3137353e-03
   1.2628177e-03
   1.2135811e-03
   1.1658377e-03
   1.1194326e-03
   1.0742664e-03
   1.0302969e-03
   9.8751341e-04
   9.4591441e-04
   9.0552036e-04
   8.6636797e-04
   8.2851163e-04
   7.9202071e-04
   7.5698905e-04
   7.2352136e-04
   6.9172509e-04
   6.6171174e-04
   6.3361053e-04
   6.0756016e-04
   5.8371567e-04
   5.6225659e-04
   5.4338010e-04
   5.2729972e-04
   5.1426026e-04
   5.0451738e-04
   4.9830092e-04
   4.9577680e-04
   4.9699670e-04
   5.0185454e-04
   5.1009329e-04
   5.2135254e-04
   5.3523247e-04
   5.5135229e-04
   5.6939511e-04
   5.8912566e-04
   6.1036307e-04
   6.3294278e-04
   6.5669479e-04
   6.8091463e-04
   7.0640061e-04
