# Supplementary material for: Fully implanted battery-free high power platform for chronic spinal and muscular functional electrical stimulation
Source: Nat Commun. 2023 Nov 30;14:7887. doi: 10.1038/s41467-023-43669-2 (PMC10689769; doi:10.1038/s41467-023-43669-2)
Supplement: Supplementary file 4 — Source Data [file 41467_2023_43669_MOESM4_ESM.zip › Source Data/Fig SI 16/TT2.dat]

0	0.39925
4e-09	0.452583333333333
8e-09	0.39925
1.2e-08	0.307821428571429
1.6e-08	0.203694444444444
2e-08	0.108340909090909
2.4e-08	0.0361730769230769
2.8e-08	-0.00608333333333337
3.2e-08	-0.000750000000000034
3.6e-08	0.0203026315789473
4e-08	0.0563928571428571
4.4e-08	0.07925
4.8e-08	0.08245
5.2e-08	0.0614722222222222
5.6e-08	0.0406293103448276
6e-08	0.00957258064516127
6.4e-08	-0.0104469696969697
6.8e-08	-0.0121785714285715
7.2e-08	-0.00291216216216218
7.6e-08	0.0177115384615384
8e-08	0.0343719512195122
8.4e-08	0.0401802325581395
8.8e-08	0.0348055555555555
9.2e-08	0.0230797872340425
9.6e-08	0.00414795918367347
1e-07	-0.0105459183673469
1.04e-07	-0.0268724489795918
1.08e-07	-0.0415663265306122
1.12e-07	-0.0513622448979592
1.16e-07	-0.0562602040816327
1.2e-07	-0.0546275510204082
1.24e-07	-0.0497295918367347
1.28e-07	-0.0399336734693878
1.32e-07	-0.0268724489795918
1.36e-07	-0.0121785714285714
1.4e-07	-0.000749999999999996
1.44e-07	0.00904591836734694
1.48e-07	0.0172091836734694
1.52e-07	0.0221071428571429
1.56e-07	0.0221071428571429
1.6e-07	0.0155765306122449
1.64e-07	0.00904591836734694
1.68e-07	-0.00401530612244898
1.72e-07	-0.0154438775510204
1.76e-07	-0.0285051020408163
1.8e-07	-0.0415663265306122
1.84e-07	-0.0497295918367347
1.88e-07	-0.0529948979591837
1.92e-07	-0.0546275510204082
1.96e-07	-0.0497295918367347
2e-07	-0.0383010204081633
2.04e-07	-0.0252397959183673
2.08e-07	-0.0154438775510204
2.12e-07	-0.000749999999999994
2.16e-07	0.0123112244897959
2.2e-07	0.0237397959183673
2.24e-07	0.0319030612244898
2.28e-07	0.0319030612244898
2.32e-07	0.0270051020408163
2.36e-07	0.0188418367346939
2.4e-07	0.00741326530612245
2.44e-07	-0.00564795918367346
2.48e-07	-0.0236071428571429
2.52e-07	-0.0366683673469388
2.56e-07	-0.0464642857142857
2.6e-07	-0.0546275510204082
2.64e-07	-0.0562602040816327
2.68e-07	-0.0529948979591837
2.72e-07	-0.0431989795918367
2.76e-07	-0.0334030612244898
2.8e-07	-0.0203418367346939
2.84e-07	-0.00564795918367346
2.88e-07	0.00741326530612245
2.92e-07	0.0204744897959184
2.96e-07	0.0270051020408163
3e-07	0.0335357142857143
3.04e-07	0.0319030612244898
3.08e-07	0.0270051020408163
3.12e-07	0.0188418367346939
3.16e-07	0.00578061224489796
3.2e-07	-0.00564795918367346
3.24e-07	-0.0219744897959184
3.28e-07	-0.0334030612244898
3.32e-07	-0.0431989795918367
3.36e-07	-0.0464642857142857
3.4e-07	-0.0431989795918367
3.44e-07	-0.0383010204081633
3.48e-07	-0.0268724489795918
3.52e-07	-0.0154438775510204
3.56e-07	-0.000749999999999996
3.6e-07	0.0123112244897959
3.64e-07	0.0253724489795918
3.68e-07	0.0335357142857143
3.72e-07	0.0400663265306122
3.76e-07	0.0400663265306122
3.8e-07	0.0335357142857143
3.84e-07	0.0253724489795918
3.88e-07	0.0172091836734694
3.92e-07	0.00251530612244898
3.96e-07	-0.0105459183673469
4e-07	-0.0236071428571429
4.04e-07	-0.0317704081632653
4.08e-07	-0.0399336734693877
4.12e-07	-0.0431989795918367
4.16e-07	-0.0383010204081633
4.2e-07	-0.0317704081632653
4.24e-07	-0.0187091836734694
4.28e-07	-0.00238265306122448
4.32e-07	0.0139438775510204
4.36e-07	0.0286377551020408
4.4e-07	0.0416989795918367
4.44e-07	0.0514948979591837
4.48e-07	0.0531275510204081
4.52e-07	0.0531275510204081
4.56e-07	0.0482295918367347
4.6e-07	0.0384336734693877
4.64e-07	0.0270051020408163
4.68e-07	0.0106785714285714
4.72e-07	-0.00401530612244898
4.76e-07	-0.0170765306122449
4.8e-07	-0.0268724489795918
4.84e-07	-0.0301377551020408
4.88e-07	-0.0285051020408163
4.92e-07	-0.0219744897959184
4.96e-07	-0.0138112244897959
5e-07	0.00251530612244898
5.04e-07	0.0172091836734694
5.08e-07	0.0319030612244898
5.12e-07	0.0449642857142857
5.16e-07	0.0531275510204082
5.2e-07	0.0596581632653061
5.24e-07	0.0612908163265306
5.28e-07	0.0563928571428571
5.32e-07	0.0465969387755102
5.36e-07	0.0319030612244898
5.4e-07	0.0188418367346939
5.44e-07	0.00251530612244897
5.48e-07	-0.00728061224489797
5.52e-07	-0.0187091836734694
5.56e-07	-0.0252397959183674
5.6e-07	-0.0252397959183673
5.64e-07	-0.0219744897959184
5.68e-07	-0.0138112244897959
5.72e-07	-0.00238265306122449
5.76e-07	0.0123112244897959
5.8e-07	0.0270051020408163
5.84e-07	0.0384336734693877
5.88e-07	0.0498622448979592
5.92e-07	0.0531275510204082
5.96e-07	0.0547602040816327
6e-07	0.0514948979591837
6.04e-07	0.0449642857142857
6.08e-07	0.0351683673469388
6.12e-07	0.0204744897959184
6.16e-07	0.00578061224489795
6.2e-07	-0.00891326530612245
6.24e-07	-0.0236071428571429
6.28e-07	-0.0317704081632653
6.32e-07	-0.0350357142857143
6.36e-07	-0.0350357142857143
6.4e-07	-0.0285051020408163
6.44e-07	-0.0170765306122449
6.48e-07	-0.00401530612244898
6.52e-07	0.00904591836734693
6.56e-07	0.0221071428571429
6.6e-07	0.0319030612244898
6.64e-07	0.0384336734693878
6.68e-07	0.0449642857142857
6.72e-07	0.0433316326530612
6.76e-07	0.0368010204081633
6.8e-07	0.0286377551020408
6.84e-07	0.0139438775510204
6.88e-07	-0.00238265306122448
6.92e-07	-0.0187091836734694
6.96e-07	-0.0334030612244898
7e-07	-0.0431989795918367
7.04e-07	-0.0480969387755102
7.08e-07	-0.0480969387755102
7.12e-07	-0.0448316326530612
7.16e-07	-0.0350357142857143
7.2e-07	-0.0268724489795918
7.24e-07	-0.0138112244897959
7.28e-07	0.000882653061224496
7.32e-07	0.0139438775510204
7.36e-07	0.0237397959183673
7.4e-07	0.0286377551020408
7.44e-07	0.0286377551020408
7.48e-07	0.0270051020408163
7.52e-07	0.0188418367346939
7.56e-07	0.00741326530612246
7.6e-07	-0.00564795918367347
7.64e-07	-0.0187091836734694
7.68e-07	-0.0317704081632653
7.72e-07	-0.0415663265306122
7.76e-07	-0.0497295918367347
7.8e-07	-0.0497295918367347
7.84e-07	-0.0480969387755102
7.88e-07	-0.0383010204081633
7.92e-07	-0.0285051020408163
7.96e-07	-0.0138112244897959
8e-07	-0.000749999999999996
8.04e-07	0.0139438775510204
8.08e-07	0.0253724489795918
8.12e-07	0.0335357142857143
8.16e-07	0.0368010204081633
8.2e-07	0.0368010204081633
8.24e-07	0.0302704081632653
8.28e-07	0.0188418367346939
8.32e-07	0.00741326530612245
8.36e-07	-0.00728061224489796
8.4e-07	-0.0219744897959184
8.44e-07	-0.0366683673469388
8.48e-07	-0.0464642857142857
8.52e-07	-0.0497295918367347
8.56e-07	-0.0497295918367347
8.6e-07	-0.0431989795918367
8.64e-07	-0.0383010204081633
8.68e-07	-0.0236071428571429
8.72e-07	-0.00564795918367347
8.76e-07	0.00741326530612245
8.8e-07	0.0221071428571429
8.84e-07	0.0319030612244898
8.88e-07	0.0384336734693878
8.92e-07	0.0400663265306122
8.96e-07	0.0368010204081633
9e-07	0.0270051020408163
9.04e-07	0.0123112244897959
9.08e-07	0.000882653061224484
9.12e-07	-0.0138112244897959
9.16e-07	-0.0252397959183673
9.2e-07	-0.0350357142857143
9.24e-07	-0.0383010204081633
9.28e-07	-0.0399336734693878
9.32e-07	-0.0350357142857143
9.36e-07	-0.0285051020408163
9.4e-07	-0.0187091836734694
9.44e-07	-0.00728061224489795
9.48e-07	0.00741326530612246
9.52e-07	0.0221071428571429
9.56e-07	0.0335357142857143
9.6e-07	0.0368010204081633
9.64e-07	0.0384336734693878
9.68e-07	0.0335357142857143
9.72e-07	0.0270051020408163
9.76e-07	0.0123112244897959
9.8e-07	-0.000749999999999996
9.84e-07	-0.0154438775510204
9.88e-07	-0.0285051020408163
9.92e-07	-0.0415663265306122
9.96e-07	-0.0497295918367347
1e-06	-0.0529948979591837
1.004e-06	-0.0529948979591837
1.008e-06	-0.0448316326530612
1.012e-06	-0.0334030612244898
1.016e-06	-0.0203418367346939
1.02e-06	-0.00401530612244898
1.024e-06	0.0106785714285714
1.028e-06	0.0237397959183673
1.032e-06	0.0319030612244898
1.036e-06	0.0384336734693878
1.04e-06	0.0400663265306122
1.044e-06	0.0351683673469388
1.048e-06	0.0253724489795918
1.052e-06	0.0139438775510204
1.056e-06	-0.000750000000000001
1.06e-06	-0.0121785714285714
1.064e-06	-0.0268724489795918
1.068e-06	-0.0366683673469388
1.072e-06	-0.0431989795918367
1.076e-06	-0.0448316326530612
1.08e-06	-0.0399336734693878
1.084e-06	-0.0317704081632653
1.088e-06	-0.0203418367346939
1.092e-06	-0.00564795918367348
1.096e-06	0.0106785714285714
1.1e-06	0.0221071428571429
1.104e-06	0.0319030612244898
1.108e-06	0.0384336734693878
1.112e-06	0.0433316326530612
1.116e-06	0.0433316326530612
1.12e-06	0.0319030612244898
1.124e-06	0.0221071428571429
1.128e-06	0.00578061224489796
1.132e-06	-0.00564795918367347
1.136e-06	-0.0170765306122449
1.14e-06	-0.0252397959183673
1.144e-06	-0.0334030612244898
1.148e-06	-0.0366683673469388
1.152e-06	-0.0334030612244898
1.156e-06	-0.0252397959183673
1.16e-06	-0.0138112244897959
1.164e-06	0.00251530612244898
1.168e-06	0.0155765306122449
1.172e-06	0.0319030612244898
1.176e-06	0.0449642857142857
1.18e-06	0.0531275510204082
1.184e-06	0.0580255102040816
1.188e-06	0.0563928571428571
1.192e-06	0.0514948979591837
1.196e-06	0.0400663265306122
1.2e-06	0.0286377551020408
1.204e-06	0.0123112244897959
1.208e-06	-0.000750000000000004
1.212e-06	-0.0138112244897959
1.216e-06	-0.0268724489795918
1.22e-06	-0.0334030612244898
1.224e-06	-0.0350357142857143
1.228e-06	-0.0301377551020408
1.232e-06	-0.0236071428571429
1.236e-06	-0.0105459183673469
1.24e-06	0.00578061224489796
1.244e-06	0.0204744897959184
1.248e-06	0.0319030612244898
1.252e-06	0.0433316326530612
1.256e-06	0.0465969387755102
1.26e-06	0.0498622448979592
1.264e-06	0.0449642857142857
1.268e-06	0.0384336734693878
1.272e-06	0.0253724489795918
1.276e-06	0.0123112244897959
1.28e-06	-0.000750000000000004
1.284e-06	-0.0138112244897959
1.288e-06	-0.0268724489795918
1.292e-06	-0.0350357142857143
1.296e-06	-0.0334030612244898
1.3e-06	-0.0317704081632653
1.304e-06	-0.0236071428571429
1.308e-06	-0.0154438775510204
1.312e-06	-0.00401530612244898
1.316e-06	0.0123112244897959
1.32e-06	0.0237397959183674
1.324e-06	0.0351683673469388
1.328e-06	0.0416989795918367
1.332e-06	0.0449642857142857
1.336e-06	0.0433316326530612
1.34e-06	0.0368010204081633
1.344e-06	0.0270051020408163
1.348e-06	0.0139438775510204
1.352e-06	0.000882653061224487
1.356e-06	-0.0121785714285714
1.36e-06	-0.0268724489795918
1.364e-06	-0.0350357142857143
1.368e-06	-0.0415663265306122
1.372e-06	-0.0431989795918367
1.376e-06	-0.0383010204081632
1.38e-06	-0.0285051020408163
1.384e-06	-0.0170765306122449
1.388e-06	-0.00238265306122448
1.392e-06	0.0123112244897959
1.396e-06	0.0270051020408163
1.4e-06	0.0384336734693878
1.404e-06	0.0416989795918367
1.408e-06	0.0433316326530612
1.412e-06	0.0416989795918367
1.416e-06	0.0335357142857143
1.42e-06	0.0237397959183674
1.424e-06	0.0106785714285714
1.428e-06	-0.00238265306122449
1.432e-06	-0.0187091836734694
1.436e-06	-0.0317704081632653
1.44e-06	-0.0399336734693877
1.444e-06	-0.0415663265306122
1.448e-06	-0.0366683673469388
1.452e-06	-0.0252397959183673
1.456e-06	-0.0170765306122449
1.46e-06	-0.00401530612244896
1.464e-06	0.00904591836734694
1.468e-06	0.0237397959183673
1.472e-06	0.0351683673469388
1.476e-06	0.0400663265306123
1.48e-06	0.0416989795918367
1.484e-06	0.0416989795918367
1.488e-06	0.0368010204081633
1.492e-06	0.0253724489795918
1.496e-06	0.0123112244897959
1.5e-06	-0.00401530612244898
1.504e-06	-0.0187091836734694
1.508e-06	-0.0285051020408163
1.512e-06	-0.0366683673469388
1.516e-06	-0.0383010204081633
1.52e-06	-0.0366683673469388
1.524e-06	-0.0301377551020408
1.528e-06	-0.0236071428571429
1.532e-06	-0.0138112244897959
1.536e-06	0.000882653061224495
1.54e-06	0.0139438775510204
1.544e-06	0.0237397959183673
1.548e-06	0.0302704081632653
1.552e-06	0.0335357142857143
1.556e-06	0.0368010204081633
1.56e-06	0.0335357142857143
1.564e-06	0.0270051020408163
1.568e-06	0.0155765306122449
1.572e-06	0.000882653061224484
1.576e-06	-0.0154438775510204
1.58e-06	-0.0268724489795918
1.584e-06	-0.0383010204081633
1.588e-06	-0.0431989795918367
1.592e-06	-0.0480969387755102
1.596e-06	-0.0480969387755102
1.6e-06	-0.0383010204081633
1.604e-06	-0.0268724489795918
1.608e-06	-0.0138112244897959
1.612e-06	0.000882653061224494
1.616e-06	0.0123112244897959
1.62e-06	0.0221071428571429
1.624e-06	0.0270051020408163
1.628e-06	0.0319030612244898
1.632e-06	0.0286377551020408
1.636e-06	0.0221071428571429
1.64e-06	0.0123112244897959
1.644e-06	-0.000749999999999998
1.648e-06	-0.0170765306122449
1.652e-06	-0.0301377551020408
1.656e-06	-0.0431989795918367
1.66e-06	-0.0480969387755102
1.664e-06	-0.0513622448979592
1.668e-06	-0.0497295918367347
1.672e-06	-0.0431989795918368
1.676e-06	-0.0301377551020408
1.68e-06	-0.0187091836734694
1.684e-06	-0.00728061224489795
1.688e-06	0.00578061224489796
1.692e-06	0.0172091836734694
1.696e-06	0.0270051020408163
1.7e-06	0.0335357142857143
1.704e-06	0.0302704081632653
1.708e-06	0.0237397959183673
1.712e-06	0.0155765306122449
1.716e-06	0.00414795918367347
1.72e-06	-0.0105459183673469
1.724e-06	-0.0219744897959184
1.728e-06	-0.0334030612244898
1.732e-06	-0.0448316326530612
1.736e-06	-0.0497295918367347
1.74e-06	-0.0480969387755102
1.744e-06	-0.0415663265306122
1.748e-06	-0.0334030612244898
1.752e-06	-0.0252397959183674
1.756e-06	-0.010545918367347
1.76e-06	0.00251530612244897
1.764e-06	0.0155765306122449
1.768e-06	0.0253724489795918
1.772e-06	0.0335357142857143
1.776e-06	0.0351683673469388
1.78e-06	0.0319030612244898
1.784e-06	0.0237397959183673
1.788e-06	0.0139438775510204
1.792e-06	0.000882653061224491
1.796e-06	-0.0138112244897959
1.8e-06	-0.0268724489795918
1.804e-06	-0.0383010204081633
1.808e-06	-0.0431989795918367
1.812e-06	-0.0464642857142857
1.816e-06	-0.0448316326530612
1.82e-06	-0.0366683673469388
1.824e-06	-0.0268724489795918
1.828e-06	-0.0105459183673469
1.832e-06	0.00251530612244898
1.836e-06	0.0155765306122449
1.84e-06	0.0237397959183673
1.844e-06	0.0319030612244898
1.848e-06	0.0351683673469388
1.852e-06	0.0368010204081632
1.856e-06	0.0286377551020408
1.86e-06	0.0188418367346939
1.864e-06	0.00578061224489795
1.868e-06	-0.00728061224489796
1.872e-06	-0.0219744897959184
1.876e-06	-0.0350357142857143
1.88e-06	-0.0415663265306122
1.884e-06	-0.0448316326530612
1.888e-06	-0.0464642857142857
1.892e-06	-0.0399336734693877
1.896e-06	-0.0334030612244898
1.9e-06	-0.0203418367346939
1.904e-06	-0.00728061224489795
1.908e-06	0.00414795918367346
1.912e-06	0.0172091836734694
1.916e-06	0.0270051020408163
1.92e-06	0.0319030612244898
1.924e-06	0.0319030612244898
1.928e-06	0.0286377551020408
1.932e-06	0.0204744897959184
1.936e-06	0.00904591836734694
1.94e-06	-0.00401530612244898
1.944e-06	-0.0170765306122449
1.948e-06	-0.0285051020408163
1.952e-06	-0.0415663265306122
1.956e-06	-0.0480969387755102
1.96e-06	-0.0497295918367347
1.964e-06	-0.0480969387755102
1.968e-06	-0.0431989795918367
1.972e-06	-0.0317704081632653
1.976e-06	-0.0187091836734694
1.98e-06	-0.00564795918367347
1.984e-06	0.00741326530612244
1.988e-06	0.0204744897959184
1.992e-06	0.0270051020408163
1.996e-06	0.0319030612244898
2e-06	0.0302704081632653
2.004e-06	0.0221071428571429
2.008e-06	0.0139438775510204
2.012e-06	0.00251530612244898
2.016e-06	-0.0138112244897959
2.02e-06	-0.0285051020408163
2.024e-06	-0.0431989795918367
2.028e-06	-0.0497295918367347
2.032e-06	-0.0529948979591837
2.036e-06	-0.0497295918367347
2.04e-06	-0.0448316326530612
2.044e-06	-0.0366683673469388
2.048e-06	-0.0252397959183674
2.052e-06	-0.0105459183673469
2.056e-06	0.00414795918367346
2.06e-06	0.0172091836734694
2.064e-06	0.0253724489795918
2.068e-06	0.0286377551020408
2.072e-06	0.0286377551020408
2.076e-06	0.0221071428571429
2.08e-06	0.0139438775510204
2.084e-06	0.00414795918367348
2.088e-06	-0.0121785714285714
2.092e-06	-0.0236071428571429
2.096e-06	-0.0366683673469388
2.1e-06	-0.0448316326530612
2.104e-06	-0.0497295918367347
2.108e-06	-0.0513622448979592
2.112e-06	-0.0497295918367347
2.116e-06	-0.0415663265306122
2.12e-06	-0.0285051020408163
2.124e-06	-0.0121785714285714
2.128e-06	0.00088265306122449
2.132e-06	0.0139438775510204
2.136e-06	0.0221071428571429
2.14e-06	0.0286377551020408
2.144e-06	0.0302704081632653
2.148e-06	0.0302704081632653
2.152e-06	0.0237397959183673
2.156e-06	0.0123112244897959
2.16e-06	0.000882653061224484
2.164e-06	-0.0121785714285714
2.168e-06	-0.0252397959183673
2.172e-06	-0.0350357142857143
2.176e-06	-0.0431989795918367
2.18e-06	-0.0464642857142857
2.184e-06	-0.0448316326530612
2.188e-06	-0.0399336734693878
2.192e-06	-0.0317704081632653
2.196e-06	-0.0187091836734694
2.2e-06	-0.00564795918367347
2.204e-06	0.00578061224489796
2.208e-06	0.0172091836734694
2.212e-06	0.0270051020408163
2.216e-06	0.0319030612244898
2.22e-06	0.0335357142857143
2.224e-06	0.0270051020408163
2.228e-06	0.0172091836734694
2.232e-06	0.00251530612244898
2.236e-06	-0.0105459183673469
2.24e-06	-0.0203418367346939
2.244e-06	-0.0334030612244898
2.248e-06	-0.0448316326530612
2.252e-06	-0.0513622448979592
2.256e-06	-0.0529948979591837
2.26e-06	-0.0480969387755102
2.264e-06	-0.0383010204081633
2.268e-06	-0.0252397959183673
2.272e-06	-0.00891326530612244
2.276e-06	0.00578061224489796
2.28e-06	0.0204744897959184
2.284e-06	0.0319030612244898
2.288e-06	0.0368010204081633
2.292e-06	0.0400663265306122
2.296e-06	0.0368010204081633
2.3e-06	0.0302704081632653
2.304e-06	0.0188418367346939
2.308e-06	0.00741326530612245
2.312e-06	-0.00728061224489796
2.316e-06	-0.0203418367346939
2.32e-06	-0.0317704081632653
2.324e-06	-0.0383010204081633
2.328e-06	-0.0431989795918367
2.332e-06	-0.0399336734693877
2.336e-06	-0.0350357142857143
2.34e-06	-0.0252397959183673
2.344e-06	-0.0154438775510204
2.348e-06	-0.00238265306122449
2.352e-06	0.0123112244897959
2.356e-06	0.0237397959183674
2.36e-06	0.0319030612244898
2.364e-06	0.0351683673469388
2.368e-06	0.0319030612244898
2.372e-06	0.0270051020408163
2.376e-06	0.0172091836734694
2.38e-06	0.00414795918367346
2.384e-06	-0.00728061224489796
2.388e-06	-0.0203418367346939
2.392e-06	-0.0317704081632653
2.396e-06	-0.0415663265306122
2.4e-06	-0.0448316326530612
2.404e-06	-0.0448316326530612
2.408e-06	-0.0383010204081633
2.412e-06	-0.0285051020408163
2.416e-06	-0.0170765306122449
2.42e-06	-0.00401530612244898
2.424e-06	0.0106785714285714
2.428e-06	0.0237397959183673
2.432e-06	0.0351683673469388
2.436e-06	0.0384336734693878
2.44e-06	0.0400663265306122
2.444e-06	0.0400663265306122
2.448e-06	0.0335357142857143
2.452e-06	0.0221071428571429
2.456e-06	0.00904591836734694
2.46e-06	-0.00564795918367348
2.464e-06	-0.0203418367346939
2.468e-06	-0.0301377551020408
2.472e-06	-0.0383010204081633
2.476e-06	-0.0431989795918367
2.48e-06	-0.0431989795918367
2.484e-06	-0.0383010204081633
2.488e-06	-0.0285051020408163
2.492e-06	-0.0170765306122449
2.496e-06	-0.00401530612244897
2.5e-06	0.0123112244897959
2.504e-06	0.0237397959183673
2.508e-06	0.0335357142857143
2.512e-06	0.0368010204081633
2.516e-06	0.0335357142857143
2.52e-06	0.0253724489795918
2.524e-06	0.0172091836734694
2.528e-06	0.00414795918367347
2.532e-06	-0.00728061224489796
2.536e-06	-0.0187091836734694
2.54e-06	-0.0285051020408163
2.544e-06	-0.0366683673469388
2.548e-06	-0.0415663265306122
2.552e-06	-0.0415663265306122
2.556e-06	-0.0350357142857143
2.56e-06	-0.0252397959183673
2.564e-06	-0.0105459183673469
2.568e-06	0.00414795918367347
2.572e-06	0.0188418367346939
2.576e-06	0.0319030612244898
2.58e-06	0.0384336734693877
2.584e-06	0.0416989795918367
2.588e-06	0.0416989795918367
2.592e-06	0.0400663265306123
2.596e-06	0.0302704081632653
2.6e-06	0.0204744897959184
2.604e-06	0.00578061224489795
2.608e-06	-0.00891326530612245
2.612e-06	-0.0203418367346939
2.616e-06	-0.0285051020408163
2.62e-06	-0.0350357142857143
2.624e-06	-0.0350357142857143
2.628e-06	-0.0317704081632653
2.632e-06	-0.0236071428571429
2.636e-06	-0.0121785714285714
2.64e-06	-0.000749999999999999
2.644e-06	0.0106785714285714
2.648e-06	0.0253724489795918
2.652e-06	0.0351683673469388
2.656e-06	0.0400663265306123
2.66e-06	0.0433316326530612
2.664e-06	0.0384336734693878
2.668e-06	0.0319030612244898
2.672e-06	0.0221071428571429
2.676e-06	0.0106785714285714
2.68e-06	-0.00238265306122448
2.684e-06	-0.0154438775510204
2.688e-06	-0.0252397959183673
2.692e-06	-0.0350357142857143
2.696e-06	-0.0399336734693877
2.7e-06	-0.0383010204081633
2.704e-06	-0.0334030612244898
2.708e-06	-0.0252397959183673
2.712e-06	-0.0138112244897959
2.716e-06	0.00414795918367346
2.72e-06	0.0188418367346939
2.724e-06	0.0302704081632653
2.728e-06	0.0384336734693878
2.732e-06	0.0416989795918367
2.736e-06	0.0400663265306123
2.74e-06	0.0351683673469388
2.744e-06	0.0253724489795918
2.748e-06	0.0139438775510204
2.752e-06	-0.000750000000000004
2.756e-06	-0.0154438775510204
2.76e-06	-0.0285051020408163
2.764e-06	-0.0383010204081633
2.768e-06	-0.0464642857142857
2.772e-06	-0.0497295918367347
2.776e-06	-0.0431989795918367
2.78e-06	-0.0350357142857143
2.784e-06	-0.0219744897959184
2.788e-06	-0.0105459183673469
2.792e-06	0.00251530612244898
2.796e-06	0.0139438775510204
2.8e-06	0.0270051020408163
2.804e-06	0.0335357142857143
2.808e-06	0.0351683673469388
2.812e-06	0.0319030612244898
2.816e-06	0.0253724489795918
2.82e-06	0.0155765306122449
2.824e-06	0.000882653061224495
2.828e-06	-0.0138112244897959
2.832e-06	-0.0285051020408163
2.836e-06	-0.0399336734693877
2.84e-06	-0.0464642857142857
2.844e-06	-0.0497295918367347
2.848e-06	-0.0480969387755102
2.852e-06	-0.0399336734693877
2.856e-06	-0.0285051020408163
2.86e-06	-0.0154438775510204
2.864e-06	-0.00238265306122449
2.868e-06	0.0123112244897959
2.872e-06	0.0221071428571429
2.876e-06	0.0302704081632653
2.88e-06	0.0319030612244898
2.884e-06	0.0302704081632653
2.888e-06	0.0270051020408163
2.892e-06	0.0172091836734694
2.896e-06	0.00578061224489796
2.9e-06	-0.00891326530612246
2.904e-06	-0.0219744897959184
2.908e-06	-0.0350357142857143
2.912e-06	-0.0464642857142857
2.916e-06	-0.0529948979591837
2.92e-06	-0.0546275510204082
2.924e-06	-0.0513622448979592
2.928e-06	-0.0415663265306122
2.932e-06	-0.0285051020408163
2.936e-06	-0.0154438775510204
2.94e-06	0.000882653061224487
2.944e-06	0.0139438775510204
2.948e-06	0.0253724489795918
2.952e-06	0.0302704081632653
2.956e-06	0.0302704081632653
2.96e-06	0.0286377551020408
2.964e-06	0.0253724489795918
2.968e-06	0.0172091836734694
2.972e-06	0.000882653061224487
2.976e-06	-0.0121785714285714
2.98e-06	-0.0268724489795918
2.984e-06	-0.0366683673469388
2.988e-06	-0.0415663265306122
2.992e-06	-0.0448316326530612
2.996e-06	-0.0448316326530612
3e-06	-0.0366683673469388
3.004e-06	-0.0252397959183673
3.008e-06	-0.0105459183673469
3.012e-06	0.00251530612244899
3.016e-06	0.0139438775510204
3.02e-06	0.0237397959183673
3.024e-06	0.0335357142857143
3.028e-06	0.0368010204081633
3.032e-06	0.0351683673469388
3.036e-06	0.0319030612244898
3.04e-06	0.0221071428571429
3.044e-06	0.0106785714285714
3.048e-06	-0.00401530612244898
3.052e-06	-0.0187091836734694
3.056e-06	-0.0301377551020408
3.06e-06	-0.0366683673469388
3.064e-06	-0.0399336734693878
3.068e-06	-0.0366683673469388
3.072e-06	-0.0301377551020408
3.076e-06	-0.0203418367346939
3.08e-06	-0.00891326530612245
3.084e-06	0.00578061224489796
3.088e-06	0.0188418367346939
3.092e-06	0.0286377551020408
3.096e-06	0.0400663265306122
3.1e-06	0.0449642857142857
3.104e-06	0.0465969387755102
3.108e-06	0.0416989795918367
3.112e-06	0.0335357142857143
3.116e-06	0.0237397959183673
3.12e-06	0.0106785714285714
3.124e-06	-0.00564795918367347
3.128e-06	-0.0187091836734694
3.132e-06	-0.0285051020408163
3.136e-06	-0.0383010204081633
3.14e-06	-0.0399336734693877
3.144e-06	-0.0383010204081633
3.148e-06	-0.0285051020408163
3.152e-06	-0.0187091836734694
3.156e-06	-0.00728061224489795
3.16e-06	0.00578061224489796
3.164e-06	0.0172091836734694
3.168e-06	0.0286377551020408
3.172e-06	0.0335357142857143
3.176e-06	0.0368010204081633
3.18e-06	0.0351683673469388
3.184e-06	0.0286377551020408
3.188e-06	0.0188418367346939
3.192e-06	0.00741326530612245
3.196e-06	-0.00728061224489796
3.2e-06	-0.0252397959183673
3.204e-06	-0.0399336734693877
3.208e-06	-0.0497295918367347
3.212e-06	-0.0546275510204082
3.216e-06	-0.0513622448979592
3.22e-06	-0.0464642857142857
3.224e-06	-0.0350357142857143
3.228e-06	-0.0203418367346939
3.232e-06	-0.00891326530612244
3.236e-06	0.00414795918367347
3.24e-06	0.0172091836734694
3.244e-06	0.0270051020408163
3.248e-06	0.0319030612244898
3.252e-06	0.0335357142857143
3.256e-06	0.0286377551020408
3.26e-06	0.0188418367346939
3.264e-06	0.00414795918367348
3.268e-06	-0.0105459183673469
3.272e-06	-0.0236071428571429
3.276e-06	-0.0334030612244898
3.28e-06	-0.0464642857142857
3.284e-06	-0.0546275510204082
3.288e-06	-0.0529948979591837
3.292e-06	-0.0497295918367347
3.296e-06	-0.0415663265306122
3.3e-06	-0.0301377551020408
3.304e-06	-0.0138112244897959
3.308e-06	-0.000749999999999993
3.312e-06	0.0155765306122449
3.316e-06	0.0253724489795918
3.32e-06	0.0335357142857143
3.324e-06	0.0351683673469388
3.328e-06	0.0319030612244898
3.332e-06	0.0270051020408163
3.336e-06	0.0139438775510204
3.34e-06	0.000882653061224489
3.344e-06	-0.0170765306122449
3.348e-06	-0.0285051020408163
3.352e-06	-0.0415663265306122
3.356e-06	-0.0480969387755102
3.36e-06	-0.0513622448979592
3.364e-06	-0.0497295918367347
3.368e-06	-0.0415663265306122
3.372e-06	-0.0317704081632653
3.376e-06	-0.0170765306122449
3.38e-06	-0.000749999999999997
3.384e-06	0.0139438775510204
3.388e-06	0.0237397959183673
3.392e-06	0.0319030612244898
3.396e-06	0.0384336734693878
3.4e-06	0.0400663265306122
3.404e-06	0.0384336734693878
3.408e-06	0.0286377551020408
3.412e-06	0.0155765306122449
3.416e-06	0.000882653061224488
3.42e-06	-0.0138112244897959
3.424e-06	-0.0285051020408163
3.428e-06	-0.0350357142857143
3.432e-06	-0.0399336734693877
3.436e-06	-0.0415663265306122
3.44e-06	-0.0366683673469388
3.444e-06	-0.0285051020408163
3.448e-06	-0.0203418367346939
3.452e-06	-0.00728061224489796
3.456e-06	0.00741326530612245
3.46e-06	0.0221071428571429
3.464e-06	0.0319030612244898
3.468e-06	0.0384336734693878
3.472e-06	0.0368010204081633
3.476e-06	0.0368010204081633
3.48e-06	0.0335357142857143
3.484e-06	0.0221071428571429
3.488e-06	0.00904591836734693
3.492e-06	-0.00728061224489797
3.496e-06	-0.0203418367346939
3.5e-06	-0.0334030612244898
3.504e-06	-0.0399336734693878
3.508e-06	-0.0448316326530612
3.512e-06	-0.0431989795918367
3.516e-06	-0.0366683673469388
3.52e-06	-0.0268724489795918
3.524e-06	-0.00891326530612246
3.528e-06	0.00414795918367347
3.532e-06	0.0188418367346939
3.536e-06	0.0319030612244898
3.54e-06	0.0433316326530612
3.544e-06	0.0465969387755102
3.548e-06	0.0482295918367347
3.552e-06	0.0400663265306122
3.556e-06	0.0302704081632653
3.56e-06	0.0172091836734694
3.564e-06	0.000882653061224486
3.568e-06	-0.0154438775510204
3.572e-06	-0.0268724489795918
3.576e-06	-0.0366683673469388
3.58e-06	-0.0415663265306123
3.584e-06	-0.0415663265306122
3.588e-06	-0.0383010204081633
3.592e-06	-0.0317704081632653
3.596e-06	-0.0187091836734694
3.6e-06	-0.00564795918367347
3.604e-06	0.0123112244897959
3.608e-06	0.0237397959183673
3.612e-06	0.0351683673469388
3.616e-06	0.0400663265306122
3.62e-06	0.0416989795918367
3.624e-06	0.0384336734693878
3.628e-06	0.0319030612244898
3.632e-06	0.0188418367346939
3.636e-06	0.00578061224489795
3.64e-06	-0.0105459183673469
3.644e-06	-0.0203418367346939
3.648e-06	-0.0301377551020408
3.652e-06	-0.0399336734693878
3.656e-06	-0.0431989795918367
3.66e-06	-0.0415663265306122
3.664e-06	-0.0350357142857143
3.668e-06	-0.0219744897959184
3.672e-06	-0.0105459183673469
3.676e-06	0.00414795918367348
3.68e-06	0.0155765306122449
3.684e-06	0.0237397959183673
3.688e-06	0.0319030612244898
3.692e-06	0.0368010204081633
3.696e-06	0.0351683673469388
3.7e-06	0.0286377551020408
3.704e-06	0.0172091836734694
3.708e-06	0.00414795918367347
3.712e-06	-0.0105459183673469
3.716e-06	-0.0236071428571429
3.72e-06	-0.0399336734693878
3.724e-06	-0.0480969387755102
3.728e-06	-0.0497295918367347
3.732e-06	-0.0513622448979592
3.736e-06	-0.0480969387755102
3.74e-06	-0.0366683673469388
3.744e-06	-0.0252397959183673
3.748e-06	-0.0105459183673469
3.752e-06	0.00414795918367347
3.756e-06	0.0172091836734694
3.76e-06	0.0270051020408163
3.764e-06	0.0335357142857143
3.768e-06	0.0319030612244898
3.772e-06	0.0270051020408163
3.776e-06	0.0172091836734694
3.78e-06	0.00741326530612245
3.784e-06	-0.00728061224489795
3.788e-06	-0.0203418367346939
3.792e-06	-0.0350357142857143
3.796e-06	-0.0448316326530612
3.8e-06	-0.0513622448979592
3.804e-06	-0.0513622448979592
3.808e-06	-0.0497295918367347
3.812e-06	-0.0415663265306122
3.816e-06	-0.0301377551020408
3.82e-06	-0.0203418367346939
3.824e-06	-0.00728061224489796
3.828e-06	0.00904591836734694
3.832e-06	0.0172091836734694
3.836e-06	0.0286377551020408
3.84e-06	0.0302704081632653
3.844e-06	0.0270051020408163
3.848e-06	0.0204744897959184
3.852e-06	0.0106785714285714
3.856e-06	-0.0023826530612245
3.86e-06	-0.0170765306122449
3.864e-06	-0.0317704081632653
3.868e-06	-0.0431989795918367
3.872e-06	-0.0546275510204082
3.876e-06	-0.0562602040816327
3.88e-06	-0.0562602040816327
3.884e-06	-0.0497295918367347
3.888e-06	-0.0399336734693878
3.892e-06	-0.0252397959183673
3.896e-06	-0.0121785714285714
3.9e-06	0.000882653061224493
3.904e-06	0.0139438775510204
3.908e-06	0.0237397959183673
3.912e-06	0.0302704081632653
3.916e-06	0.0302704081632653
3.92e-06	0.0253724489795918
3.924e-06	0.0139438775510204
3.928e-06	0.000882653061224494
3.932e-06	-0.0121785714285714
3.936e-06	-0.0268724489795918
3.94e-06	-0.0399336734693877
3.944e-06	-0.0497295918367347
3.948e-06	-0.0562602040816327
3.952e-06	-0.0546275510204082
3.956e-06	-0.0497295918367347
3.96e-06	-0.0399336734693878
3.964e-06	-0.0285051020408163
3.968e-06	-0.0154438775510204
3.972e-06	-0.000749999999999995
3.976e-06	0.0106785714285714
3.98e-06	0.0221071428571429
3.984e-06	0.0302704081632653
3.988e-06	0.0319030612244898
3.992e-06	0.0270051020408163
3.996e-06	0.0188418367346939
4e-06	0.00904591836734694
4.004e-06	-0.00401530612244898
4.008e-06	-0.0203418367346939
4.012e-06	-0.0334030612244898
4.016e-06	-0.0431989795918367
4.02e-06	-0.0513622448979592
4.024e-06	-0.0562602040816326
4.028e-06	-0.0513622448979592
4.032e-06	-0.0448316326530612
4.036e-06	-0.0366683673469388
4.04e-06	-0.0252397959183673
4.044e-06	-0.00891326530612244
4.048e-06	0.00578061224489797
4.052e-06	0.0188418367346939
4.056e-06	0.0286377551020408
4.06e-06	0.0335357142857143
4.064e-06	0.0319030612244898
4.068e-06	0.0270051020408163
4.072e-06	0.0155765306122449
4.076e-06	0.00741326530612245
4.08e-06	-0.00401530612244898
4.084e-06	-0.0203418367346939
4.088e-06	-0.0350357142857143
4.092e-06	-0.0431989795918367
4.096e-06	-0.0464642857142857
4.1e-06	-0.0464642857142857
4.104e-06	-0.0431989795918367
4.108e-06	-0.0366683673469388
4.112e-06	-0.0236071428571429
4.116e-06	-0.00728061224489795
4.12e-06	0.00578061224489796
4.124e-06	0.0188418367346939
4.128e-06	0.0286377551020408
4.132e-06	0.0351683673469388
4.136e-06	0.0384336734693877
4.14e-06	0.0351683673469388
4.144e-06	0.0270051020408163
4.148e-06	0.0155765306122449
4.152e-06	0.000882653061224494
4.156e-06	-0.0121785714285714
4.16e-06	-0.0252397959183674
4.164e-06	-0.0350357142857143
4.168e-06	-0.0415663265306122
4.172e-06	-0.0448316326530612
4.176e-06	-0.0399336734693877
4.18e-06	-0.0334030612244898
4.184e-06	-0.0236071428571428
4.188e-06	-0.00891326530612244
4.192e-06	0.00578061224489796
4.196e-06	0.0172091836734694
4.2e-06	0.0302704081632653
4.204e-06	0.0400663265306122
4.208e-06	0.0416989795918367
4.212e-06	0.0400663265306122
4.216e-06	0.0351683673469388
4.22e-06	0.0253724489795918
4.224e-06	0.0106785714285714
4.228e-06	-0.00401530612244898
4.232e-06	-0.0154438775510204
4.236e-06	-0.0268724489795918
4.24e-06	-0.0366683673469388
4.244e-06	-0.0431989795918367
4.248e-06	-0.0415663265306122
4.252e-06	-0.0366683673469388
4.256e-06	-0.0268724489795918
4.26e-06	-0.0138112244897959
4.264e-06	-0.000749999999999998
4.268e-06	0.0139438775510204
4.272e-06	0.0237397959183674
4.276e-06	0.0335357142857143
4.28e-06	0.0400663265306122
4.284e-06	0.0416989795918367
4.288e-06	0.0384336734693878
4.292e-06	0.0286377551020408
4.296e-06	0.0155765306122449
4.3e-06	0.000882653061224486
4.304e-06	-0.0154438775510204
4.308e-06	-0.0285051020408163
4.312e-06	-0.0399336734693877
4.316e-06	-0.0431989795918367
4.32e-06	-0.0448316326530612
4.324e-06	-0.0431989795918367
4.328e-06	-0.0383010204081633
4.332e-06	-0.0301377551020408
4.336e-06	-0.0170765306122449
4.34e-06	-0.000749999999999999
4.344e-06	0.0123112244897959
4.348e-06	0.0270051020408163
4.352e-06	0.0335357142857143
4.356e-06	0.0351683673469388
4.36e-06	0.0319030612244898
4.364e-06	0.0253724489795918
4.368e-06	0.0155765306122449
4.372e-06	0.00251530612244898
4.376e-06	-0.0121785714285714
4.38e-06	-0.0252397959183673
4.384e-06	-0.0366683673469388
4.388e-06	-0.0464642857142857
4.392e-06	-0.0480969387755102
4.396e-06	-0.0497295918367347
4.4e-06	-0.0415663265306122
4.404e-06	-0.0301377551020408
4.408e-06	-0.0170765306122449
4.412e-06	-0.00401530612244898
4.416e-06	0.0106785714285714
4.42e-06	0.0237397959183674
4.424e-06	0.0319030612244898
4.428e-06	0.0351683673469388
4.432e-06	0.0384336734693878
4.436e-06	0.0335357142857143
4.44e-06	0.0253724489795918
4.444e-06	0.0106785714285714
4.448e-06	-0.00401530612244898
4.452e-06	-0.0203418367346939
4.456e-06	-0.0350357142857143
4.46e-06	-0.0448316326530612
4.464e-06	-0.0497295918367347
4.468e-06	-0.0513622448979592
4.472e-06	-0.0513622448979592
4.476e-06	-0.0415663265306122
4.48e-06	-0.0285051020408163
4.484e-06	-0.0154438775510204
4.488e-06	0.000882653061224494
4.492e-06	0.0172091836734694
4.496e-06	0.0286377551020408
4.5e-06	0.0368010204081633
4.504e-06	0.0384336734693878
4.508e-06	0.0384336734693878
4.512e-06	0.0319030612244898
4.516e-06	0.0204744897959184
4.52e-06	0.00741326530612246
4.524e-06	-0.00401530612244898
4.528e-06	-0.0170765306122449
4.532e-06	-0.0285051020408163
4.536e-06	-0.0383010204081633
4.54e-06	-0.0431989795918367
4.544e-06	-0.0448316326530612
4.548e-06	-0.0399336734693878
4.552e-06	-0.0301377551020408
4.556e-06	-0.0154438775510204
4.56e-06	-0.000749999999999991
4.564e-06	0.0139438775510204
4.568e-06	0.0237397959183673
4.572e-06	0.0351683673469388
4.576e-06	0.0400663265306122
4.58e-06	0.0400663265306122
4.584e-06	0.0368010204081633
4.588e-06	0.0270051020408163
4.592e-06	0.0139438775510204
4.596e-06	-0.00238265306122449
4.6e-06	-0.0187091836734694
4.604e-06	-0.0301377551020408
4.608e-06	-0.0399336734693878
4.612e-06	-0.0448316326530612
4.616e-06	-0.0464642857142857
4.62e-06	-0.0415663265306122
4.624e-06	-0.0334030612244898
4.628e-06	-0.0236071428571429
4.632e-06	-0.0105459183673469
4.636e-06	0.00578061224489796
4.64e-06	0.0204744897959184
4.644e-06	0.0302704081632653
4.648e-06	0.0384336734693878
4.652e-06	0.0416989795918367
4.656e-06	0.0384336734693878
4.66e-06	0.0302704081632653
4.664e-06	0.0204744897959184
4.668e-06	0.00904591836734694
4.672e-06	-0.00728061224489795
4.676e-06	-0.0219744897959184
4.68e-06	-0.0334030612244898
4.684e-06	-0.0415663265306122
4.688e-06	-0.0448316326530612
4.692e-06	-0.0415663265306122
4.696e-06	-0.0334030612244898
4.7e-06	-0.0219744897959184
4.704e-06	-0.0121785714285714
4.708e-06	-0.000750000000000005
4.712e-06	0.0172091836734694
4.716e-06	0.0302704081632653
4.72e-06	0.0384336734693877
4.724e-06	0.0416989795918367
4.728e-06	0.0384336734693878
4.732e-06	0.0319030612244898
4.736e-06	0.0221071428571429
4.74e-06	0.0106785714285714
4.744e-06	-0.00401530612244898
4.748e-06	-0.0170765306122449
4.752e-06	-0.0317704081632653
4.756e-06	-0.0415663265306122
4.76e-06	-0.0464642857142857
4.764e-06	-0.0448316326530612
4.768e-06	-0.0448316326530612
4.772e-06	-0.0350357142857143
4.776e-06	-0.0236071428571429
4.78e-06	-0.0121785714285714
4.784e-06	0.00251530612244898
4.788e-06	0.0172091836734694
4.792e-06	0.0270051020408163
4.796e-06	0.0335357142857143
4.8e-06	0.0335357142857143
4.804e-06	0.0302704081632653
4.808e-06	0.0237397959183673
4.812e-06	0.0123112244897959
4.816e-06	-0.00401530612244898
4.82e-06	-0.0187091836734694
4.824e-06	-0.0350357142857143
4.828e-06	-0.0448316326530612
4.832e-06	-0.0529948979591837
4.836e-06	-0.0562602040816326
4.84e-06	-0.0546275510204082
4.844e-06	-0.0480969387755102
4.848e-06	-0.0383010204081633
4.852e-06	-0.0219744897959184
4.856e-06	-0.00891326530612245
4.86e-06	0.00414795918367347
4.864e-06	0.0155765306122449
4.868e-06	0.0253724489795918
4.872e-06	0.0286377551020408
4.876e-06	0.0270051020408163
4.88e-06	0.0204744897959184
4.884e-06	0.0106785714285714
4.888e-06	-0.00238265306122449
4.892e-06	-0.0170765306122449
4.896e-06	-0.0317704081632653
4.9e-06	-0.0448316326530612
4.904e-06	-0.0546275510204082
4.908e-06	-0.0611581632653061
4.912e-06	-0.0611581632653061
4.916e-06	-0.0562602040816326
4.92e-06	-0.0464642857142857
4.924e-06	-0.0334030612244898
4.928e-06	-0.0187091836734694
4.932e-06	-0.00401530612244898
4.936e-06	0.00741326530612245
4.94e-06	0.0172091836734694
4.944e-06	0.0221071428571429
4.948e-06	0.0253724489795918
4.952e-06	0.0204744897959184
4.956e-06	0.0106785714285714
4.96e-06	-0.00401530612244898
4.964e-06	-0.0154438775510204
4.968e-06	-0.0285051020408163
4.972e-06	-0.0415663265306122
4.976e-06	-0.0513622448979592
4.98e-06	-0.0578928571428571
4.984e-06	-0.0611581632653061
4.988e-06	-0.0578928571428571
4.992e-06	-0.0497295918367347
4.996e-06	-0.0383010204081633
5e-06	-0.0236071428571429
5.004e-06	-0.0121785714285714
5.008e-06	0.000882653061224486
5.012e-06	0.0139438775510204
5.016e-06	0.0221071428571429
5.02e-06	0.0270051020408163
5.024e-06	0.0253724489795918
5.028e-06	0.0172091836734694
5.032e-06	0.00578061224489796
5.036e-06	-0.00728061224489795
5.04e-06	-0.0236071428571429
5.044e-06	-0.0383010204081633
5.048e-06	-0.0513622448979592
5.052e-06	-0.0578928571428571
5.056e-06	-0.0595255102040816
5.06e-06	-0.0578928571428571
5.064e-06	-0.0546275510204082
5.068e-06	-0.0464642857142857
5.072e-06	-0.0317704081632653
5.076e-06	-0.0170765306122449
5.08e-06	-0.00564795918367347
5.084e-06	0.00741326530612244
5.088e-06	0.0155765306122449
5.092e-06	0.0221071428571428
5.096e-06	0.0237397959183673
5.1e-06	0.0237397959183673
5.104e-06	0.0155765306122449
5.108e-06	0.00578061224489796
5.112e-06	-0.00728061224489796
5.116e-06	-0.0187091836734694
5.12e-06	-0.0285051020408163
5.124e-06	-0.0366683673469388
5.128e-06	-0.0415663265306122
5.132e-06	-0.0399336734693877
5.136e-06	-0.0350357142857143
5.14e-06	-0.0285051020408163
5.144e-06	-0.0187091836734694
5.148e-06	-0.00238265306122449
5.152e-06	0.0123112244897959
5.156e-06	0.0270051020408163
5.16e-06	0.0400663265306122
5.164e-06	0.0433316326530612
5.168e-06	0.0449642857142857
5.172e-06	0.0449642857142857
5.176e-06	0.0351683673469388
5.18e-06	0.0253724489795918
5.184e-06	0.0123112244897959
5.188e-06	-0.0023826530612245
5.192e-06	-0.0170765306122449
5.196e-06	-0.0301377551020408
5.2e-06	-0.0366683673469388
5.204e-06	-0.0383010204081633
5.208e-06	-0.0383010204081633
5.212e-06	-0.0317704081632653
5.216e-06	-0.0219744897959184
5.22e-06	-0.00891326530612246
5.224e-06	0.00904591836734693
5.228e-06	0.0237397959183673
5.232e-06	0.0368010204081633
5.236e-06	0.0465969387755102
5.24e-06	0.0514948979591837
5.244e-06	0.0498622448979592
5.248e-06	0.0433316326530612
5.252e-06	0.0335357142857143
5.256e-06	0.0188418367346939
5.26e-06	0.00578061224489795
5.264e-06	-0.00728061224489797
5.268e-06	-0.0219744897959184
5.272e-06	-0.0317704081632653
5.276e-06	-0.0350357142857143
5.28e-06	-0.0366683673469388
5.284e-06	-0.0317704081632653
5.288e-06	-0.0252397959183673
5.292e-06	-0.0138112244897959
5.296e-06	-0.00238265306122449
5.3e-06	0.00904591836734694
5.304e-06	0.0188418367346939
5.308e-06	0.0302704081632653
5.312e-06	0.0335357142857143
5.316e-06	0.0335357142857143
5.32e-06	0.0302704081632653
5.324e-06	0.0221071428571429
5.328e-06	0.0106785714285714
5.332e-06	-0.00401530612244898
5.336e-06	-0.0154438775510204
5.34e-06	-0.0268724489795918
5.344e-06	-0.0399336734693878
5.348e-06	-0.0464642857142857
5.352e-06	-0.0480969387755102
5.356e-06	-0.0480969387755102
5.36e-06	-0.0383010204081633
5.364e-06	-0.0268724489795918
5.368e-06	-0.0154438775510204
5.372e-06	0.000882653061224495
5.376e-06	0.0139438775510204
5.38e-06	0.0253724489795918
5.384e-06	0.0335357142857143
5.388e-06	0.0400663265306122
5.392e-06	0.0384336734693878
5.396e-06	0.0319030612244898
5.4e-06	0.0188418367346939
5.404e-06	0.00741326530612245
5.408e-06	-0.00564795918367347
5.412e-06	-0.0187091836734694
5.416e-06	-0.0317704081632653
5.42e-06	-0.0399336734693878
5.424e-06	-0.0431989795918367
5.428e-06	-0.0431989795918367
5.432e-06	-0.0350357142857143
5.436e-06	-0.0236071428571429
5.44e-06	-0.0105459183673469
5.444e-06	0.00578061224489797
5.448e-06	0.0188418367346939
5.452e-06	0.0351683673469388
5.456e-06	0.0449642857142857
5.46e-06	0.0498622448979592
5.464e-06	0.0498622448979592
5.468e-06	0.0465969387755102
5.472e-06	0.0368010204081633
5.476e-06	0.0237397959183673
5.48e-06	0.00904591836734695
5.484e-06	-0.00564795918367346
5.488e-06	-0.0170765306122449
5.492e-06	-0.0268724489795918
5.496e-06	-0.0301377551020408
5.5e-06	-0.0301377551020408
5.504e-06	-0.0301377551020408
5.508e-06	-0.0236071428571429
5.512e-06	-0.0121785714285714
5.516e-06	0.000882653061224501
5.52e-06	0.0155765306122449
5.524e-06	0.0286377551020408
5.528e-06	0.0384336734693878
5.532e-06	0.0465969387755102
5.536e-06	0.0482295918367347
5.54e-06	0.0465969387755102
5.544e-06	0.0384336734693878
5.548e-06	0.0270051020408163
5.552e-06	0.0139438775510204
5.556e-06	-0.00238265306122449
5.56e-06	-0.0154438775510204
5.564e-06	-0.0285051020408163
5.568e-06	-0.0366683673469388
5.572e-06	-0.0399336734693877
5.576e-06	-0.0383010204081633
5.58e-06	-0.0301377551020408
5.584e-06	-0.0219744897959184
5.588e-06	-0.00891326530612245
5.592e-06	0.00578061224489796
5.596e-06	0.0237397959183673
5.6e-06	0.0368010204081633
5.604e-06	0.0449642857142857
5.608e-06	0.0514948979591837
5.612e-06	0.0514948979591837
5.616e-06	0.0433316326530612
5.62e-06	0.0335357142857143
5.624e-06	0.0204744897959184
5.628e-06	0.00251530612244898
5.632e-06	-0.0138112244897959
5.636e-06	-0.0252397959183674
5.64e-06	-0.0383010204081633
5.644e-06	-0.0415663265306122
5.648e-06	-0.0448316326530612
5.652e-06	-0.0415663265306122
5.656e-06	-0.0317704081632653
5.66e-06	-0.0203418367346939
5.664e-06	-0.00728061224489795
5.668e-06	0.00741326530612244
5.672e-06	0.0204744897959184
5.676e-06	0.0351683673469388
5.68e-06	0.0433316326530612
5.684e-06	0.0433316326530612
5.688e-06	0.0400663265306122
5.692e-06	0.0302704081632653
5.696e-06	0.0188418367346939
5.7e-06	0.00414795918367347
5.704e-06	-0.0105459183673469
5.708e-06	-0.0252397959183673
5.712e-06	-0.0366683673469388
5.716e-06	-0.0448316326530612
5.72e-06	-0.0497295918367347
5.724e-06	-0.0464642857142857
5.728e-06	-0.0415663265306122
5.732e-06	-0.0334030612244898
5.736e-06	-0.0187091836734694
5.74e-06	-0.00401530612244899
5.744e-06	0.0106785714285714
5.748e-06	0.0221071428571429
5.752e-06	0.0302704081632653
5.756e-06	0.0335357142857143
5.76e-06	0.0335357142857143
5.764e-06	0.0270051020408163
5.768e-06	0.0172091836734694
5.772e-06	0.00414795918367346
5.776e-06	-0.0105459183673469
5.78e-06	-0.0268724489795918
5.784e-06	-0.0415663265306122
5.788e-06	-0.0497295918367347
5.792e-06	-0.0578928571428571
5.796e-06	-0.0595255102040816
5.8e-06	-0.0546275510204082
5.804e-06	-0.0480969387755102
5.808e-06	-0.0350357142857143
5.812e-06	-0.0187091836734694
5.816e-06	-0.00401530612244898
5.82e-06	0.00904591836734693
5.824e-06	0.0204744897959184
5.828e-06	0.0270051020408163
5.832e-06	0.0270051020408163
5.836e-06	0.0237397959183673
5.84e-06	0.0139438775510204
5.844e-06	0.00251530612244898
5.848e-06	-0.0121785714285714
5.852e-06	-0.0268724489795918
5.856e-06	-0.0383010204081633
5.86e-06	-0.0497295918367347
5.864e-06	-0.0562602040816327
5.868e-06	-0.0578928571428571
5.872e-06	-0.0562602040816327
5.876e-06	-0.0497295918367347
5.88e-06	-0.0383010204081633
5.884e-06	-0.0268724489795918
5.888e-06	-0.00891326530612244
5.892e-06	0.00578061224489796
5.896e-06	0.0172091836734694
5.9e-06	0.0286377551020408
5.904e-06	0.0335357142857143
5.908e-06	0.0335357142857143
5.912e-06	0.0270051020408163
5.916e-06	0.0172091836734694
5.92e-06	0.00414795918367347
5.924e-06	-0.0105459183673469
5.928e-06	-0.0236071428571429
5.932e-06	-0.0399336734693878
5.936e-06	-0.0480969387755102
5.94e-06	-0.0546275510204082
5.944e-06	-0.0546275510204082
5.948e-06	-0.0497295918367347
5.952e-06	-0.0399336734693878
5.956e-06	-0.0285051020408163
5.96e-06	-0.0138112244897959
5.964e-06	0.00251530612244898
5.968e-06	0.0155765306122449
5.972e-06	0.0253724489795918
5.976e-06	0.0335357142857143
5.98e-06	0.0384336734693877
5.984e-06	0.0335357142857143
5.988e-06	0.0286377551020408
5.992e-06	0.0172091836734694
5.996e-06	0.00251530612244898
6e-06	-0.0121785714285714
6.004e-06	-0.0252397959183673
6.008e-06	-0.0366683673469388
6.012e-06	-0.0415663265306122
6.016e-06	-0.0415663265306122
6.02e-06	-0.0366683673469388
6.024e-06	-0.0268724489795918
6.028e-06	-0.0154438775510204
6.032e-06	-0.00238265306122449
6.036e-06	0.0123112244897959
6.04e-06	0.0270051020408163
6.044e-06	0.0400663265306122
6.048e-06	0.0465969387755102
6.052e-06	0.0482295918367347
6.056e-06	0.0465969387755102
6.06e-06	0.0400663265306122
6.064e-06	0.0302704081632653
6.068e-06	0.0139438775510204
6.072e-06	-0.000749999999999996
6.076e-06	-0.0154438775510204
6.08e-06	-0.0236071428571429
6.084e-06	-0.0350357142857143
6.088e-06	-0.0399336734693878
6.092e-06	-0.0383010204081633
6.096e-06	-0.0334030612244898
6.1e-06	-0.0252397959183674
6.104e-06	-0.0154438775510204
6.108e-06	0.000882653061224491
6.112e-06	0.0155765306122449
6.116e-06	0.0270051020408163
6.12e-06	0.0368010204081633
6.124e-06	0.0416989795918367
6.128e-06	0.0433316326530612
6.132e-06	0.0400663265306122
6.136e-06	0.0319030612244898
6.14e-06	0.0221071428571429
6.144e-06	0.00904591836734695
6.148e-06	-0.00728061224489795
6.152e-06	-0.0203418367346939
6.156e-06	-0.0317704081632653
6.16e-06	-0.0415663265306122
6.164e-06	-0.0448316326530612
6.168e-06	-0.0431989795918367
6.172e-06	-0.0350357142857143
6.176e-06	-0.0268724489795918
6.18e-06	-0.0121785714285714
6.184e-06	0.000882653061224494
6.188e-06	0.0155765306122449
6.192e-06	0.0270051020408163
6.196e-06	0.0351683673469388
6.2e-06	0.0384336734693878
6.204e-06	0.0368010204081633
6.208e-06	0.0286377551020408
6.212e-06	0.0188418367346939
6.216e-06	0.00414795918367347
6.22e-06	-0.0121785714285714
6.224e-06	-0.0268724489795918
6.228e-06	-0.0383010204081633
6.232e-06	-0.0480969387755102
6.236e-06	-0.0529948979591837
6.24e-06	-0.0513622448979592
6.244e-06	-0.0464642857142857
6.248e-06	-0.0366683673469388
6.252e-06	-0.0236071428571429
6.256e-06	-0.0105459183673469
6.26e-06	0.00251530612244899
6.264e-06	0.0155765306122449
6.268e-06	0.0253724489795918
6.272e-06	0.0286377551020408
6.276e-06	0.0270051020408163
6.28e-06	0.0221071428571429
6.284e-06	0.0155765306122449
6.288e-06	0.00414795918367347
6.292e-06	-0.0121785714285714
6.296e-06	-0.0252397959183673
6.3e-06	-0.0350357142857143
6.304e-06	-0.0464642857142857
6.308e-06	-0.0529948979591837
6.312e-06	-0.0513622448979592
6.316e-06	-0.0464642857142857
6.32e-06	-0.0383010204081633
6.324e-06	-0.0268724489795918
6.328e-06	-0.0154438775510204
6.332e-06	0.00088265306122449
6.336e-06	0.0139438775510204
6.34e-06	0.0221071428571429
6.344e-06	0.0286377551020408
6.348e-06	0.0335357142857143
6.352e-06	0.0319030612244898
6.356e-06	0.0253724489795918
6.36e-06	0.0155765306122449
6.364e-06	0.000882653061224487
6.368e-06	-0.0154438775510204
6.372e-06	-0.0285051020408163
6.376e-06	-0.0431989795918367
6.38e-06	-0.0513622448979592
6.384e-06	-0.0562602040816327
6.388e-06	-0.0562602040816327
6.392e-06	-0.0497295918367347
6.396e-06	-0.0399336734693878
6.4e-06	-0.0301377551020408
6.404e-06	-0.0170765306122449
6.408e-06	-0.00401530612244897
6.412e-06	0.00904591836734694
6.416e-06	0.0172091836734694
6.42e-06	0.0221071428571429
6.424e-06	0.0237397959183673
6.428e-06	0.0188418367346939
6.432e-06	0.0106785714285714
6.436e-06	-0.00401530612244898
6.44e-06	-0.0154438775510204
6.444e-06	-0.0285051020408163
6.448e-06	-0.0415663265306122
6.452e-06	-0.0480969387755102
6.456e-06	-0.0513622448979592
6.46e-06	-0.0497295918367347
6.464e-06	-0.0448316326530612
6.468e-06	-0.0334030612244898
6.472e-06	-0.0203418367346939
6.476e-06	-0.00564795918367348
6.48e-06	0.00741326530612245
6.484e-06	0.0188418367346939
6.488e-06	0.0319030612244898
6.492e-06	0.0368010204081633
6.496e-06	0.0351683673469388
6.5e-06	0.0302704081632653
6.504e-06	0.0221071428571429
6.508e-06	0.0123112244897959
6.512e-06	-0.00238265306122448
6.516e-06	-0.0154438775510204
6.52e-06	-0.0268724489795918
6.524e-06	-0.0350357142857143
6.528e-06	-0.0415663265306122
6.532e-06	-0.0464642857142857
6.536e-06	-0.0399336734693877
6.54e-06	-0.0317704081632653
6.544e-06	-0.0236071428571429
6.548e-06	-0.0105459183673469
6.552e-06	0.00578061224489796
6.556e-06	0.0188418367346939
6.56e-06	0.0319030612244898
6.564e-06	0.0416989795918367
6.568e-06	0.0449642857142857
6.572e-06	0.0449642857142857
6.576e-06	0.0384336734693877
6.58e-06	0.0286377551020408
6.584e-06	0.0172091836734694
6.588e-06	0.00251530612244898
6.592e-06	-0.0121785714285714
6.596e-06	-0.0236071428571429
6.6e-06	-0.0317704081632653
6.604e-06	-0.0366683673469388
6.608e-06	-0.0366683673469388
6.612e-06	-0.0317704081632653
6.616e-06	-0.0252397959183673
6.62e-06	-0.0138112244897959
6.624e-06	0.00088265306122449
6.628e-06	0.0139438775510204
6.632e-06	0.0286377551020408
6.636e-06	0.0384336734693878
6.64e-06	0.0433316326530612
6.644e-06	0.0465969387755102
6.648e-06	0.0416989795918367
6.652e-06	0.0335357142857143
6.656e-06	0.0204744897959184
6.66e-06	0.00741326530612245
6.664e-06	-0.0105459183673469
6.668e-06	-0.0268724489795918
6.672e-06	-0.0383010204081633
6.676e-06	-0.0448316326530612
6.68e-06	-0.0464642857142857
6.684e-06	-0.0464642857142857
6.688e-06	-0.0366683673469388
6.692e-06	-0.0252397959183674
6.696e-06	-0.0105459183673469
6.7e-06	0.00414795918367347
6.704e-06	0.0139438775510204
6.708e-06	0.0237397959183674
6.712e-06	0.0302704081632653
6.716e-06	0.0319030612244898
6.72e-06	0.0286377551020408
6.724e-06	0.0204744897959184
6.728e-06	0.00904591836734694
6.732e-06	-0.00564795918367347
6.736e-06	-0.0187091836734694
6.74e-06	-0.0334030612244898
6.744e-06	-0.0464642857142857
6.748e-06	-0.0529948979591837
6.752e-06	-0.0562602040816327
6.756e-06	-0.0562602040816327
6.76e-06	-0.0529948979591837
6.764e-06	-0.0431989795918367
6.768e-06	-0.0301377551020408
6.772e-06	-0.0170765306122449
6.776e-06	-0.00401530612244897
6.78e-06	0.00904591836734694
6.784e-06	0.0204744897959184
6.788e-06	0.0237397959183673
6.792e-06	0.0237397959183673
6.796e-06	0.0204744897959184
6.8e-06	0.0123112244897959
6.804e-06	-0.000749999999999997
6.808e-06	-0.0154438775510204
6.812e-06	-0.0268724489795918
6.816e-06	-0.0415663265306122
6.82e-06	-0.0529948979591837
6.824e-06	-0.0578928571428572
6.828e-06	-0.0595255102040816
6.832e-06	-0.0578928571428571
6.836e-06	-0.0497295918367347
6.84e-06	-0.0415663265306122
6.844e-06	-0.0285051020408163
6.848e-06	-0.0138112244897959
6.852e-06	-0.0023826530612245
6.856e-06	0.00578061224489795
6.86e-06	0.0155765306122449
6.864e-06	0.0204744897959184
6.868e-06	0.0188418367346939
6.872e-06	0.0106785714285714
6.876e-06	0.00251530612244898
6.88e-06	-0.0105459183673469
6.884e-06	-0.0252397959183673
6.888e-06	-0.0383010204081633
6.892e-06	-0.0497295918367347
6.896e-06	-0.0546275510204082
6.9e-06	-0.0562602040816327
6.904e-06	-0.0529948979591837
6.908e-06	-0.0448316326530612
6.912e-06	-0.0334030612244898
6.916e-06	-0.0187091836734694
6.92e-06	-0.00238265306122451
6.924e-06	0.0139438775510204
6.928e-06	0.0270051020408163
6.932e-06	0.0351683673469388
6.936e-06	0.0416989795918367
6.94e-06	0.0433316326530612
6.944e-06	0.0351683673469388
6.948e-06	0.0253724489795918
6.952e-06	0.0123112244897959
6.956e-06	-0.0023826530612245
6.96e-06	-0.0170765306122449
6.964e-06	-0.0317704081632653
6.968e-06	-0.0415663265306123
6.972e-06	-0.0448316326530612
6.976e-06	-0.0480969387755102
6.98e-06	-0.0448316326530612
6.984e-06	-0.0350357142857143
6.988e-06	-0.0203418367346939
6.992e-06	-0.00728061224489798
6.996e-06	0.00578061224489796
7e-06	0.0188418367346939
7.004e-06	0.0319030612244898
7.008e-06	0.0368010204081633
7.012e-06	0.0400663265306122
7.016e-06	0.0368010204081633
7.02e-06	0.0270051020408163
7.024e-06	0.0172091836734694
7.028e-06	0.00414795918367347
7.032e-06	-0.0121785714285714
7.036e-06	-0.0236071428571429
7.04e-06	-0.0366683673469388
7.044e-06	-0.0464642857142857
7.048e-06	-0.0464642857142857
7.052e-06	-0.0415663265306122
7.056e-06	-0.0334030612244898
7.06e-06	-0.0252397959183673
7.064e-06	-0.0105459183673469
7.068e-06	0.00414795918367347
7.072e-06	0.0155765306122449
7.076e-06	0.0270051020408163
7.08e-06	0.0319030612244898
7.084e-06	0.0384336734693877
7.088e-06	0.0384336734693878
7.092e-06	0.0319030612244898
7.096e-06	0.0204744897959184
7.1e-06	0.00904591836734692
7.104e-06	-0.00891326530612245
7.108e-06	-0.0236071428571429
7.112e-06	-0.0383010204081633
7.116e-06	-0.0480969387755102
7.12e-06	-0.0529948979591837
7.124e-06	-0.0529948979591837
7.128e-06	-0.0480969387755102
7.132e-06	-0.0399336734693877
7.136e-06	-0.0268724489795918
7.14e-06	-0.0121785714285714
7.144e-06	0.00251530612244898
7.148e-06	0.0155765306122449
7.152e-06	0.0286377551020408
7.156e-06	0.0351683673469388
7.16e-06	0.0368010204081633
7.164e-06	0.0335357142857143
7.168e-06	0.0237397959183673
7.172e-06	0.0123112244897959
7.176e-06	-0.00238265306122449
7.18e-06	-0.0154438775510204
7.184e-06	-0.0301377551020408
7.188e-06	-0.0399336734693878
7.192e-06	-0.0448316326530612
7.196e-06	-0.0480969387755102
7.2e-06	-0.0448316326530612
7.204e-06	-0.0383010204081633
7.208e-06	-0.0285051020408163
7.212e-06	-0.0121785714285714
7.216e-06	0.00414795918367348
7.22e-06	0.0172091836734694
7.224e-06	0.0286377551020408
7.228e-06	0.0400663265306122
7.232e-06	0.0416989795918367
7.236e-06	0.0416989795918367
7.24e-06	0.0384336734693878
7.244e-06	0.0286377551020408
7.248e-06	0.0139438775510204
7.252e-06	-0.0023826530612245
7.256e-06	-0.0154438775510204
7.26e-06	-0.0285051020408163
7.264e-06	-0.0383010204081633
7.268e-06	-0.0399336734693878
7.272e-06	-0.0366683673469388
7.276e-06	-0.0301377551020408
7.28e-06	-0.0219744897959184
7.284e-06	-0.0105459183673469
7.288e-06	0.000882653061224494
7.292e-06	0.0172091836734694
7.296e-06	0.0286377551020408
7.3e-06	0.0400663265306122
7.304e-06	0.0449642857142857
7.308e-06	0.0465969387755102
7.312e-06	0.0416989795918368
7.316e-06	0.0335357142857143
7.32e-06	0.0221071428571429
7.324e-06	0.00578061224489796
7.328e-06	-0.00891326530612244
7.332e-06	-0.0236071428571429
7.336e-06	-0.0334030612244898
7.34e-06	-0.0383010204081633
7.344e-06	-0.0383010204081633
7.348e-06	-0.0366683673469388
7.352e-06	-0.0268724489795918
7.356e-06	-0.0154438775510204
7.36e-06	0.000882653061224491
7.364e-06	0.0172091836734694
7.368e-06	0.0302704081632653
7.372e-06	0.0416989795918367
7.376e-06	0.0498622448979592
7.38e-06	0.0498622448979592
7.384e-06	0.0465969387755102
7.388e-06	0.0384336734693878
7.392e-06	0.0286377551020408
7.396e-06	0.0123112244897959
7.4e-06	-0.00238265306122449
7.404e-06	-0.0154438775510204
7.408e-06	-0.0285051020408163
7.412e-06	-0.0366683673469388
7.416e-06	-0.0399336734693877
7.42e-06	-0.0383010204081633
7.424e-06	-0.0350357142857143
7.428e-06	-0.0252397959183673
7.432e-06	-0.0138112244897959
7.436e-06	-0.000749999999999994
7.44e-06	0.0123112244897959
7.444e-06	0.0237397959183674
7.448e-06	0.0335357142857143
7.452e-06	0.0384336734693878
7.456e-06	0.0368010204081633
7.46e-06	0.0319030612244898
7.464e-06	0.0204744897959184
7.468e-06	0.00741326530612245
7.472e-06	-0.00564795918367347
7.476e-06	-0.0203418367346939
7.48e-06	-0.0334030612244898
7.484e-06	-0.0415663265306122
7.488e-06	-0.0497295918367347
7.492e-06	-0.0529948979591837
7.496e-06	-0.0480969387755102
7.5e-06	-0.0383010204081633
7.504e-06	-0.0252397959183674
7.508e-06	-0.0121785714285714
7.512e-06	0.00251530612244899
7.516e-06	0.0139438775510204
7.52e-06	0.0253724489795918
7.524e-06	0.0335357142857143
7.528e-06	0.0335357142857143
7.532e-06	0.0319030612244898
7.536e-06	0.0221071428571429
7.54e-06	0.00904591836734694
7.544e-06	-0.00564795918367347
7.548e-06	-0.0219744897959184
7.552e-06	-0.0350357142857143
7.556e-06	-0.0480969387755102
7.56e-06	-0.0546275510204082
7.564e-06	-0.0562602040816327
7.568e-06	-0.0529948979591837
7.572e-06	-0.0497295918367347
7.576e-06	-0.0350357142857143
7.58e-06	-0.0187091836734694
7.584e-06	-0.00238265306122448
7.588e-06	0.0123112244897959
7.592e-06	0.0270051020408163
7.596e-06	0.0384336734693877
7.6e-06	0.0416989795918367
7.604e-06	0.0416989795918367
7.608e-06	0.0368010204081633
7.612e-06	0.0253724489795918
7.616e-06	0.0139438775510204
7.62e-06	0.00251530612244897
7.624e-06	-0.010545918367347
7.628e-06	-0.0219744897959184
7.632e-06	-0.0317704081632653
7.636e-06	-0.0383010204081633
7.64e-06	-0.0366683673469388
7.644e-06	-0.0317704081632653
7.648e-06	-0.0219744897959184
7.652e-06	-0.0105459183673469
7.656e-06	0.00251530612244899
7.66e-06	0.0204744897959184
7.664e-06	0.0319030612244898
7.668e-06	0.0400663265306122
7.672e-06	0.0449642857142857
7.676e-06	0.0465969387755102
7.68e-06	0.0433316326530612
7.684e-06	0.0351683673469388
7.688e-06	0.0237397959183674
7.692e-06	0.0106785714285714
7.696e-06	-0.00564795918367348
7.7e-06	-0.0219744897959184
7.704e-06	-0.0350357142857143
7.708e-06	-0.0415663265306122
7.712e-06	-0.0415663265306122
7.716e-06	-0.0399336734693878
7.72e-06	-0.0350357142857143
7.724e-06	-0.0219744897959184
7.728e-06	-0.0105459183673469
7.732e-06	0.00578061224489796
7.736e-06	0.0237397959183673
7.74e-06	0.0368010204081633
7.744e-06	0.0449642857142857
7.748e-06	0.0498622448979592
7.752e-06	0.0465969387755102
7.756e-06	0.0384336734693878
7.76e-06	0.0270051020408163
7.764e-06	0.0123112244897959
7.768e-06	-0.000750000000000001
7.772e-06	-0.0170765306122449
7.776e-06	-0.0317704081632653
7.78e-06	-0.0415663265306122
7.784e-06	-0.0464642857142857
7.788e-06	-0.0480969387755102
7.792e-06	-0.0431989795918367
7.796e-06	-0.0317704081632653
7.8e-06	-0.0203418367346939
7.804e-06	-0.00728061224489797
7.808e-06	0.00904591836734695
7.812e-06	0.0188418367346939
7.816e-06	0.0270051020408163
7.82e-06	0.0335357142857143
7.824e-06	0.0351683673469388
7.828e-06	0.0319030612244898
7.832e-06	0.0237397959183673
7.836e-06	0.0123112244897959
7.84e-06	-0.00564795918367347
7.844e-06	-0.0187091836734694
7.848e-06	-0.0317704081632653
7.852e-06	-0.0415663265306122
7.856e-06	-0.0513622448979592
7.86e-06	-0.0529948979591837
7.864e-06	-0.0480969387755102
7.868e-06	-0.0399336734693878
7.872e-06	-0.0285051020408163
7.876e-06	-0.0138112244897959
7.88e-06	0.00251530612244898
7.884e-06	0.0172091836734694
7.888e-06	0.0270051020408163
7.892e-06	0.0368010204081633
7.896e-06	0.0400663265306122
7.9e-06	0.0400663265306122
7.904e-06	0.0319030612244898
7.908e-06	0.0188418367346939
7.912e-06	0.00578061224489796
7.916e-06	-0.00728061224489797
7.92e-06	-0.0203418367346939
7.924e-06	-0.0334030612244898
7.928e-06	-0.0431989795918367
7.932e-06	-0.0497295918367347
7.936e-06	-0.0480969387755102
7.94e-06	-0.0431989795918367
7.944e-06	-0.0334030612244898
7.948e-06	-0.0187091836734694
7.952e-06	-0.00238265306122449
7.956e-06	0.0123112244897959
7.96e-06	0.0237397959183673
7.964e-06	0.0319030612244898
7.968e-06	0.0368010204081633
7.972e-06	0.0368010204081633
7.976e-06	0.0319030612244898
7.98e-06	0.0253724489795918
7.984e-06	0.0155765306122449
7.988e-06	0.000882653061224481
7.992e-06	-0.0154438775510204
7.996e-06	-0.0285051020408163
[truncated: 998,000+ more rows]
