# Supplementary material for: Fully implanted battery-free high power platform for chronic spinal and muscular functional electrical stimulation
Source: Nat Commun. 2023 Nov 30;14:7887. doi: 10.1038/s41467-023-43669-2 (PMC10689769; doi:10.1038/s41467-023-43669-2)
Supplement: Supplementary file 4 — Source Data [file 41467_2023_43669_MOESM4_ESM.zip › Source Data/Fig SI 16/TT3.dat]

0	-0.00075
4e-09	0.0259166666666667
8e-09	0.04725
1.2e-08	0.0221071428571429
1.6e-08	-0.000750000000000003
2e-08	-0.0152954545454545
2.4e-08	-0.0192115384615385
2.8e-08	-0.01675
3.2e-08	-0.0101617647058824
3.6e-08	-0.00496052631578948
4e-08	0.00305952380952381
4.4e-08	0.0166413043478261
4.8e-08	0.02165
5.2e-08	0.0170277777777778
5.6e-08	0.0130431034482759
6e-08	0.00957258064516129
6.4e-08	0.00409848484848485
6.8e-08	0.00153571428571429
7.2e-08	0.00357432432432432
7.6e-08	0.0033525641025641
8e-08	0.00510365853658537
8.4e-08	0.00297093023255814
8.8e-08	0.00458333333333333
9.2e-08	0.000952127659574468
9.6e-08	0.00251530612244898
1e-07	0.00088265306122449
1.04e-07	0.00251530612244898
1.08e-07	0.00251530612244898
1.12e-07	0.00251530612244898
1.16e-07	0.000882653061224489
1.2e-07	0.00251530612244898
1.24e-07	0.00414795918367347
1.28e-07	0.00904591836734694
1.32e-07	0.0139438775510204
1.36e-07	0.0155765306122449
1.4e-07	0.0172091836734694
1.44e-07	0.0188418367346939
1.48e-07	0.0204744897959184
1.52e-07	0.0188418367346939
1.56e-07	0.0204744897959184
1.6e-07	0.0172091836734694
1.64e-07	0.0155765306122449
1.68e-07	0.0139438775510204
1.72e-07	0.0106785714285714
1.76e-07	0.00904591836734693
1.8e-07	0.00741326530612245
1.84e-07	0.00414795918367347
1.88e-07	0.00251530612244898
1.92e-07	0.00251530612244898
1.96e-07	0.00088265306122449
2e-07	0.00251530612244898
2.04e-07	0.00414795918367347
2.08e-07	0.00578061224489796
2.12e-07	0.0106785714285714
2.16e-07	0.0123112244897959
2.2e-07	0.0123112244897959
2.24e-07	0.0123112244897959
2.28e-07	0.0139438775510204
2.32e-07	0.0155765306122449
2.36e-07	0.0139438775510204
2.4e-07	0.0106785714285714
2.44e-07	0.00741326530612245
2.48e-07	0.00904591836734694
2.52e-07	0.00741326530612245
2.56e-07	0.00904591836734694
2.6e-07	0.00904591836734694
2.64e-07	0.0106785714285714
2.68e-07	0.0123112244897959
2.72e-07	0.0123112244897959
2.76e-07	0.0123112244897959
2.8e-07	0.0172091836734694
2.84e-07	0.0204744897959184
2.88e-07	0.0204744897959184
2.92e-07	0.0204744897959184
2.96e-07	0.0221071428571429
3e-07	0.0221071428571429
3.04e-07	0.0204744897959184
3.08e-07	0.0172091836734694
3.12e-07	0.0172091836734694
3.16e-07	0.0155765306122449
3.2e-07	0.0139438775510204
3.24e-07	0.00904591836734694
3.28e-07	0.00578061224489796
3.32e-07	0.00741326530612245
3.36e-07	0.00741326530612245
3.4e-07	0.00741326530612245
3.44e-07	0.00578061224489796
3.48e-07	0.00904591836734694
3.52e-07	0.00741326530612245
3.56e-07	0.0106785714285714
3.6e-07	0.0155765306122449
3.64e-07	0.0188418367346939
3.68e-07	0.0188418367346939
3.72e-07	0.0172091836734694
3.76e-07	0.0172091836734694
3.8e-07	0.0155765306122449
3.84e-07	0.0123112244897959
3.88e-07	0.00904591836734694
3.92e-07	0.00741326530612245
3.96e-07	0.00578061224489796
4e-07	0.00251530612244898
4.04e-07	-0.000750000000000002
4.08e-07	-0.00401530612244898
4.12e-07	-0.00238265306122449
4.16e-07	-0.00238265306122449
4.2e-07	0.00251530612244898
4.24e-07	0.00414795918367347
4.28e-07	0.00251530612244898
4.32e-07	0.00414795918367347
4.36e-07	0.00578061224489796
4.4e-07	0.00904591836734694
4.44e-07	0.00904591836734694
4.48e-07	0.0123112244897959
4.52e-07	0.00904591836734694
4.56e-07	0.00741326530612244
4.6e-07	0.00578061224489796
4.64e-07	0.00578061224489796
4.68e-07	0.000882653061224488
4.72e-07	0.000882653061224488
4.76e-07	-0.00238265306122449
4.8e-07	-0.00564795918367347
4.84e-07	-0.00728061224489796
4.88e-07	-0.00401530612244898
4.92e-07	-0.00075
4.96e-07	-0.000749999999999999
5e-07	0.000882653061224491
5.04e-07	0.00251530612244898
5.08e-07	0.00414795918367347
5.12e-07	0.00741326530612245
5.16e-07	0.00578061224489796
5.2e-07	0.00578061224489796
5.24e-07	0.00414795918367347
5.28e-07	0.00088265306122449
5.32e-07	-0.00075
5.36e-07	-0.00238265306122449
5.4e-07	-0.00401530612244898
5.44e-07	-0.00564795918367347
5.48e-07	-0.00728061224489796
5.52e-07	-0.0105459183673469
5.56e-07	-0.0154438775510204
5.6e-07	-0.0154438775510204
5.64e-07	-0.0154438775510204
5.68e-07	-0.0105459183673469
5.72e-07	-0.00891326530612245
5.76e-07	-0.00564795918367347
5.8e-07	-0.00238265306122449
5.84e-07	-0.000749999999999999
5.88e-07	0.00251530612244898
5.92e-07	0.00414795918367347
5.96e-07	0.00578061224489796
6e-07	0.00578061224489796
6.04e-07	0.00578061224489796
6.08e-07	0.00251530612244898
6.12e-07	0.00088265306122449
6.16e-07	-0.00238265306122449
6.2e-07	-0.00401530612244898
6.24e-07	-0.00238265306122449
6.28e-07	-0.00075
6.32e-07	0.00088265306122449
6.36e-07	-0.00075
6.4e-07	-0.00238265306122449
6.44e-07	-0.00401530612244898
6.48e-07	0.000882653061224491
6.52e-07	0.00251530612244898
6.56e-07	0.00251530612244898
6.6e-07	0.00578061224489796
6.64e-07	0.00904591836734694
6.68e-07	0.0106785714285714
6.72e-07	0.0106785714285714
6.76e-07	0.0106785714285714
6.8e-07	0.0106785714285714
6.84e-07	0.00578061224489796
6.88e-07	0.00251530612244898
6.92e-07	0.000882653061224488
6.96e-07	-0.00238265306122449
7e-07	-0.00238265306122449
7.04e-07	-0.00401530612244898
7.08e-07	-0.00401530612244898
7.12e-07	-0.000750000000000001
7.16e-07	0.000882653061224488
7.2e-07	0.00251530612244898
7.24e-07	0.00578061224489796
7.28e-07	0.00904591836734694
7.32e-07	0.0106785714285714
7.36e-07	0.0123112244897959
7.4e-07	0.0106785714285714
7.44e-07	0.0139438775510204
7.48e-07	0.0139438775510204
7.52e-07	0.0139438775510204
7.56e-07	0.0106785714285714
7.6e-07	0.0123112244897959
7.64e-07	0.00904591836734694
7.68e-07	0.00741326530612245
7.72e-07	0.00578061224489796
7.76e-07	0.00414795918367347
7.8e-07	0.00578061224489796
7.84e-07	0.00414795918367347
7.88e-07	0.00414795918367347
7.92e-07	0.00578061224489796
7.96e-07	0.0106785714285714
8e-07	0.0139438775510204
8.04e-07	0.0155765306122449
8.08e-07	0.0172091836734694
8.12e-07	0.0172091836734694
8.16e-07	0.0172091836734694
8.2e-07	0.0172091836734694
8.24e-07	0.0139438775510204
8.28e-07	0.0123112244897959
8.32e-07	0.0139438775510204
8.36e-07	0.0123112244897959
8.4e-07	0.0106785714285714
8.44e-07	0.00741326530612245
8.48e-07	0.00578061224489796
8.52e-07	0.00578061224489796
8.56e-07	0.00414795918367347
8.6e-07	0.00741326530612245
8.64e-07	0.00741326530612245
8.68e-07	0.00904591836734694
8.72e-07	0.0123112244897959
8.76e-07	0.0139438775510204
8.8e-07	0.0155765306122449
8.84e-07	0.0172091836734694
8.88e-07	0.0172091836734694
8.92e-07	0.0172091836734694
8.96e-07	0.0172091836734694
9e-07	0.0172091836734694
9.04e-07	0.0139438775510204
9.08e-07	0.0106785714285714
9.12e-07	0.0106785714285714
9.16e-07	0.0106785714285714
9.2e-07	0.00904591836734694
9.24e-07	0.00904591836734694
9.28e-07	0.00904591836734694
9.32e-07	0.00904591836734694
9.36e-07	0.0123112244897959
9.4e-07	0.0123112244897959
9.44e-07	0.0155765306122449
9.48e-07	0.0172091836734694
9.52e-07	0.0188418367346939
9.56e-07	0.0188418367346939
9.6e-07	0.0204744897959184
9.64e-07	0.0221071428571429
9.68e-07	0.0221071428571429
9.72e-07	0.0221071428571429
9.76e-07	0.0188418367346939
9.8e-07	0.0172091836734694
9.84e-07	0.0172091836734694
9.88e-07	0.0172091836734694
9.92e-07	0.0123112244897959
9.96e-07	0.00741326530612245
1e-06	0.00741326530612245
1.004e-06	0.0106785714285714
1.008e-06	0.0106785714285714
1.012e-06	0.0106785714285714
1.016e-06	0.0106785714285714
1.02e-06	0.0139438775510204
1.024e-06	0.0155765306122449
1.028e-06	0.0188418367346939
1.032e-06	0.0221071428571429
1.036e-06	0.0237397959183673
1.04e-06	0.0221071428571429
1.044e-06	0.0204744897959184
1.048e-06	0.0188418367346939
1.052e-06	0.0155765306122449
1.056e-06	0.0123112244897959
1.06e-06	0.00904591836734694
1.064e-06	0.00578061224489796
1.068e-06	0.00251530612244898
1.072e-06	0.000882653061224488
1.076e-06	0.000882653061224488
1.08e-06	0.00251530612244898
1.084e-06	0.00251530612244898
1.088e-06	0.00414795918367347
1.092e-06	0.00414795918367347
1.096e-06	0.00741326530612245
1.1e-06	0.0106785714285714
1.104e-06	0.0139438775510204
1.108e-06	0.0139438775510204
1.112e-06	0.0139438775510204
1.116e-06	0.0139438775510204
1.12e-06	0.0106785714285714
1.124e-06	0.00904591836734694
1.128e-06	0.00904591836734694
1.132e-06	0.00741326530612245
1.136e-06	0.00578061224489796
1.14e-06	0.00251530612244898
1.144e-06	0.00414795918367347
1.148e-06	0.00251530612244898
1.152e-06	0.00251530612244898
1.156e-06	0.00251530612244898
1.16e-06	0.00088265306122449
1.164e-06	0.00251530612244898
1.168e-06	0.00414795918367347
1.172e-06	0.00578061224489796
1.176e-06	0.00741326530612245
1.18e-06	0.00741326530612245
1.184e-06	0.00578061224489796
1.188e-06	0.00578061224489796
1.192e-06	0.00578061224489796
1.196e-06	0.00414795918367347
1.2e-06	-0.00075
1.204e-06	-0.00075
1.208e-06	-0.00075
1.212e-06	-0.00238265306122449
1.216e-06	-0.00564795918367347
1.22e-06	-0.00728061224489796
1.224e-06	-0.00891326530612245
1.228e-06	-0.00891326530612245
1.232e-06	-0.00564795918367347
1.236e-06	-0.00075
1.24e-06	0.00088265306122449
1.244e-06	0.00251530612244898
1.248e-06	0.00251530612244898
1.252e-06	0.00251530612244898
1.256e-06	0.00578061224489796
1.26e-06	0.00741326530612245
1.264e-06	0.00904591836734694
1.268e-06	0.00904591836734694
1.272e-06	0.00904591836734694
1.276e-06	0.00414795918367347
1.28e-06	0.00414795918367347
1.284e-06	0.00251530612244898
1.288e-06	0.00251530612244898
1.292e-06	0.00088265306122449
1.296e-06	0.00088265306122449
1.3e-06	0.00088265306122449
1.304e-06	0.00088265306122449
1.308e-06	0.00251530612244898
1.312e-06	0.00414795918367347
1.316e-06	0.00578061224489796
1.32e-06	0.00904591836734694
1.324e-06	0.00904591836734694
1.328e-06	0.00904591836734694
1.332e-06	0.0106785714285714
1.336e-06	0.0139438775510204
1.34e-06	0.0123112244897959
1.344e-06	0.0123112244897959
1.348e-06	0.0123112244897959
1.352e-06	0.00904591836734694
1.356e-06	0.00741326530612245
1.36e-06	0.00414795918367347
1.364e-06	0.00251530612244898
1.368e-06	0.00251530612244898
1.372e-06	0.00251530612244898
1.376e-06	0.00414795918367347
1.38e-06	0.00414795918367347
1.384e-06	0.00741326530612245
1.388e-06	0.00904591836734694
1.392e-06	0.0106785714285714
1.396e-06	0.0139438775510204
1.4e-06	0.0155765306122449
1.404e-06	0.0155765306122449
1.408e-06	0.0172091836734694
1.412e-06	0.0172091836734694
1.416e-06	0.0172091836734694
1.42e-06	0.0139438775510204
1.424e-06	0.0106785714285714
1.428e-06	0.00578061224489796
1.432e-06	0.00251530612244898
1.436e-06	0.00088265306122449
1.44e-06	-0.00075
1.444e-06	0.00251530612244898
1.448e-06	0.00414795918367347
1.452e-06	0.00414795918367347
1.456e-06	0.00578061224489796
1.46e-06	0.00578061224489796
1.464e-06	0.00578061224489796
1.468e-06	0.00578061224489796
1.472e-06	0.0106785714285714
1.476e-06	0.0123112244897959
1.48e-06	0.0123112244897959
1.484e-06	0.0139438775510204
1.488e-06	0.0123112244897959
1.492e-06	0.00904591836734694
1.496e-06	0.00578061224489796
1.5e-06	0.00414795918367347
1.504e-06	0.00088265306122449
1.508e-06	-0.00075
1.512e-06	-0.00238265306122449
1.516e-06	-0.00238265306122449
1.52e-06	-0.00238265306122449
1.524e-06	-0.00238265306122449
1.528e-06	-0.00238265306122449
1.532e-06	-0.00075
1.536e-06	0.00251530612244898
1.54e-06	0.00414795918367347
1.544e-06	0.00251530612244898
1.548e-06	0.00741326530612245
1.552e-06	0.0106785714285714
1.556e-06	0.0123112244897959
1.56e-06	0.0106785714285714
1.564e-06	0.00904591836734694
1.568e-06	0.00904591836734694
1.572e-06	0.00578061224489796
1.576e-06	0.00414795918367347
1.58e-06	0.00414795918367347
1.584e-06	0.00414795918367347
1.588e-06	0.00251530612244898
1.592e-06	0.00251530612244898
1.596e-06	0.00088265306122449
1.6e-06	0.00414795918367347
1.604e-06	0.00414795918367347
1.608e-06	0.00741326530612245
1.612e-06	0.00904591836734694
1.616e-06	0.0106785714285714
1.62e-06	0.0106785714285714
1.624e-06	0.0139438775510204
1.628e-06	0.0123112244897959
1.632e-06	0.0123112244897959
1.636e-06	0.0123112244897959
1.64e-06	0.0106785714285714
1.644e-06	0.00741326530612244
1.648e-06	0.00578061224489796
1.652e-06	0.00414795918367347
1.656e-06	0.00251530612244898
1.66e-06	0.00414795918367347
1.664e-06	0.00251530612244898
1.668e-06	-0.00075
1.672e-06	-0.00075
1.676e-06	0.00251530612244898
1.68e-06	0.00251530612244898
1.684e-06	0.00414795918367347
1.688e-06	0.00741326530612245
1.692e-06	0.00904591836734694
1.696e-06	0.0123112244897959
1.7e-06	0.0123112244897959
1.704e-06	0.0106785714285714
1.708e-06	0.0106785714285714
1.712e-06	0.00741326530612245
1.716e-06	0.00414795918367347
1.72e-06	0.00414795918367347
1.724e-06	0.00251530612244898
1.728e-06	-0.00075
1.732e-06	-0.00564795918367347
1.736e-06	-0.00564795918367347
1.74e-06	-0.00238265306122449
1.744e-06	-0.00401530612244898
1.748e-06	-0.00238265306122449
1.752e-06	-0.00075
1.756e-06	0.00088265306122449
1.76e-06	0.00251530612244898
1.764e-06	0.00578061224489796
1.768e-06	0.00741326530612245
1.772e-06	0.0106785714285714
1.776e-06	0.00741326530612245
1.78e-06	0.00578061224489796
1.784e-06	0.00741326530612245
1.788e-06	0.00578061224489796
1.792e-06	0.00578061224489796
1.796e-06	0.00088265306122449
1.8e-06	0.00088265306122449
1.804e-06	-0.00075
1.808e-06	-0.00238265306122449
1.812e-06	-0.00401530612244898
1.816e-06	-0.00075
1.82e-06	0.00088265306122449
1.824e-06	0.00414795918367347
1.828e-06	0.00578061224489796
1.832e-06	0.00741326530612245
1.836e-06	0.00904591836734694
1.84e-06	0.0123112244897959
1.844e-06	0.0123112244897959
1.848e-06	0.0123112244897959
1.852e-06	0.0139438775510204
1.856e-06	0.00904591836734694
1.86e-06	0.00904591836734694
1.864e-06	0.00578061224489796
1.868e-06	0.00251530612244898
1.872e-06	-0.000749999999999997
1.876e-06	-0.00401530612244898
1.88e-06	-0.00564795918367347
1.884e-06	-0.00728061224489796
1.888e-06	-0.00891326530612245
1.892e-06	-0.0105459183673469
1.896e-06	-0.00728061224489796
1.9e-06	-0.00564795918367347
1.904e-06	-0.00238265306122449
1.908e-06	0.000882653061224493
1.912e-06	0.00414795918367347
1.916e-06	0.00414795918367347
1.92e-06	0.00251530612244898
1.924e-06	0.000882653061224491
1.928e-06	0.00088265306122449
1.932e-06	0.00088265306122449
1.936e-06	-0.000749999999999998
1.94e-06	-0.00564795918367347
1.944e-06	-0.00891326530612245
1.948e-06	-0.0105459183673469
1.952e-06	-0.0105459183673469
1.956e-06	-0.00891326530612245
1.96e-06	-0.0105459183673469
1.964e-06	-0.00891326530612245
1.968e-06	-0.0105459183673469
1.972e-06	-0.00564795918367347
1.976e-06	-0.00238265306122449
1.98e-06	-0.00238265306122449
1.984e-06	-0.000749999999999998
1.988e-06	-0.000749999999999998
1.992e-06	0.00251530612244898
1.996e-06	0.00088265306122449
2e-06	-0.00075
2.004e-06	-0.00238265306122449
2.008e-06	-0.00075
2.012e-06	-0.00401530612244898
2.016e-06	-0.00891326530612245
2.02e-06	-0.0105459183673469
2.024e-06	-0.0105459183673469
2.028e-06	-0.0121785714285714
2.032e-06	-0.0121785714285714
2.036e-06	-0.0121785714285714
2.04e-06	-0.00891326530612245
2.044e-06	-0.00891326530612245
2.048e-06	-0.00728061224489796
2.052e-06	-0.00401530612244898
2.056e-06	-0.000749999999999998
2.06e-06	0.00251530612244898
2.064e-06	0.00414795918367347
2.068e-06	0.00414795918367347
2.072e-06	0.00414795918367347
2.076e-06	0.00414795918367347
2.08e-06	0.00414795918367347
2.084e-06	0.00414795918367347
2.088e-06	0.00251530612244898
2.092e-06	0.00251530612244898
2.096e-06	0.00088265306122449
2.1e-06	-0.000750000000000002
2.104e-06	-0.00075
2.108e-06	0.00088265306122449
2.112e-06	0.00251530612244898
2.116e-06	0.00414795918367347
2.12e-06	0.00741326530612245
2.124e-06	0.0123112244897959
2.128e-06	0.0139438775510204
2.132e-06	0.0155765306122449
2.136e-06	0.0188418367346939
2.14e-06	0.0188418367346939
2.144e-06	0.0188418367346939
2.148e-06	0.0188418367346939
2.152e-06	0.0155765306122449
2.156e-06	0.0139438775510204
2.16e-06	0.0123112244897959
2.164e-06	0.0106785714285714
2.168e-06	0.00578061224489796
2.172e-06	0.00414795918367347
2.176e-06	0.00578061224489796
2.18e-06	0.00251530612244898
2.184e-06	0.00414795918367347
2.188e-06	0.00414795918367347
2.192e-06	0.00741326530612245
2.196e-06	0.0106785714285714
2.2e-06	0.0139438775510204
2.204e-06	0.0155765306122449
2.208e-06	0.0172091836734694
2.212e-06	0.0172091836734694
2.216e-06	0.0155765306122449
2.22e-06	0.0155765306122449
2.224e-06	0.0155765306122449
2.228e-06	0.0123112244897959
2.232e-06	0.00904591836734694
2.236e-06	0.00414795918367347
2.24e-06	0.00414795918367347
2.244e-06	0.00088265306122449
2.248e-06	0.00088265306122449
2.252e-06	-0.00075
2.256e-06	-0.00238265306122449
2.26e-06	-0.00238265306122449
2.264e-06	-0.00075
2.268e-06	0.00251530612244898
2.272e-06	0.00414795918367347
2.276e-06	0.00578061224489796
2.28e-06	0.00904591836734694
2.284e-06	0.0106785714285714
2.288e-06	0.00904591836734694
2.292e-06	0.0106785714285714
2.296e-06	0.0106785714285714
2.3e-06	0.00578061224489796
2.304e-06	0.00251530612244898
2.308e-06	-0.00075
2.312e-06	-0.00075
2.316e-06	-0.00401530612244898
2.32e-06	-0.00728061224489796
2.324e-06	-0.0105459183673469
2.328e-06	-0.0105459183673469
2.332e-06	-0.00728061224489796
2.336e-06	-0.00564795918367347
2.34e-06	-0.00564795918367347
2.344e-06	-0.00401530612244898
2.348e-06	-0.00238265306122449
2.352e-06	-0.00238265306122449
2.356e-06	-0.00401530612244898
2.36e-06	-0.00075
2.364e-06	0.00251530612244898
2.368e-06	0.00088265306122449
2.372e-06	-0.00401530612244898
2.376e-06	-0.00401530612244898
2.38e-06	-0.00728061224489796
2.384e-06	-0.0105459183673469
2.388e-06	-0.0138112244897959
2.392e-06	-0.0154438775510204
2.396e-06	-0.0170765306122449
2.4e-06	-0.0203418367346939
2.404e-06	-0.0187091836734694
2.408e-06	-0.0138112244897959
2.412e-06	-0.0105459183673469
2.416e-06	-0.0105459183673469
2.42e-06	-0.00564795918367347
2.424e-06	-0.00401530612244898
2.428e-06	-0.00075
2.432e-06	0.00251530612244898
2.436e-06	0.00414795918367347
2.44e-06	0.00414795918367347
2.444e-06	0.00251530612244898
2.448e-06	0.00251530612244898
2.452e-06	0.00251530612244898
2.456e-06	0.00251530612244898
2.46e-06	0.00088265306122449
2.464e-06	-0.00238265306122449
2.468e-06	-0.00564795918367347
2.472e-06	-0.00891326530612245
2.476e-06	-0.00891326530612245
2.48e-06	-0.00891326530612245
2.484e-06	-0.00728061224489796
2.488e-06	-0.00564795918367347
2.492e-06	-0.00238265306122449
2.496e-06	0.00251530612244898
2.5e-06	0.00578061224489796
2.504e-06	0.00741326530612245
2.508e-06	0.00904591836734694
2.512e-06	0.0106785714285714
2.516e-06	0.00904591836734694
2.52e-06	0.0106785714285714
2.524e-06	0.00904591836734694
2.528e-06	0.00414795918367347
2.532e-06	0.00251530612244898
2.536e-06	0.00088265306122449
2.54e-06	-0.00238265306122449
2.544e-06	-0.00238265306122449
2.548e-06	-0.00401530612244898
2.552e-06	-0.00238265306122449
2.556e-06	-0.00238265306122449
2.56e-06	-0.00238265306122449
2.564e-06	0.000882653061224489
2.568e-06	0.00414795918367347
2.572e-06	0.00904591836734694
2.576e-06	0.0106785714285714
2.58e-06	0.0123112244897959
2.584e-06	0.0139438775510204
2.588e-06	0.0139438775510204
2.592e-06	0.0139438775510204
2.596e-06	0.0139438775510204
2.6e-06	0.0106785714285714
2.604e-06	0.00578061224489796
2.608e-06	0.00414795918367347
2.612e-06	0.00251530612244898
2.616e-06	-0.00238265306122449
2.62e-06	-0.00401530612244898
2.624e-06	-0.00564795918367347
2.628e-06	-0.00728061224489796
2.632e-06	-0.00891326530612245
2.636e-06	-0.00728061224489796
2.64e-06	-0.00401530612244898
2.644e-06	-0.00401530612244898
2.648e-06	-0.00238265306122449
2.652e-06	-0.00238265306122449
2.656e-06	0.00088265306122449
2.66e-06	0.00251530612244898
2.664e-06	0.00251530612244898
2.668e-06	0.00251530612244898
2.672e-06	0.000882653061224488
2.676e-06	-0.000750000000000002
2.68e-06	-0.00401530612244898
2.684e-06	-0.00728061224489796
2.688e-06	-0.0121785714285714
2.692e-06	-0.0154438775510204
2.696e-06	-0.0170765306122449
2.7e-06	-0.0138112244897959
2.704e-06	-0.0121785714285714
2.708e-06	-0.0121785714285714
2.712e-06	-0.00891326530612245
2.716e-06	-0.00728061224489796
2.72e-06	-0.00728061224489796
2.724e-06	-0.00564795918367347
2.728e-06	-0.00564795918367347
2.732e-06	-0.00238265306122449
2.736e-06	-0.00238265306122449
2.74e-06	-0.00401530612244898
2.744e-06	-0.00238265306122449
2.748e-06	-0.00401530612244898
2.752e-06	-0.00728061224489796
2.756e-06	-0.0105459183673469
2.76e-06	-0.0138112244897959
2.764e-06	-0.0138112244897959
2.768e-06	-0.0154438775510204
2.772e-06	-0.0154438775510204
2.776e-06	-0.0154438775510204
2.78e-06	-0.0154438775510204
2.784e-06	-0.0138112244897959
2.788e-06	-0.0121785714285714
2.792e-06	-0.00891326530612245
2.796e-06	-0.00728061224489796
2.8e-06	-0.00564795918367347
2.804e-06	-0.00728061224489796
2.808e-06	-0.00401530612244898
2.812e-06	-0.00238265306122449
2.816e-06	-0.000749999999999999
2.82e-06	-0.000749999999999999
2.824e-06	-0.00238265306122449
2.828e-06	-0.00401530612244898
2.832e-06	-0.00564795918367347
2.836e-06	-0.00728061224489796
2.84e-06	-0.00891326530612245
2.844e-06	-0.00728061224489796
2.848e-06	-0.00728061224489796
2.852e-06	-0.00891326530612245
2.856e-06	-0.00728061224489796
2.86e-06	-0.00564795918367347
2.864e-06	-0.000749999999999999
2.868e-06	0.000882653061224491
2.872e-06	0.00251530612244898
2.876e-06	0.00251530612244898
2.88e-06	0.00414795918367347
2.884e-06	0.00414795918367347
2.888e-06	0.00414795918367347
2.892e-06	0.00251530612244898
2.896e-06	-0.00075
2.9e-06	-0.00564795918367347
2.904e-06	-0.00564795918367347
2.908e-06	-0.00564795918367347
2.912e-06	-0.00891326530612245
2.916e-06	-0.00728061224489796
2.92e-06	-0.00728061224489796
2.924e-06	-0.00564795918367347
2.928e-06	-0.00728061224489796
2.932e-06	-0.00401530612244898
2.936e-06	-0.00075
2.94e-06	0.00088265306122449
2.944e-06	0.00414795918367347
2.948e-06	0.00578061224489796
2.952e-06	0.00741326530612245
2.956e-06	0.00741326530612245
2.96e-06	0.00578061224489796
2.964e-06	0.00251530612244898
2.968e-06	0.00251530612244898
2.972e-06	0.00251530612244898
2.976e-06	0.00251530612244898
2.98e-06	-0.000750000000000001
2.984e-06	-0.00238265306122449
2.988e-06	-0.00238265306122449
2.992e-06	-0.00075
2.996e-06	0.00088265306122449
3e-06	0.00578061224489796
3.004e-06	0.00741326530612245
3.008e-06	0.00904591836734694
3.012e-06	0.0106785714285714
3.016e-06	0.0106785714285714
3.02e-06	0.0123112244897959
3.024e-06	0.0139438775510204
3.028e-06	0.0155765306122449
3.032e-06	0.0155765306122449
3.036e-06	0.0188418367346939
3.04e-06	0.0155765306122449
3.044e-06	0.0139438775510204
3.048e-06	0.0123112244897959
3.052e-06	0.00904591836734693
3.056e-06	0.00904591836734693
3.06e-06	0.00578061224489796
3.064e-06	0.00578061224489796
3.068e-06	0.00741326530612245
3.072e-06	0.00904591836734694
3.076e-06	0.0106785714285714
3.08e-06	0.0123112244897959
3.084e-06	0.0123112244897959
3.088e-06	0.0139438775510204
3.092e-06	0.0139438775510204
3.096e-06	0.0155765306122449
3.1e-06	0.0155765306122449
3.104e-06	0.0123112244897959
3.108e-06	0.0123112244897959
3.112e-06	0.00904591836734693
3.116e-06	0.0106785714285714
3.12e-06	0.00741326530612244
3.124e-06	0.00578061224489796
3.128e-06	0.00578061224489796
3.132e-06	0.00578061224489796
3.136e-06	0.00414795918367347
3.14e-06	0.00251530612244898
3.144e-06	0.00251530612244898
3.148e-06	0.00251530612244898
3.152e-06	0.00251530612244898
3.156e-06	0.00414795918367347
3.16e-06	0.00741326530612245
3.164e-06	0.00904591836734694
3.168e-06	0.00904591836734694
3.172e-06	0.00904591836734694
3.176e-06	0.00904591836734693
3.18e-06	0.00904591836734693
3.184e-06	0.00578061224489796
3.188e-06	0.00251530612244898
3.192e-06	0.00088265306122449
3.196e-06	-0.00401530612244898
3.2e-06	-0.00728061224489796
3.204e-06	-0.00728061224489796
3.208e-06	-0.00891326530612245
3.212e-06	-0.00891326530612245
3.216e-06	-0.00891326530612245
3.22e-06	-0.00728061224489796
3.224e-06	-0.00564795918367347
3.228e-06	-0.00238265306122449
3.232e-06	-0.00075
3.236e-06	0.00251530612244898
3.24e-06	0.00578061224489796
3.244e-06	0.00904591836734694
3.248e-06	0.0123112244897959
3.252e-06	0.0139438775510204
3.256e-06	0.0139438775510204
3.26e-06	0.0106785714285714
3.264e-06	0.00904591836734694
3.268e-06	0.00741326530612245
3.272e-06	0.00414795918367347
3.276e-06	0.00578061224489796
3.28e-06	0.00741326530612245
3.284e-06	0.00741326530612245
3.288e-06	0.00904591836734694
3.292e-06	0.00904591836734694
3.296e-06	0.0106785714285714
3.3e-06	0.0106785714285714
3.304e-06	0.0155765306122449
3.308e-06	0.0188418367346939
3.312e-06	0.0172091836734694
3.316e-06	0.0188418367346939
3.32e-06	0.0204744897959184
3.324e-06	0.0188418367346939
3.328e-06	0.0172091836734694
3.332e-06	0.0172091836734694
3.336e-06	0.0155765306122449
3.34e-06	0.0139438775510204
3.344e-06	0.0139438775510204
3.348e-06	0.0155765306122449
3.352e-06	0.0155765306122449
3.356e-06	0.0123112244897959
3.36e-06	0.0123112244897959
3.364e-06	0.0123112244897959
3.368e-06	0.0123112244897959
3.372e-06	0.0155765306122449
3.376e-06	0.0155765306122449
3.38e-06	0.0172091836734694
3.384e-06	0.0204744897959184
3.388e-06	0.0204744897959184
3.392e-06	0.0237397959183673
3.396e-06	0.0221071428571429
3.4e-06	0.0204744897959184
3.404e-06	0.0188418367346939
3.408e-06	0.0204744897959184
3.412e-06	0.0204744897959184
3.416e-06	0.0188418367346939
3.42e-06	0.0155765306122449
3.424e-06	0.0123112244897959
3.428e-06	0.00904591836734694
3.432e-06	0.00741326530612245
3.436e-06	0.00904591836734694
3.44e-06	0.00904591836734694
3.444e-06	0.0106785714285714
3.448e-06	0.0106785714285714
3.452e-06	0.0123112244897959
3.456e-06	0.0155765306122449
3.46e-06	0.0139438775510204
3.464e-06	0.0155765306122449
3.468e-06	0.0188418367346939
3.472e-06	0.0155765306122449
3.476e-06	0.0139438775510204
3.48e-06	0.0123112244897959
3.484e-06	0.0106785714285714
3.488e-06	0.0106785714285714
3.492e-06	0.00741326530612245
3.496e-06	0.00904591836734693
3.5e-06	0.00414795918367347
3.504e-06	0.00414795918367347
3.508e-06	0.00578061224489796
3.512e-06	0.00578061224489796
3.516e-06	0.00741326530612245
3.52e-06	0.00904591836734694
3.524e-06	0.0106785714285714
3.528e-06	0.0106785714285714
3.532e-06	0.0123112244897959
3.536e-06	0.0155765306122449
3.54e-06	0.0155765306122449
3.544e-06	0.0172091836734694
3.548e-06	0.0155765306122449
3.552e-06	0.0172091836734694
3.556e-06	0.0155765306122449
3.56e-06	0.0139438775510204
3.564e-06	0.0123112244897959
3.568e-06	0.0106785714285714
3.572e-06	0.0106785714285714
3.576e-06	0.0106785714285714
3.58e-06	0.00904591836734694
3.584e-06	0.0123112244897959
3.588e-06	0.0106785714285714
3.592e-06	0.0123112244897959
3.596e-06	0.0123112244897959
3.6e-06	0.0172091836734694
3.604e-06	0.0172091836734694
3.608e-06	0.0188418367346939
3.612e-06	0.0188418367346939
3.616e-06	0.0188418367346939
3.62e-06	0.0188418367346939
3.624e-06	0.0188418367346939
3.628e-06	0.0172091836734694
3.632e-06	0.0123112244897959
3.636e-06	0.0106785714285714
3.64e-06	0.00904591836734694
3.644e-06	0.00741326530612245
3.648e-06	0.00741326530612245
3.652e-06	0.00578061224489796
3.656e-06	0.00741326530612245
3.66e-06	0.00904591836734694
3.664e-06	0.0106785714285714
3.668e-06	0.0139438775510204
3.672e-06	0.0172091836734694
3.676e-06	0.0188418367346939
3.68e-06	0.0188418367346939
3.684e-06	0.0204744897959184
3.688e-06	0.0237397959183673
3.692e-06	0.0253724489795918
3.696e-06	0.0270051020408163
3.7e-06	0.0253724489795918
3.704e-06	0.0221071428571429
3.708e-06	0.0221071428571429
3.712e-06	0.0204744897959184
3.716e-06	0.0188418367346939
3.72e-06	0.0172091836734694
3.724e-06	0.0155765306122449
3.728e-06	0.0155765306122449
3.732e-06	0.0155765306122449
3.736e-06	0.0155765306122449
3.74e-06	0.0155765306122449
3.744e-06	0.0204744897959184
3.748e-06	0.0237397959183673
3.752e-06	0.0253724489795918
3.756e-06	0.0270051020408163
3.76e-06	0.0286377551020408
3.764e-06	0.0302704081632653
3.768e-06	0.0286377551020408
3.772e-06	0.0270051020408163
3.776e-06	0.0253724489795918
3.78e-06	0.0204744897959184
3.784e-06	0.0188418367346939
3.788e-06	0.0188418367346939
3.792e-06	0.0188418367346939
3.796e-06	0.0139438775510204
3.8e-06	0.0123112244897959
3.804e-06	0.0106785714285714
3.808e-06	0.0106785714285714
3.812e-06	0.0155765306122449
3.816e-06	0.0172091836734694
3.82e-06	0.0172091836734694
3.824e-06	0.0204744897959184
3.828e-06	0.0204744897959184
3.832e-06	0.0221071428571429
3.836e-06	0.0221071428571429
3.84e-06	0.0237397959183673
3.844e-06	0.0188418367346939
3.848e-06	0.0188418367346939
3.852e-06	0.0172091836734694
3.856e-06	0.0155765306122449
3.86e-06	0.0123112244897959
3.864e-06	0.0106785714285714
3.868e-06	0.0106785714285714
3.872e-06	0.0106785714285714
3.876e-06	0.0106785714285714
3.88e-06	0.0106785714285714
3.884e-06	0.0106785714285714
3.888e-06	0.0123112244897959
3.892e-06	0.0139438775510204
3.896e-06	0.0155765306122449
3.9e-06	0.0188418367346939
3.904e-06	0.0188418367346939
3.908e-06	0.0172091836734694
3.912e-06	0.0172091836734694
3.916e-06	0.0155765306122449
3.92e-06	0.0155765306122449
3.924e-06	0.0139438775510204
3.928e-06	0.0123112244897959
3.932e-06	0.0106785714285714
3.936e-06	0.00741326530612244
3.94e-06	0.00414795918367347
3.944e-06	0.00251530612244898
3.948e-06	0.000882653061224491
3.952e-06	-0.000749999999999998
3.956e-06	-0.000749999999999998
3.96e-06	-0.00075
3.964e-06	0.000882653061224491
3.968e-06	0.00414795918367347
3.972e-06	0.00578061224489796
3.976e-06	0.00741326530612245
3.98e-06	0.00741326530612244
3.984e-06	0.00904591836734693
3.988e-06	0.00578061224489796
3.992e-06	0.00578061224489796
3.996e-06	0.00414795918367347
4e-06	0.00251530612244898
4.004e-06	0.000882653061224488
4.008e-06	-0.00401530612244898
4.012e-06	-0.00728061224489796
4.016e-06	-0.00564795918367347
4.02e-06	-0.00564795918367347
4.024e-06	-0.00238265306122449
4.028e-06	-0.00401530612244898
4.032e-06	-0.00401530612244898
4.036e-06	-0.00564795918367347
4.04e-06	-0.000749999999999998
4.044e-06	-0.000749999999999998
4.048e-06	-0.00075
4.052e-06	-0.00075
4.056e-06	0.00088265306122449
4.06e-06	-0.00075
4.064e-06	-0.00401530612244898
4.068e-06	-0.00564795918367347
4.072e-06	-0.00728061224489796
4.076e-06	-0.0105459183673469
4.08e-06	-0.0138112244897959
4.084e-06	-0.0203418367346939
4.088e-06	-0.0236071428571429
4.092e-06	-0.0252397959183673
4.096e-06	-0.0285051020408163
4.1e-06	-0.0285051020408163
4.104e-06	-0.0268724489795918
4.108e-06	-0.0252397959183673
4.112e-06	-0.0219744897959184
4.116e-06	-0.0203418367346939
4.12e-06	-0.0170765306122449
4.124e-06	-0.0170765306122449
4.128e-06	-0.0138112244897959
4.132e-06	-0.0121785714285714
4.136e-06	-0.0105459183673469
4.14e-06	-0.0121785714285714
4.144e-06	-0.0138112244897959
4.148e-06	-0.0138112244897959
4.152e-06	-0.0154438775510204
4.156e-06	-0.0170765306122449
4.16e-06	-0.0170765306122449
4.164e-06	-0.0187091836734694
4.168e-06	-0.0154438775510204
4.172e-06	-0.0154438775510204
4.176e-06	-0.0138112244897959
4.18e-06	-0.0154438775510204
4.184e-06	-0.0105459183673469
4.188e-06	-0.00728061224489796
4.192e-06	-0.00564795918367347
4.196e-06	-0.00401530612244898
4.2e-06	-0.000749999999999999
4.204e-06	0.000882653061224488
4.208e-06	0.00414795918367347
4.212e-06	0.000882653061224488
4.216e-06	-0.000749999999999999
4.22e-06	-0.00401530612244898
4.224e-06	-0.00564795918367347
4.228e-06	-0.00728061224489796
4.232e-06	-0.00728061224489796
4.236e-06	-0.0105459183673469
4.24e-06	-0.00891326530612245
4.244e-06	-0.00564795918367347
4.248e-06	-0.00401530612244898
4.252e-06	-0.00401530612244898
4.256e-06	-0.00075
4.26e-06	0.00088265306122449
4.264e-06	0.00578061224489796
4.268e-06	0.00904591836734694
4.272e-06	0.0106785714285714
4.276e-06	0.0139438775510204
4.28e-06	0.0188418367346939
4.284e-06	0.0204744897959184
4.288e-06	0.0188418367346939
4.292e-06	0.0172091836734694
4.296e-06	0.0155765306122449
4.3e-06	0.0139438775510204
4.304e-06	0.0123112244897959
4.308e-06	0.00904591836734693
4.312e-06	0.0106785714285714
4.316e-06	0.00904591836734694
4.32e-06	0.00904591836734694
4.324e-06	0.00741326530612245
4.328e-06	0.0106785714285714
4.332e-06	0.00904591836734694
4.336e-06	0.0106785714285714
4.34e-06	0.0123112244897959
4.344e-06	0.0139438775510204
4.348e-06	0.0155765306122449
4.352e-06	0.0155765306122449
4.356e-06	0.0155765306122449
4.36e-06	0.0155765306122449
4.364e-06	0.0106785714285714
4.368e-06	0.00904591836734693
4.372e-06	0.00578061224489796
4.376e-06	0.00414795918367347
4.38e-06	0.00414795918367347
4.384e-06	0.00414795918367347
4.388e-06	0.00251530612244898
4.392e-06	0.00251530612244898
4.396e-06	0.000882653061224491
4.4e-06	-0.000749999999999998
4.404e-06	-0.000750000000000001
4.408e-06	0.000882653061224491
4.412e-06	0.00251530612244898
4.416e-06	0.00414795918367347
4.42e-06	0.00578061224489796
4.424e-06	0.00741326530612245
4.428e-06	0.00741326530612245
4.432e-06	0.00741326530612244
4.436e-06	0.00414795918367347
4.44e-06	0.00251530612244898
4.444e-06	-0.00075
4.448e-06	-0.00401530612244898
4.452e-06	-0.00728061224489796
4.456e-06	-0.00891326530612245
4.46e-06	-0.0138112244897959
4.464e-06	-0.0154438775510204
4.468e-06	-0.0138112244897959
4.472e-06	-0.0154438775510204
4.476e-06	-0.0170765306122449
4.48e-06	-0.0170765306122449
4.484e-06	-0.0154438775510204
4.488e-06	-0.0121785714285714
4.492e-06	-0.0105459183673469
4.496e-06	-0.00891326530612245
4.5e-06	-0.00891326530612245
4.504e-06	-0.00728061224489796
4.508e-06	-0.00891326530612245
4.512e-06	-0.0105459183673469
4.516e-06	-0.0121785714285714
4.52e-06	-0.0121785714285714
4.524e-06	-0.0170765306122449
4.528e-06	-0.0170765306122449
4.532e-06	-0.0203418367346939
4.536e-06	-0.0219744897959184
4.54e-06	-0.0203418367346939
4.544e-06	-0.0203418367346939
4.548e-06	-0.0187091836734694
4.552e-06	-0.0187091836734694
4.556e-06	-0.0187091836734694
4.56e-06	-0.0154438775510204
4.564e-06	-0.0121785714285714
4.568e-06	-0.00891326530612245
4.572e-06	-0.00891326530612245
4.576e-06	-0.00891326530612245
4.58e-06	-0.0105459183673469
4.584e-06	-0.0105459183673469
4.588e-06	-0.0121785714285714
4.592e-06	-0.0138112244897959
4.596e-06	-0.0138112244897959
4.6e-06	-0.0154438775510204
4.604e-06	-0.0154438775510204
4.608e-06	-0.0170765306122449
4.612e-06	-0.0170765306122449
4.616e-06	-0.0170765306122449
4.62e-06	-0.0187091836734694
4.624e-06	-0.0154438775510204
4.628e-06	-0.0138112244897959
4.632e-06	-0.0105459183673469
4.636e-06	-0.00891326530612245
4.64e-06	-0.00564795918367347
4.644e-06	-0.00401530612244898
4.648e-06	-0.00401530612244898
4.652e-06	-0.000749999999999999
4.656e-06	0.00251530612244898
4.66e-06	0.00088265306122449
4.664e-06	-0.00238265306122449
4.668e-06	-0.00564795918367347
4.672e-06	-0.00728061224489796
4.676e-06	-0.00891326530612245
4.68e-06	-0.0105459183673469
4.684e-06	-0.0121785714285714
4.688e-06	-0.0105459183673469
4.692e-06	-0.0105459183673469
4.696e-06	-0.00891326530612245
4.7e-06	-0.00891326530612245
4.704e-06	-0.00891326530612245
4.708e-06	-0.00728061224489796
4.712e-06	-0.00564795918367347
4.716e-06	-0.00564795918367347
4.72e-06	-0.00564795918367347
4.724e-06	-0.00728061224489796
4.728e-06	-0.00728061224489796
4.732e-06	-0.00564795918367347
4.736e-06	-0.00891326530612245
4.74e-06	-0.0105459183673469
4.744e-06	-0.0121785714285714
4.748e-06	-0.0121785714285714
4.752e-06	-0.0138112244897959
4.756e-06	-0.0170765306122449
4.76e-06	-0.0187091836734694
4.764e-06	-0.0187091836734694
4.768e-06	-0.0170765306122449
4.772e-06	-0.0170765306122449
4.776e-06	-0.0154438775510204
4.78e-06	-0.0121785714285714
4.784e-06	-0.0105459183673469
4.788e-06	-0.00728061224489796
4.792e-06	-0.00401530612244898
4.796e-06	-0.00401530612244898
4.8e-06	-0.00401530612244898
4.804e-06	-0.00401530612244898
4.808e-06	-0.00564795918367347
4.812e-06	-0.00728061224489796
4.816e-06	-0.00891326530612245
4.82e-06	-0.0138112244897959
4.824e-06	-0.0154438775510204
4.828e-06	-0.0170765306122449
4.832e-06	-0.0170765306122449
4.836e-06	-0.0170765306122449
4.84e-06	-0.0170765306122449
4.844e-06	-0.0138112244897959
4.848e-06	-0.0154438775510204
4.852e-06	-0.0154438775510204
4.856e-06	-0.0121785714285714
4.86e-06	-0.0105459183673469
4.864e-06	-0.00728061224489796
4.868e-06	-0.00728061224489796
4.872e-06	-0.00564795918367347
4.876e-06	-0.00401530612244898
4.88e-06	-0.00238265306122449
4.884e-06	-0.00728061224489796
4.888e-06	-0.00891326530612245
4.892e-06	-0.0121785714285714
4.896e-06	-0.0138112244897959
4.9e-06	-0.0154438775510204
4.904e-06	-0.0138112244897959
4.908e-06	-0.0138112244897959
4.912e-06	-0.0121785714285714
4.916e-06	-0.0105459183673469
4.92e-06	-0.00728061224489796
4.924e-06	-0.00401530612244898
4.928e-06	-0.00075
4.932e-06	0.00088265306122449
4.936e-06	0.00251530612244898
4.94e-06	0.00251530612244898
4.944e-06	0.00251530612244898
4.948e-06	0.00414795918367347
4.952e-06	0.00414795918367347
4.956e-06	0.00251530612244898
4.96e-06	0.00251530612244898
4.964e-06	0.00088265306122449
4.968e-06	-0.00238265306122449
4.972e-06	-0.00564795918367347
4.976e-06	-0.00728061224489796
4.98e-06	-0.00891326530612245
4.984e-06	-0.0105459183673469
4.988e-06	-0.00891326530612245
4.992e-06	-0.00891326530612245
4.996e-06	-0.00891326530612245
5e-06	-0.00891326530612245
5.004e-06	-0.00564795918367347
5.008e-06	-0.00401530612244898
5.012e-06	-0.00238265306122449
5.016e-06	-0.00075
5.02e-06	0.000882653061224489
5.024e-06	0.00251530612244898
5.028e-06	0.00251530612244898
5.032e-06	-0.00075
5.036e-06	-0.00075
5.04e-06	-0.00401530612244898
5.044e-06	-0.00564795918367347
5.048e-06	-0.00728061224489796
5.052e-06	-0.00728061224489796
5.056e-06	-0.00564795918367347
5.06e-06	-0.00564795918367347
5.064e-06	-0.00238265306122449
5.068e-06	0.00088265306122449
5.072e-06	0.00251530612244898
5.076e-06	0.00414795918367347
5.08e-06	0.00904591836734694
5.084e-06	0.00904591836734694
5.088e-06	0.0106785714285714
5.092e-06	0.0106785714285714
5.096e-06	0.0139438775510204
5.1e-06	0.0123112244897959
5.104e-06	0.0106785714285714
5.108e-06	0.00904591836734694
5.112e-06	0.00741326530612245
5.116e-06	0.00251530612244898
5.12e-06	-0.00075
5.124e-06	-0.00564795918367347
5.128e-06	-0.00564795918367347
5.132e-06	-0.00564795918367347
5.136e-06	-0.00401530612244898
5.14e-06	-0.00238265306122449
5.144e-06	-0.00075
5.148e-06	0.00414795918367347
5.152e-06	0.00578061224489796
5.156e-06	0.00578061224489796
5.16e-06	0.00741326530612245
5.164e-06	0.00904591836734694
5.168e-06	0.0123112244897959
5.172e-06	0.0123112244897959
5.176e-06	0.0139438775510204
5.18e-06	0.0139438775510204
5.184e-06	0.00904591836734694
5.188e-06	0.00904591836734694
5.192e-06	0.00741326530612245
5.196e-06	0.00741326530612245
5.2e-06	0.00414795918367347
5.204e-06	0.00414795918367347
5.208e-06	0.00414795918367347
5.212e-06	0.00578061224489796
5.216e-06	0.00904591836734694
5.22e-06	0.0106785714285714
5.224e-06	0.00904591836734694
5.228e-06	0.0123112244897959
5.232e-06	0.0106785714285714
5.236e-06	0.0123112244897959
5.24e-06	0.0123112244897959
5.244e-06	0.0123112244897959
5.248e-06	0.0106785714285714
5.252e-06	0.00904591836734694
5.256e-06	0.00741326530612245
5.26e-06	0.00414795918367347
5.264e-06	-0.000749999999999998
5.268e-06	-0.00401530612244898
5.272e-06	-0.00401530612244898
5.276e-06	-0.00401530612244898
5.28e-06	-0.00075
5.284e-06	-0.00075
5.288e-06	0.00251530612244898
5.292e-06	0.00251530612244898
5.296e-06	0.00251530612244898
5.3e-06	0.00578061224489796
5.304e-06	0.00741326530612245
5.308e-06	0.0106785714285714
5.312e-06	0.0139438775510204
5.316e-06	0.0155765306122449
5.32e-06	0.0172091836734694
5.324e-06	0.0155765306122449
5.328e-06	0.0155765306122449
5.332e-06	0.0139438775510204
5.336e-06	0.0139438775510204
5.34e-06	0.0123112244897959
5.344e-06	0.00904591836734694
5.348e-06	0.0106785714285714
5.352e-06	0.0123112244897959
5.356e-06	0.0123112244897959
5.36e-06	0.0139438775510204
5.364e-06	0.0123112244897959
5.368e-06	0.0155765306122449
5.372e-06	0.0172091836734694
5.376e-06	0.0172091836734694
5.38e-06	0.0204744897959184
5.384e-06	0.0204744897959184
5.388e-06	0.0221071428571429
5.392e-06	0.0237397959183673
5.396e-06	0.0221071428571429
5.4e-06	0.0204744897959184
5.404e-06	0.0204744897959184
5.408e-06	0.0188418367346939
5.412e-06	0.0139438775510204
5.416e-06	0.00904591836734693
5.42e-06	0.0106785714285714
5.424e-06	0.0106785714285714
5.428e-06	0.0123112244897959
5.432e-06	0.0123112244897959
5.436e-06	0.0172091836734694
5.44e-06	0.0172091836734694
5.444e-06	0.0188418367346939
5.448e-06	0.0204744897959184
5.452e-06	0.0221071428571429
5.456e-06	0.0253724489795918
5.46e-06	0.0270051020408163
5.464e-06	0.0270051020408163
5.468e-06	0.0253724489795918
5.472e-06	0.0221071428571429
5.476e-06	0.0172091836734694
5.48e-06	0.0155765306122449
5.484e-06	0.0139438775510204
5.488e-06	0.0106785714285714
5.492e-06	0.0106785714285714
5.496e-06	0.0106785714285714
5.5e-06	0.00904591836734694
5.504e-06	0.00741326530612245
5.508e-06	0.00904591836734694
5.512e-06	0.0106785714285714
5.516e-06	0.0106785714285714
5.52e-06	0.0139438775510204
5.524e-06	0.0139438775510204
5.528e-06	0.0123112244897959
5.532e-06	0.0123112244897959
5.536e-06	0.0123112244897959
5.54e-06	0.0123112244897959
5.544e-06	0.00904591836734694
5.548e-06	0.00741326530612245
5.552e-06	0.00578061224489796
5.556e-06	0.00414795918367347
5.56e-06	0.00414795918367347
5.564e-06	-0.00075
5.568e-06	-0.00075
5.572e-06	0.00088265306122449
5.576e-06	-0.00075
5.58e-06	0.00088265306122449
5.584e-06	0.00251530612244898
5.588e-06	0.00251530612244898
5.592e-06	0.00741326530612245
5.596e-06	0.00904591836734694
5.6e-06	0.0106785714285714
5.604e-06	0.0106785714285714
5.608e-06	0.0139438775510204
5.612e-06	0.0155765306122449
5.616e-06	0.0123112244897959
5.62e-06	0.0106785714285714
5.624e-06	0.00904591836734694
5.628e-06	0.00741326530612245
5.632e-06	0.00251530612244898
5.636e-06	0.00251530612244898
5.64e-06	0.00251530612244898
5.644e-06	0.00251530612244898
5.648e-06	0.00414795918367347
5.652e-06	0.00414795918367347
5.656e-06	0.00414795918367347
5.66e-06	0.00741326530612245
5.664e-06	0.00904591836734694
5.668e-06	0.0123112244897959
5.672e-06	0.0155765306122449
5.676e-06	0.0155765306122449
5.68e-06	0.0155765306122449
5.684e-06	0.0188418367346939
5.688e-06	0.0172091836734694
5.692e-06	0.0139438775510204
5.696e-06	0.0139438775510204
5.7e-06	0.0123112244897959
5.704e-06	0.0106785714285714
5.708e-06	0.00741326530612245
5.712e-06	0.00741326530612245
5.716e-06	0.00741326530612245
5.72e-06	0.00741326530612245
5.724e-06	0.00904591836734694
5.728e-06	0.00904591836734694
5.732e-06	0.0123112244897959
5.736e-06	0.0139438775510204
5.74e-06	0.0188418367346939
5.744e-06	0.0204744897959184
5.748e-06	0.0237397959183673
5.752e-06	0.0253724489795918
5.756e-06	0.0253724489795918
5.76e-06	0.0270051020408163
5.764e-06	0.0237397959183673
5.768e-06	0.0221071428571429
5.772e-06	0.0221071428571429
5.776e-06	0.0188418367346939
5.78e-06	0.0155765306122449
5.784e-06	0.0123112244897959
5.788e-06	0.0106785714285714
5.792e-06	0.00904591836734693
5.796e-06	0.00741326530612244
5.8e-06	0.00904591836734693
5.804e-06	0.00741326530612245
5.808e-06	0.00904591836734694
5.812e-06	0.0106785714285714
5.816e-06	0.0106785714285714
5.82e-06	0.0139438775510204
5.824e-06	0.0172091836734694
5.828e-06	0.0204744897959184
5.832e-06	0.0188418367346939
5.836e-06	0.0172091836734694
5.84e-06	0.0155765306122449
5.844e-06	0.0139438775510204
5.848e-06	0.0106785714285714
5.852e-06	0.00904591836734694
5.856e-06	0.00741326530612245
5.86e-06	0.00578061224489796
5.864e-06	0.00414795918367347
5.868e-06	0.00578061224489796
5.872e-06	0.00578061224489796
5.876e-06	0.00904591836734694
5.88e-06	0.0106785714285714
5.884e-06	0.0139438775510204
5.888e-06	0.0172091836734694
5.892e-06	0.0188418367346939
5.896e-06	0.0204744897959184
5.9e-06	0.0188418367346939
5.904e-06	0.0188418367346939
5.908e-06	0.0155765306122449
5.912e-06	0.0155765306122449
5.916e-06	0.0139438775510204
5.92e-06	0.0123112244897959
5.924e-06	0.00904591836734694
5.928e-06	0.00414795918367347
5.932e-06	0.00251530612244898
5.936e-06	-0.000750000000000001
5.94e-06	-0.00075
5.944e-06	-0.00075
5.948e-06	-0.00075
5.952e-06	0.00251530612244898
5.956e-06	0.00251530612244898
5.96e-06	0.00578061224489796
5.964e-06	0.00741326530612245
5.968e-06	0.00741326530612245
5.972e-06	0.00904591836734694
5.976e-06	0.0106785714285714
5.98e-06	0.0106785714285714
5.984e-06	0.00904591836734694
5.988e-06	0.0106785714285714
5.992e-06	0.00904591836734694
5.996e-06	0.00578061224489796
6e-06	0.00578061224489796
6.004e-06	0.00414795918367347
6.008e-06	0.00414795918367347
6.012e-06	0.00251530612244898
6.016e-06	0.00251530612244898
6.02e-06	0.00251530612244898
6.024e-06	0.00088265306122449
6.028e-06	0.00251530612244898
6.032e-06	0.00414795918367347
6.036e-06	0.00414795918367347
6.04e-06	0.00414795918367347
6.044e-06	0.00578061224489796
6.048e-06	0.00904591836734694
6.052e-06	0.00741326530612245
6.056e-06	0.00741326530612245
6.06e-06	0.00578061224489796
6.064e-06	0.00414795918367347
6.068e-06	0.00741326530612245
6.072e-06	0.00414795918367347
6.076e-06	-0.00075
6.08e-06	-0.00401530612244898
6.084e-06	-0.00401530612244898
6.088e-06	-0.00564795918367347
6.092e-06	-0.00564795918367347
6.096e-06	-0.00238265306122449
6.1e-06	-0.00075
6.104e-06	0.00414795918367347
6.108e-06	0.00414795918367347
6.112e-06	0.00414795918367347
6.116e-06	0.00414795918367347
6.12e-06	0.00578061224489796
6.124e-06	0.00578061224489796
6.128e-06	0.00578061224489796
6.132e-06	0.00414795918367347
6.136e-06	0.00251530612244898
6.14e-06	-0.00075
6.144e-06	-0.00401530612244898
6.148e-06	-0.00728061224489796
6.152e-06	-0.00891326530612245
6.156e-06	-0.0105459183673469
6.16e-06	-0.0138112244897959
6.164e-06	-0.0138112244897959
6.168e-06	-0.0138112244897959
6.172e-06	-0.0121785714285714
6.176e-06	-0.00891326530612245
6.18e-06	-0.00564795918367347
6.184e-06	-0.00401530612244898
6.188e-06	-0.00238265306122449
6.192e-06	-0.00075
6.196e-06	-0.00075
6.2e-06	-0.00075
6.204e-06	-0.00075
6.208e-06	-0.00075
6.212e-06	-0.00401530612244898
6.216e-06	-0.00891326530612245
6.22e-06	-0.0105459183673469
6.224e-06	-0.0121785714285714
6.228e-06	-0.0154438775510204
6.232e-06	-0.0154438775510204
6.236e-06	-0.0154438775510204
6.24e-06	-0.0138112244897959
6.244e-06	-0.0121785714285714
6.248e-06	-0.00891326530612245
6.252e-06	-0.00728061224489796
6.256e-06	-0.00564795918367347
6.26e-06	-0.00238265306122449
6.264e-06	-0.00401530612244898
6.268e-06	-0.00401530612244898
6.272e-06	-0.00238265306122449
6.276e-06	-0.00238265306122449
6.28e-06	-0.00564795918367347
6.284e-06	-0.00728061224489796
6.288e-06	-0.00891326530612245
6.292e-06	-0.0121785714285714
6.296e-06	-0.0121785714285714
6.3e-06	-0.0154438775510204
6.304e-06	-0.0170765306122449
6.308e-06	-0.0138112244897959
6.312e-06	-0.0121785714285714
6.316e-06	-0.0121785714285714
6.32e-06	-0.0105459183673469
6.324e-06	-0.00891326530612245
6.328e-06	-0.00728061224489796
6.332e-06	-0.00728061224489796
6.336e-06	-0.00401530612244898
6.34e-06	-0.00075
6.344e-06	-0.00075
6.348e-06	-0.00075
6.352e-06	-0.00075
6.356e-06	0.00088265306122449
6.36e-06	0.00088265306122449
6.364e-06	-0.000749999999999999
6.368e-06	-0.00238265306122449
6.372e-06	-0.00401530612244898
6.376e-06	-0.00564795918367347
6.38e-06	-0.00728061224489796
6.384e-06	-0.00564795918367347
6.388e-06	-0.00564795918367347
6.392e-06	-0.00401530612244898
6.396e-06	-0.00238265306122449
6.4e-06	-0.00238265306122449
6.404e-06	0.00088265306122449
6.408e-06	0.00578061224489796
6.412e-06	0.00904591836734694
6.416e-06	0.0106785714285714
6.42e-06	0.0123112244897959
6.424e-06	0.0123112244897959
6.428e-06	0.0106785714285714
6.432e-06	0.00904591836734693
6.436e-06	0.00578061224489796
6.44e-06	0.00088265306122449
6.444e-06	0.00088265306122449
6.448e-06	-0.000749999999999999
6.452e-06	0.00088265306122449
6.456e-06	-0.00075
6.46e-06	-0.00075
6.464e-06	0.00088265306122449
6.468e-06	0.00251530612244898
6.472e-06	0.00578061224489796
6.476e-06	0.00904591836734694
6.48e-06	0.0106785714285714
6.484e-06	0.0139438775510204
6.488e-06	0.0155765306122449
6.492e-06	0.0172091836734694
6.496e-06	0.0172091836734694
6.5e-06	0.0155765306122449
6.504e-06	0.0139438775510204
6.508e-06	0.0123112244897959
6.512e-06	0.0123112244897959
6.516e-06	0.0123112244897959
6.52e-06	0.00904591836734694
6.524e-06	0.00741326530612245
6.528e-06	0.00578061224489796
6.532e-06	0.00251530612244898
6.536e-06	0.000882653061224491
6.54e-06	0.00251530612244898
6.544e-06	0.00578061224489796
6.548e-06	0.00578061224489796
6.552e-06	0.00578061224489796
6.556e-06	0.00578061224489796
6.56e-06	0.00904591836734694
6.564e-06	0.00904591836734694
6.568e-06	0.00741326530612245
6.572e-06	0.00741326530612245
6.576e-06	0.00904591836734694
6.58e-06	0.00578061224489796
6.584e-06	0.00741326530612245
6.588e-06	0.00578061224489796
6.592e-06	0.00251530612244898
6.596e-06	0.00251530612244898
6.6e-06	0.00251530612244898
6.604e-06	-0.00075
6.608e-06	-0.00075
6.612e-06	0.00088265306122449
6.616e-06	0.00251530612244898
6.62e-06	0.00741326530612245
6.624e-06	0.0106785714285714
6.628e-06	0.0123112244897959
6.632e-06	0.0139438775510204
6.636e-06	0.0155765306122449
6.64e-06	0.0155765306122449
6.644e-06	0.0139438775510204
6.648e-06	0.0123112244897959
6.652e-06	0.00904591836734694
6.656e-06	0.00578061224489796
6.66e-06	0.00251530612244898
6.664e-06	-0.000749999999999998
6.668e-06	-0.00564795918367347
6.672e-06	-0.00564795918367347
6.676e-06	-0.00564795918367347
6.68e-06	-0.00728061224489796
6.684e-06	-0.00728061224489796
6.688e-06	-0.00728061224489796
6.692e-06	-0.00728061224489796
6.696e-06	-0.00564795918367347
6.7e-06	-0.00401530612244898
6.704e-06	-0.00238265306122449
6.708e-06	-0.00075
6.712e-06	-0.00238265306122449
6.716e-06	-0.00238265306122449
6.72e-06	-0.000750000000000001
6.724e-06	0.00088265306122449
6.728e-06	0.00088265306122449
6.732e-06	-0.00238265306122449
6.736e-06	-0.00564795918367347
6.74e-06	-0.00891326530612245
6.744e-06	-0.0105459183673469
6.748e-06	-0.00891326530612245
6.752e-06	-0.00891326530612245
6.756e-06	-0.00891326530612245
6.76e-06	-0.00891326530612245
6.764e-06	-0.00728061224489796
6.768e-06	-0.00728061224489796
6.772e-06	-0.00891326530612245
6.776e-06	-0.00564795918367347
6.78e-06	-0.00728061224489796
6.784e-06	-0.00728061224489796
6.788e-06	-0.00728061224489796
6.792e-06	-0.00891326530612245
6.796e-06	-0.0121785714285714
6.8e-06	-0.0121785714285714
6.804e-06	-0.0138112244897959
6.808e-06	-0.0138112244897959
6.812e-06	-0.0154438775510204
6.816e-06	-0.0203418367346939
6.82e-06	-0.0203418367346939
6.824e-06	-0.0187091836734694
6.828e-06	-0.0187091836734694
6.832e-06	-0.0187091836734694
6.836e-06	-0.0203418367346939
6.84e-06	-0.0154438775510204
6.844e-06	-0.0138112244897959
6.848e-06	-0.0121785714285714
6.852e-06	-0.00891326530612245
6.856e-06	-0.00564795918367347
6.86e-06	-0.00401530612244898
6.864e-06	-0.00238265306122449
6.868e-06	-0.00564795918367347
6.872e-06	-0.00891326530612245
6.876e-06	-0.0105459183673469
6.88e-06	-0.0121785714285714
6.884e-06	-0.0154438775510204
6.888e-06	-0.0138112244897959
6.892e-06	-0.0138112244897959
6.896e-06	-0.0154438775510204
6.9e-06	-0.0154438775510204
6.904e-06	-0.0187091836734694
6.908e-06	-0.0170765306122449
6.912e-06	-0.0154438775510204
6.916e-06	-0.0154438775510204
6.92e-06	-0.0138112244897959
6.924e-06	-0.0105459183673469
6.928e-06	-0.00564795918367347
6.932e-06	-0.00238265306122449
6.936e-06	-0.00075
6.94e-06	-0.00075
6.944e-06	-0.00401530612244898
6.948e-06	-0.00401530612244898
6.952e-06	-0.00728061224489796
6.956e-06	-0.00891326530612245
6.96e-06	-0.00891326530612245
6.964e-06	-0.0105459183673469
6.968e-06	-0.0121785714285714
6.972e-06	-0.0138112244897959
6.976e-06	-0.0121785714285714
6.98e-06	-0.0121785714285714
6.984e-06	-0.0105459183673469
6.988e-06	-0.00728061224489796
6.992e-06	-0.00401530612244898
6.996e-06	-0.00238265306122449
7e-06	-0.00075
7.004e-06	-0.00238265306122449
7.008e-06	-0.00401530612244898
7.012e-06	-0.00401530612244898
7.016e-06	-0.00728061224489796
7.02e-06	-0.0105459183673469
7.024e-06	-0.00891326530612245
7.028e-06	-0.00891326530612245
7.032e-06	-0.00891326530612245
7.036e-06	-0.0138112244897959
7.04e-06	-0.0138112244897959
7.044e-06	-0.0138112244897959
7.048e-06	-0.0138112244897959
7.052e-06	-0.0138112244897959
7.056e-06	-0.0121785714285714
7.06e-06	-0.0105459183673469
7.064e-06	-0.00728061224489796
7.068e-06	-0.00238265306122449
7.072e-06	0.00088265306122449
7.076e-06	0.00251530612244898
7.08e-06	0.00414795918367347
7.084e-06	0.00578061224489796
7.088e-06	0.00414795918367347
7.092e-06	0.00088265306122449
7.096e-06	-0.00075
7.1e-06	-0.00075
7.104e-06	-0.00075
7.108e-06	-0.00075
7.112e-06	-0.00238265306122449
7.116e-06	-0.00401530612244898
7.12e-06	-0.00564795918367347
7.124e-06	-0.00728061224489796
7.128e-06	-0.00728061224489796
7.132e-06	-0.00728061224489796
7.136e-06	-0.00564795918367347
7.14e-06	-0.00238265306122449
7.144e-06	0.00088265306122449
7.148e-06	0.00251530612244898
7.152e-06	0.00578061224489796
7.156e-06	0.00578061224489796
7.16e-06	0.00741326530612245
7.164e-06	0.00741326530612245
7.168e-06	0.00578061224489796
7.172e-06	0.00251530612244898
7.176e-06	0.00088265306122449
7.18e-06	-0.00075
7.184e-06	-0.00075
7.188e-06	-0.00401530612244898
7.192e-06	-0.00728061224489796
7.196e-06	-0.00564795918367347
7.2e-06	-0.00564795918367347
7.204e-06	-0.00238265306122449
7.208e-06	-0.00075
7.212e-06	0.00251530612244898
7.216e-06	0.00578061224489796
7.22e-06	0.00414795918367347
7.224e-06	0.00578061224489796
7.228e-06	0.00578061224489796
7.232e-06	0.00741326530612245
7.236e-06	0.00414795918367347
7.24e-06	0.00088265306122449
7.244e-06	0.00088265306122449
7.248e-06	-0.00238265306122449
7.252e-06	-0.00401530612244898
7.256e-06	-0.00401530612244898
7.26e-06	-0.00401530612244898
7.264e-06	-0.00728061224489796
7.268e-06	-0.00891326530612245
7.272e-06	-0.00728061224489796
7.276e-06	-0.00564795918367347
7.28e-06	-0.00564795918367347
7.284e-06	-0.00238265306122449
7.288e-06	0.00251530612244898
7.292e-06	0.00578061224489796
7.296e-06	0.00578061224489796
7.3e-06	0.00414795918367347
7.304e-06	0.00414795918367347
7.308e-06	0.00414795918367347
7.312e-06	0.00251530612244898
7.316e-06	0.00251530612244898
7.32e-06	0.00251530612244898
7.324e-06	-0.00075
7.328e-06	-0.00238265306122449
7.332e-06	-0.00075
7.336e-06	-0.00238265306122449
7.34e-06	-0.00401530612244898
7.344e-06	-0.00401530612244898
7.348e-06	-0.00564795918367347
7.352e-06	-0.00238265306122449
7.356e-06	-0.00075
7.36e-06	0.00251530612244898
7.364e-06	0.00578061224489796
7.368e-06	0.00741326530612245
7.372e-06	0.0106785714285714
7.376e-06	0.0106785714285714
7.38e-06	0.00904591836734694
7.384e-06	0.0106785714285714
7.388e-06	0.0106785714285714
7.392e-06	0.00741326530612245
7.396e-06	0.00741326530612245
7.4e-06	0.00414795918367347
7.404e-06	0.00251530612244898
7.408e-06	0.00088265306122449
7.412e-06	0.00088265306122449
7.416e-06	-0.00075
7.42e-06	-0.00075
7.424e-06	0.00088265306122449
7.428e-06	0.00414795918367347
7.432e-06	0.00904591836734694
7.436e-06	0.0139438775510204
7.44e-06	0.0155765306122449
7.444e-06	0.0188418367346939
7.448e-06	0.0204744897959184
7.452e-06	0.0188418367346939
7.456e-06	0.0155765306122449
7.46e-06	0.0139438775510204
7.464e-06	0.0139438775510204
7.468e-06	0.0106785714285714
7.472e-06	0.00741326530612245
7.476e-06	0.00414795918367347
7.48e-06	0.00251530612244898
7.484e-06	0.00088265306122449
7.488e-06	0.000882653061224489
7.492e-06	0.00414795918367347
7.496e-06	0.00578061224489796
7.5e-06	0.00578061224489796
7.504e-06	0.00741326530612245
7.508e-06	0.00904591836734694
7.512e-06	0.0106785714285714
7.516e-06	0.0123112244897959
7.52e-06	0.0139438775510204
7.524e-06	0.0139438775510204
7.528e-06	0.0123112244897959
7.532e-06	0.0106785714285714
7.536e-06	0.00578061224489796
7.54e-06	0.00578061224489796
7.544e-06	0.00414795918367347
7.548e-06	-0.000749999999999998
7.552e-06	-0.00238265306122449
7.556e-06	-0.00401530612244898
7.56e-06	-0.00564795918367347
7.564e-06	-0.00401530612244898
7.568e-06	-0.00401530612244898
7.572e-06	-0.00075
7.576e-06	0.00088265306122449
7.58e-06	0.00251530612244898
7.584e-06	0.00578061224489796
7.588e-06	0.00741326530612245
7.592e-06	0.00904591836734694
7.596e-06	0.0139438775510204
7.6e-06	0.0139438775510204
7.604e-06	0.0123112244897959
7.608e-06	0.0106785714285714
7.612e-06	0.00904591836734694
7.616e-06	0.00741326530612245
7.62e-06	0.00414795918367347
7.624e-06	-0.00075
7.628e-06	-0.00238265306122449
7.632e-06	-0.00401530612244898
7.636e-06	-0.00728061224489796
7.64e-06	-0.00891326530612245
7.644e-06	-0.00891326530612245
7.648e-06	-0.00564795918367347
7.652e-06	-0.00401530612244898
7.656e-06	-0.000749999999999999
7.66e-06	-0.000749999999999999
7.664e-06	0.000882653061224491
7.668e-06	0.00251530612244898
7.672e-06	0.00251530612244898
7.676e-06	0.000882653061224487
7.68e-06	-0.000750000000000003
7.684e-06	-0.00238265306122449
7.688e-06	-0.00401530612244898
7.692e-06	-0.00564795918367347
7.696e-06	-0.00728061224489796
7.7e-06	-0.00564795918367347
7.704e-06	-0.00564795918367347
7.708e-06	-0.00728061224489796
7.712e-06	-0.00891326530612245
7.716e-06	-0.0105459183673469
7.72e-06	-0.00728061224489796
7.724e-06	-0.00728061224489796
7.728e-06	-0.00564795918367347
7.732e-06	-0.000750000000000003
7.736e-06	-0.000750000000000003
7.74e-06	-0.000750000000000002
7.744e-06	0.00088265306122449
7.748e-06	-0.00075
7.752e-06	-0.00075
7.756e-06	-0.00238265306122449
7.76e-06	-0.00401530612244898
7.764e-06	-0.00564795918367347
7.768e-06	-0.00891326530612245
7.772e-06	-0.0121785714285714
7.776e-06	-0.0138112244897959
7.78e-06	-0.0138112244897959
7.784e-06	-0.0121785714285714
7.788e-06	-0.0138112244897959
7.792e-06	-0.0138112244897959
7.796e-06	-0.00891326530612245
7.8e-06	-0.00564795918367347
7.804e-06	-0.00401530612244898
7.808e-06	0.00088265306122449
7.812e-06	0.00251530612244898
7.816e-06	0.00741326530612245
7.82e-06	0.00904591836734694
7.824e-06	0.00741326530612245
7.828e-06	0.00741326530612245
7.832e-06	0.00741326530612245
7.836e-06	0.00741326530612245
7.84e-06	0.00414795918367347
7.844e-06	0.00088265306122449
7.848e-06	0.00088265306122449
7.852e-06	0.00088265306122449
7.856e-06	0.00088265306122449
7.86e-06	0.00088265306122449
7.864e-06	0.00251530612244898
7.868e-06	0.00414795918367347
7.872e-06	0.00578061224489796
7.876e-06	0.00741326530612245
7.88e-06	0.00741326530612245
7.884e-06	0.00741326530612245
7.888e-06	0.00904591836734694
7.892e-06	0.00904591836734694
7.896e-06	0.00578061224489796
7.9e-06	0.00741326530612245
7.904e-06	0.00741326530612245
7.908e-06	0.00741326530612245
7.912e-06	0.00904591836734694
7.916e-06	0.00741326530612245
7.92e-06	0.00578061224489796
7.924e-06	0.00578061224489796
7.928e-06	0.00414795918367347
7.932e-06	0.00414795918367347
7.936e-06	0.00741326530612245
7.94e-06	0.00904591836734694
7.944e-06	0.0139438775510204
7.948e-06	0.0139438775510204
7.952e-06	0.0172091836734694
7.956e-06	0.0188418367346939
7.96e-06	0.0204744897959184
7.964e-06	0.0221071428571429
7.968e-06	0.0221071428571429
7.972e-06	0.0204744897959184
7.976e-06	0.0204744897959184
7.98e-06	0.0172091836734694
7.984e-06	0.0172091836734694
7.988e-06	0.0123112244897959
7.992e-06	0.00741326530612245
7.996e-06	0.00414795918367347
[truncated: 998,000+ more rows]
