# Supplementary material for: Fully implanted battery-free high power platform for chronic spinal and muscular functional electrical stimulation
Source: Nat Commun. 2023 Nov 30;14:7887. doi: 10.1038/s41467-023-43669-2 (PMC10689769; doi:10.1038/s41467-023-43669-2)
Supplement: Supplementary file 4 — Source Data [file 41467_2023_43669_MOESM4_ESM.zip › Source Data/Fig SI 17/Fig SI 17e.xlsx]

## Sheet: Electrode
Supplementary Figure 17e
	S1.4V	Day	Vin(Vp-p)	V2(Vp-p)	V1(Vp-p)			Z1
		1	2.96	0.16	293.632	15.872	277.76	1736
		3	2.96	0.086	293.632	8.5312	285.101	3315.13
		5	2.96	0.0472	293.632	4.68224	288.95	6121.82
		7	2.96	0.024	293.632	2.3808	291.251	12135.5
		9	2.96	0.0103	293.632	1.02176	292.61	28408.8
		12	2.96	0.0065	293.632	0.6448	292.987	45075
		15	2.96	0.0037	293.632	0.36704	293.265	79260.8
		17	2.96	0.0036	293.632	0.35712	293.275	81465.2
	S1.2V	Day	Vin (Vp-p)	V2(Vp-p)	V1(Vp-p)			Z1
		1	2.89	0.59	2.04V	606.52	421.48	714.373
		3	2.89	0.85	2.04V	873.8	2097.12	2467.2
		5	2.89	1	1.89V	1028	1942.92	1942.92
		7	2.89	0.6	2.29V	616.8	2354.12	3923.53
		9	2.89	0.58	2.31V	596.24	2374.68	4094.28
		12	2.4054	0.054	2.4V	5.4	235.14	4354.44
		13	2.4054	0.032	2.3734	3.2	237.34	7416.88
		15	2.4054	0.036	2.3694	3.6	236.94	6581.67
		17	2.4054	0.0142	2.3912	1.42	239.12	16839.4
	S1.0V	Day	Vin (Vp-p)	V2(Vp-p)	V1(Vp-p)			Z1
		1	2.02	0.028	1.992	2.7776	197.606	7057.37
		3	2.02	0.0502	1.9698	4.97984	195.404	3892.51
		5	2.02	0.0532	1.9668	5.27744	195.107	3667.42
		7	2.02	0.0524	1.9676	5.19808	195.186	3724.92
		9	2.02	0.0444	1.9756	4.40448	195.98	4413.95
		12	2.02	0.0396	1.9804	3.92832	196.456	4961
		13	2.02	0.0326	1.9874	3.23392	197.15	6047.55
		15	2.02	0.0278	1.9922	2.75776	197.626	7108.86
	S0.8V	Day	Vin (Vp-p)	V2(Vp-p)	V1(Vp-p)			Z1
		1	1.625	0.025	1.6	2.495	159.68	6387.2
		3	1.625	0.0158	1.6092	1.57684	160.598	10164.4
		5	1.625	0.0182	1.6068	1.81636	160.359	8810.91
		7	1.625	0.0192	1.6058	1.91616	160.259	8346.81
		9	1.625	0.0276	1.5974	2.75448	159.421	5776.11
		12	1.625	0.0296	1.5954	2.95408	159.221	5379.09
		13	1.625	0.0284	1.5966	2.83432	159.341	5610.59
		15	1.625	0.0246	1.6004	2.45508	159.72	6492.68
		17	1.625	0.0206	1.6044	2.05588	160.119	7772.77
		19	1.625	0.0136	1.6114	1.35728	160.818	11824.8
		21	1.625	0.012	1.613	1.1976	160.977	13414.8
	S0.6V	Day	Vin (Vp-p)	V2(Vp-p)	V1(Vp-p)			Z1
		1	1.22	0.02	1.2	1.996	119.76	5988
		3	1.22	0.017	1.203	1.6966	120.059	7062.32
		5	1.22	0.0172	1.2028	1.71656	120.039	6979.04
		7	1.22	0.018	1.202	1.7964	119.96	6664.42
		9	1.22	0.0148	1.2052	1.47704	120.279	8126.96
		12	1.22	0.0116	1.2084	1.15768	120.598	10396.4
		13	1.22	0.0096	1.2104	0.95808	120.798	12583.1
		15	1.22	0.0072	1.2128	0.71856	121.037	16810.8
		17	1.22	0.0068	1.2132	0.67864	121.077	17805.5
		19	1.22	0.0068	1.2132	0.67864	121.077	17805.5
		21	1.22	0.0064	1.2136	0.63872	121.117	18924.6
	S0.2V	Day	Vin (Vp-p)	V2(Vp-p)	V1(Vp-p)			Z1
		1	0.4076	0.0076	0.4	0.75848	39.92	5252.63
		3	0.4076	0.015	0.3926	1.497	39.1815	2612.1
		5	0.4076	0.0212	0.3864	2.11576	38.5627	1819
		7	0.4076	0.0252	0.3824	2.51496	38.1635	1514.43
		9	0.4076	0.02	0.3876	1.996	38.6825	1934.12
		11	0.4076	0.018	0.3896	1.7964	38.8821	2160.12
		13	0.4076	0.019	0.3886	1.8962	38.7823	2041.17
		15	0.4076	0.0194	0.3882	1.93612	38.7424	1997.03
