# Supplementary material for: Fully implanted battery-free high power platform for chronic spinal and muscular functional electrical stimulation
Source: Nat Commun. 2023 Nov 30;14:7887. doi: 10.1038/s41467-023-43669-2 (PMC10689769; doi:10.1038/s41467-023-43669-2)
Supplement: Supplementary file 4 — Source Data [file 41467_2023_43669_MOESM4_ESM.zip › Source Data/Fig SI 17/Fig SI 17f.xlsx]

## Sheet: Sheet1
Supplementary Figure 17f
	M1.4	Day	Z1 (kohm)
		1	1.69
		3	1.311
		5	0.606
		7	0.936
		9	0.701
		11	0.672
		13	0.782
		15	0.772
	M1.2	Day	Z1 (kohm)
		1	0.53
		3	1.73
		5	1.21
		7	1.26
		9	0.932
		11	0.94
		13	0.848
		15	0.772
	M1.0	Day	Z1 (kohm)
		1	0.285
		3	0.83
		5	0.946
		7	0.987
		9	1.03
		11	0.946
		13	0.769
		15	0.663
		17	0.589
	M0.2	Day	Z1 (kohm)
		1	2.564
		3	1.191
		5	1.167
		7	1.304
		9	1.363
		11	1.45
		13	1.549
		15	1.474
		17	1.603
