# Supplementary material for: Fully implanted battery-free high power platform for chronic spinal and muscular functional electrical stimulation
Source: Nat Commun. 2023 Nov 30;14:7887. doi: 10.1038/s41467-023-43669-2 (PMC10689769; doi:10.1038/s41467-023-43669-2)
Supplement: Supplementary file 4 — Source Data [file 41467_2023_43669_MOESM4_ESM.zip › Source Data/Fig SI 18c/Muscle_Week0.DAT]

0.00000000000	-0.08400
0.00000010000	-0.08400
0.00000020000	-0.08800
0.00000030000	-0.08600
0.00000040000	-0.08800
0.00000050000	-0.08800
0.00000060000	-0.08800
0.00000070000	-0.09000
0.00000080000	-0.09200
0.00000090000	-0.08800
0.00000100000	-0.09000
0.00000110000	-0.09000
0.00000120000	-0.09200
0.00000130000	-0.09000
0.00000140000	-0.09200
0.00000150000	-0.09200
0.00000160000	-0.09600
0.00000170000	-0.09400
0.00000180000	-0.09600
0.00000190000	-0.09600
0.00000200000	-0.09800
0.00000210000	-0.09800
0.00000220000	-0.10000
0.00000230000	-0.10200
0.00000240000	-0.10400
0.00000250000	-0.10400
0.00000260000	-0.10600
0.00000270000	-0.10600
0.00000280000	-0.10600
0.00000290000	-0.10800
0.00000300000	-0.11000
0.00000310000	-0.10800
0.00000320000	-0.11200
0.00000330000	-0.11000
0.00000340000	-0.11000
0.00000350000	-0.11200
0.00000360000	-0.11400
0.00000370000	-0.11200
0.00000380000	-0.11400
0.00000390000	-0.11400
0.00000400000	-0.11600
0.00000410000	-0.11600
0.00000420000	-0.11800
0.00000430000	-0.11800
0.00000440000	-0.11800
0.00000450000	-0.11600
0.00000460000	-0.12000
0.00000470000	-0.11800
0.00000480000	-0.11800
0.00000490000	-0.12000
0.00000500000	-0.12200
0.00000510000	-0.12000
0.00000520000	-0.12000
0.00000530000	-0.12000
0.00000540000	-0.12200
0.00000550000	-0.12200
0.00000560000	-0.12400
0.00000570000	-0.12200
0.00000580000	-0.12200
0.00000590000	-0.12200
0.00000600000	-0.12400
0.00000610000	-0.12600
0.00000620000	-0.12400
0.00000630000	-0.12400
0.00000640000	-0.12800
0.00000650000	-0.12600
0.00000660000	-0.12800
0.00000670000	-0.12800
0.00000680000	-0.12800
0.00000690000	-0.13000
0.00000700000	-0.13000
0.00000710000	-0.13000
0.00000720000	-0.13200
0.00000730000	-0.13400
0.00000740000	-0.13200
0.00000750000	-0.13400
0.00000760000	-0.13400
0.00000770000	-0.13400
0.00000780000	-0.13400
0.00000790000	-0.13400
0.00000800000	-0.13400
0.00000810000	-0.13400
0.00000820000	-0.13400
0.00000830000	-0.13600
0.00000840000	-0.13600
0.00000850000	-0.13600
0.00000860000	-0.13600
0.00000870000	-0.13600
0.00000880000	-0.13800
0.00000890000	-0.13800
0.00000900000	-0.14000
0.00000910000	-0.14000
0.00000920000	-0.14000
0.00000930000	-0.14000
0.00000940000	-0.14000
0.00000950000	-0.14000
0.00000960000	-0.14200
0.00000970000	-0.14200
0.00000980000	-0.14000
0.00000990000	-0.14200
0.00001000000	-0.14000
0.00001010000	-0.14000
0.00001020000	-0.14200
0.00001030000	-0.14000
0.00001040000	-0.14200
0.00001050000	-0.14200
0.00001060000	-0.14200
0.00001070000	-0.14200
0.00001080000	-0.14400
0.00001090000	-0.14200
0.00001100000	-0.14400
0.00001110000	-0.14200
0.00001120000	-0.14600
0.00001130000	-0.14600
0.00001140000	-0.14400
0.00001150000	-0.14400
0.00001160000	-0.14600
0.00001170000	-0.14400
0.00001180000	-0.14400
0.00001190000	-0.14400
0.00001200000	-0.14400
0.00001210000	-0.14200
0.00001220000	-0.14200
0.00001230000	-0.14400
0.00001240000	-0.14400
0.00001250000	-0.14200
0.00001260000	-0.14400
0.00001270000	-0.14400
0.00001280000	-0.14600
0.00001290000	-0.14600
0.00001300000	-0.14600
0.00001310000	-0.14400
0.00001320000	-0.14400
0.00001330000	-0.14400
0.00001340000	-0.14400
0.00001350000	-0.14400
0.00001360000	-0.14600
0.00001370000	-0.14400
0.00001380000	-0.14400
0.00001390000	-0.14400
0.00001400000	-0.14400
0.00001410000	-0.14600
0.00001420000	-0.14400
0.00001430000	-0.14400
0.00001440000	-0.14400
0.00001450000	-0.14400
0.00001460000	-0.14400
0.00001470000	-0.14400
0.00001480000	-0.14400
0.00001490000	-0.14400
0.00001500000	-0.14400
0.00001510000	-0.14600
0.00001520000	-0.14600
0.00001530000	-0.14600
0.00001540000	-0.14600
0.00001550000	-0.14600
0.00001560000	-0.14600
0.00001570000	-0.14600
0.00001580000	-0.14600
0.00001590000	-0.14600
0.00001600000	-0.14400
0.00001610000	-0.14400
0.00001620000	-0.14400
0.00001630000	-0.14400
0.00001640000	-0.14400
0.00001650000	-0.14200
0.00001660000	-0.14400
0.00001670000	-0.14200
0.00001680000	-0.14200
0.00001690000	-0.14200
0.00001700000	-0.14200
0.00001710000	-0.14200
0.00001720000	-0.14200
0.00001730000	-0.14200
0.00001740000	-0.14400
0.00001750000	-0.14200
0.00001760000	-0.14400
0.00001770000	-0.14200
0.00001780000	-0.14200
0.00001790000	-0.14400
0.00001800000	-0.14200
0.00001810000	-0.14000
0.00001820000	-0.14400
0.00001830000	-0.14000
0.00001840000	-0.14000
0.00001850000	-0.14000
0.00001860000	-0.14000
0.00001870000	-0.13600
0.00001880000	-0.13800
0.00001890000	-0.13800
0.00001900000	-0.13600
0.00001910000	-0.13600
0.00001920000	-0.13600
0.00001930000	-0.13600
0.00001940000	-0.13600
0.00001950000	-0.13200
0.00001960000	-0.13400
0.00001970000	-0.13200
0.00001980000	-0.13200
0.00001990000	-0.13200
0.00002000000	-0.13200
0.00002010000	-0.13000
0.00002020000	-0.13200
0.00002030000	-0.13000
0.00002040000	-0.13000
0.00002050000	-0.13000
0.00002060000	-0.13000
0.00002070000	-0.13200
0.00002080000	-0.13000
0.00002090000	-0.13000
0.00002100000	-0.13200
0.00002110000	-0.13000
0.00002120000	-0.13000
0.00002130000	-0.12800
0.00002140000	-0.12600
0.00002150000	-0.12800
0.00002160000	-0.12600
0.00002170000	-0.12400
0.00002180000	-0.12400
0.00002190000	-0.12400
0.00002200000	-0.12400
0.00002210000	-0.12200
0.00002220000	-0.12400
0.00002230000	-0.12200
0.00002240000	-0.12400
0.00002250000	-0.12200
0.00002260000	-0.12400
0.00002270000	-0.12200
0.00002280000	-0.12200
0.00002290000	-0.12000
0.00002300000	-0.12200
0.00002310000	-0.12000
0.00002320000	-0.11800
0.00002330000	-0.12000
0.00002340000	-0.11800
0.00002350000	-0.11800
0.00002360000	-0.11800
0.00002370000	-0.11800
0.00002380000	-0.11800
0.00002390000	-0.11600
0.00002400000	-0.11600
0.00002410000	-0.11600
0.00002420000	-0.11600
0.00002430000	-0.11200
0.00002440000	-0.11200
0.00002450000	-0.11200
0.00002460000	-0.11000
0.00002470000	-0.11000
0.00002480000	-0.10800
0.00002490000	-0.10800
0.00002500000	-0.10800
0.00002510000	-0.11000
0.00002520000	-0.11000
0.00002530000	-0.10600
0.00002540000	-0.10600
0.00002550000	-0.10600
0.00002560000	-0.10400
0.00002570000	-0.10600
0.00002580000	-0.10200
0.00002590000	-0.10400
0.00002600000	-0.10200
0.00002610000	-0.10400
0.00002620000	-0.10000
0.00002630000	-0.10000
0.00002640000	-0.10200
0.00002650000	-0.10200
0.00002660000	-0.09800
0.00002670000	-0.09800
0.00002680000	-0.09600
0.00002690000	-0.09800
0.00002700000	-0.09800
0.00002710000	-0.09600
0.00002720000	-0.09200
0.00002730000	-0.09200
0.00002740000	-0.09000
0.00002750000	-0.09000
0.00002760000	-0.09000
0.00002770000	-0.09000
0.00002780000	-0.08600
0.00002790000	-0.08600
0.00002800000	-0.08400
0.00002810000	-0.08200
0.00002820000	-0.08400
0.00002830000	-0.08200
0.00002840000	-0.08000
0.00002850000	-0.08200
0.00002860000	-0.08000
0.00002870000	-0.08000
0.00002880000	-0.08200
0.00002890000	-0.07800
0.00002900000	-0.08000
0.00002910000	-0.07600
0.00002920000	-0.07600
0.00002930000	-0.07600
0.00002940000	-0.07600
0.00002950000	-0.07400
0.00002960000	-0.07200
0.00002970000	-0.07200
0.00002980000	-0.07400
0.00002990000	-0.07200
0.00003000000	-0.07000
0.00003010000	-0.06800
0.00003020000	-0.06600
0.00003030000	-0.06600
0.00003040000	-0.06400
0.00003050000	-0.06600
0.00003060000	-0.06400
0.00003070000	-0.06400
0.00003080000	-0.06000
0.00003090000	-0.06200
0.00003100000	-0.06000
0.00003110000	-0.05800
0.00003120000	-0.05600
0.00003130000	-0.05400
0.00003140000	-0.05600
0.00003150000	-0.05400
0.00003160000	-0.05400
0.00003170000	-0.05200
0.00003180000	-0.05000
0.00003190000	-0.04800
0.00003200000	-0.05000
0.00003210000	-0.04600
0.00003220000	-0.04800
0.00003230000	-0.04800
0.00003240000	-0.04600
0.00003250000	-0.04600
0.00003260000	-0.04400
0.00003270000	-0.04400
0.00003280000	-0.04200
0.00003290000	-0.04200
0.00003300000	-0.04200
0.00003310000	-0.04000
0.00003320000	-0.04000
0.00003330000	-0.03800
0.00003340000	-0.04000
0.00003350000	-0.03800
0.00003360000	-0.03600
0.00003370000	-0.03200
0.00003380000	-0.03400
0.00003390000	-0.03400
0.00003400000	-0.03000
0.00003410000	-0.02800
0.00003420000	-0.02800
0.00003430000	-0.02600
0.00003440000	-0.02600
0.00003450000	-0.02400
0.00003460000	-0.02600
0.00003470000	-0.02200
0.00003480000	-0.02200
0.00003490000	-0.02000
0.00003500000	-0.02200
0.00003510000	-0.02000
0.00003520000	-0.02000
0.00003530000	-0.01800
0.00003540000	-0.01800
0.00003550000	-0.01600
0.00003560000	-0.01600
0.00003570000	-0.01600
0.00003580000	-0.01400
0.00003590000	-0.01200
0.00003600000	-0.01400
0.00003610000	-0.01000
0.00003620000	-0.01200
0.00003630000	-0.01000
0.00003640000	-0.01000
0.00003650000	-0.00800
0.00003660000	-0.00600
0.00003670000	-0.00600
0.00003680000	-0.00400
0.00003690000	-0.00200
0.00003700000	-0.00200
0.00003710000	-0.00200
0.00003720000	0.00
0.00003730000	0.00200
0.00003740000	0.00
0.00003750000	0.00200
0.00003760000	0.00400
0.00003770000	0.00600
0.00003780000	0.00600
0.00003790000	0.00600
0.00003800000	0.00800
0.00003810000	0.01000
0.00003820000	0.01000
0.00003830000	0.01000
0.00003840000	0.01400
0.00003850000	0.01200
0.00003860000	0.01200
0.00003870000	0.01600
0.00003880000	0.01400
0.00003890000	0.01800
0.00003900000	0.02000
0.00003910000	0.02000
0.00003920000	0.02000
0.00003930000	0.02000
0.00003940000	0.02400
0.00003950000	0.02400
0.00003960000	0.02200
0.00003970000	0.02400
0.00003980000	0.02400
0.00003990000	0.02400
0.00004000000	0.02800
0.00004010000	0.02600
0.00004020000	0.02800
0.00004030000	0.03000
0.00004040000	0.03200
0.00004050000	0.03000
0.00004060000	0.03400
0.00004070000	0.03400
0.00004080000	0.03200
0.00004090000	0.03400
0.00004100000	0.03400
0.00004110000	0.03400
0.00004120000	0.03600
0.00004130000	0.03800
0.00004140000	0.03800
0.00004150000	0.04000
0.00004160000	0.04200
0.00004170000	0.04400
0.00004180000	0.04400
0.00004190000	0.04400
0.00004200000	0.04600
0.00004210000	0.04600
0.00004220000	0.04600
0.00004230000	0.04800
0.00004240000	0.04800
0.00004250000	0.04800
0.00004260000	0.05000
0.00004270000	0.05000
0.00004280000	0.05200
0.00004290000	0.05400
0.00004300000	0.05600
0.00004310000	0.05400
0.00004320000	0.05600
0.00004330000	0.05800
0.00004340000	0.05800
0.00004350000	0.06200
0.00004360000	0.06200
0.00004370000	0.06200
0.00004380000	0.06400
0.00004390000	0.06200
0.00004400000	0.06400
0.00004410000	0.06400
0.00004420000	0.06800
0.00004430000	0.06600
0.00004440000	0.06800
0.00004450000	0.06800
0.00004460000	0.07000
0.00004470000	0.07000
0.00004480000	0.07200
0.00004490000	0.07200
0.00004500000	0.07200
0.00004510000	0.07400
0.00004520000	0.07400
0.00004530000	0.07400
0.00004540000	0.07600
0.00004550000	0.07400
0.00004560000	0.07800
0.00004570000	0.07800
0.00004580000	0.07800
0.00004590000	0.07800
0.00004600000	0.08000
0.00004610000	0.08400
0.00004620000	0.08200
0.00004630000	0.08200
0.00004640000	0.08400
0.00004650000	0.08400
0.00004660000	0.08600
0.00004670000	0.08600
0.00004680000	0.08600
0.00004690000	0.09000
0.00004700000	0.08800
0.00004710000	0.08800
0.00004720000	0.08800
0.00004730000	0.08800
0.00004740000	0.09000
0.00004750000	0.09000
0.00004760000	0.09000
0.00004770000	0.09000
0.00004780000	0.09400
0.00004790000	0.09400
0.00004800000	0.09400
0.00004810000	0.09600
0.00004820000	0.09800
0.00004830000	0.09600
0.00004840000	0.09600
0.00004850000	0.09800
0.00004860000	0.09800
0.00004870000	0.10000
0.00004880000	0.10000
0.00004890000	0.10200
0.00004900000	0.10400
0.00004910000	0.10400
0.00004920000	0.10400
0.00004930000	0.10400
0.00004940000	0.10400
0.00004950000	0.10600
0.00004960000	0.10600
0.00004970000	0.10600
0.00004980000	0.10800
0.00004990000	0.10600
0.00005000000	0.10800
0.00005010000	0.10800
0.00005020000	0.11200
0.00005030000	0.11000
0.00005040000	0.11200
0.00005050000	0.11400
0.00005060000	0.11200
0.00005070000	0.11600
0.00005080000	0.11400
0.00005090000	0.11400
0.00005100000	0.11400
0.00005110000	0.11600
0.00005120000	0.11600
0.00005130000	0.11400
0.00005140000	0.11400
0.00005150000	0.11400
0.00005160000	0.11600
0.00005170000	0.11800
0.00005180000	0.11800
0.00005190000	0.11600
0.00005200000	0.11800
0.00005210000	0.11600
0.00005220000	0.11800
0.00005230000	0.11800
0.00005240000	0.12000
0.00005250000	0.11800
0.00005260000	0.12000
0.00005270000	0.12000
0.00005280000	0.12000
0.00005290000	0.12000
0.00005300000	0.12000
0.00005310000	0.12200
0.00005320000	0.12200
0.00005330000	0.12200
0.00005340000	0.12400
0.00005350000	0.12400
0.00005360000	0.12400
0.00005370000	0.12400
0.00005380000	0.12600
0.00005390000	0.12600
0.00005400000	0.12600
0.00005410000	0.12800
0.00005420000	0.12800
0.00005430000	0.12800
0.00005440000	0.12800
0.00005450000	0.12600
0.00005460000	0.12600
0.00005470000	0.12800
0.00005480000	0.12600
0.00005490000	0.12800
0.00005500000	0.12600
0.00005510000	0.12800
0.00005520000	0.12600
0.00005530000	0.12600
0.00005540000	0.12600
0.00005550000	0.12800
0.00005560000	0.12800
0.00005570000	0.13000
0.00005580000	0.12800
0.00005590000	0.12800
0.00005600000	0.12800
0.00005610000	0.13000
0.00005620000	0.13000
0.00005630000	0.13200
0.00005640000	0.13200
0.00005650000	0.13200
0.00005660000	0.13400
0.00005670000	0.13400
0.00005680000	0.13400
0.00005690000	0.13600
0.00005700000	0.13600
0.00005710000	0.13800
0.00005720000	0.13800
0.00005730000	0.13800
0.00005740000	0.13600
0.00005750000	0.13600
0.00005760000	0.13600
0.00005770000	0.13600
0.00005780000	0.13800
0.00005790000	0.13600
0.00005800000	0.13800
0.00005810000	0.13800
0.00005820000	0.14000
0.00005830000	0.13800
0.00005840000	0.13800
0.00005850000	0.13800
0.00005860000	0.13800
0.00005870000	0.14000
0.00005880000	0.14200
0.00005890000	0.14000
0.00005900000	0.14000
0.00005910000	0.14000
0.00005920000	0.14000
0.00005930000	0.14200
0.00005940000	0.14000
0.00005950000	0.14000
0.00005960000	0.14000
0.00005970000	0.13800
0.00005980000	0.14000
0.00005990000	0.13800
0.00006000000	0.14200
0.00006010000	0.14000
0.00006020000	0.14200
0.00006030000	0.14000
0.00006040000	0.14000
0.00006050000	0.14000
0.00006060000	0.14400
0.00006070000	0.14200
0.00006080000	0.14200
0.00006090000	0.14400
0.00006100000	0.14200
0.00006110000	0.14000
0.00006120000	0.14000
0.00006130000	0.13800
0.00006140000	0.13800
0.00006150000	0.13800
0.00006160000	0.13800
0.00006170000	0.13600
0.00006180000	0.13800
0.00006190000	0.13800
0.00006200000	0.13800
0.00006210000	0.13800
0.00006220000	0.13800
0.00006230000	0.13800
0.00006240000	0.13800
0.00006250000	0.13800
0.00006260000	0.13800
0.00006270000	0.13800
0.00006280000	0.14000
0.00006290000	0.14000
0.00006300000	0.14000
0.00006310000	0.14000
0.00006320000	0.14200
0.00006330000	0.14200
0.00006340000	0.14200
0.00006350000	0.14400
0.00006360000	0.14400
0.00006370000	0.14400
0.00006380000	0.14400
0.00006390000	0.14400
0.00006400000	0.14200
0.00006410000	0.14200
0.00006420000	0.14200
0.00006430000	0.14200
0.00006440000	0.14000
0.00006450000	0.14000
0.00006460000	0.14200
0.00006470000	0.14200
0.00006480000	0.14200
0.00006490000	0.14400
0.00006500000	0.14200
0.00006510000	0.14200
0.00006520000	0.14200
0.00006530000	0.14200
0.00006540000	0.14200
0.00006550000	0.14000
0.00006560000	0.14000
0.00006570000	0.14000
0.00006580000	0.13800
0.00006590000	0.14000
0.00006600000	0.13800
0.00006610000	0.13600
0.00006620000	0.13600
0.00006630000	0.13600
0.00006640000	0.13400
0.00006650000	0.13400
0.00006660000	0.13400
0.00006670000	0.13400
0.00006680000	0.13200
0.00006690000	0.13400
0.00006700000	0.13200
0.00006710000	0.13200
0.00006720000	0.13200
0.00006730000	0.13200
0.00006740000	0.13200
0.00006750000	0.13000
0.00006760000	0.12800
0.00006770000	0.12800
0.00006780000	0.12800
0.00006790000	0.12600
0.00006800000	0.12600
0.00006810000	0.12400
0.00006820000	0.12400
0.00006830000	0.12200
0.00006840000	0.12200
0.00006850000	0.12000
0.00006860000	0.12000
0.00006870000	0.12200
0.00006880000	0.11800
0.00006890000	0.12000
0.00006900000	0.11800
0.00006910000	0.11600
0.00006920000	0.11800
0.00006930000	0.11400
0.00006940000	0.11600
0.00006950000	0.11400
0.00006960000	0.11200
0.00006970000	0.11200
0.00006980000	0.11200
0.00006990000	0.11000
0.00007000000	0.11000
0.00007010000	0.10800
0.00007020000	0.10600
0.00007030000	0.10600
0.00007040000	0.10400
0.00007050000	0.10600
0.00007060000	0.10200
0.00007070000	0.10400
0.00007080000	0.10200
0.00007090000	0.10200
0.00007100000	0.10000
0.00007110000	0.10200
0.00007120000	0.09800
0.00007130000	0.09600
0.00007140000	0.09600
0.00007150000	0.09800
0.00007160000	0.09800
0.00007170000	0.09600
0.00007180000	0.09400
0.00007190000	0.09400
0.00007200000	0.09200
0.00007210000	0.09400
0.00007220000	0.09200
0.00007230000	0.09000
0.00007240000	0.09000
0.00007250000	0.08800
0.00007260000	0.08600
0.00007270000	0.08600
0.00007280000	0.08400
0.00007290000	0.08400
0.00007300000	0.08200
0.00007310000	0.08200
0.00007320000	0.08200
0.00007330000	0.08200
0.00007340000	0.08000
0.00007350000	0.07800
0.00007360000	0.07800
0.00007370000	0.07600
0.00007380000	0.07400
0.00007390000	0.07200
0.00007400000	0.07600
0.00007410000	0.07200
0.00007420000	0.07400
0.00007430000	0.07000
0.00007440000	0.07200
0.00007450000	0.07000
0.00007460000	0.07200
0.00007470000	0.07000
0.00007480000	0.06800
0.00007490000	0.07000
0.00007500000	0.07000
0.00007510000	0.06600
0.00007520000	0.06600
0.00007530000	0.06600
0.00007540000	0.06400
0.00007550000	0.06400
0.00007560000	0.06400
0.00007570000	0.06200
0.00007580000	0.06000
0.00007590000	0.05800
0.00007600000	0.05800
0.00007610000	0.05800
0.00007620000	0.05600
0.00007630000	0.05600
0.00007640000	0.05400
0.00007650000	0.05400
0.00007660000	0.05200
0.00007670000	0.05200
0.00007680000	0.05000
0.00007690000	0.05000
0.00007700000	0.04800
0.00007710000	0.05200
0.00007720000	0.05000
0.00007730000	0.05000
0.00007740000	0.04600
0.00007750000	0.04800
0.00007760000	0.04600
0.00007770000	0.04400
0.00007780000	0.04400
0.00007790000	0.04400
0.00007800000	0.04600
0.00007810000	0.04600
0.00007820000	0.04200
0.00007830000	0.04400
0.00007840000	0.04200
0.00007850000	0.04200
0.00007860000	0.04000
0.00007870000	0.04200
0.00007880000	0.03800
0.00007890000	0.03600
0.00007900000	0.03600
0.00007910000	0.03600
0.00007920000	0.03400
0.00007930000	0.03400
0.00007940000	0.03200
0.00007950000	0.02800
0.00007960000	0.03000
0.00007970000	0.02800
0.00007980000	0.02600
0.00007990000	0.02400
0.00008000000	0.02600
0.00008010000	0.02400
0.00008020000	0.02200
0.00008030000	0.02400
0.00008040000	0.02200
0.00008050000	0.02200
0.00008060000	0.02000
0.00008070000	0.02000
0.00008080000	0.02000
0.00008090000	0.01800
0.00008100000	0.01800
0.00008110000	0.01600
0.00008120000	0.01400
0.00008130000	0.01200
0.00008140000	0.01200
0.00008150000	0.01000
0.00008160000	0.01200
0.00008170000	0.00800
0.00008180000	0.01000
0.00008190000	0.00800
0.00008200000	0.00600
0.00008210000	0.00600
0.00008220000	0.00400
0.00008230000	0.00400
0.00008240000	0.00200
0.00008250000	0.00400
0.00008260000	0.00200
0.00008270000	0.00
0.00008280000	0.00
0.00008290000	0.00
0.00008300000	-0.00200
0.00008310000	-0.00200
0.00008320000	-0.00400
0.00008330000	-0.00600
0.00008340000	-0.00600
0.00008350000	-0.00800
0.00008360000	-0.00600
0.00008370000	-0.01000
0.00008380000	-0.00800
0.00008390000	-0.01000
0.00008400000	-0.01200
0.00008410000	-0.01200
0.00008420000	-0.01400
0.00008430000	-0.01200
0.00008440000	-0.01600
0.00008450000	-0.01600
0.00008460000	-0.01600
0.00008470000	-0.02000
0.00008480000	-0.02000
0.00008490000	-0.02200
0.00008500000	-0.02400
0.00008510000	-0.02600
0.00008520000	-0.02400
0.00008530000	-0.02600
0.00008540000	-0.02600
0.00008550000	-0.02800
0.00008560000	-0.03000
0.00008570000	-0.03200
0.00008580000	-0.03400
0.00008590000	-0.03400
0.00008600000	-0.03600
0.00008610000	-0.03600
0.00008620000	-0.03400
0.00008630000	-0.03400
0.00008640000	-0.03600
0.00008650000	-0.03600
0.00008660000	-0.03800
0.00008670000	-0.03800
0.00008680000	-0.04000
0.00008690000	-0.04000
0.00008700000	-0.04200
0.00008710000	-0.04200
0.00008720000	-0.04200
0.00008730000	-0.04600
0.00008740000	-0.04600
0.00008750000	-0.04800
0.00008760000	-0.04600
0.00008770000	-0.04800
0.00008780000	-0.05000
0.00008790000	-0.05000
0.00008800000	-0.05200
0.00008810000	-0.05000
0.00008820000	-0.05200
0.00008830000	-0.05200
0.00008840000	-0.05400
0.00008850000	-0.05400
0.00008860000	-0.05400
0.00008870000	-0.05600
0.00008880000	-0.05600
0.00008890000	-0.05600
0.00008900000	-0.06000
0.00008910000	-0.06000
0.00008920000	-0.06200
0.00008930000	-0.06200
0.00008940000	-0.06000
0.00008950000	-0.06200
0.00008960000	-0.06200
0.00008970000	-0.06600
0.00008980000	-0.06400
0.00008990000	-0.06400
0.00009000000	-0.06600
0.00009010000	-0.06600
0.00009020000	-0.07000
0.00009030000	-0.07200
0.00009040000	-0.07000
0.00009050000	-0.07000
0.00009060000	-0.07200
0.00009070000	-0.07400
0.00009080000	-0.07400
0.00009090000	-0.07200
0.00009100000	-0.07400
0.00009110000	-0.07400
0.00009120000	-0.07800
0.00009130000	-0.07800
0.00009140000	-0.07800
0.00009150000	-0.07800
0.00009160000	-0.08000
0.00009170000	-0.08400
0.00009180000	-0.08400
0.00009190000	-0.08600
0.00009200000	-0.08600
0.00009210000	-0.08800
0.00009220000	-0.09000
0.00009230000	-0.08800
0.00009240000	-0.08800
0.00009250000	-0.09000
0.00009260000	-0.09000
0.00009270000	-0.09000
0.00009280000	-0.09200
0.00009290000	-0.09200
0.00009300000	-0.09400
0.00009310000	-0.09200
0.00009320000	-0.09600
0.00009330000	-0.09400
0.00009340000	-0.09600
0.00009350000	-0.09600
0.00009360000	-0.09600
0.00009370000	-0.09600
0.00009380000	-0.09800
0.00009390000	-0.09600
0.00009400000	-0.09800
0.00009410000	-0.09800
0.00009420000	-0.10000
0.00009430000	-0.10200
0.00009440000	-0.10400
0.00009450000	-0.10400
0.00009460000	-0.10200
0.00009470000	-0.10400
0.00009480000	-0.10600
0.00009490000	-0.10800
0.00009500000	-0.10600
0.00009510000	-0.10600
0.00009520000	-0.10600
0.00009530000	-0.10600
0.00009540000	-0.10800
0.00009550000	-0.10800
0.00009560000	-0.10800
0.00009570000	-0.10800
0.00009580000	-0.11000
0.00009590000	-0.11000
0.00009600000	-0.11000
0.00009610000	-0.11200
0.00009620000	-0.11000
0.00009630000	-0.11400
0.00009640000	-0.11400
0.00009650000	-0.11200
0.00009660000	-0.11400
0.00009670000	-0.11600
0.00009680000	-0.11600
0.00009690000	-0.11800
0.00009700000	-0.12000
0.00009710000	-0.11800
0.00009720000	-0.12000
0.00009730000	-0.12000
0.00009740000	-0.11800
0.00009750000	-0.11800
0.00009760000	-0.12200
0.00009770000	-0.12000
0.00009780000	-0.12400
0.00009790000	-0.12400
0.00009800000	-0.12200
0.00009810000	-0.12600
0.00009820000	-0.12600
0.00009830000	-0.12600
0.00009840000	-0.12800
0.00009850000	-0.12600
0.00009860000	-0.12800
0.00009870000	-0.12600
0.00009880000	-0.13000
0.00009890000	-0.12800
0.00009900000	-0.13000
0.00009910000	-0.12800
0.00009920000	-0.13000
0.00009930000	-0.13000
0.00009940000	-0.13000
0.00009950000	-0.13200
0.00009960000	-0.13200
0.00009970000	-0.13400
0.00009980000	-0.13400
0.00009990000	-0.13200
0.00010000000	-0.13200
0.00010010000	-0.13200
0.00010020000	-0.13400
0.00010030000	-0.13400
0.00010040000	-0.13200
0.00010050000	-0.13200
0.00010060000	-0.13400
0.00010070000	-0.13400
0.00010080000	-0.13400
0.00010090000	-0.13400
0.00010100000	-0.13400
0.00010110000	-0.13600
0.00010120000	-0.13600
0.00010130000	-0.13600
0.00010140000	-0.14000
0.00010150000	-0.13800
0.00010160000	-0.14200
0.00010170000	-0.13800
0.00010180000	-0.14000
0.00010190000	-0.14000
0.00010200000	-0.14000
0.00010210000	-0.14000
0.00010220000	-0.14200
0.00010230000	-0.14200
0.00010240000	-0.14400
0.00010250000	-0.14400
0.00010260000	-0.14200
0.00010270000	-0.14200
0.00010280000	-0.14200
0.00010290000	-0.14200
0.00010300000	-0.14400
0.00010310000	-0.14400
0.00010320000	-0.14400
0.00010330000	-0.14400
0.00010340000	-0.14400
0.00010350000	-0.14400
0.00010360000	-0.14600
0.00010370000	-0.14400
0.00010380000	-0.14600
0.00010390000	-0.14600
0.00010400000	-0.14400
0.00010410000	-0.14200
0.00010420000	-0.14200
0.00010430000	-0.14000
0.00010440000	-0.14000
0.00010450000	-0.14000
0.00010460000	-0.14000
0.00010470000	-0.14000
0.00010480000	-0.14200
0.00010490000	-0.14000
0.00010500000	-0.14200
0.00010510000	-0.14200
0.00010520000	-0.14400
0.00010530000	-0.14400
0.00010540000	-0.14400
0.00010550000	-0.14200
0.00010560000	-0.14400
0.00010570000	-0.14200
0.00010580000	-0.14000
0.00010590000	-0.14200
0.00010600000	-0.14000
0.00010610000	-0.14200
0.00010620000	-0.14200
0.00010630000	-0.14000
0.00010640000	-0.14200
0.00010650000	-0.13800
0.00010660000	-0.14000
0.00010670000	-0.14000
0.00010680000	-0.14000
0.00010690000	-0.14000
0.00010700000	-0.14000
0.00010710000	-0.13800
0.00010720000	-0.13800
0.00010730000	-0.13800
0.00010740000	-0.13800
0.00010750000	-0.13800
0.00010760000	-0.13800
0.00010770000	-0.13600
0.00010780000	-0.13600
0.00010790000	-0.13600
0.00010800000	-0.13400
0.00010810000	-0.13600
0.00010820000	-0.13600
0.00010830000	-0.13400
0.00010840000	-0.13400
0.00010850000	-0.13400
0.00010860000	-0.13400
0.00010870000	-0.13200
0.00010880000	-0.13400
0.00010890000	-0.13200
0.00010900000	-0.13200
0.00010910000	-0.13400
0.00010920000	-0.13200
0.00010930000	-0.13200
0.00010940000	-0.13400
0.00010950000	-0.13200
0.00010960000	-0.13200
0.00010970000	-0.13200
0.00010980000	-0.13200
0.00010990000	-0.13200
0.00011000000	-0.13200
0.00011010000	-0.13200
0.00011020000	-0.13200
0.00011030000	-0.13200
0.00011040000	-0.13400
0.00011050000	-0.13200
0.00011060000	-0.13200
0.00011070000	-0.13000
0.00011080000	-0.13400
0.00011090000	-0.13000
0.00011100000	-0.13000
0.00011110000	-0.13200
0.00011120000	-0.13200
0.00011130000	-0.13000
0.00011140000	-0.13200
0.00011150000	-0.13200
0.00011160000	-0.13200
0.00011170000	-0.13400
0.00011180000	-0.13200
0.00011190000	-0.13200
0.00011200000	-0.13200
0.00011210000	-0.13000
0.00011220000	-0.13000
0.00011230000	-0.13200
0.00011240000	-0.13000
0.00011250000	-0.12800
0.00011260000	-0.12800
0.00011270000	-0.12800
0.00011280000	-0.13000
0.00011290000	-0.12800
0.00011300000	-0.12800
0.00011310000	-0.12800
0.00011320000	-0.12800
0.00011330000	-0.12600
0.00011340000	-0.13000
0.00011350000	-0.12600
0.00011360000	-0.12800
0.00011370000	-0.13000
0.00011380000	-0.12600
0.00011390000	-0.12600
0.00011400000	-0.12800
0.00011410000	-0.12600
0.00011420000	-0.12600
0.00011430000	-0.12800
0.00011440000	-0.12800
0.00011450000	-0.12600
0.00011460000	-0.12600
0.00011470000	-0.12800
0.00011480000	-0.12600
0.00011490000	-0.12400
0.00011500000	-0.12600
0.00011510000	-0.12400
0.00011520000	-0.12400
0.00011530000	-0.12400
0.00011540000	-0.12400
0.00011550000	-0.12000
0.00011560000	-0.12000
0.00011570000	-0.11800
0.00011580000	-0.12000
0.00011590000	-0.11800
0.00011600000	-0.11600
0.00011610000	-0.11600
0.00011620000	-0.11800
0.00011630000	-0.11600
0.00011640000	-0.11600
0.00011650000	-0.11400
0.00011660000	-0.11600
0.00011670000	-0.11600
0.00011680000	-0.11400
0.00011690000	-0.11400
0.00011700000	-0.11400
0.00011710000	-0.11000
0.00011720000	-0.11200
0.00011730000	-0.11000
0.00011740000	-0.11000
0.00011750000	-0.10800
0.00011760000	-0.10800
0.00011770000	-0.10800
0.00011780000	-0.10600
0.00011790000	-0.10600
0.00011800000	-0.10400
0.00011810000	-0.10200
0.00011820000	-0.10200
0.00011830000	-0.10200
0.00011840000	-0.10200
0.00011850000	-0.09800
0.00011860000	-0.09800
0.00011870000	-0.09800
0.00011880000	-0.10000
0.00011890000	-0.10000
0.00011900000	-0.09800
0.00011910000	-0.09600
0.00011920000	-0.09600
0.00011930000	-0.09600
0.00011940000	-0.09400
0.00011950000	-0.09200
0.00011960000	-0.09000
0.00011970000	-0.09200
0.00011980000	-0.09200
0.00011990000	-0.08600
0.00012000000	-0.08800
0.00012010000	-0.08400
0.00012020000	-0.08600
0.00012030000	-0.08200
0.00012040000	-0.08200
0.00012050000	-0.08200
0.00012060000	-0.08000
0.00012070000	-0.08000
0.00012080000	-0.07800
0.00012090000	-0.07800
0.00012100000	-0.08000
0.00012110000	-0.07800
0.00012120000	-0.07600
0.00012130000	-0.07600
0.00012140000	-0.07600
0.00012150000	-0.07800
0.00012160000	-0.07600
0.00012170000	-0.07400
0.00012180000	-0.07200
0.00012190000	-0.07200
0.00012200000	-0.07000
0.00012210000	-0.07000
0.00012220000	-0.07000
0.00012230000	-0.06800
0.00012240000	-0.06800
0.00012250000	-0.06800
0.00012260000	-0.06600
0.00012270000	-0.06600
0.00012280000	-0.06600
0.00012290000	-0.06200
0.00012300000	-0.06200
0.00012310000	-0.06200
0.00012320000	-0.06000
0.00012330000	-0.06000
0.00012340000	-0.06000
0.00012350000	-0.05800
0.00012360000	-0.05800
0.00012370000	-0.05800
0.00012380000	-0.05600
0.00012390000	-0.05600
0.00012400000	-0.05400
0.00012410000	-0.05200
0.00012420000	-0.05400
0.00012430000	-0.05200
0.00012440000	-0.05000
0.00012450000	-0.05000
0.00012460000	-0.05000
0.00012470000	-0.04800
0.00012480000	-0.04800
0.00012490000	-0.04600
0.00012500000	-0.04600
0.00012510000	-0.04200
0.00012520000	-0.04200
0.00012530000	-0.04200
0.00012540000	-0.03800
0.00012550000	-0.04000
0.00012560000	-0.03600
0.00012570000	-0.03600
0.00012580000	-0.03600
0.00012590000	-0.03400
0.00012600000	-0.03600
0.00012610000	-0.03400
0.00012620000	-0.03400
0.00012630000	-0.03400
0.00012640000	-0.03000
0.00012650000	-0.03000
0.00012660000	-0.02800
0.00012670000	-0.02800
0.00012680000	-0.02800
0.00012690000	-0.02600
0.00012700000	-0.02400
0.00012710000	-0.02400
0.00012720000	-0.02400
0.00012730000	-0.02000
0.00012740000	-0.02200
0.00012750000	-0.02000
0.00012760000	-0.01800
0.00012770000	-0.01800
0.00012780000	-0.01800
0.00012790000	-0.01400
0.00012800000	-0.01600
0.00012810000	-0.01200
0.00012820000	-0.01400
0.00012830000	-0.01200
0.00012840000	-0.01000
0.00012850000	-0.00800
0.00012860000	-0.00800
0.00012870000	-0.00800
0.00012880000	-0.00600
0.00012890000	-0.00400
0.00012900000	-0.00600
0.00012910000	-0.00600
0.00012920000	-0.00200
0.00012930000	-0.00400
0.00012940000	-0.00200
0.00012950000	0.00200
0.00012960000	0.00200
0.00012970000	0.00200
0.00012980000	0.00400
0.00012990000	0.00400
0.00013000000	0.00400
0.00013010000	0.00600
0.00013020000	0.00600
0.00013030000	0.00800
0.00013040000	0.01000
0.00013050000	0.00800
0.00013060000	0.01200
0.00013070000	0.01200
0.00013080000	0.01000
0.00013090000	0.01200
0.00013100000	0.01400
0.00013110000	0.01400
0.00013120000	0.01400
0.00013130000	0.01600
0.00013140000	0.01600
0.00013150000	0.01800
0.00013160000	0.02000
0.00013170000	0.02000
0.00013180000	0.02000
0.00013190000	0.02000
0.00013200000	0.02200
0.00013210000	0.02400
0.00013220000	0.02600
0.00013230000	0.02600
0.00013240000	0.02800
0.00013250000	0.03000
0.00013260000	0.03200
0.00013270000	0.03200
0.00013280000	0.03200
0.00013290000	0.03400
0.00013300000	0.03600
0.00013310000	0.03600
0.00013320000	0.03800
0.00013330000	0.04000
0.00013340000	0.04200
0.00013350000	0.04000
0.00013360000	0.04200
0.00013370000	0.04400
0.00013380000	0.04200
0.00013390000	0.04400
0.00013400000	0.04400
0.00013410000	0.04400
0.00013420000	0.04400
0.00013430000	0.04400
0.00013440000	0.04600
0.00013450000	0.04800
0.00013460000	0.04800
0.00013470000	0.05000
0.00013480000	0.05000
0.00013490000	0.05200
0.00013500000	0.05200
0.00013510000	0.05200
0.00013520000	0.05200
0.00013530000	0.05600
0.00013540000	0.05600
0.00013550000	0.05600
0.00013560000	0.05600
0.00013570000	0.05600
0.00013580000	0.05800
0.00013590000	0.06000
0.00013600000	0.06200
0.00013610000	0.06000
0.00013620000	0.06400
0.00013630000	0.06200
0.00013640000	0.06400
0.00013650000	0.06400
0.00013660000	0.06400
0.00013670000	0.06600
0.00013680000	0.06800
0.00013690000	0.06600
0.00013700000	0.06600
0.00013710000	0.06800
0.00013720000	0.07000
0.00013730000	0.07000
0.00013740000	0.07200
0.00013750000	0.07200
0.00013760000	0.07400
0.00013770000	0.07600
0.00013780000	0.07800
0.00013790000	0.08000
0.00013800000	0.07800
0.00013810000	0.08200
0.00013820000	0.08000
0.00013830000	0.08000
0.00013840000	0.08200
0.00013850000	0.08200
0.00013860000	0.08400
0.00013870000	0.08400
0.00013880000	0.08600
0.00013890000	0.08600
0.00013900000	0.08600
0.00013910000	0.08600
0.00013920000	0.08800
0.00013930000	0.08800
0.00013940000	0.08800
0.00013950000	0.09000
0.00013960000	0.09000
0.00013970000	0.09000
0.00013980000	0.09400
0.00013990000	0.09200
0.00014000000	0.09400
0.00014010000	0.09400
0.00014020000	0.09600
0.00014030000	0.09600
0.00014040000	0.09800
0.00014050000	0.09800
0.00014060000	0.10000
0.00014070000	0.10000
0.00014080000	0.10200
0.00014090000	0.10200
0.00014100000	0.10200
0.00014110000	0.10200
0.00014120000	0.10200
0.00014130000	0.10400
0.00014140000	0.10400
0.00014150000	0.10400
0.00014160000	0.10400
0.00014170000	0.10400
0.00014180000	0.10600
0.00014190000	0.10600
0.00014200000	0.10800
0.00014210000	0.11000
0.00014220000	0.10800
0.00014230000	0.10800
0.00014240000	0.10800
0.00014250000	0.11000
0.00014260000	0.11000
0.00014270000	0.11200
0.00014280000	0.11000
0.00014290000	0.11200
0.00014300000	0.11200
0.00014310000	0.11200
0.00014320000	0.11400
0.00014330000	0.11400
0.00014340000	0.11800
0.00014350000	0.11600
0.00014360000	0.11800
0.00014370000	0.11800
0.00014380000	0.12000
0.00014390000	0.11800
0.00014400000	0.12000
0.00014410000	0.12000
0.00014420000	0.12000
0.00014430000	0.12000
0.00014440000	0.12200
0.00014450000	0.12200
0.00014460000	0.12000
0.00014470000	0.12000
0.00014480000	0.12400
0.00014490000	0.12200
0.00014500000	0.12400
0.00014510000	0.12200
0.00014520000	0.12400
0.00014530000	0.12200
0.00014540000	0.12200
0.00014550000	0.12400
0.00014560000	0.12400
0.00014570000	0.12600
0.00014580000	0.12400
0.00014590000	0.12600
0.00014600000	0.12600
0.00014610000	0.12600
0.00014620000	0.12600
0.00014630000	0.13000
0.00014640000	0.12800
0.00014650000	0.12800
0.00014660000	0.13000
0.00014670000	0.12800
0.00014680000	0.12800
0.00014690000	0.13000
0.00014700000	0.13200
0.00014710000	0.13200
0.00014720000	0.13000
0.00014730000	0.13200
0.00014740000	0.13200
0.00014750000	0.13200
0.00014760000	0.13200
0.00014770000	0.13400
0.00014780000	0.13200
0.00014790000	0.13200
0.00014800000	0.13200
0.00014810000	0.13200
0.00014820000	0.13400
0.00014830000	0.13400
0.00014840000	0.13400
0.00014850000	0.13400
0.00014860000	0.13200
0.00014870000	0.13200
0.00014880000	0.13400
0.00014890000	0.13400
0.00014900000	0.13600
0.00014910000	0.13400
0.00014920000	0.13400
0.00014930000	0.13800
0.00014940000	0.13400
0.00014950000	0.13400
0.00014960000	0.13600
0.00014970000	0.13400
0.00014980000	0.13600
0.00014990000	0.13400
0.00015000000	0.13600
0.00015010000	0.13600
0.00015020000	0.13800
0.00015030000	0.13800
0.00015040000	0.13800
0.00015050000	0.13800
0.00015060000	0.13800
0.00015070000	0.13800
0.00015080000	0.13800
0.00015090000	0.14000
0.00015100000	0.13800
0.00015110000	0.13800
0.00015120000	0.14000
0.00015130000	0.14000
0.00015140000	0.14000
0.00015150000	0.14200
0.00015160000	0.14200
0.00015170000	0.14200
0.00015180000	0.14200
0.00015190000	0.14200
0.00015200000	0.14200
0.00015210000	0.14000
0.00015220000	0.14000
0.00015230000	0.14000
0.00015240000	0.14000
0.00015250000	0.13800
0.00015260000	0.13800
0.00015270000	0.14000
0.00015280000	0.13800
0.00015290000	0.13800
0.00015300000	0.13800
0.00015310000	0.13800
0.00015320000	0.14000
0.00015330000	0.14000
0.00015340000	0.13800
0.00015350000	0.13800
0.00015360000	0.14000
0.00015370000	0.13600
0.00015380000	0.13600
0.00015390000	0.13800
0.00015400000	0.13600
0.00015410000	0.13600
0.00015420000	0.13800
0.00015430000	0.13800
0.00015440000	0.13800
0.00015450000	0.13600
0.00015460000	0.13600
0.00015470000	0.13600
0.00015480000	0.13600
0.00015490000	0.13400
0.00015500000	0.13400
0.00015510000	0.13400
0.00015520000	0.13600
0.00015530000	0.13200
0.00015540000	0.13200
0.00015550000	0.13200
0.00015560000	0.13400
0.00015570000	0.13200
0.00015580000	0.13200
0.00015590000	0.13200
0.00015600000	0.13200
0.00015610000	0.13200
0.00015620000	0.13200
0.00015630000	0.13400
0.00015640000	0.13400
0.00015650000	0.13200
0.00015660000	0.13400
0.00015670000	0.13200
0.00015680000	0.13200
0.00015690000	0.13000
0.00015700000	0.13000
0.00015710000	0.13000
0.00015720000	0.13000
0.00015730000	0.13200
0.00015740000	0.13000
0.00015750000	0.12800
0.00015760000	0.12800
0.00015770000	0.13000
0.00015780000	0.12800
0.00015790000	0.12800
0.00015800000	0.12800
0.00015810000	0.12600
0.00015820000	0.12600
0.00015830000	0.12800
0.00015840000	0.12600
0.00015850000	0.12800
0.00015860000	0.12400
0.00015870000	0.12600
0.00015880000	0.12600
0.00015890000	0.12600
0.00015900000	0.12600
0.00015910000	0.12800
0.00015920000	0.12800
0.00015930000	0.12400
0.00015940000	0.12400
0.00015950000	0.12600
0.00015960000	0.12400
0.00015970000	0.12400
0.00015980000	0.12200
0.00015990000	0.12200
0.00016000000	0.12400
0.00016010000	0.12000
0.00016020000	0.12000
0.00016030000	0.11800
0.00016040000	0.11600
0.00016050000	0.11800
0.00016060000	0.11600
0.00016070000	0.11400
0.00016080000	0.11400
0.00016090000	0.11400
0.00016100000	0.11600
0.00016110000	0.11600
0.00016120000	0.11400
0.00016130000	0.11200
0.00016140000	0.11200
0.00016150000	0.11200
0.00016160000	0.11200
0.00016170000	0.11000
0.00016180000	0.10800
0.00016190000	0.10800
0.00016200000	0.10800
0.00016210000	0.11000
0.00016220000	0.10600
0.00016230000	0.10600
0.00016240000	0.10600
0.00016250000	0.10600
0.00016260000	0.10600
0.00016270000	0.10400
0.00016280000	0.10600
0.00016290000	0.10200
0.00016300000	0.10000
0.00016310000	0.10000
0.00016320000	0.10200
0.00016330000	0.09800
0.00016340000	0.09800
0.00016350000	0.09600
0.00016360000	0.09600
0.00016370000	0.09600
0.00016380000	0.09600
0.00016390000	0.09600
0.00016400000	0.09600
0.00016410000	0.09800
0.00016420000	0.09600
0.00016430000	0.09400
0.00016440000	0.09600
0.00016450000	0.09200
0.00016460000	0.09200
0.00016470000	0.09200
0.00016480000	0.09200
0.00016490000	0.08800
0.00016500000	0.08600
0.00016510000	0.08600
0.00016520000	0.08400
0.00016530000	0.08400
0.00016540000	0.08400
0.00016550000	0.08400
0.00016560000	0.08200
0.00016570000	0.08200
0.00016580000	0.08200
0.00016590000	0.08200
0.00016600000	0.08200
0.00016610000	0.08000
0.00016620000	0.08000
0.00016630000	0.07800
0.00016640000	0.07800
0.00016650000	0.07600
0.00016660000	0.07800
0.00016670000	0.07400
0.00016680000	0.07400
0.00016690000	0.07200
0.00016700000	0.07200
0.00016710000	0.07000
0.00016720000	0.07200
0.00016730000	0.07000
0.00016740000	0.06800
0.00016750000	0.06600
0.00016760000	0.06600
0.00016770000	0.06600
0.00016780000	0.06400
0.00016790000	0.06400
0.00016800000	0.06400
0.00016810000	0.06200
0.00016820000	0.06000
0.00016830000	0.06200
0.00016840000	0.05800
0.00016850000	0.06000
0.00016860000	0.05800
0.00016870000	0.05800
0.00016880000	0.06000
0.00016890000	0.05600
0.00016900000	0.05800
0.00016910000	0.05600
0.00016920000	0.05400
0.00016930000	0.05400
0.00016940000	0.05400
0.00016950000	0.05200
0.00016960000	0.05000
0.00016970000	0.05200
0.00016980000	0.05000
0.00016990000	0.05000
0.00017000000	0.04800
0.00017010000	0.04800
0.00017020000	0.04600
0.00017030000	0.04600
0.00017040000	0.04200
0.00017050000	0.04200
0.00017060000	0.04000
0.00017070000	0.04200
0.00017080000	0.04200
0.00017090000	0.04000
0.00017100000	0.04200
0.00017110000	0.04000
0.00017120000	0.04000
0.00017130000	0.03800
0.00017140000	0.04000
0.00017150000	0.03800
0.00017160000	0.03600
0.00017170000	0.03400
0.00017180000	0.03200
0.00017190000	0.03200
0.00017200000	0.03000
0.00017210000	0.02800
0.00017220000	0.02800
0.00017230000	0.02800
0.00017240000	0.02600
0.00017250000	0.02600
0.00017260000	0.02200
0.00017270000	0.02200
0.00017280000	0.02000
0.00017290000	0.01800
0.00017300000	0.01800
0.00017310000	0.01600
0.00017320000	0.01800
0.00017330000	0.01600
0.00017340000	0.01400
0.00017350000	0.01400
0.00017360000	0.01400
0.00017370000	0.01600
0.00017380000	0.01200
0.00017390000	0.01400
0.00017400000	0.01000
0.00017410000	0.01000
0.00017420000	0.00800
0.00017430000	0.00800
0.00017440000	0.00800
0.00017450000	0.00600
0.00017460000	0.00600
0.00017470000	0.00600
0.00017480000	0.00600
0.00017490000	0.00200
0.00017500000	0.00200
0.00017510000	0.00200
0.00017520000	0.00
0.00017530000	-0.00200
0.00017540000	-0.00200
0.00017550000	-0.00400
0.00017560000	-0.00400
0.00017570000	-0.00600
0.00017580000	-0.00800
0.00017590000	-0.01000
0.00017600000	-0.00800
0.00017610000	-0.01000
0.00017620000	-0.01000
0.00017630000	-0.01200
0.00017640000	-0.01200
0.00017650000	-0.01200
0.00017660000	-0.01400
0.00017670000	-0.01400
0.00017680000	-0.01600
0.00017690000	-0.01800
0.00017700000	-0.01600
0.00017710000	-0.02000
0.00017720000	-0.02200
0.00017730000	-0.02000
0.00017740000	-0.02400
0.00017750000	-0.02200
0.00017760000	-0.02400
0.00017770000	-0.02600
0.00017780000	-0.02800
0.00017790000	-0.02600
0.00017800000	-0.03000
0.00017810000	-0.03000
0.00017820000	-0.02800
0.00017830000	-0.03200
0.00017840000	-0.03400
0.00017850000	-0.03200
0.00017860000	-0.03600
0.00017870000	-0.03400
0.00017880000	-0.03600
0.00017890000	-0.03600
0.00017900000	-0.04000
0.00017910000	-0.04000
0.00017920000	-0.03800
0.00017930000	-0.04200
0.00017940000	-0.04000
0.00017950000	-0.04000
0.00017960000	-0.04400
0.00017970000	-0.04400
0.00017980000	-0.04400
0.00017990000	-0.04400
0.00018000000	-0.04600
0.00018010000	-0.04800
0.00018020000	-0.05000
0.00018030000	-0.05000
0.00018040000	-0.05000
0.00018050000	-0.05200
0.00018060000	-0.05400
0.00018070000	-0.05600
0.00018080000	-0.05600
0.00018090000	-0.05600
0.00018100000	-0.05800
0.00018110000	-0.05800
0.00018120000	-0.05800
0.00018130000	-0.06000
0.00018140000	-0.06200
0.00018150000	-0.06200
0.00018160000	-0.06200
0.00018170000	-0.06400
0.00018180000	-0.06400
0.00018190000	-0.06600
0.00018200000	-0.06400
0.00018210000	-0.06800
0.00018220000	-0.07000
0.00018230000	-0.06800
0.00018240000	-0.06800
0.00018250000	-0.06800
0.00018260000	-0.07000
0.00018270000	-0.07200
0.00018280000	-0.07200
0.00018290000	-0.07200
0.00018300000	-0.07400
0.00018310000	-0.07400
0.00018320000	-0.07400
0.00018330000	-0.07600
0.00018340000	-0.07800
0.00018350000	-0.08000
0.00018360000	-0.08000
0.00018370000	-0.08200
0.00018380000	-0.08400
0.00018390000	-0.08200
0.00018400000	-0.08600
0.00018410000	-0.08400
0.00018420000	-0.08400
0.00018430000	-0.08800
0.00018440000	-0.08600
0.00018450000	-0.08800
0.00018460000	-0.08600
0.00018470000	-0.08600
0.00018480000	-0.08600
0.00018490000	-0.08800
0.00018500000	-0.08800
0.00018510000	-0.08800
0.00018520000	-0.09200
0.00018530000	-0.09000
0.00018540000	-0.09000
0.00018550000	-0.09000
0.00018560000	-0.09200
0.00018570000	-0.09400
0.00018580000	-0.09400
0.00018590000	-0.09600
0.00018600000	-0.10000
0.00018610000	-0.10000
0.00018620000	-0.09800
0.00018630000	-0.10000
0.00018640000	-0.10200
0.00018650000	-0.10200
0.00018660000	-0.10000
0.00018670000	-0.10000
0.00018680000	-0.10200
0.00018690000	-0.10400
0.00018700000	-0.10200
0.00018710000	-0.10400
0.00018720000	-0.10400
0.00018730000	-0.10400
0.00018740000	-0.10400
0.00018750000	-0.10600
0.00018760000	-0.10600
0.00018770000	-0.10800
0.00018780000	-0.10800
0.00018790000	-0.10600
0.00018800000	-0.11000
0.00018810000	-0.10800
0.00018820000	-0.11000
0.00018830000	-0.11200
0.00018840000	-0.11200
0.00018850000	-0.11400
0.00018860000	-0.11200
0.00018870000	-0.11400
0.00018880000	-0.11400
0.00018890000	-0.11600
0.00018900000	-0.11400
0.00018910000	-0.11400
0.00018920000	-0.11400
0.00018930000	-0.11400
0.00018940000	-0.11400
0.00018950000	-0.11600
0.00018960000	-0.11600
0.00018970000	-0.11800
0.00018980000	-0.11800
0.00018990000	-0.12000
0.00019000000	-0.12000
0.00019010000	-0.12400
0.00019020000	-0.12400
0.00019030000	-0.12400
0.00019040000	-0.12800
0.00019050000	-0.12600
0.00019060000	-0.12600
0.00019070000	-0.12600
0.00019080000	-0.12800
0.00019090000	-0.12800
0.00019100000	-0.12800
0.00019110000	-0.13000
0.00019120000	-0.12800
0.00019130000	-0.12800
0.00019140000	-0.12800
0.00019150000	-0.12800
0.00019160000	-0.13000
0.00019170000	-0.13000
0.00019180000	-0.13000
0.00019190000	-0.13000
0.00019200000	-0.13000
0.00019210000	-0.13200
0.00019220000	-0.13200
0.00019230000	-0.13400
0.00019240000	-0.13400
0.00019250000	-0.13400
0.00019260000	-0.13400
0.00019270000	-0.13400
0.00019280000	-0.13400
0.00019290000	-0.13400
0.00019300000	-0.13600
0.00019310000	-0.13800
0.00019320000	-0.13600
0.00019330000	-0.13800
0.00019340000	-0.13600
0.00019350000	-0.13400
0.00019360000	-0.13600
0.00019370000	-0.13800
0.00019380000	-0.13600
0.00019390000	-0.13400
0.00019400000	-0.13600
0.00019410000	-0.13600
0.00019420000	-0.13800
0.00019430000	-0.13600
0.00019440000	-0.13800
0.00019450000	-0.14000
0.00019460000	-0.14000
0.00019470000	-0.13800
0.00019480000	-0.14200
0.00019490000	-0.14200
0.00019500000	-0.14000
0.00019510000	-0.14000
0.00019520000	-0.14200
0.00019530000	-0.14000
0.00019540000	-0.14200
0.00019550000	-0.14000
0.00019560000	-0.14200
0.00019570000	-0.14200
0.00019580000	-0.14200
0.00019590000	-0.14200
0.00019600000	-0.14400
0.00019610000	-0.14200
0.00019620000	-0.14200
0.00019630000	-0.14200
0.00019640000	-0.14200
0.00019650000	-0.14200
0.00019660000	-0.14200
0.00019670000	-0.14400
0.00019680000	-0.14400
0.00019690000	-0.14600
0.00019700000	-0.14400
0.00019710000	-0.14600
0.00019720000	-0.14600
0.00019730000	-0.14600
0.00019740000	-0.14600
0.00019750000	-0.14400
0.00019760000	-0.14400
0.00019770000	-0.14600
0.00019780000	-0.14600
0.00019790000	-0.14400
0.00019800000	-0.14400
0.00019810000	-0.14400
0.00019820000	-0.14400
0.00019830000	-0.14600
0.00019840000	-0.14400
0.00019850000	-0.14400
0.00019860000	-0.14600
0.00019870000	-0.14400
0.00019880000	-0.14600
0.00019890000	-0.14200
0.00019900000	-0.14600
0.00019910000	-0.14200
0.00019920000	-0.14400
0.00019930000	-0.14400
0.00019940000	-0.14400
0.00019950000	-0.14400
0.00019960000	-0.14400
0.00019970000	-0.14400
0.00019980000	-0.14400
0.00019990000	-0.14400
[truncated: 998,000+ more rows]
