# Supplementary material for: Fully implanted battery-free high power platform for chronic spinal and muscular functional electrical stimulation
Source: Nat Commun. 2023 Nov 30;14:7887. doi: 10.1038/s41467-023-43669-2 (PMC10689769; doi:10.1038/s41467-023-43669-2)
Supplement: Supplementary file 4 — Source Data [file 41467_2023_43669_MOESM4_ESM.zip › Source Data/Fig SI 19/90C_Week1.DAT]

0.00000000000	0.00
0.00000020000	0.00
0.00000040000	0.00
0.00000060000	0.00
0.00000080000	0.00
0.00000100000	-0.02000
0.00000120000	0.00
0.00000140000	0.00
0.00000160000	0.02000
0.00000180000	-0.02000
0.00000200000	0.02000
0.00000220000	0.02000
0.00000240000	0.02000
0.00000260000	0.00
0.00000280000	0.02000
0.00000300000	0.00
0.00000320000	-0.02000
0.00000340000	0.00
0.00000360000	0.00
0.00000380000	0.00
0.00000400000	-0.02000
0.00000420000	0.00
0.00000440000	0.02000
0.00000460000	0.00
0.00000480000	0.02000
0.00000500000	0.02000
0.00000520000	-0.02000
0.00000540000	-0.02000
0.00000560000	-0.06000
0.00000580000	-0.10000
0.00000600000	-0.12000
0.00000620000	-0.10000
0.00000640000	-0.08000
0.00000660000	-0.06000
0.00000680000	-0.04000
0.00000700000	0.00
0.00000720000	0.00
0.00000740000	-0.02000
0.00000760000	-0.02000
0.00000780000	0.00
0.00000800000	-0.02000
0.00000820000	0.02000
0.00000840000	0.00
0.00000860000	0.02000
0.00000880000	0.00
0.00000900000	0.02000
0.00000920000	0.02000
0.00000940000	-0.02000
0.00000960000	0.00
0.00000980000	0.02000
0.00001000000	0.02000
0.00001020000	0.00
0.00001040000	0.04000
0.00001060000	0.00
0.00001080000	-0.02000
0.00001100000	0.02000
0.00001120000	0.00
0.00001140000	0.00
0.00001160000	0.00
0.00001180000	0.02000
0.00001200000	0.00
0.00001220000	0.00
0.00001240000	0.02000
0.00001260000	0.00
0.00001280000	0.00
0.00001300000	0.00
0.00001320000	0.02000
0.00001340000	0.00
0.00001360000	0.00
0.00001380000	0.00
0.00001400000	0.02000
0.00001420000	0.02000
0.00001440000	-0.02000
0.00001460000	0.00
0.00001480000	0.02000
0.00001500000	-0.02000
0.00001520000	0.00
0.00001540000	0.02000
0.00001560000	-0.02000
0.00001580000	-0.02000
0.00001600000	0.00
0.00001620000	0.02000
0.00001640000	0.00
0.00001660000	0.02000
0.00001680000	0.02000
0.00001700000	0.02000
0.00001720000	0.00
0.00001740000	0.02000
0.00001760000	0.02000
0.00001780000	-0.02000
0.00001800000	0.02000
0.00001820000	0.02000
0.00001840000	-0.02000
0.00001860000	0.00
0.00001880000	0.02000
0.00001900000	0.00
0.00001920000	0.00
0.00001940000	0.00
0.00001960000	0.02000
0.00001980000	0.00
0.00002000000	0.02000
0.00002020000	0.02000
0.00002040000	0.02000
0.00002060000	-0.02000
0.00002080000	0.02000
0.00002100000	0.00
0.00002120000	0.00
0.00002140000	0.00
0.00002160000	0.02000
0.00002180000	0.02000
0.00002200000	-0.02000
0.00002220000	0.00
0.00002240000	0.04000
0.00002260000	0.02000
0.00002280000	0.00
0.00002300000	0.00
0.00002320000	0.02000
0.00002340000	0.00
0.00002360000	0.02000
0.00002380000	0.02000
0.00002400000	0.00
0.00002420000	0.00
0.00002440000	0.02000
0.00002460000	0.00
0.00002480000	0.00
0.00002500000	0.02000
0.00002520000	0.00
0.00002540000	0.00
0.00002560000	0.00
0.00002580000	0.00
0.00002600000	0.00
0.00002620000	0.00
0.00002640000	0.02000
0.00002660000	0.02000
0.00002680000	0.00
0.00002700000	0.00
0.00002720000	0.02000
0.00002740000	0.00
0.00002760000	0.00
0.00002780000	0.02000
0.00002800000	0.02000
0.00002820000	-0.02000
0.00002840000	0.00
0.00002860000	0.02000
0.00002880000	0.00
0.00002900000	0.00
0.00002920000	0.04000
0.00002940000	0.00
0.00002960000	-0.02000
0.00002980000	0.00
0.00003000000	0.02000
0.00003020000	0.00
0.00003040000	-0.02000
0.00003060000	0.00
0.00003080000	0.00
0.00003100000	0.00
0.00003120000	0.00
0.00003140000	0.04000
0.00003160000	-0.02000
0.00003180000	-0.02000
0.00003200000	0.00
0.00003220000	0.00
0.00003240000	-0.02000
0.00003260000	0.02000
0.00003280000	0.02000
0.00003300000	-0.02000
0.00003320000	0.02000
0.00003340000	0.02000
0.00003360000	0.00
0.00003380000	0.00
0.00003400000	0.02000
0.00003420000	0.00
0.00003440000	-0.02000
0.00003460000	0.02000
0.00003480000	0.02000
0.00003500000	0.00
0.00003520000	-0.02000
0.00003540000	0.00
0.00003560000	0.00
0.00003580000	0.00
0.00003600000	0.00
0.00003620000	0.02000
0.00003640000	0.02000
0.00003660000	0.06000
0.00003680000	0.14000
0.00003700000	0.14000
0.00003720000	0.12000
0.00003740000	0.08000
0.00003760000	0.08000
0.00003780000	0.04000
0.00003800000	0.02000
0.00003820000	0.04000
0.00003840000	0.02000
0.00003860000	0.02000
0.00003880000	0.02000
0.00003900000	0.02000
0.00003920000	0.00
0.00003940000	-0.02000
0.00003960000	0.00
0.00003980000	0.00
0.00004000000	0.00
0.00004020000	0.00
0.00004040000	0.00
0.00004060000	-0.02000
0.00004080000	0.00
0.00004100000	0.00
0.00004120000	0.00
0.00004140000	0.00
0.00004160000	0.02000
0.00004180000	0.02000
0.00004200000	0.00
0.00004220000	0.00
0.00004240000	0.02000
0.00004260000	0.00
0.00004280000	-0.02000
0.00004300000	0.02000
0.00004320000	0.02000
0.00004340000	-0.02000
0.00004360000	-0.02000
0.00004380000	0.02000
0.00004400000	0.02000
0.00004420000	0.00
0.00004440000	0.00
0.00004460000	0.02000
0.00004480000	-0.02000
0.00004500000	0.00
0.00004520000	0.00
0.00004540000	0.00
0.00004560000	0.00
0.00004580000	0.00
0.00004600000	0.02000
0.00004620000	0.00
0.00004640000	-0.02000
0.00004660000	0.00
0.00004680000	0.02000
0.00004700000	0.00
0.00004720000	0.02000
0.00004740000	0.02000
0.00004760000	0.00
0.00004780000	-0.02000
0.00004800000	0.02000
0.00004820000	0.02000
0.00004840000	0.00
0.00004860000	0.00
0.00004880000	0.02000
0.00004900000	-0.02000
0.00004920000	0.02000
0.00004940000	0.00
0.00004960000	0.00
0.00004980000	0.00
0.00005000000	0.00
0.00005020000	0.00
0.00005040000	-0.02000
0.00005060000	0.00
0.00005080000	0.00
0.00005100000	0.00
0.00005120000	-0.02000
0.00005140000	0.02000
0.00005160000	0.02000
0.00005180000	-0.02000
0.00005200000	0.00
0.00005220000	0.02000
0.00005240000	0.02000
0.00005260000	0.00
0.00005280000	0.02000
0.00005300000	0.00
0.00005320000	-0.02000
0.00005340000	0.00
0.00005360000	0.02000
0.00005380000	0.00
0.00005400000	0.00
0.00005420000	0.00
0.00005440000	0.00
0.00005460000	0.00
0.00005480000	0.00
0.00005500000	0.00
0.00005520000	0.00
0.00005540000	-0.02000
0.00005560000	0.02000
0.00005580000	0.00
0.00005600000	0.00
0.00005620000	0.00
0.00005640000	0.00
0.00005660000	-0.02000
0.00005680000	0.00
0.00005700000	0.00
0.00005720000	0.00
0.00005740000	-0.02000
0.00005760000	0.02000
0.00005780000	0.02000
0.00005800000	0.00
0.00005820000	-0.02000
0.00005840000	0.00
0.00005860000	0.02000
0.00005880000	-0.02000
0.00005900000	0.02000
0.00005920000	0.00
0.00005940000	-0.02000
0.00005960000	0.00
0.00005980000	0.02000
0.00006000000	0.02000
0.00006020000	0.00
0.00006040000	0.00
0.00006060000	0.02000
0.00006080000	0.00
0.00006100000	0.02000
0.00006120000	0.00
0.00006140000	0.00
0.00006160000	0.00
0.00006180000	0.00
0.00006200000	0.02000
0.00006220000	-0.02000
0.00006240000	0.00
0.00006260000	0.02000
0.00006280000	0.00
0.00006300000	-0.02000
0.00006320000	0.02000
0.00006340000	0.00
0.00006360000	0.00
0.00006380000	0.02000
0.00006400000	0.02000
0.00006420000	0.00
0.00006440000	-0.02000
0.00006460000	0.00
0.00006480000	-0.02000
0.00006500000	-0.10000
0.00006520000	-0.14000
0.00006540000	-0.12000
0.00006560000	-0.14000
0.00006580000	-0.10000
0.00006600000	-0.06000
0.00006620000	-0.02000
0.00006640000	-0.04000
0.00006660000	0.00
0.00006680000	0.00
0.00006700000	0.00
0.00006720000	-0.02000
0.00006740000	0.00
0.00006760000	0.00
0.00006780000	-0.02000
0.00006800000	0.02000
0.00006820000	0.00
0.00006840000	0.00
0.00006860000	0.00
0.00006880000	0.00
0.00006900000	0.02000
0.00006920000	0.00
0.00006940000	0.00
0.00006960000	0.02000
0.00006980000	0.00
0.00007000000	0.00
0.00007020000	0.02000
0.00007040000	0.00
0.00007060000	0.00
0.00007080000	0.02000
0.00007100000	0.02000
0.00007120000	0.00
0.00007140000	0.00
0.00007160000	0.02000
0.00007180000	0.00
0.00007200000	-0.02000
0.00007220000	0.02000
0.00007240000	0.00
0.00007260000	-0.02000
0.00007280000	0.02000
0.00007300000	0.04000
0.00007320000	0.02000
0.00007340000	-0.02000
0.00007360000	0.02000
0.00007380000	0.00
0.00007400000	0.00
0.00007420000	0.00
0.00007440000	0.02000
0.00007460000	0.02000
0.00007480000	0.00
0.00007500000	0.02000
0.00007520000	0.02000
0.00007540000	0.00
0.00007560000	0.02000
0.00007580000	0.02000
0.00007600000	0.02000
0.00007620000	0.02000
0.00007640000	0.00
0.00007660000	0.02000
0.00007680000	-0.02000
0.00007700000	0.02000
0.00007720000	0.04000
0.00007740000	0.00
0.00007760000	0.00
0.00007780000	0.02000
0.00007800000	0.02000
0.00007820000	0.00
0.00007840000	0.00
0.00007860000	0.00
0.00007880000	0.00
0.00007900000	-0.02000
0.00007920000	0.00
0.00007940000	0.02000
0.00007960000	0.00
0.00007980000	0.00
0.00008000000	0.00
0.00008020000	0.00
0.00008040000	-0.02000
0.00008060000	0.02000
0.00008080000	0.00
0.00008100000	-0.02000
0.00008120000	0.02000
0.00008140000	0.02000
0.00008160000	0.00
0.00008180000	-0.02000
0.00008200000	0.02000
0.00008220000	0.00
0.00008240000	-0.02000
0.00008260000	0.00
0.00008280000	0.00
0.00008300000	-0.02000
0.00008320000	0.00
0.00008340000	0.04000
0.00008360000	0.02000
0.00008380000	-0.02000
0.00008400000	0.00
0.00008420000	0.00
0.00008440000	0.00
0.00008460000	0.00
0.00008480000	0.00
0.00008500000	0.00
0.00008520000	0.00
0.00008540000	0.02000
0.00008560000	0.00
0.00008580000	-0.02000
0.00008600000	0.02000
0.00008620000	0.02000
0.00008640000	0.00
0.00008660000	0.00
0.00008680000	0.02000
0.00008700000	0.02000
0.00008720000	-0.02000
0.00008740000	0.02000
0.00008760000	0.04000
0.00008780000	0.00
0.00008800000	0.02000
0.00008820000	0.02000
0.00008840000	0.02000
0.00008860000	-0.02000
0.00008880000	0.02000
0.00008900000	0.00
0.00008920000	0.02000
0.00008940000	-0.02000
0.00008960000	0.04000
0.00008980000	0.02000
0.00009000000	0.00
0.00009020000	0.00
0.00009040000	0.02000
0.00009060000	0.00
0.00009080000	0.00
0.00009100000	0.00
0.00009120000	0.00
0.00009140000	0.00
0.00009160000	0.00
0.00009180000	0.04000
0.00009200000	0.00
0.00009220000	0.00
0.00009240000	0.02000
0.00009260000	0.02000
0.00009280000	0.00
0.00009300000	0.00
0.00009320000	0.00
0.00009340000	-0.02000
0.00009360000	0.00
0.00009380000	0.00
0.00009400000	0.00
0.00009420000	-0.02000
0.00009440000	0.02000
0.00009460000	0.00
0.00009480000	0.00
0.00009500000	-0.02000
0.00009520000	0.02000
0.00009540000	0.02000
0.00009560000	-0.02000
0.00009580000	0.00
0.00009600000	0.04000
0.00009620000	0.06000
0.00009640000	0.10000
0.00009660000	0.12000
0.00009680000	0.10000
0.00009700000	0.06000
0.00009720000	0.06000
0.00009740000	0.06000
0.00009760000	0.00
0.00009780000	0.02000
0.00009800000	0.04000
0.00009820000	0.02000
0.00009840000	0.00
0.00009860000	0.00
0.00009880000	0.02000
0.00009900000	0.00
0.00009920000	0.00
0.00009940000	0.02000
0.00009960000	0.00
0.00009980000	-0.02000
0.00010000000	0.00
0.00010020000	0.02000
0.00010040000	0.00
0.00010060000	-0.02000
0.00010080000	0.00
0.00010100000	0.00
0.00010120000	-0.02000
0.00010140000	0.02000
0.00010160000	0.00
0.00010180000	0.00
0.00010200000	0.00
0.00010220000	0.00
0.00010240000	0.00
0.00010260000	-0.02000
0.00010280000	0.02000
0.00010300000	0.00
0.00010320000	0.00
0.00010340000	0.00
0.00010360000	0.02000
0.00010380000	-0.02000
0.00010400000	-0.02000
0.00010420000	0.00
0.00010440000	0.00
0.00010460000	-0.02000
0.00010480000	0.02000
0.00010500000	0.02000
0.00010520000	0.00
0.00010540000	-0.02000
0.00010560000	0.00
0.00010580000	-0.02000
0.00010600000	0.00
0.00010620000	0.00
0.00010640000	0.02000
0.00010660000	0.00
0.00010680000	0.00
0.00010700000	0.02000
0.00010720000	-0.02000
0.00010740000	-0.04000
0.00010760000	-0.02000
0.00010780000	0.00
0.00010800000	-0.02000
0.00010820000	0.00
0.00010840000	0.00
0.00010860000	0.00
0.00010880000	-0.02000
0.00010900000	0.00
0.00010920000	0.00
0.00010940000	-0.02000
0.00010960000	-0.02000
0.00010980000	0.00
0.00011000000	0.02000
0.00011020000	-0.02000
0.00011040000	0.00
0.00011060000	0.00
0.00011080000	-0.02000
0.00011100000	0.00
0.00011120000	0.02000
0.00011140000	0.00
0.00011160000	-0.02000
0.00011180000	0.02000
0.00011200000	0.02000
0.00011220000	0.00
0.00011240000	0.00
0.00011260000	0.02000
0.00011280000	-0.02000
0.00011300000	0.00
0.00011320000	0.02000
0.00011340000	0.02000
0.00011360000	0.00
0.00011380000	0.00
0.00011400000	0.02000
0.00011420000	0.02000
0.00011440000	-0.02000
0.00011460000	0.00
0.00011480000	0.02000
0.00011500000	0.00
0.00011520000	0.02000
0.00011540000	0.00
0.00011560000	0.02000
0.00011580000	0.00
0.00011600000	0.00
0.00011620000	0.02000
0.00011640000	-0.02000
0.00011660000	0.00
0.00011680000	0.00
0.00011700000	-0.02000
0.00011720000	-0.02000
0.00011740000	0.00
0.00011760000	0.00
0.00011780000	-0.02000
0.00011800000	0.00
0.00011820000	0.02000
0.00011840000	-0.02000
0.00011860000	-0.02000
0.00011880000	0.02000
0.00011900000	0.02000
0.00011920000	0.00
0.00011940000	0.02000
0.00011960000	0.00
0.00011980000	-0.02000
0.00012000000	0.00
0.00012020000	0.04000
0.00012040000	-0.02000
0.00012060000	-0.02000
0.00012080000	0.00
0.00012100000	0.00
0.00012120000	-0.02000
0.00012140000	0.00
0.00012160000	0.00
0.00012180000	0.02000
0.00012200000	0.00
0.00012220000	0.00
0.00012240000	0.02000
0.00012260000	0.00
0.00012280000	0.00
0.00012300000	0.00
0.00012320000	0.02000
0.00012340000	0.00
0.00012360000	0.00
0.00012380000	0.02000
0.00012400000	-0.02000
0.00012420000	0.00
0.00012440000	0.02000
0.00012460000	0.02000
0.00012480000	-0.02000
0.00012500000	0.00
0.00012520000	0.00
0.00012540000	0.00
0.00012560000	0.02000
0.00012580000	0.02000
0.00012600000	0.00
0.00012620000	0.00
0.00012640000	0.00
0.00012660000	0.02000
0.00012680000	0.00
0.00012700000	0.02000
0.00012720000	0.00
0.00012740000	0.02000
0.00012760000	0.00
0.00012780000	0.02000
0.00012800000	0.00
0.00012820000	-0.02000
0.00012840000	0.02000
0.00012860000	0.02000
0.00012880000	0.02000
0.00012900000	0.00
0.00012920000	0.02000
0.00012940000	0.00
0.00012960000	-0.02000
0.00012980000	0.02000
0.00013000000	0.04000
0.00013020000	-0.02000
0.00013040000	-0.02000
0.00013060000	0.02000
0.00013080000	0.00
0.00013100000	-0.02000
0.00013120000	0.00
0.00013140000	0.00
0.00013160000	0.02000
0.00013180000	-0.02000
0.00013200000	0.02000
0.00013220000	0.00
0.00013240000	0.00
0.00013260000	0.00
0.00013280000	0.02000
0.00013300000	0.00
0.00013320000	0.00
0.00013340000	0.00
0.00013360000	0.00
0.00013380000	0.00
0.00013400000	0.00
0.00013420000	0.00
0.00013440000	-0.02000
0.00013460000	0.00
0.00013480000	0.00
0.00013500000	0.00
0.00013520000	-0.02000
0.00013540000	0.00
0.00013560000	0.00
0.00013580000	0.00
0.00013600000	0.02000
0.00013620000	0.00
0.00013640000	-0.02000
0.00013660000	0.00
0.00013680000	0.00
0.00013700000	0.02000
0.00013720000	-0.02000
0.00013740000	0.02000
0.00013760000	0.00
0.00013780000	0.02000
0.00013800000	0.00
0.00013820000	0.02000
0.00013840000	0.02000
0.00013860000	0.00
0.00013880000	0.00
0.00013900000	0.04000
0.00013920000	0.02000
0.00013940000	0.00
0.00013960000	0.00
0.00013980000	0.02000
0.00014000000	0.00
0.00014020000	0.00
0.00014040000	0.02000
0.00014060000	0.00
0.00014080000	0.00
0.00014100000	0.00
0.00014120000	0.00
0.00014140000	0.00
0.00014160000	0.00
0.00014180000	0.02000
0.00014200000	0.00
0.00014220000	-0.02000
0.00014240000	0.04000
0.00014260000	0.00
0.00014280000	0.00
0.00014300000	0.02000
0.00014320000	0.00
0.00014340000	0.00
0.00014360000	0.02000
0.00014380000	0.02000
0.00014400000	0.00
0.00014420000	-0.02000
0.00014440000	0.00
0.00014460000	0.02000
0.00014480000	-0.02000
0.00014500000	0.00
0.00014520000	0.04000
0.00014540000	0.02000
0.00014560000	-0.02000
0.00014580000	0.02000
0.00014600000	0.02000
0.00014620000	0.02000
0.00014640000	0.00
0.00014660000	0.04000
0.00014680000	0.02000
0.00014700000	0.02000
0.00014720000	0.02000
0.00014740000	0.02000
0.00014760000	0.00
0.00014780000	0.02000
0.00014800000	0.00
0.00014820000	0.00
0.00014840000	-0.02000
0.00014860000	0.00
0.00014880000	0.00
0.00014900000	0.00
0.00014920000	0.02000
0.00014940000	0.00
0.00014960000	0.02000
0.00014980000	0.00
0.00015000000	0.00
0.00015020000	0.00
0.00015040000	-0.02000
0.00015060000	0.00
0.00015080000	0.04000
0.00015100000	0.00
0.00015120000	0.00
0.00015140000	0.02000
0.00015160000	0.00
0.00015180000	0.00
0.00015200000	0.00
0.00015220000	0.02000
0.00015240000	0.00
0.00015260000	0.00
0.00015280000	0.04000
0.00015300000	0.02000
0.00015320000	0.00
0.00015340000	0.00
0.00015360000	0.04000
0.00015380000	0.00
0.00015400000	0.00
0.00015420000	0.02000
0.00015440000	0.00
0.00015460000	-0.02000
0.00015480000	0.00
0.00015500000	0.02000
0.00015520000	0.00
0.00015540000	-0.02000
0.00015560000	0.04000
0.00015580000	0.00
0.00015600000	-0.02000
0.00015620000	0.02000
0.00015640000	0.02000
0.00015660000	0.00
0.00015680000	0.00
0.00015700000	0.00
0.00015720000	0.02000
0.00015740000	-0.02000
0.00015760000	0.02000
0.00015780000	0.02000
0.00015800000	0.00
0.00015820000	0.00
0.00015840000	0.02000
0.00015860000	0.00
0.00015880000	0.00
0.00015900000	0.00
0.00015920000	0.02000
0.00015940000	-0.02000
0.00015960000	0.00
0.00015980000	0.02000
0.00016000000	0.00
0.00016020000	0.02000
0.00016040000	0.02000
0.00016060000	0.00
0.00016080000	0.00
0.00016100000	0.00
0.00016120000	0.04000
0.00016140000	-0.02000
0.00016160000	-0.02000
0.00016180000	0.00
0.00016200000	0.00
0.00016220000	0.00
0.00016240000	0.00
0.00016260000	0.02000
0.00016280000	0.02000
0.00016300000	0.00
0.00016320000	0.02000
0.00016340000	0.00
0.00016360000	0.00
0.00016380000	0.02000
0.00016400000	0.00
0.00016420000	0.00
0.00016440000	-0.02000
0.00016460000	0.02000
0.00016480000	0.00
0.00016500000	0.00
0.00016520000	0.02000
0.00016540000	0.04000
0.00016560000	0.00
0.00016580000	0.00
0.00016600000	0.00
0.00016620000	0.02000
0.00016640000	-0.02000
0.00016660000	0.00
0.00016680000	0.02000
0.00016700000	0.02000
0.00016720000	0.00
0.00016740000	0.00
0.00016760000	0.00
0.00016780000	-0.02000
0.00016800000	0.00
0.00016820000	0.04000
0.00016840000	0.00
0.00016860000	0.00
0.00016880000	0.00
0.00016900000	0.00
0.00016920000	0.00
0.00016940000	0.00
0.00016960000	0.02000
0.00016980000	0.02000
0.00017000000	0.00
0.00017020000	0.02000
0.00017040000	0.00
0.00017060000	-0.02000
0.00017080000	0.00
0.00017100000	0.04000
0.00017120000	0.00
0.00017140000	0.02000
0.00017160000	0.02000
0.00017180000	0.00
0.00017200000	0.02000
0.00017220000	0.06000
0.00017240000	0.08000
0.00017260000	0.04000
0.00017280000	0.02000
0.00017300000	0.06000
0.00017320000	0.02000
0.00017340000	0.00
0.00017360000	0.00
0.00017380000	0.04000
0.00017400000	-0.02000
0.00017420000	0.00
0.00017440000	0.00
0.00017460000	0.00
0.00017480000	0.00
0.00017500000	0.02000
0.00017520000	0.00
0.00017540000	-0.02000
0.00017560000	0.00
0.00017580000	0.00
0.00017600000	-0.02000
0.00017620000	-0.02000
0.00017640000	0.02000
0.00017660000	0.00
0.00017680000	-0.02000
0.00017700000	0.00
0.00017720000	0.02000
0.00017740000	0.00
0.00017760000	0.00
0.00017780000	0.02000
0.00017800000	0.00
0.00017820000	0.00
0.00017840000	-0.02000
0.00017860000	0.02000
0.00017880000	0.00
0.00017900000	-0.02000
0.00017920000	0.02000
0.00017940000	0.00
0.00017960000	-0.02000
0.00017980000	0.00
0.00018000000	0.00
0.00018020000	-0.02000
0.00018040000	0.00
0.00018060000	0.02000
0.00018080000	0.00
0.00018100000	0.00
0.00018120000	0.00
0.00018140000	0.02000
0.00018160000	0.00
0.00018180000	0.00
0.00018200000	0.02000
0.00018220000	0.00
0.00018240000	-0.02000
0.00018260000	-0.02000
0.00018280000	0.00
0.00018300000	0.00
0.00018320000	0.00
0.00018340000	0.02000
0.00018360000	0.02000
0.00018380000	-0.02000
0.00018400000	0.00
0.00018420000	0.00
0.00018440000	0.00
0.00018460000	0.00
0.00018480000	0.02000
0.00018500000	0.00
0.00018520000	0.00
0.00018540000	0.00
0.00018560000	0.02000
0.00018580000	-0.02000
0.00018600000	0.00
0.00018620000	0.00
0.00018640000	-0.02000
0.00018660000	-0.02000
0.00018680000	0.02000
0.00018700000	0.00
0.00018720000	-0.02000
0.00018740000	-0.02000
0.00018760000	0.02000
0.00018780000	0.00
0.00018800000	-0.02000
0.00018820000	0.00
0.00018840000	0.00
0.00018860000	-0.02000
0.00018880000	0.00
0.00018900000	0.02000
0.00018920000	-0.02000
0.00018940000	0.00
0.00018960000	0.02000
0.00018980000	0.00
0.00019000000	-0.02000
0.00019020000	0.00
0.00019040000	0.02000
0.00019060000	0.02000
0.00019080000	-0.02000
0.00019100000	0.00
0.00019120000	0.00
0.00019140000	-0.02000
0.00019160000	0.00
0.00019180000	0.02000
0.00019200000	0.00
0.00019220000	0.00
0.00019240000	0.00
0.00019260000	0.00
0.00019280000	-0.02000
0.00019300000	0.02000
0.00019320000	0.02000
0.00019340000	0.00
0.00019360000	-0.02000
0.00019380000	0.02000
0.00019400000	0.02000
0.00019420000	-0.02000
0.00019440000	0.00
0.00019460000	0.02000
0.00019480000	0.00
0.00019500000	0.00
0.00019520000	0.00
0.00019540000	0.02000
0.00019560000	-0.02000
0.00019580000	0.00
0.00019600000	0.00
0.00019620000	-0.02000
0.00019640000	0.00
0.00019660000	0.04000
0.00019680000	0.00
0.00019700000	-0.02000
0.00019720000	0.02000
0.00019740000	0.00
0.00019760000	0.00
0.00019780000	-0.02000
0.00019800000	0.02000
0.00019820000	0.00
0.00019840000	-0.02000
0.00019860000	0.00
0.00019880000	0.02000
0.00019900000	0.00
0.00019920000	-0.02000
0.00019940000	0.02000
0.00019960000	0.02000
0.00019980000	0.00
0.00020000000	0.02000
0.00020020000	0.00
0.00020040000	0.00
0.00020060000	0.00
0.00020080000	0.02000
0.00020100000	0.00
0.00020120000	-0.02000
0.00020140000	0.00
0.00020160000	0.02000
0.00020180000	-0.02000
0.00020200000	-0.02000
0.00020220000	0.02000
0.00020240000	0.00
0.00020260000	0.00
0.00020280000	0.00
0.00020300000	0.00
0.00020320000	0.00
0.00020340000	0.00
0.00020360000	0.02000
0.00020380000	0.00
0.00020400000	-0.02000
0.00020420000	0.00
0.00020440000	0.02000
0.00020460000	0.00
0.00020480000	0.00
0.00020500000	0.00
0.00020520000	0.02000
0.00020540000	0.00
0.00020560000	0.00
0.00020580000	0.00
0.00020600000	0.00
0.00020620000	0.00
0.00020640000	0.00
0.00020660000	0.00
0.00020680000	0.00
0.00020700000	0.00
0.00020720000	0.02000
0.00020740000	-0.02000
0.00020760000	0.00
0.00020780000	0.00
0.00020800000	0.00
0.00020820000	-0.02000
0.00020840000	0.00
0.00020860000	0.02000
0.00020880000	-0.02000
0.00020900000	0.00
0.00020920000	0.00
0.00020940000	0.00
0.00020960000	-0.02000
0.00020980000	-0.02000
0.00021000000	-0.02000
0.00021020000	-0.02000
0.00021040000	-0.02000
0.00021060000	-0.02000
0.00021080000	-0.04000
0.00021100000	-0.02000
0.00021120000	0.00
0.00021140000	0.00
0.00021160000	-0.02000
0.00021180000	0.00
0.00021200000	0.00
0.00021220000	-0.02000
0.00021240000	0.02000
0.00021260000	0.04000
0.00021280000	0.00
0.00021300000	-0.02000
0.00021320000	0.00
0.00021340000	0.00
0.00021360000	0.00
0.00021380000	0.00
0.00021400000	0.04000
0.00021420000	0.02000
0.00021440000	-0.02000
0.00021460000	0.00
0.00021480000	0.02000
0.00021500000	0.00
0.00021520000	0.00
0.00021540000	0.04000
0.00021560000	0.02000
0.00021580000	0.00
0.00021600000	0.00
0.00021620000	0.02000
0.00021640000	-0.02000
0.00021660000	0.00
0.00021680000	0.02000
0.00021700000	0.00
0.00021720000	0.00
0.00021740000	0.00
0.00021760000	0.00
0.00021780000	0.00
0.00021800000	-0.02000
0.00021820000	0.00
0.00021840000	-0.02000
0.00021860000	-0.02000
0.00021880000	0.00
0.00021900000	0.00
0.00021920000	-0.02000
0.00021940000	0.00
0.00021960000	0.02000
0.00021980000	0.00
0.00022000000	0.00
0.00022020000	0.02000
0.00022040000	0.00
0.00022060000	-0.02000
0.00022080000	0.00
0.00022100000	0.02000
0.00022120000	-0.02000
0.00022140000	0.02000
0.00022160000	0.04000
0.00022180000	0.02000
0.00022200000	-0.02000
0.00022220000	0.02000
0.00022240000	0.00
0.00022260000	0.00
0.00022280000	0.02000
0.00022300000	0.00
0.00022320000	0.02000
0.00022340000	0.00
0.00022360000	0.00
0.00022380000	0.00
0.00022400000	-0.02000
0.00022420000	0.00
0.00022440000	0.04000
0.00022460000	0.00
0.00022480000	-0.02000
0.00022500000	0.02000
0.00022520000	0.02000
0.00022540000	0.00
0.00022560000	0.02000
0.00022580000	0.02000
0.00022600000	0.00
0.00022620000	0.00
0.00022640000	0.00
0.00022660000	0.00
0.00022680000	-0.02000
0.00022700000	0.02000
0.00022720000	0.00
0.00022740000	0.00
0.00022760000	0.00
0.00022780000	0.00
0.00022800000	0.00
0.00022820000	-0.02000
0.00022840000	0.02000
0.00022860000	0.02000
0.00022880000	0.00
0.00022900000	-0.02000
0.00022920000	0.00
0.00022940000	0.00
0.00022960000	0.00
0.00022980000	0.00
0.00023000000	0.04000
0.00023020000	0.00
0.00023040000	0.00
0.00023060000	0.02000
0.00023080000	0.00
0.00023100000	-0.02000
0.00023120000	0.00
0.00023140000	0.02000
0.00023160000	0.00
0.00023180000	0.00
0.00023200000	0.04000
0.00023220000	0.00
0.00023240000	-0.02000
0.00023260000	0.00
0.00023280000	0.02000
0.00023300000	0.00
0.00023320000	0.00
0.00023340000	0.00
0.00023360000	0.00
0.00023380000	-0.02000
0.00023400000	0.00
0.00023420000	0.02000
0.00023440000	0.00
0.00023460000	0.00
0.00023480000	0.04000
0.00023500000	0.00
0.00023520000	-0.02000
0.00023540000	0.02000
0.00023560000	0.04000
0.00023580000	-0.02000
0.00023600000	0.02000
0.00023620000	0.02000
0.00023640000	0.00
0.00023660000	0.00
0.00023680000	0.02000
0.00023700000	0.00
0.00023720000	-0.02000
0.00023740000	0.00
0.00023760000	0.00
0.00023780000	0.02000
0.00023800000	-0.02000
0.00023820000	0.00
0.00023840000	0.00
0.00023860000	0.00
0.00023880000	0.00
0.00023900000	0.02000
0.00023920000	0.00
0.00023940000	0.00
0.00023960000	0.02000
0.00023980000	0.00
0.00024000000	-0.02000
0.00024020000	0.00
0.00024040000	0.04000
0.00024060000	0.02000
0.00024080000	0.02000
0.00024100000	0.00
0.00024120000	0.00
0.00024140000	0.00
0.00024160000	0.02000
0.00024180000	0.02000
0.00024200000	0.02000
0.00024220000	0.00
0.00024240000	0.00
0.00024260000	0.00
0.00024280000	0.00
0.00024300000	0.02000
0.00024320000	0.04000
0.00024340000	-0.02000
0.00024360000	0.00
0.00024380000	0.00
0.00024400000	0.02000
0.00024420000	-0.02000
0.00024440000	0.00
0.00024460000	0.04000
0.00024480000	0.00
0.00024500000	-0.02000
0.00024520000	0.04000
0.00024540000	0.00
0.00024560000	-0.02000
0.00024580000	0.02000
0.00024600000	0.02000
0.00024620000	-0.02000
0.00024640000	0.02000
0.00024660000	0.02000
0.00024680000	0.02000
0.00024700000	-0.02000
0.00024720000	0.00
0.00024740000	0.00
0.00024760000	0.02000
0.00024780000	0.00
0.00024800000	0.02000
0.00024820000	0.00
0.00024840000	-0.02000
0.00024860000	0.00
0.00024880000	0.02000
0.00024900000	-0.02000
0.00024920000	0.00
0.00024940000	0.02000
0.00024960000	0.00
0.00024980000	-0.06000
0.00025000000	-0.10000
0.00025020000	-0.12000
0.00025040000	-0.14000
0.00025060000	-0.14000
0.00025080000	-0.08000
0.00025100000	-0.06000
0.00025120000	-0.04000
0.00025140000	-0.04000
0.00025160000	0.00
0.00025180000	-0.04000
0.00025200000	-0.02000
0.00025220000	0.02000
0.00025240000	0.00
0.00025260000	-0.02000
0.00025280000	0.02000
0.00025300000	0.00
0.00025320000	0.00
0.00025340000	0.00
0.00025360000	0.02000
0.00025380000	0.02000
0.00025400000	-0.02000
0.00025420000	0.02000
0.00025440000	0.00
0.00025460000	-0.02000
0.00025480000	0.02000
0.00025500000	0.02000
0.00025520000	0.00
0.00025540000	-0.02000
0.00025560000	0.00
0.00025580000	0.02000
0.00025600000	0.00
0.00025620000	0.02000
0.00025640000	0.00
0.00025660000	0.00
0.00025680000	0.00
0.00025700000	0.02000
0.00025720000	0.00
0.00025740000	0.00
0.00025760000	0.00
0.00025780000	0.02000
0.00025800000	-0.02000
0.00025820000	0.02000
0.00025840000	0.04000
0.00025860000	0.02000
0.00025880000	0.00
0.00025900000	0.00
0.00025920000	0.00
0.00025940000	-0.02000
0.00025960000	0.02000
0.00025980000	0.02000
0.00026000000	0.02000
0.00026020000	-0.02000
0.00026040000	0.02000
0.00026060000	0.00
0.00026080000	0.02000
0.00026100000	0.00
0.00026120000	0.00
0.00026140000	0.02000
0.00026160000	-0.02000
0.00026180000	0.00
0.00026200000	0.02000
0.00026220000	0.00
0.00026240000	0.02000
0.00026260000	0.00
0.00026280000	0.00
0.00026300000	-0.02000
0.00026320000	0.00
0.00026340000	0.00
0.00026360000	0.00
0.00026380000	0.00
0.00026400000	0.02000
0.00026420000	0.00
0.00026440000	-0.02000
0.00026460000	0.00
0.00026480000	0.00
0.00026500000	-0.02000
0.00026520000	0.02000
0.00026540000	0.00
0.00026560000	0.00
0.00026580000	0.00
0.00026600000	0.00
0.00026620000	0.00
0.00026640000	-0.02000
0.00026660000	0.00
0.00026680000	0.04000
0.00026700000	-0.02000
0.00026720000	0.00
0.00026740000	0.00
0.00026760000	0.00
0.00026780000	0.00
0.00026800000	0.00
0.00026820000	0.04000
0.00026840000	-0.02000
0.00026860000	-0.02000
0.00026880000	0.02000
0.00026900000	0.00
0.00026920000	0.00
0.00026940000	0.04000
0.00026960000	0.04000
0.00026980000	0.00
0.00027000000	0.02000
0.00027020000	0.04000
0.00027040000	0.00
0.00027060000	0.00
0.00027080000	0.00
0.00027100000	0.00
0.00027120000	0.00
0.00027140000	-0.02000
0.00027160000	0.00
0.00027180000	0.02000
0.00027200000	0.00
0.00027220000	0.02000
0.00027240000	0.00
0.00027260000	-0.02000
0.00027280000	0.00
0.00027300000	0.02000
0.00027320000	0.02000
0.00027340000	-0.02000
0.00027360000	0.00
0.00027380000	0.02000
0.00027400000	-0.02000
0.00027420000	-0.02000
0.00027440000	0.02000
0.00027460000	0.00
0.00027480000	0.00
0.00027500000	0.02000
0.00027520000	0.02000
0.00027540000	-0.02000
0.00027560000	-0.02000
0.00027580000	0.00
0.00027600000	0.02000
0.00027620000	-0.02000
0.00027640000	0.00
0.00027660000	0.00
0.00027680000	-0.02000
0.00027700000	-0.02000
0.00027720000	0.02000
0.00027740000	0.00
0.00027760000	0.00
0.00027780000	0.00
0.00027800000	0.00
0.00027820000	-0.02000
0.00027840000	0.00
0.00027860000	0.00
0.00027880000	0.00
0.00027900000	-0.02000
0.00027920000	0.02000
0.00027940000	0.00
0.00027960000	0.00
0.00027980000	0.00
0.00028000000	0.02000
0.00028020000	0.00
0.00028040000	0.00
0.00028060000	0.02000
0.00028080000	0.00
0.00028100000	-0.02000
0.00028120000	0.02000
0.00028140000	0.02000
0.00028160000	0.00
0.00028180000	-0.02000
0.00028200000	0.00
0.00028220000	0.00
0.00028240000	0.00
0.00028260000	0.02000
0.00028280000	0.00
0.00028300000	-0.02000
0.00028320000	0.00
0.00028340000	0.02000
0.00028360000	0.02000
0.00028380000	-0.02000
0.00028400000	0.00
0.00028420000	0.02000
0.00028440000	0.00
0.00028460000	0.00
0.00028480000	0.02000
0.00028500000	0.00
0.00028520000	-0.02000
0.00028540000	0.00
0.00028560000	0.00
0.00028580000	-0.02000
0.00028600000	-0.02000
0.00028620000	0.02000
0.00028640000	0.02000
0.00028660000	-0.02000
0.00028680000	0.00
0.00028700000	0.04000
0.00028720000	0.06000
0.00028740000	0.10000
0.00028760000	0.16000
0.00028780000	0.14000
0.00028800000	0.08000
0.00028820000	0.08000
0.00028840000	0.08000
0.00028860000	0.02000
0.00028880000	0.04000
0.00028900000	0.04000
0.00028920000	0.00
0.00028940000	0.00
0.00028960000	0.02000
0.00028980000	0.02000
0.00029000000	0.02000
0.00029020000	0.02000
0.00029040000	0.02000
0.00029060000	0.00
0.00029080000	0.00
0.00029100000	0.02000
0.00029120000	0.02000
0.00029140000	0.00
0.00029160000	0.02000
0.00029180000	0.02000
0.00029200000	0.00
0.00029220000	0.00
0.00029240000	0.00
0.00029260000	0.00
0.00029280000	-0.02000
0.00029300000	0.00
0.00029320000	0.00
0.00029340000	-0.02000
0.00029360000	-0.02000
0.00029380000	0.00
0.00029400000	0.00
0.00029420000	-0.02000
0.00029440000	0.00
0.00029460000	0.00
0.00029480000	0.00
0.00029500000	0.00
0.00029520000	0.04000
0.00029540000	0.00
0.00029560000	-0.02000
0.00029580000	0.00
0.00029600000	0.00
0.00029620000	0.00
0.00029640000	0.02000
0.00029660000	0.04000
0.00029680000	0.02000
0.00029700000	-0.02000
0.00029720000	0.00
0.00029740000	0.02000
0.00029760000	0.00
0.00029780000	0.02000
0.00029800000	0.00
0.00029820000	0.00
0.00029840000	0.00
0.00029860000	0.02000
0.00029880000	0.04000
0.00029900000	-0.02000
0.00029920000	0.02000
0.00029940000	0.02000
0.00029960000	0.02000
0.00029980000	-0.02000
0.00030000000	0.02000
0.00030020000	0.02000
0.00030040000	0.00
0.00030060000	0.00
0.00030080000	0.04000
0.00030100000	0.00
0.00030120000	-0.02000
0.00030140000	0.02000
0.00030160000	0.02000
0.00030180000	0.00
0.00030200000	0.00
0.00030220000	0.00
0.00030240000	0.00
0.00030260000	-0.02000
0.00030280000	0.02000
0.00030300000	0.02000
0.00030320000	0.00
0.00030340000	-0.02000
0.00030360000	0.02000
0.00030380000	0.00
0.00030400000	0.00
0.00030420000	0.02000
0.00030440000	0.00
0.00030460000	0.00
0.00030480000	0.02000
0.00030500000	0.04000
0.00030520000	0.00
0.00030540000	-0.02000
0.00030560000	0.00
0.00030580000	0.02000
0.00030600000	0.00
0.00030620000	0.02000
0.00030640000	0.02000
0.00030660000	0.02000
0.00030680000	-0.02000
0.00030700000	0.00
0.00030720000	0.00
0.00030740000	-0.02000
0.00030760000	0.00
0.00030780000	0.02000
0.00030800000	-0.02000
0.00030820000	0.00
0.00030840000	0.02000
0.00030860000	0.00
0.00030880000	-0.02000
0.00030900000	0.00
0.00030920000	0.02000
0.00030940000	0.00
0.00030960000	0.02000
0.00030980000	0.00
0.00031000000	0.02000
0.00031020000	0.00
0.00031040000	0.00
0.00031060000	0.00
0.00031080000	0.00
0.00031100000	0.00
0.00031120000	0.02000
0.00031140000	0.02000
0.00031160000	0.00
0.00031180000	0.02000
0.00031200000	0.02000
0.00031220000	-0.02000
0.00031240000	0.00
0.00031260000	0.02000
0.00031280000	0.00
0.00031300000	0.00
0.00031320000	0.02000
0.00031340000	0.00
0.00031360000	0.00
0.00031380000	-0.02000
0.00031400000	0.00
0.00031420000	0.00
0.00031440000	0.00
0.00031460000	0.00
0.00031480000	0.00
0.00031500000	-0.02000
0.00031520000	0.02000
0.00031540000	0.00
0.00031560000	0.00
0.00031580000	0.00
0.00031600000	0.02000
0.00031620000	0.02000
0.00031640000	0.00
0.00031660000	0.00
0.00031680000	0.02000
0.00031700000	0.02000
0.00031720000	-0.02000
0.00031740000	0.02000
0.00031760000	0.02000
0.00031780000	0.00
0.00031800000	0.00
0.00031820000	0.00
0.00031840000	-0.02000
0.00031860000	-0.02000
0.00031880000	0.00
0.00031900000	0.00
0.00031920000	0.00
0.00031940000	0.00
0.00031960000	0.02000
0.00031980000	0.00
0.00032000000	-0.02000
0.00032020000	0.00
0.00032040000	0.00
0.00032060000	0.00
0.00032080000	0.00
0.00032100000	0.02000
0.00032120000	0.00
0.00032140000	0.00
0.00032160000	0.02000
0.00032180000	0.02000
0.00032200000	0.00
0.00032220000	0.00
0.00032240000	0.00
0.00032260000	0.00
0.00032280000	0.02000
0.00032300000	0.02000
0.00032320000	0.00
0.00032340000	-0.02000
0.00032360000	0.02000
0.00032380000	0.08000
0.00032400000	0.10000
0.00032420000	0.14000
0.00032440000	0.16000
0.00032460000	0.08000
0.00032480000	0.06000
0.00032500000	0.06000
0.00032520000	0.04000
0.00032540000	0.00
0.00032560000	0.00
0.00032580000	0.02000
0.00032600000	0.00
0.00032620000	0.02000
0.00032640000	0.02000
0.00032660000	0.00
0.00032680000	-0.02000
0.00032700000	0.00
0.00032720000	0.00
0.00032740000	0.00
0.00032760000	0.00
0.00032780000	0.00
0.00032800000	0.00
0.00032820000	-0.02000
0.00032840000	0.00
0.00032860000	0.02000
0.00032880000	-0.02000
0.00032900000	0.00
0.00032920000	0.02000
0.00032940000	0.00
0.00032960000	-0.02000
0.00032980000	0.02000
0.00033000000	0.00
0.00033020000	0.00
0.00033040000	0.00
0.00033060000	0.00
0.00033080000	0.00
0.00033100000	-0.02000
0.00033120000	0.00
0.00033140000	0.00
0.00033160000	-0.02000
0.00033180000	-0.02000
0.00033200000	0.00
0.00033220000	0.00
0.00033240000	0.00
0.00033260000	0.00
0.00033280000	0.00
0.00033300000	0.00
0.00033320000	0.00
0.00033340000	0.02000
0.00033360000	0.02000
0.00033380000	-0.02000
0.00033400000	0.02000
0.00033420000	0.00
0.00033440000	0.00
0.00033460000	-0.02000
0.00033480000	0.00
0.00033500000	0.00
0.00033520000	-0.02000
0.00033540000	0.00
0.00033560000	0.00
0.00033580000	-0.02000
0.00033600000	0.00
0.00033620000	0.00
0.00033640000	0.00
0.00033660000	0.00
0.00033680000	0.02000
0.00033700000	0.02000
0.00033720000	-0.02000
0.00033740000	0.00
0.00033760000	0.02000
0.00033780000	0.02000
0.00033800000	-0.02000
0.00033820000	0.00
0.00033840000	0.00
0.00033860000	-0.02000
0.00033880000	-0.02000
0.00033900000	0.02000
0.00033920000	-0.02000
0.00033940000	0.00
0.00033960000	0.02000
0.00033980000	0.00
0.00034000000	0.00
0.00034020000	0.00
0.00034040000	0.00
0.00034060000	-0.02000
0.00034080000	0.00
0.00034100000	0.00
0.00034120000	0.00
0.00034140000	-0.02000
0.00034160000	-0.02000
0.00034180000	0.00
0.00034200000	-0.02000
0.00034220000	0.00
0.00034240000	0.02000
0.00034260000	0.00
0.00034280000	0.00
0.00034300000	0.02000
0.00034320000	0.00
0.00034340000	0.00
0.00034360000	0.00
0.00034380000	0.00
0.00034400000	0.02000
0.00034420000	0.00
0.00034440000	0.02000
0.00034460000	0.02000
0.00034480000	-0.02000
0.00034500000	-0.02000
0.00034520000	0.02000
0.00034540000	0.00
0.00034560000	0.00
0.00034580000	0.00
0.00034600000	0.02000
0.00034620000	-0.02000
0.00034640000	0.00
0.00034660000	0.00
0.00034680000	0.00
0.00034700000	0.00
0.00034720000	0.00
0.00034740000	0.00
0.00034760000	0.00
0.00034780000	-0.02000
0.00034800000	0.00
0.00034820000	0.00
0.00034840000	-0.02000
0.00034860000	0.02000
0.00034880000	0.02000
0.00034900000	-0.02000
0.00034920000	0.00
0.00034940000	0.02000
0.00034960000	0.00
0.00034980000	-0.02000
0.00035000000	0.02000
0.00035020000	0.00
0.00035040000	0.00
0.00035060000	-0.02000
0.00035080000	0.02000
0.00035100000	0.00
0.00035120000	0.00
0.00035140000	0.00
0.00035160000	0.02000
0.00035180000	0.00
0.00035200000	0.00
0.00035220000	0.00
0.00035240000	0.00
0.00035260000	-0.02000
0.00035280000	0.00
0.00035300000	0.02000
0.00035320000	0.00
0.00035340000	0.00
0.00035360000	0.02000
0.00035380000	0.00
0.00035400000	0.00
0.00035420000	0.00
0.00035440000	0.00
0.00035460000	-0.02000
0.00035480000	0.00
0.00035500000	0.02000
0.00035520000	0.00
0.00035540000	-0.02000
0.00035560000	0.02000
0.00035580000	0.02000
0.00035600000	0.00
0.00035620000	0.02000
0.00035640000	0.02000
0.00035660000	-0.02000
0.00035680000	-0.02000
0.00035700000	0.00
0.00035720000	0.02000
0.00035740000	-0.02000
0.00035760000	0.00
0.00035780000	0.02000
0.00035800000	-0.02000
0.00035820000	0.00
0.00035840000	0.02000
0.00035860000	0.00
0.00035880000	-0.02000
0.00035900000	0.00
0.00035920000	0.00
0.00035940000	-0.02000
0.00035960000	-0.04000
0.00035980000	-0.04000
0.00036000000	-0.06000
0.00036020000	-0.08000
0.00036040000	-0.04000
0.00036060000	0.00
0.00036080000	-0.02000
0.00036100000	-0.02000
0.00036120000	0.02000
0.00036140000	0.00
0.00036160000	0.00
0.00036180000	0.02000
0.00036200000	0.02000
0.00036220000	0.00
0.00036240000	0.00
0.00036260000	0.02000
0.00036280000	0.00
0.00036300000	-0.02000
0.00036320000	0.02000
0.00036340000	0.00
0.00036360000	0.00
0.00036380000	0.00
0.00036400000	0.04000
0.00036420000	0.00
0.00036440000	0.00
0.00036460000	0.00
0.00036480000	0.02000
0.00036500000	0.00
0.00036520000	0.02000
0.00036540000	0.00
0.00036560000	-0.02000
0.00036580000	0.00
0.00036600000	0.00
0.00036620000	0.00
0.00036640000	-0.02000
0.00036660000	0.02000
0.00036680000	0.00
0.00036700000	0.00
0.00036720000	-0.02000
0.00036740000	0.00
0.00036760000	0.02000
0.00036780000	0.00
0.00036800000	0.02000
0.00036820000	0.04000
0.00036840000	0.00
0.00036860000	-0.02000
0.00036880000	0.04000
0.00036900000	0.00
0.00036920000	-0.02000
0.00036940000	0.00
0.00036960000	0.02000
0.00036980000	0.00
0.00037000000	0.00
0.00037020000	0.00
0.00037040000	0.02000
0.00037060000	-0.02000
0.00037080000	0.00
0.00037100000	0.02000
0.00037120000	-0.02000
0.00037140000	0.00
0.00037160000	0.04000
0.00037180000	0.02000
0.00037200000	0.00
0.00037220000	0.00
0.00037240000	0.02000
0.00037260000	0.00
0.00037280000	0.00
0.00037300000	0.02000
0.00037320000	0.00
0.00037340000	-0.02000
0.00037360000	0.00
0.00037380000	0.02000
0.00037400000	-0.02000
0.00037420000	0.00
0.00037440000	0.02000
0.00037460000	0.00
0.00037480000	-0.02000
0.00037500000	0.00
0.00037520000	0.00
0.00037540000	0.00
0.00037560000	0.00
0.00037580000	0.02000
0.00037600000	0.00
0.00037620000	-0.02000
0.00037640000	0.02000
0.00037660000	0.02000
0.00037680000	0.00
0.00037700000	0.00
0.00037720000	0.02000
0.00037740000	0.04000
0.00037760000	0.00
0.00037780000	0.02000
0.00037800000	0.02000
0.00037820000	-0.02000
0.00037840000	0.00
0.00037860000	0.02000
0.00037880000	0.00
0.00037900000	0.00
0.00037920000	0.00
0.00037940000	0.00
0.00037960000	-0.02000
0.00037980000	0.00
0.00038000000	0.00
0.00038020000	-0.02000
0.00038040000	-0.02000
0.00038060000	0.00
0.00038080000	0.00
0.00038100000	0.00
0.00038120000	0.02000
0.00038140000	0.04000
0.00038160000	0.00
0.00038180000	0.00
0.00038200000	0.02000
0.00038220000	0.00
0.00038240000	-0.02000
0.00038260000	0.00
0.00038280000	0.00
0.00038300000	0.00
0.00038320000	0.02000
0.00038340000	0.00
0.00038360000	0.02000
0.00038380000	0.00
0.00038400000	0.02000
0.00038420000	0.04000
0.00038440000	0.00
0.00038460000	0.00
0.00038480000	0.04000
0.00038500000	0.00
0.00038520000	-0.02000
0.00038540000	0.00
0.00038560000	0.04000
0.00038580000	0.00
0.00038600000	0.02000
0.00038620000	0.02000
0.00038640000	0.02000
0.00038660000	-0.02000
0.00038680000	0.00
0.00038700000	0.04000
0.00038720000	-0.02000
0.00038740000	-0.02000
0.00038760000	0.04000
0.00038780000	0.02000
0.00038800000	-0.02000
0.00038820000	0.02000
0.00038840000	-0.02000
0.00038860000	-0.10000
0.00038880000	-0.12000
0.00038900000	-0.12000
0.00038920000	-0.12000
0.00038940000	-0.10000
0.00038960000	-0.06000
0.00038980000	-0.02000
0.00039000000	-0.04000
0.00039020000	-0.02000
0.00039040000	0.00
0.00039060000	0.00
0.00039080000	0.00
0.00039100000	0.00
0.00039120000	0.02000
0.00039140000	-0.02000
0.00039160000	0.00
0.00039180000	0.02000
0.00039200000	0.00
0.00039220000	0.00
0.00039240000	0.02000
0.00039260000	0.02000
0.00039280000	0.00
0.00039300000	0.02000
0.00039320000	0.02000
0.00039340000	-0.02000
0.00039360000	0.00
0.00039380000	0.02000
0.00039400000	0.00
0.00039420000	-0.02000
0.00039440000	0.00
0.00039460000	0.02000
0.00039480000	0.00
0.00039500000	-0.02000
0.00039520000	0.00
0.00039540000	0.02000
0.00039560000	-0.02000
0.00039580000	0.00
0.00039600000	0.00
0.00039620000	0.00
0.00039640000	0.00
0.00039660000	0.00
0.00039680000	0.00
0.00039700000	0.00
0.00039720000	0.02000
0.00039740000	0.00
0.00039760000	0.00
0.00039780000	0.02000
0.00039800000	0.00
0.00039820000	0.02000
0.00039840000	-0.02000
0.00039860000	0.02000
0.00039880000	0.00
0.00039900000	0.00
0.00039920000	0.00
0.00039940000	0.04000
0.00039960000	0.02000
0.00039980000	0.00
[truncated: 12,000 more rows]
