# Supplementary material for: Fully implanted battery-free high power platform for chronic spinal and muscular functional electrical stimulation
Source: Nat Commun. 2023 Nov 30;14:7887. doi: 10.1038/s41467-023-43669-2 (PMC10689769; doi:10.1038/s41467-023-43669-2)
Supplement: Supplementary file 4 — Source Data [file 41467_2023_43669_MOESM4_ESM.zip › Source Data/Fig SI 24/calibration_6_1.xlsx]

## Sheet: SS_linear_6_1
Column1	time	readings	norm time	adjusted time	zero	adjusted reading	real-world (g)	CSA							0.3748x+8661
396	396	8753.41	0	0	8753.41	0	0
8753.41
576	576	8753.22	0.18	0.158842		0.19	0.071212
8753.22
756	756	8753.36	0.36	0.317684		0.05	0.01874
8753.36
935	935	8753.22	0.539	0.475644		0.19	0.071212
8753.22
1116	1116	8753.3	0.72	0.635369		0.11	0.041228
8753.3
1296	1296	8753.63	0.9	0.794211		0.22	0.082456
8753.63
1475	1475	8753.83	1.079	0.952171		0.42	0.157416
8753.83
1655	1655	8753.86	1.259	1.11101		0.45	0.16866
8753.86
1835	1835	8753.74	1.439	1.26986		0.33	0.123684
8753.74
2015	2015	8753.8	1.619	1.4287		0.39	0.146172
8753.8
2195	2195	8753.99	1.799	1.58754		0.58	0.217384
8753.99
2374	2374	8753.99	1.978	1.7455		0.58	0.217384
8753.99
2554	2554	8753.95	2.158	1.90434		0.54	0.202392
8753.95
2735	2735	8753.94	2.339	2.06407		0.53	0.198644
8753.94
2914	2914	8754.08	2.518	2.22203		0.67	0.251116
8754.08
3094	3094	8754.18	2.698	2.38087		0.77	0.288596
8754.18
3273	3273	8753.87	2.877	2.53883		0.46	0.172408
8753.87
3453	3453	8754.11	3.057	2.69767		0.7	0.26236
8754.11
3634	3634	8754.43	3.238	2.85739		1.02	0.382296
8754.43
3813	3813	8754.32	3.417	3.01535		0.91	0.341068
8754.32
3993	3993	8754.3	3.597	3.1742		0.89	0.333572
8754.3
4173	4173	8754.16	3.777	3.33304		0.75	0.2811
8754.16
4353	4353	8754.22	3.957	3.49188		0.81	0.303588
8754.22
4533	4533	8754.5	4.137	3.65072		1.09	0.408532
8754.5
4712	4712	8754.42	4.316	3.80868		1.01	0.378548
8754.42
4892	4892	8754.17	4.496	3.96753		0.76	0.284848
8754.17
5072	5072	8754.28	4.676	4.12637		0.87	0.326076
8754.28
5252	5252	8754.14	4.856	4.28521		0.73	0.273604
8754.14
5432	5432	8754.1	5.036	4.44405		0.69	0.258612
8754.1
5612	5612	8754.35	5.216	4.60289		0.94	0.352312
8754.35
5791	5791	8754.48	5.395	4.76085		1.07	0.401036
8754.48
5971	5971	8754.54	5.575	4.9197		1.13	0.423524
8754.54
6151	6151	8754.77	5.755	5.07854		1.36	0.509728
8754.77
6331	6331	8739.66	5.935	5.23738		13.75	5.1535
8739.66
6511	6511	8707.92	6.115	5.39622		45.49	17.0497
8707.92
6690	6690	8686.21	6.294	5.55418		67.2	25.1866
8686.21
6871	6871	8686.62	6.475	5.71391		66.79	25.0329
8686.62
7051	7051	8678.72	6.655	5.87275		74.69	27.9938
8678.72
7230	7230	8671.78	6.834	6.03071		81.63	30.5949
8671.78
7410	7410	8671.32	7.014	6.18955		82.09	30.7673
8671.32
7589	7589	8670.64	7.193	6.34751		82.77	31.0222
8670.64
7770	7770	8670.05	7.374	6.50724		83.36	31.2433
8670.05
7950	7950	8668.98	7.554	6.66608		84.43	31.6444
8668.98
8129	8129	8666.9	7.733	6.82404		86.51	32.4239
8666.9
8309	8309	8660.86	7.913	6.98288		92.55	34.6877
8660.86
8489	8489	8644	8.093	7.14172		109.41	41.0069
8644
8669	8669	8612.48	8.273	7.30056		140.93	52.8206
8612.48
8849	8849	8573	8.453	7.45941		180.41	67.6177
8573
9028	9028	8536.13	8.632	7.61737		217.28	81.4365
8536.13
9208	9208	8507.86	8.812	7.77621		245.55	92.0321
8507.86
9389	9389	8492.7	8.993	7.93593		260.71	97.7141
8492.7
9568	9568	8493.68	9.172	8.09389		259.73	97.3468
8493.68
9748	9748	8490.07	9.352	8.25274		263.34	98.6998
8490.07
9928	9928	8489.61	9.532	8.41158		263.8	98.8722
8489.61
10107	10107	8464.66	9.711	8.56954		288.75	108.224
8464.66
10288	10288	8444.58	9.892	8.72926		308.83	115.749
8444.58
10467	10467	8429.38	10.071	8.88722		324.03	121.446
8429.38
10647	10647	8414.76	10.251	9.04606		338.65	126.926
8414.76
10827	10827	8403.56	10.431	9.20491		349.85	131.124
8403.56
11006	11006	8393.04	10.61	9.36287		360.37	135.067
8393.04
11187	11187	8383.25	10.791	9.52259		370.16	138.736
8383.25
11367	11367	8375.96	10.971	9.68143		377.45	141.468
8375.96
11546	11546	8369.68	11.15	9.83939		383.73	143.822
8369.68
11726	11726	8362.92	11.33	9.99824		390.49	146.356
8362.92
11906	11906	8358.25	11.51	10.1571		395.16	148.106
8358.25
12086	12086	8352.9	11.69	10.3159		400.51	150.111
8352.9
12266	12266	8347.79	11.87	10.4748		405.62	152.026
8347.79
12445	12445	8345.47	12.049	10.6327		407.94	152.896
8345.47
12625	12625	8342.47	12.229	10.7916		410.94	154.02
8342.47
12805	12805	8338.98	12.409	10.9504		414.43	155.328
8338.98
12985	12985	8336.33	12.589	11.1092		417.08	156.322
8336.33
13165	13165	8333.48	12.769	11.2681		419.93	157.39
8333.48
13344	13344	8331.04	12.948	11.4261		422.37	158.304
8331.04
13524	13524	8329.12	13.128	11.5849		424.29	159.024
8329.12
13705	13705	8327.15	13.309	11.7446		426.26	159.762
8327.15
13884	13884	8325.18	13.488	11.9026		428.23	160.501
8325.18
14064	14064	8323	13.668	12.0614		430.41	161.318
8323
14243	14243	8321.41	13.847	12.2194		432	161.914
8321.41
14424	14424	8320.45	14.028	12.3791		432.96	162.273
8320.45
14604	14604	8317.71	14.208	12.5379		435.7	163.3
8317.71
14783	14783	8316.53	14.387	12.6959		436.88	163.743
8316.53
14963	14963	8315.2	14.567	12.8547		438.21	164.241
8315.2
15142	15142	8313.84	14.746	13.0127		439.57	164.751
8313.84
15323	15323	8312.45	14.927	13.1724		440.96	165.272
8312.45
15503	15503	8311.46	15.107	13.3313		441.95	165.643
8311.46
15682	15682	8325.74	15.286	13.4892		427.67	160.291
8325.74
15862	15862	8658.24	15.466	13.6481		95.17	35.6697
8658.24
16043	16043	8673.12	15.647	13.8078		80.29	30.0927
8673.12
16222	16222	8673.15	15.826	13.9658		80.26	30.0814
8673.15
16402	16402	8673.26	16.006	14.1246		80.15	30.0402
8673.26
16581	16581	8673.22	16.185	14.2826		80.19	30.0552
8673.22
16761	16761	8673.15	16.365	14.4414		80.26	30.0814
8673.15
16942	16942	8673.23	16.546	14.6011		80.18	30.0515
8673.23
17121	17121	8673.28	16.725	14.7591		80.13	30.0327
8673.28
17301	17301	8673.21	16.905	14.9179		80.2	30.059
8673.21
17480	17480	8673.26	17.084	15.0759		80.15	30.0402
8673.26
17660	17660	8673.31	17.264	15.2347		80.1	30.0215
8673.31
17841	17841	8673.32	17.445	15.3945		80.09	30.0177
8673.32
18020	18020	8673.26	17.624	15.5524		80.15	30.0402
8673.26
18200	18200	8673.31	17.804	15.7113		80.1	30.0215
8673.31
18380	18380	8673.27	17.984	15.8701		80.14	30.0365
8673.27
18560	18560	8673.28	18.164	16.0289		80.13	30.0327
8673.28
18740	18740	8673.25	18.344	16.1878		80.16	30.044
8673.25
18919	18919	8673.26	18.523	16.3457		80.15	30.0402
8673.26
19099	19099	8673.24	18.703	16.5046		80.17	30.0477
8673.24
19279	19279	8673.21	18.883	16.6634		80.2	30.059
8673.21
19459	19459	8673.36	19.063	16.8223		80.05	30.0027
8673.36
19639	19639	8673.28	19.243	16.9811		80.13	30.0327
8673.28
19818	19818	8673.34	19.422	17.1391		80.07	30.0102
8673.34
19998	19998	8673.24	19.602	17.2979		80.17	30.0477
8673.24
20178	20178	8673.34	19.782	17.4568		80.07	30.0102
8673.34
20358	20358	8673.22	19.962	17.6156		80.19	30.0552
8673.22
20538	20538	8673.49	20.142	17.7744		79.92	29.954
8673.49
20718	20718	8673.51	20.322	17.9333		79.9	29.9465
8673.51
20897	20897	8673.49	20.501	18.0912		79.92	29.954
8673.49
21078	21078	8673.51	20.682	18.251		79.9	29.9465
8673.51
21257	21257	8673.41	20.861	18.4089		80	29.984
8673.41
21437	21437	8673.5	21.041	18.5678		79.91	29.9503
8673.5
21617	21617	8673.43	21.221	18.7266		79.98	29.9765
8673.43
21796	21796	8673.62	21.4	18.8846		79.79	29.9053
8673.62
21977	21977	8673.57	21.581	19.0443		79.84	29.924
8673.57
22156	22156	8673.62	21.76	19.2023		79.79	29.9053
8673.62
22336	22336	8673.5	21.94	19.3611		79.91	29.9503
8673.5
22516	22516	8673.53	22.12	19.5199		79.88	29.939
8673.53
22695	22695	8673.56	22.299	19.6779		79.85	29.9278
8673.56
22876	22876	8673.52	22.48	19.8376		79.89	29.9428
8673.52
23056	23056	8673.61	22.66	19.9965		79.8	29.909
8673.61
23235	23235	8673.66	22.839	20.1544		79.75	29.8903
8673.66
23415	23415	8673.6	23.019	20.3133		79.81	29.9128
8673.6
23595	23595	8673.58	23.199	20.4721		79.83	29.9203
8673.58
23775	23775	8673.6	23.379	20.631		79.81	29.9128
8673.6
23955	23955	8673.59	23.559	20.7898		79.82	29.9165
8673.59
24134	24134	8673.63	23.738	20.9478		79.78	29.9015
8673.63
24314	24314	8673.57	23.918	21.1066		79.84	29.924
8673.57
24495	24495	8673.66	24.099	21.2663		79.75	29.8903
8673.66
24674	24674	8673.64	24.278	21.4243		79.77	29.8978
8673.64
24854	24854	8673.61	24.458	21.5831		79.8	29.909
8673.61
25033	25033	8673.69	24.637	21.7411		79.72	29.8791
8673.69
25213	25213	8673.67	24.817	21.8999		79.74	29.8866
8673.67
25394	25394	8673.68	24.998	22.0597		79.73	29.8828
8673.68
25573	25573	8673.63	25.177	22.2176		79.78	29.9015
8673.63
25753	25753	8673.66	25.357	22.3765		79.75	29.8903
8673.66
25932	25932	8673.62	25.536	22.5344		79.79	29.9053
8673.62
26113	26113	8673.66	25.717	22.6941		79.75	29.8903
8673.66
26293	26293	8673.52	25.897	22.853		79.89	29.9428
8673.52
26472	26472	8673.62	26.076	23.0109		79.79	29.9053
8673.62
26652	26652	8673.63	26.256	23.1698		79.78	29.9015
8673.63
26832	26832	8673.76	26.436	23.3286		79.65	29.8528
8673.76
27012	27012	8673.84	26.616	23.4875		79.57	29.8228
8673.84
27192	27192	8673.77	26.796	23.6463		79.64	29.8491
8673.77
27371	27371	8673.75	26.975	23.8043		79.66	29.8566
8673.75
27551	27551	8673.75	27.155	23.9631		79.66	29.8566
8673.75
27731	27731	8673.75	27.335	24.122		79.66	29.8566
8673.75
27911	27911	8673.68	27.515	24.2808		79.73	29.8828
8673.68
28091	28091	8673.63	27.695	24.4396		79.78	29.9015
8673.63
28270	28270	8673.72	27.874	24.5976		79.69	29.8678
8673.72
28450	28450	8673.8	28.054	24.7564		79.61	29.8378
8673.8
28631	28631	8673.78	28.235	24.9162		79.63	29.8453
8673.78
28810	28810	8673.86	28.414	25.0741		79.55	29.8153
8673.86
28990	28990	8673.92	28.594	25.233		79.49	29.7929
8673.92
29170	29170	8673.9	28.774	25.3918		79.51	29.8003
8673.9
29349	29349	8673.87	28.953	25.5498		79.54	29.8116
8673.87
29530	29530	8673.91	29.134	25.7095		79.5	29.7966
8673.91
29709	29709	8673.82	29.313	25.8675		79.59	29.8303
8673.82
29889	29889	8673.89	29.493	26.0263		79.52	29.8041
8673.89
30069	30069	8673.92	29.673	26.1851		79.49	29.7929
8673.92
30248	30248	8673.96	29.852	26.3431		79.45	29.7779
8673.96
30429	30429	8673.92	30.033	26.5028		79.49	29.7929
8673.92
30608	30608	8673.81	30.212	26.6608		79.6	29.8341
8673.81
30788	30788	8674.11	30.392	26.8196		79.3	29.7216
8674.11
30968	30968	8674.05	30.572	26.9785		79.36	29.7441
8674.05
31148	31148	8674.03	30.752	27.1373		79.38	29.7516
8674.03
31328	31328	8674.09	30.932	27.2962		79.32	29.7291
8674.09
31508	31508	8674.1	31.112	27.455		79.31	29.7254
8674.1
31687	31687	8674.16	31.291	27.613		79.25	29.7029
8674.16
31867	31867	8674.21	31.471	27.7718		79.2	29.6842
8674.21
32047	32047	8674.16	31.651	27.9306		79.25	29.7029
8674.16
32227	32227	8674.24	31.831	28.0895		79.17	29.6729
8674.24
32407	32407	8674.22	32.011	28.2483		79.19	29.6804
8674.22
32586	32586	8674.21	32.19	28.4063		79.2	29.6842
8674.21
32766	32766	8674.21	32.37	28.5651		79.2	29.6842
8674.21
32946	32946	8674.25	32.55	28.724		79.16	29.6692
8674.25
33126	33126	8674.25	32.73	28.8828		79.16	29.6692
8674.25
33306	33306	8674.16	32.91	29.0417		79.25	29.7029
8674.16
33485	33485	8674.21	33.089	29.1996		79.2	29.6842
8674.21
33666	33666	8674.21	33.27	29.3593		79.2	29.6842
8674.21
33846	33846	8674.21	33.45	29.5182		79.2	29.6842
8674.21
34025	34025	8674.17	33.629	29.6761		79.24	29.6992
8674.17
34205	34205	8674.11	33.809	29.835		79.3	29.7216
8674.11
34384	34384	8674.22	33.988	29.9929		79.19	29.6804
8674.22
34565	34565	8674.22	34.169	30.1527		79.19	29.6804
8674.22
34745	34745	8674.25	34.349	30.3115		79.16	29.6692
8674.25
34924	34924	8674.3	34.528	30.4695		79.11	29.6504
8674.3
35104	35104	8674.3	34.708	30.6283		79.11	29.6504
8674.3
35283	35283	8674.34	34.887	30.7863		79.07	29.6354
8674.34
35464	35464	8674.22	35.068	30.946		79.19	29.6804
8674.22
35644	35644	8674.25	35.248	31.1048		79.16	29.6692
8674.25
35823	35823	8674.34	35.427	31.2628		79.07	29.6354
8674.34
36003	36003	8674.28	35.607	31.4216		79.13	29.6579
8674.28
36184	36184	8674.32	35.788	31.5814		79.09	29.6429
8674.32
36363	36363	8674.33	35.967	31.7393		79.08	29.6392
8674.33
36543	36543	8674.35	36.147	31.8982		79.06	29.6317
8674.35
36722	36722	8674.45	36.326	32.0561		78.96	29.5942
8674.45
36902	36902	8674.43	36.506	32.215		78.98	29.6017
8674.43
37083	37083	8674.41	36.687	32.3747		79	29.6092
8674.41
37262	37262	8674.43	36.866	32.5327		78.98	29.6017
8674.43
37442	37442	8674.48	37.046	32.6915		78.93	29.583
8674.48
37621	37621	8674.51	37.225	32.8495		78.9	29.5717
8674.51
37801	37801	8674.52	37.405	33.0083		78.89	29.568
8674.52
37982	37982	8674.59	37.586	33.168		78.82	29.5417
8674.59
38161	38161	8674.6	37.765	33.326		78.81	29.538
8674.6
38341	38341	8674.54	37.945	33.4848		78.87	29.5605
8674.54
38521	38521	8674.6	38.125	33.6437		78.81	29.538
8674.6
38701	38701	8674.59	38.305	33.8025		78.82	29.5417
8674.59
38881	38881	8674.54	38.485	33.9613		78.87	29.5605
8674.54
39060	39060	8674.61	38.664	34.1193		78.8	29.5342
8674.61
39240	39240	8674.56	38.844	34.2782		78.85	29.553
8674.56
39420	39420	8674.62	39.024	34.437		78.79	29.5305
8674.62
39600	39600	8674.61	39.204	34.5958		78.8	29.5342
8674.61
39780	39780	8674.7	39.384	34.7547		78.71	29.5005
8674.7
39959	39959	8674.5	39.563	34.9126		78.91	29.5755
8674.5
40139	40139	8674.53	39.743	35.0715		78.88	29.5642
8674.53
40320	40320	8674.67	39.924	35.2312		78.74	29.5118
8674.67
40499	40499	8674.66	40.103	35.3892		78.75	29.5155
8674.66
40679	40679	8674.67	40.283	35.548		78.74	29.5118
8674.67
40858	40858	8674.53	40.462	35.706		78.88	29.5642
8674.53
41038	41038	8672.69	40.642	35.8648		80.72	30.2539
8672.69
41219	41219	8674.08	40.823	36.0245		79.33	29.7329
8674.08
41398	41398	8673.1	41.002	36.1825		80.31	30.1002
8673.1
41578	41578	8673.79	41.182	36.3413		79.62	29.8416
8673.79
41758	41758	8673.4	41.362	36.5002		80.01	29.9877
8673.4
41937	41937	8673.98	41.541	36.6581		79.43	29.7704
8673.98
42118	42118	8673.62	41.722	36.8179		79.79	29.9053
8673.62
42297	42297	8672.07	41.901	36.9758		81.34	30.4862
8672.07
42477	42477	8674.11	42.081	37.1347		79.3	29.7216
8674.11
42657	42657	8673.72	42.261	37.2935		79.69	29.8678
8673.72
42836	42836	8674.01	42.44	37.4515		79.4	29.7591
8674.01
43017	43017	8674.53	42.621	37.6112		78.88	29.5642
8674.53
43196	43196	8674.39	42.8	37.7691		79.02	29.6167
8674.39
43376	43376	8673.54	42.98	37.928		79.87	29.9353
8673.54
43556	43556	8670.99	43.16	38.0868		82.42	30.891
8670.99
43736	43736	8672.88	43.34	38.2457		80.53	30.1826
8672.88
43916	43916	8673.59	43.52	38.4045		79.82	29.9165
8673.59
44096	44096	8674.17	43.7	38.5634		79.24	29.6992
8674.17
44275	44275	8674.93	43.879	38.7213		78.48	29.4143
8674.93
44455	44455	8678.6	44.059	38.8802		74.81	28.0388
8678.6
44635	44635	8684.33	44.239	39.039		69.08	25.8912
8684.33
44815	44815	8674.8	44.419	39.1978		78.61	29.463
8674.8
44995	44995	8674.08	44.599	39.3567		79.33	29.7329
8674.08
45174	45174	8674.16	44.778	39.5146		79.25	29.7029
8674.16
45355	45355	8674.02	44.959	39.6744		79.39	29.7554
8674.02
45534	45534	8674.09	45.138	39.8323		79.32	29.7291
8674.09
45714	45714	8674.05	45.318	39.9912		79.36	29.7441
8674.05
45894	45894	8674.16	45.498	40.15		79.25	29.7029
8674.16
46073	46073	8674.13	45.677	40.308		79.28	29.7141
8674.13
46254	46254	8674.03	45.858	40.4677		79.38	29.7516
8674.03
46433	46433	8674.12	46.037	40.6257		79.29	29.7179
8674.12
46613	46613	8674.06	46.217	40.7845		79.35	29.7404
8674.06
46793	46793	8674.13	46.397	40.9433		79.28	29.7141
8674.13
46972	46972	8674.02	46.576	41.1013		79.39	29.7554
8674.02
47153	47153	8674.01	46.757	41.261		79.4	29.7591
8674.01
47333	47333	8674.04	46.937	41.4199		79.37	29.7479
8674.04
47512	47512	8674.05	47.116	41.5778		79.36	29.7441
8674.05
47692	47692	8674.11	47.296	41.7367		79.3	29.7216
8674.11
47872	47872	8674.17	47.476	41.8955		79.24	29.6992
8674.17
48052	48052	8674.03	47.656	42.0544		79.38	29.7516
8674.03
48232	48232	8674	47.836	42.2132		79.41	29.7629
8674
48411	48411	8674.17	48.015	42.3712		79.24	29.6992
8674.17
48591	48591	8674.03	48.195	42.53		79.38	29.7516
8674.03
48771	48771	8674.19	48.375	42.6888		79.22	29.6917
8674.19
48951	48951	8674.17	48.555	42.8477		79.24	29.6992
8674.17
49131	49131	8674.08	48.735	43.0065		79.33	29.7329
8674.08
49310	49310	8674.15	48.914	43.1645		79.26	29.7066
8674.15
49490	49490	8674.14	49.094	43.3233		79.27	29.7104
8674.14
49670	49670	8674.22	49.274	43.4822		79.19	29.6804
8674.22
49850	49850	8674.2	49.454	43.641		79.21	29.6879
8674.2
50030	50030	8674.16	49.634	43.7999		79.25	29.7029
8674.16
50209	50209	8674.14	49.813	43.9578		79.27	29.7104
8674.14
50390	50390	8674.22	49.994	44.1175		79.19	29.6804
8674.22
50570	50570	8674.2	50.174	44.2764		79.21	29.6879
8674.2
50749	50749	8674.22	50.353	44.4343		79.19	29.6804
8674.22
50929	50929	8674.14	50.533	44.5932		79.27	29.7104
8674.14
51108	51108	8674.13	50.712	44.7511		79.28	29.7141
8674.13
51289	51289	8674.24	50.893	44.9109		79.17	29.6729
8674.24
51469	51469	8674.22	51.073	45.0697		79.19	29.6804
8674.22
51648	51648	8674.31	51.252	45.2277		79.1	29.6467
8674.31
51828	51828	8674.2	51.432	45.3865		79.21	29.6879
8674.2
52007	52007	8674.23	51.611	45.5445		79.18	29.6767
8674.23
52188	52188	8674.32	51.792	45.7042		79.09	29.6429
8674.32
52368	52368	8674.24	51.972	45.863		79.17	29.6729
8674.24
52547	52547	8674.3	52.151	46.021		79.11	29.6504
8674.3
52727	52727	8674.2	52.331	46.1798		79.21	29.6879
8674.2
52908	52908	0	52.512	46.3396		8753.41	3280.78

## Sheet: calibration_6_1
	reading	time	actual
	8657.55		0
	8665.53		17.6
	8677.74		47.9	30.3
	8690.12		78.3	30.4
	8703.42		106.3	28
	8714.23		134.2	27.9
	8722.56		157	22.8
	8731.37		179.8	22.8
	8738.31		202.6	22.8
	8745.98		225.4	22.8
	8757.12		251.7	26.3
	8764.41		278	26.3
	8767.49		298.3	20.3
	8778.75		318.5	20.2
