# Supplementary material for: Fully implanted battery-free high power platform for chronic spinal and muscular functional electrical stimulation
Source: Nat Commun. 2023 Nov 30;14:7887. doi: 10.1038/s41467-023-43669-2 (PMC10689769; doi:10.1038/s41467-023-43669-2)
Supplement: Supplementary file 4 — Source Data [file 41467_2023_43669_MOESM4_ESM.zip › Source Data/Fig SI 24/SS_linear_6_7.txt]

,
�8641.29,
397
8641.29,
576
8641.38,
756
8641.41,
936
8641.40,
1117
8641.35,
1297
8641.35,
1476
8641.34,
1656
8624.26,
1837
8606.57,
2017
8593.24,
2196
8544.03,
2376
8480.96,
2556
8442.02,
2737
8416.44,
2917
8397.07,
3096
8384.50,
3276
8372.87,
3457
8364.64,
3637
8358.23,
3816
8353.80,
3996
8350.00,
4176
8347.25,
4357
8343.02,
4536
8340.74,
4716
8338.22,
4896
8335.80,
5076
8333.56,
5257
8331.64,
5436
8331.34,
5616
8631.23,
5796
8677.75,
5977
8677.82,
6156
8677.75,
6336
8677.82,
6516
8677.73,
6696
8677.99,
6876
8677.87,
7056
8677.89,
7236
8677.80,
7416
8677.88,
7597
8677.90,
7776
8677.93,
7956
8677.79,
8136
8677.83,
8316
8677.92,
8496
8677.84,
8676
8677.88,
8856
8677.88,
9036
8677.92,
9216
8677.95,
9396
8677.85,
9576
8677.94,
9756
8677.82,
9935
8677.89,
10116
8677.85,
10296
8677.86,
10476
8677.92,
10656
8677.91,
10835
8677.88,
11016
8677.93,
11196
8677.94,
11376
8677.95,
11555
8677.79,
11736
8677.90,
11916
8678.02,
12096
8677.89,
12275
8677.75,
12455
8677.84,
12636
8677.90,
12816
8677.93,
12996
8677.82,
13175
8677.88,
13356
8677.86,
13536
8677.93,
13716
8677.85,
13895
8677.88,
14075
8677.90,
14256
8677.90,
14436
8677.91,
14615
8677.86,
14795
