# Supplementary material for: Fully implanted battery-free high power platform for chronic spinal and muscular functional electrical stimulation
Source: Nat Commun. 2023 Nov 30;14:7887. doi: 10.1038/s41467-023-43669-2 (PMC10689769; doi:10.1038/s41467-023-43669-2)
Supplement: Supplementary file 4 — Source Data [file 41467_2023_43669_MOESM4_ESM.zip › Source Data/Fig SI 29a/Amp modulation - Spinal - fig29.xlsx]

## Sheet: Amp modulation - Spinal - fig29
Channel 1 - Current (¬µA)	Channel 1 - Toe Displacement (cm)	Channel 3 - Current (¬µA)	Channel 3 - Toe Displacement (cm)	Channel 4 - Current (¬µA)	Channel 4 - Toe Displacement (cm)	Channel 6 - Current (¬µA)	Channel 6 - Toe Displacement (cm)	Channel 7 - Current (¬µA)	Channel 7 - Toe Displacement (cm)
284	0	547	0	96	0	96	0	96	0
322	1.55031	735	29.958	171	23.8256	171	0.600566	171	19.2743
359	2.22863	923	107.564	359	23.908	359	0.58426	359	20.0529
397	3.36437	1111	107.114	547	28.1427	547	0.57075	547	21.2537
435	5.0883	1299	113.951	735	23.4202	735	2.87299	735	23.4727
472	5.91632	1487	117.346	923	37.7235	923	4.32715	923	22.5879
510	6.28008	1675	111.217	1111	116.674	1111	5.11505	1111	17.6497
547	6.46691			1299	138.118	1299	5.28921
623	6.4382			1487	137.926	1487	5.76251
698	6.51745			1675	139.154	1675	5.82859
735	6.42552
923	6.31099
