# Supplementary material for: Fully implanted battery-free high power platform for chronic spinal and muscular functional electrical stimulation
Source: Nat Commun. 2023 Nov 30;14:7887. doi: 10.1038/s41467-023-43669-2 (PMC10689769; doi:10.1038/s41467-023-43669-2)
Supplement: Supplementary file 4 — Source Data [file 41467_2023_43669_MOESM4_ESM.zip › Source Data/Fig SI 29c/Amp modulation - Muscle - fig29.xlsx]

## Sheet: Amp modulation - Muscle - fig29
Channel 2 - Current (¬µA)	Channel 2 - Toe Displacement (cm)	Channel 5 - Current (¬µA)	Channel 5 - Toe Displacement (cm)
1863	0	1863	0
2239	0.30543	2239	0.658294
2615	0.58379	2615	1.24819
2991	0.962446	2991	1.86033
3367	1.35163	3367	2.75498
3743	2.16222	3743	3.09967
4119	2.07512	4119	3.67201
4495	4.10864	4495	4.17261
4759	3.98322	4759	4.28212
