# Supplementary material for: Fully implanted battery-free high power platform for chronic spinal and muscular functional electrical stimulation
Source: Nat Commun. 2023 Nov 30;14:7887. doi: 10.1038/s41467-023-43669-2 (PMC10689769; doi:10.1038/s41467-023-43669-2)
Supplement: Supplementary file 4 — Source Data [file 41467_2023_43669_MOESM4_ESM.zip › Source Data/Fig SI 30/SourceData_SIFig30.xlsx]

## Sheet: Sheet1
Muscle			Spinal
Amplitude (µA)	Marginal voltage(V)		Amplitude (µA)	Marginal voltage(V)
2202	8		284	8
2578	8		322	7
2954	8		359	7
3330	8		397	7
3706	7		435	7
4082	7		472	7
4458	7		510	6
4721	7		585	6
			660	6
			698	6
			886	6
