# Supplementary material for: Fully implanted battery-free high power platform for chronic spinal and muscular functional electrical stimulation
Source: Nat Commun. 2023 Nov 30;14:7887. doi: 10.1038/s41467-023-43669-2 (PMC10689769; doi:10.1038/s41467-023-43669-2)
Supplement: Supplementary file 4 — Source Data [file 41467_2023_43669_MOESM4_ESM.zip › Source Data/Fig SI 31/SourceData_FigSI31.xlsx]

## Sheet: Sheet1
AngleChange
	One Week Post-implant	One Month Post-implant	Total Angle Changes
Average	1.12175	0.6685	0.84325
sd	1.02438	0.330448	0.468314
DistanceChange
	Total Distance Changes
Average	0.5
sd	0.57735
