# Supplementary material for: Fully implanted battery-free high power platform for chronic spinal and muscular functional electrical stimulation
Source: Nat Commun. 2023 Nov 30;14:7887. doi: 10.1038/s41467-023-43669-2 (PMC10689769; doi:10.1038/s41467-023-43669-2)
Supplement: Supplementary file 4 — Source Data [file 41467_2023_43669_MOESM4_ESM.zip › Source Data/Fig SI 32/toe displacement at channel 2 - fig32.xlsx]

## Sheet: Sheet1
	2.239 (mA)	2.578 (mA)	2.954 (mA)	3.142 (mA)	3.33 (mA)	3.518 (mA)	3.706 (mA)	4.082 (mA)	4.27 (mA)	4.458 (mA)	4.721 (mA)
1st week	N/A	N/A	1.25787	1.80553	1.62744	1.9261	1.9342	1.97195	2.33258	2.38897	2.57202
2nd week	N/A	N/A	2.27961	N/A	2.75417	N/A	2.80372	3.012	N/A	3.27721	3.50579
3rd week	N/A	1.77573	1.8646	N/A	2.36112	N/A	2.5352	2.64934	N/A	2.7504	2.75101
4th week	N/A	0.652003	0.825839	N/A	0.805712	N/A	0.914708	1.08745	N/A	1.23899	2.12354
5th week	N/A	0.675064	0.824567	N/A	0.982823	N/A	0.943886	0.988494	N/A	1.22709	1.26884
6th week	0.794588	0.987117	1.2249	N/A	1.29824	N/A	1.78281	2.28055	N/A	2.78834	3.02036
