# Supplementary material for: Fully implanted battery-free high power platform for chronic spinal and muscular functional electrical stimulation
Source: Nat Commun. 2023 Nov 30;14:7887. doi: 10.1038/s41467-023-43669-2 (PMC10689769; doi:10.1038/s41467-023-43669-2)
Supplement: Supplementary file 4 — Source Data [file 41467_2023_43669_MOESM4_ESM.zip › Source Data/Fig SI 32/toe displacement at channel 7 - fig32.xlsx]

## Sheet: J2 toe displacement at channel7
1st week - Current (mA)	1st week - Toe Displacement (cm)	2nd week - Current (mA)	2nd week - Toe Displacement (cm)	3rd week - Current (mA)	3rd week - Toe Displacement (cm)	4th week - Current (mA)	4th week - Toe Displacement (cm)	5th week - Current (mA)	5th week - Toe Displacement (cm)	6th week - Current (mA)	6th week - Toe Displacement (cm)
0.2609	0.429049	0.1339	1.11708	0.1339	0.614342	0.1339	0.891044	0.1339	0.520161	0.1339	0.62027
0.5149	1.84688	0.2609	2.34523	0.2609	2.90771	0.2609	3.12767	0.2609	4.20997	0.2609	4.64374
0.7689	6.40036	0.3879	5.18369	0.3879	3.44646	0.3879	4.35747	0.3879	6.47873	0.3879	6.64586
1.0229	5.69427	0.5149	5.14805	0.5149	4.52678	0.5149	5.07951	0.5149	7.41592	0.5149	6.5696
1.2769	5.40586	0.6419	5.77552	0.6419	4.66913	0.6419	5.59728	0.6419	6.72356	0.6419	7.86207
										0.7689	8.6335
										0.8959	8.26821
										1.0229	8.48503
