# Supplementary material for: Fully implanted battery-free high power platform for chronic spinal and muscular functional electrical stimulation
Source: Nat Commun. 2023 Nov 30;14:7887. doi: 10.1038/s41467-023-43669-2 (PMC10689769; doi:10.1038/s41467-023-43669-2)
Supplement: Supplementary file 4 — Source Data [file 41467_2023_43669_MOESM4_ESM.zip › Source Data/Fig SI 33/SourceData_SIFig33.xlsx]

## Sheet: Sheet1
	First	Second	Third	Fourth
C1	0.35	0.406	0.448
C2	0.266	0.28	0.35
C3	0.126	0.14	0.168	0.154
C4	0.196	0.21	0.35	0.28
C5	0.252	0.28	0.182	0.21
