# Supplementary material for: Fully implanted battery-free high power platform for chronic spinal and muscular functional electrical stimulation
Source: Nat Commun. 2023 Nov 30;14:7887. doi: 10.1038/s41467-023-43669-2 (PMC10689769; doi:10.1038/s41467-023-43669-2)
Supplement: Supplementary file 4 — Source Data [file 41467_2023_43669_MOESM4_ESM.zip › Source Data/Fig SI 4b/4b.xlsx]

## Sheet: Sheet1
Supplementary Figure 4b
	Resistance (ohm)	Voltage (V)	Power (mW)
	9880	15.32	23.7553
	5510	14.05	35.8262
	3243	12.42	47.566
	2689	11.73	51.1688
	2179	10.92	54.7253
	1774	10.07	57.1617
	1490	9.34	58.5474
	981	7.55	58.1065
	675	6.04	54.0468
	388	4.12	43.7485
	39	0.564	8.15631
