# Supplementary material for: Fully implanted battery-free high power platform for chronic spinal and muscular functional electrical stimulation
Source: Nat Commun. 2023 Nov 30;14:7887. doi: 10.1038/s41467-023-43669-2 (PMC10689769; doi:10.1038/s41467-023-43669-2)
Supplement: Supplementary file 4 — Source Data [file 41467_2023_43669_MOESM4_ESM.zip › Source Data/Fig SI 4c/Fig SI 4c.xlsx]

## Sheet: Sheet1
Supplementary Figure 4c
	Coil (V)	0	5.8	6.44	6.39	5.7	0
		5.63	8.05	8.76	8.43	7.72	6.01
		6.49	8.75	9.3	9.22	8.57	6.19
		6.49	8.77	9.27	9.22	8.59	6.42
		6.34	8.17	8.96	8.95	7.96	5.94
		0	6.09	6.95	6.5	5.91	0
	Resistance (kohm)	1.49
	Height (cm)	5
	Power	0	22.5772	27.8346	27.4041	21.8054	0
		21.2731	43.4916	51.5017	47.6946	39.9989	24.2417
		28.2685	51.3842	58.047	57.0526	49.2919	25.7155
		28.2685	51.6194	57.6731	57.0526	49.5222	27.662
		26.9769	44.7979	53.8803	53.7601	42.5246	23.6803
		0	24.8913	32.4178	28.3557	23.4417	0
