# Supplementary material for: Fully implanted battery-free high power platform for chronic spinal and muscular functional electrical stimulation
Source: Nat Commun. 2023 Nov 30;14:7887. doi: 10.1038/s41467-023-43669-2 (PMC10689769; doi:10.1038/s41467-023-43669-2)
Supplement: Supplementary file 4 — Source Data [file 41467_2023_43669_MOESM4_ESM.zip › Source Data/Fig SI 6a and SI 7ab/HFSS1/ALEX_HFSS_FFF-without_resonator3_S21.csv]

Freq [MHz]	mag(S(1,2)) []
10	0.00153363168158362
10.2020202020202	0.00174591550407875
10.4040404040404	0.00200409933276148
10.6060606060606	0.00232234522155775
10.8080808080808	0.00272065600287376
11.010101010101	0.00322798328305963
11.2121212121212	0.00388742519881851
11.4141414141414	0.00476527256113746
11.6161616161616	0.00596751758079614
11.8181818181818	0.00767178885257146
12.020202020202	0.0101939350048912
12.2222222222222	0.0141418953872301
12.4242424242424	0.0208302340474912
12.6262626262626	0.0337139556783286
12.8282828282828	0.0662069268401831
13.030303030303	0.285156647017937
13.2323232323232	0.133497783269449
13.4343434343434	0.0536996620322333
13.6363636363636	0.031041750380155
13.8383838383838	0.020192837312025
14.040404040404	0.0140187585856902
14.2424242424242	0.0101944369597476
14.4444444444444	0.00768886321604628
14.6464646464646	0.00597407225398818
14.8484848484848	0.00475734101881436
15.0505050505051	0.00386722537980623
15.2525252525253	0.00319881528711309
15.4545454545455	0.0026854702865288
15.6565656565657	0.00228345402867248
15.8585858585859	0.00196322256764693
16.0606060606061	0.00170430178333328
16.2626262626263	0.00149217593631431
16.4646464646465	0.00131634183358181
16.6666666666667	0.00116905943493799
16.8686868686869	0.00104453023475543
17.0707070707071	0.000938345096096258
17.2727272727273	0.000847105758738173
17.4747474747475	0.00076816066829346
17.6767676767677	0.000699417523710277
17.8787878787879	0.000639208230073227
18.0808080808081	0.000586190238356762
18.2828282828283	0.000539273533889686
18.4848484848485	0.000497565958300282
18.6868686868687	0.000460331806721561
18.8888888888889	0.000426960153868541
19.0909090909091	0.000396940390264348
19.2929292929293	0.00036984315808577
19.4949494949495	0.000345305370430518
19.6969696969697	0.00032301834702708
19.8989898989899	0.000302718348905906
20.1010101010101	0.00028417897469946
20.3030303030303	0.000267205012616308
20.5050505050505	0.000251627438848032
20.7070707070707	0.00023729932499732
20.9090909090909	0.000224092470912347
21.1111111111111	0.000211894619924551
21.3131313131313	0.000200607144376748
21.5151515151515	0.000190143112991919
21.7171717171717	0.000180425669883801
21.9191919191919	0.000171386669177708
22.1212121212121	0.000162965520275283
22.3232323232323	0.000155108207490086
22.5252525252525	0.000147766454648793
22.7272727272727	0.000140897010707757
22.9292929292929	0.000134461036789496
23.1313131313131	0.000128423578537347
23.3333333333333	0.000122753110502422
23.5353535353535	0.000117421141556882
23.7373737373737	0.000112401872181408
23.9393939393939	0.000107671895988415
24.1414141414141	0.00010320993908342
24.3434343434343	9.89966318881162e-05
24.5454545454545	9.50143088920502e-05
24.7474747474747	9.12468324989081e-05
24.949494949495	8.76794377148111e-05
25.1515151515151	8.42985949112356e-05
25.3535353535354	8.10918883012783e-05
25.5555555555556	7.80479081091519e-05
25.7575757575758	7.51561546998848e-05
25.959595959596	7.24069531789549e-05
26.1616161616162	6.97913771769785e-05
26.3636363636364	6.73011807091242e-05
26.5656565656566	6.49287371474997e-05
26.7676767676768	6.26669844716114e-05
26.969696969697	6.05093760705162e-05
27.1717171717172	5.84498364633988e-05
27.3737373737374	5.64827213853394e-05
27.5757575757576	5.4602781753995e-05
27.7777777777778	5.28051310924769e-05
27.979797979798	5.10852160352316e-05
28.1818181818182	4.94387895884141e-05
28.3838383838384	4.78618868550663e-05
28.5858585858586	4.6350802969208e-05
28.7878787878788	4.49020730124142e-05
28.989898989899	4.35124537122158e-05
29.1919191919192	4.21789067441887e-05
29.3939393939394	4.0898583479377e-05
29.5959595959596	3.96688110360388e-05
29.7979797979798	3.84870795099888e-05
30	3.73510302712626e-05
