# Supplementary material for: Fully implanted battery-free high power platform for chronic spinal and muscular functional electrical stimulation
Source: Nat Commun. 2023 Nov 30;14:7887. doi: 10.1038/s41467-023-43669-2 (PMC10689769; doi:10.1038/s41467-023-43669-2)
Supplement: Supplementary file 4 — Source Data [file 41467_2023_43669_MOESM4_ESM.zip › Source Data/Fig SI 6a and SI 7ab/HFSS1/ALEX_HFSS_FFF-with_resonator2_best_S21.csv]

Freq [MHz]	mag(S(2,1)) []
10	0.00132373918117898
10.2020202020202	0.00148959388715932
10.4040404040404	0.00168808993808194
10.6060606060606	0.00192858295929517
10.8080808080808	0.00222410606914253
11.010101010101	0.00259329540554179
11.2121212121212	0.00306363769626531
11.4141414141414	0.00367722254709998
11.6161616161616	0.00450156198307135
11.8181818181818	0.00565153732909718
12.020202020202	0.00733850276063799
12.2222222222222	0.00999576939515644
12.4242424242424	0.0146672419851143
12.6262626262626	0.0246476723470121
12.8282828282828	0.0584715478719074
13.030303030303	0.316930426032236
13.2323232323232	0.0534099251912466
13.4343434343434	0.0316966386566837
13.6363636363636	0.0238762355833039
13.8383838383838	0.0197412581456972
14.040404040404	0.0169036512136839
14.2424242424242	0.0145004435297026
14.4444444444444	0.0122461459933982
14.6464646464646	0.0101507927446785
14.8484848484848	0.00831203979259698
15.0505050505051	0.00678498413597309
15.2525252525253	0.00556056278458792
15.4545454545455	0.00459451069718144
15.6565656565657	0.00383471375187741
15.8585858585859	0.00323450023300052
16.0606060606061	0.00275639153898042
16.2626262626263	0.00237169795742824
16.4646464646465	0.00205887806109566
16.6666666666667	0.00180183546250802
16.8686868686869	0.00158850880338133
17.0707070707071	0.00140979875246244
17.2727272727273	0.00125878007498612
17.4747474747475	0.00113013105727696
17.6767676767677	0.0010197215575547
17.8787878787879	0.000924314717687563
18.0808080808081	0.000841349649297386
18.2828282828283	0.000768781865083506
18.4848484848485	0.000704965086132757
18.6868686868687	0.000648562900005584
18.8888888888889	0.000598482127322556
19.0909090909091	0.000553822110836541
19.2929292929293	0.000513835785558356
19.4949494949495	0.000477899541931052
19.6969696969697	0.000445489708242493
19.8989898989899	0.000416164057452398
20.1010101010101	0.000389547158583536
20.3030303030303	0.00036531869265569
20.5050505050505	0.000343204071533874
20.7070707070707	0.000322966858415048
20.9090909090909	0.000304402607340779
21.1111111111111	0.000287333827607462
21.3131313131313	0.000271605845415106
21.5151515151515	0.000257083385384852
21.7171717171717	0.000243647732885328
21.9191919191919	0.00023119436748568
22.1212121212121	0.000219630980524953
22.3232323232323	0.000208875807391255
22.5252525252525	0.000198856218853097
22.7272727272727	0.000189507526584244
22.9292929292929	0.000180771966551216
23.1313131313131	0.000172597830702046
23.3333333333333	0.000164938722795343
23.5353535353535	0.000157752918537775
23.7373737373737	0.00015100281368436
23.9393939393939	0.000144654446575911
24.1414141414141	0.000138677083878793
24.3434343434343	0.000133042860160789
24.5454545454545	0.000127726463467037
24.7474747474747	0.000122704860318005
24.949494949495	0.000117957054589313
25.1515151515151	0.000113463875592655
25.3535353535354	0.000109207791390983
25.5555555555556	0.000105172743976516
25.7575757575758	0.000101344003437619
25.959595959596	9.77080386583878e-05
26.1616161616162	9.42524024458823e-05
26.3636363636364	9.09656292764593e-05
26.5656565656566	8.78371441034286e-05
26.7676767676768	8.48571808810643e-05
26.969696969697	8.2016709641019e-05
27.1717171717172	7.93073711115535e-05
27.3737373737374	7.6721418001997e-05
27.5757575757576	7.4251662187935e-05
27.7777777777778	7.18914271297888e-05
27.979797979798	6.96345049410876e-05
28.1818181818182	6.7475117594887e-05
28.3838383838384	6.54078818191957e-05
28.5858585858586	6.34277772863183e-05
28.7878787878788	6.15301177479577e-05
28.989898989899	5.97105248087391e-05
29.1919191919192	5.79649040664023e-05
29.3939393939394	5.62894233779576e-05
29.5959595959596	5.46804930382883e-05
29.7979797979798	5.31347476814721e-05
30	5.16490297360019e-05
