# Supplementary material for: Fully implanted battery-free high power platform for chronic spinal and muscular functional electrical stimulation
Source: Nat Commun. 2023 Nov 30;14:7887. doi: 10.1038/s41467-023-43669-2 (PMC10689769; doi:10.1038/s41467-023-43669-2)
Supplement: Supplementary file 4 — Source Data [file 41467_2023_43669_MOESM4_ESM.zip › Source Data/Fig SI 6a and SI 7ab/HFSS1/ALEX_HFSS_FFFF-8turns_antenna4_S21.csv]

Freq [MHz]	mag(S(1,2)) []
10	0.00505227960752588
10.2020202020202	0.00546198695557934
10.4040404040404	0.00593105504108631
10.6060606060606	0.00647300009646705
10.8080808080808	0.00710620331773972
11.010101010101	0.00785643775165821
11.2121212121212	0.00876113601390667
11.4141414141414	0.00987695456045572
11.6161616161616	0.0112940077760673
11.8181818181818	0.0131647663426999
12.020202020202	0.0157688389539394
12.2222222222222	0.0196791050114504
12.4242424242424	0.0262791337835027
12.6262626262626	0.039965610413626
12.8282828282828	0.0857875778383076
13.030303030303	0.292701729819678
13.2323232323232	0.057295362840876
13.4343434343434	0.0303556528030318
13.6363636363636	0.0202200290738813
13.8383838383838	0.0149011152979328
14.040404040404	0.0116224038577979
14.2424242424242	0.00939923029245387
14.4444444444444	0.00779415123234398
14.6464646464646	0.00658300846269377
14.8484848484848	0.0056388963823293
15.0505050505051	0.00488444688978289
15.2525252525253	0.00426970767297739
15.4545454545455	0.00376091617887519
15.6565656565657	0.00333438421175549
15.8585858585859	0.00297296979049099
16.0606060606061	0.0026639423975343
16.2626262626263	0.00239763818555767
16.4646464646465	0.00216658292909168
16.6666666666667	0.00196490249388946
16.8686868686869	0.00178791591088481
17.0707070707071	0.00163184782103463
17.2727272727273	0.0014936209896921
17.4747474747475	0.00137070378471755
17.6767676767677	0.00126099617965351
17.8787878787879	0.00116274327437681
18.0808080808081	0.00107446881014433
18.2828282828283	0.000994923440262842
18.4848484848485	0.000923044045098417
18.6868686868687	0.000857921420408524
18.8888888888889	0.000798774388546664
19.0909090909091	0.000744928889119447
19.2929292929293	0.000695800967700065
19.4949494949495	0.000650882843222379
19.6969696969697	0.000609731426726944
19.8989898989899	0.000571958806548114
20.1010101010101	0.000537224321799034
20.3030303030303	0.00050522792686426
20.5050505050505	0.000475704611413447
20.7070707070707	0.00044841968810428
20.9090909090909	0.000423164797185507
21.1111111111111	0.000399754506221164
21.3131313131313	0.000378023406036043
21.5151515151515	0.000357823622143365
21.7171717171717	0.000339022675419477
21.9191919191919	0.000321501637439224
22.1212121212121	0.000305153535291621
22.3232323232323	0.000289881968328172
22.5252525252525	0.000275599905519267
22.7272727272727	0.000262228637190268
22.9292929292929	0.000249696859099843
23.1313131313131	0.000237939870283174
23.3333333333333	0.000226898868950213
23.5353535353535	0.000216520333113989
23.7373737373737	0.000206755474614297
23.9393939393939	0.00019755975686842
24.1414141414141	0.000188892468080031
24.3434343434343	0.000180716342816299
24.5454545454545	0.000172997225859081
24.7474747474747	0.000165703773079642
24.949494949495	0.000158807184802824
25.1515151515151	0.000152280967736649
25.3535353535354	0.00014610072206394
25.5555555555556	0.000140243950738286
25.7575757575758	0.000134689888408404
25.959595959596	0.000129419347723583
26.1616161616162	0.000124414581055488
26.3636363636364	0.000119659155915754
26.5656565656566	0.000115137842559835
26.7676767676768	0.000110836512450461
26.969696969697	0.000106742046412831
27.1717171717172	0.000102842251451745
27.3737373737374	9.91257853211908e-05
27.5757575757576	9.55820880419142e-05
27.7777777777778	9.22013196543053e-05
27.979797979798	8.89743035743342e-05
28.1818181818182	8.58924749907951e-05
28.3838383838384	8.29478338040659e-05
28.5858585858586	8.01329016611173e-05
28.7878787878788	7.74406826895272e-05
28.989898989899	7.48646275756585e-05
29.1919191919192	7.2398600669619e-05
29.3939393939394	7.00368498327737e-05
29.5959595959596	6.77739787729614e-05
29.7979797979798	6.56049216386382e-05
30	6.35249196663312e-05
