# Supplementary material for: Fully implanted battery-free high power platform for chronic spinal and muscular functional electrical stimulation
Source: Nat Commun. 2023 Nov 30;14:7887. doi: 10.1038/s41467-023-43669-2 (PMC10689769; doi:10.1038/s41467-023-43669-2)
Supplement: Supplementary file 4 — Source Data [file 41467_2023_43669_MOESM4_ESM.zip › Source Data/Fig SI 6a and SI 7ab/HFSS2/ALEX_HFSS_FFF-with_resonator3_best_S21.csv]

Freq [MHz]	mag(S(2,1)) []
10	0.00144453966201052
10.2020202020202	0.0016373146304596
10.4040404040404	0.00187032747922644
10.6060606060606	0.00215567376204223
10.8080808080808	0.00251037508270834
11.010101010101	0.0029590155414033
11.2121212121212	0.00353820352564542
11.4141414141414	0.00430448543609307
11.6161616161616	0.005349210239589
11.8181818181818	0.00682853274948768
12.020202020202	0.00902990501091249
12.2222222222222	0.0125393797108584
12.4242424242424	0.018747540692916
12.6262626262626	0.0319034163614842
12.8282828282828	0.0740244831000031
13.030303030303	0.606108226645833
13.2323232323232	0.0825701783445626
13.4343434343434	0.0464327463756704
13.6363636363636	0.0324408172060114
13.8383838383838	0.0239072577942857
14.040404040404	0.0178024646144126
14.2424242424242	0.0133485257824322
14.4444444444444	0.0101432082640658
14.6464646464646	0.00784844869909599
14.8484848484848	0.00619296425747836
15.0505050505051	0.00498009876463699
15.2525252525253	0.00407483732169288
15.4545454545455	0.00338616553136829
15.6565656565657	0.00285263383904599
15.8585858585859	0.00243227798632866
16.0606060606061	0.00209598428495423
16.2626262626263	0.0018232014540889
16.4646464646465	0.00159916766385746
16.6666666666667	0.00141310024286006
16.8686868686869	0.00125699749429464
17.0707070707071	0.00112483325322199
17.2727272727273	0.00101200673034989
17.4747474747475	0.000914960759027927
17.6767676767677	0.000830912843506742
17.8787878787879	0.000757662921640378
18.0808080808081	0.000693454075368492
18.2828282828283	0.000636870305948106
18.4848484848485	0.000586760607901897
18.6868686868687	0.000542181945411352
18.8888888888889	0.000502355985607592
19.0909090909091	0.000466635962885903
19.2929292929293	0.000434481073487329
19.4949494949495	0.00040543648236087
19.6969696969697	0.000379117505541707
19.8989898989899	0.000355196954949884
20.1010101010101	0.000333395011323051
20.3030303030303	0.000313471179576353
20.5050505050505	0.000295217883195675
20.7070707070707	0.000278455277615946
20.9090909090909	0.000263026977888848
21.1111111111111	0.000248796510079058
21.3131313131313	0.000235644357076951
21.5151515151515	0.000223465496123744
21.7171717171717	0.00021216734136008
21.9191919191919	0.000201668018857521
22.1212121212121	0.000191894914623253
22.3232323232323	0.000182783447333889
22.5252525252525	0.000174276026824113
22.7272727272727	0.000166321166796557
22.9292929292929	0.00015887272614016
23.1313131313131	0.000151889257954885
23.3333333333333	0.000145333449141959
23.5353535353535	0.000139171636437327
23.7373737373737	0.000133373387201313
23.9393939393939	0.000127911135252579
24.1414141414141	0.000122759863644034
24.3434343434343	0.000117896827596135
24.5454545454545	0.000113301311886427
24.7474747474747	0.000108954417888553
24.949494949495	0.000104838876194955
25.1515151515151	0.000100938881373781
25.3535353535354	9.72399459245993e-05
25.5555555555556	9.37287709281085e-05
25.7575757575758	9.0393131246294e-05
25.959595959596	8.72217734341296e-05
26.1616161616162	8.42043247809804e-05
26.3636363636364	8.13312121177592e-05
26.5656565656566	7.85935892109446e-05
26.7676767676768	7.59832717221337e-05
26.969696969697	7.34926788463536e-05
27.1717171717172	7.11147808574968e-05
27.3737373737374	6.88430518880306e-05
27.5757575757576	6.66714273550689e-05
27.7777777777778	6.45942655180883e-05
27.979797979798	6.26063127167972e-05
28.1818181818182	6.07026718923663e-05
28.3838383838384	5.88787740426921e-05
28.5858585858586	5.71303523035857e-05
28.7878787878788	5.54534183836835e-05
28.989898989899	5.38442411121805e-05
29.1919191919192	5.2299326885869e-05
29.3939393939394	5.08154018258977e-05
29.5959595959596	4.93893954756937e-05
29.7979797979798	4.80184258899341e-05
30	4.66997859806949e-05
