# Supplementary material for: Fully implanted battery-free high power platform for chronic spinal and muscular functional electrical stimulation
Source: Nat Commun. 2023 Nov 30;14:7887. doi: 10.1038/s41467-023-43669-2 (PMC10689769; doi:10.1038/s41467-023-43669-2)
Supplement: Supplementary file 4 — Source Data [file 41467_2023_43669_MOESM4_ESM.zip › Source Data/Fig SI 6a and SI 7ab/HFSS2/ALEX_HFSS_FFFF-8turns_antenna3_S21.csv]

Freq [MHz]	mag(S(1,2)) []
10	0.00396908890208162
10.2020202020202	0.00429762335410144
10.4040404040404	0.00467332421164038
10.6060606060606	0.00510654212257688
10.8080808080808	0.0056112328543308
11.010101010101	0.00620680803249001
11.2121212121212	0.00692124906354882
11.4141414141414	0.00779659170785836
11.6161616161616	0.00889915028766686
11.8181818181818	0.0103400050323769
12.020202020202	0.0123201165832102
12.2222222222222	0.0152431973764845
12.4242424242424	0.0200546806062552
12.6262626262626	0.0295994869451854
12.8282828282828	0.0581222651070764
13.030303030303	0.549332701661025
13.2323232323232	0.0537523192786316
13.4343434343434	0.0263402663547727
13.6363636363636	0.0170384444808821
13.8383838383838	0.0123510683994926
14.040404040404	0.00952532755541415
14.2424242424242	0.00763695586384777
14.4444444444444	0.00628801461666329
14.6464646464646	0.00527870189676622
14.8484848484848	0.0044974989173655
15.0505050505051	0.00387712303845475
15.2525252525253	0.00337447764123367
15.4545454545455	0.0029606175116792
15.6565656565657	0.00261534090038683
15.8585858585859	0.00232409570857622
16.0606060606061	0.00207611990486424
16.2626262626263	0.00186327618169908
16.4646464646465	0.00167929508023837
16.6666666666667	0.00151926792548959
16.8686868686869	0.00137929778218369
17.0707070707071	0.00125625338586364
17.2727272727273	0.00114759197521175
17.4747474747475	0.00105122932821356
17.6767676767677	0.000965442829948999
17.8787878787879	0.000888798099665629
18.0808080808081	0.000820092712384765
18.2828282828283	0.000758312518162027
18.4848484848485	0.000702597376180124
18.6868686868687	0.000652214014901453
18.8888888888889	0.000606534348381596
19.0909090909091	0.000565018014110896
19.2929292929293	0.000527198208414238
19.4949494949495	0.000492670120198004
19.6969696969697	0.00046108142849278
19.8989898989899	0.000432124451275458
20.1010101010101	0.000405529624471636
20.3030303030303	0.000381060059201413
20.5050505050505	0.000358506978137815
20.7070707070707	0.000337685872508734
20.9090909090909	0.000318433252830904
21.1111111111111	0.000300603891136253
21.3131313131313	0.000284068471871317
21.5151515151515	0.000268711584034599
21.7171717171717	0.000254429999376322
21.9191919191919	0.000241131191309096
22.1212121212121	0.000228732057091934
22.3232323232323	0.000217157812256495
22.5252525252525	0.000206341031454923
22.7272727272727	0.000196220814164985
22.9292929292929	0.000186742057179735
23.1313131313131	0.000177854818684392
23.3333333333333	0.000169513761100146
23.5353535353535	0.000161677661846705
23.7373737373737	0.000154308982817145
23.9393939393939	0.000147373490729829
24.1414141414141	0.000140839921671095
24.3434343434343	0.000134679684107878
24.5454545454545	0.000128866595463251
24.7474747474747	0.000123376648035593
24.949494949495	0.000118187800624988
25.1515151515151	0.000113279792725715
25.3535353535354	0.000108633978565396
25.5555555555556	0.000104233178631777
25.7575757575758	0.000100061546636069
25.959595959596	9.61044501264802e-05
26.1616161616162	9.23483631926723e-05
26.3636363636364	8.87807698978082e-05
26.5656565656566	8.53900772438625e-05
26.7676767676768	8.216553662211e-05
26.969696969697	7.90971728274428e-05
27.1717171717172	7.61757198252045e-05
27.3737373737374	7.33925625549752e-05
27.5757575757576	7.07396841391618e-05
27.7777777777778	6.8209617937092e-05
27.979797979798	6.57954039489928e-05
28.1818181818182	6.34905491300397e-05
28.3838383838384	6.12889912235973e-05
28.5858585858586	5.91850657657996e-05
28.7878787878788	5.7173475951458e-05
28.989898989899	5.52492650846634e-05
29.1919191919192	5.34077913668914e-05
29.3939393939394	5.16447048014577e-05
29.5959595959596	4.99559260162126e-05
29.7979797979798	4.83376268267913e-05
30	4.67862123808655e-05
