# Supplementary material for: Fully implanted battery-free high power platform for chronic spinal and muscular functional electrical stimulation
Source: Nat Commun. 2023 Nov 30;14:7887. doi: 10.1038/s41467-023-43669-2 (PMC10689769; doi:10.1038/s41467-023-43669-2)
Supplement: Supplementary file 4 — Source Data [file 41467_2023_43669_MOESM4_ESM.zip › Source Data/Fig SI 6a and SI 7ab/HFSS2/without_resonator_highest_value_mag(S(1,2)).csv]

Freq [MHz]	mag(S(1,2)) []
10	0.00129854083729012
10.2020202020202	0.00145934582177185
10.4040404040404	0.00165138973977545
10.6060606060606	0.00188348446771087
10.8080808080808	0.00216783634020424
11.010101010101	0.00252177995407684
11.2121212121212	0.00297066777396386
11.4141414141414	0.00355291460409396
11.6161616161616	0.00432931640007007
11.8181818181818	0.00540152562939905
12.020202020202	0.0069521677257535
12.2222222222222	0.00934323172020143
12.4242424242424	0.0134028806174695
12.6262626262626	0.0215188852471319
12.8282828282828	0.0445115110803604
13.030303030303	0.35214146979715
13.2323232323232	0.0691439521739774
13.4343434343434	0.0357680975349483
13.6363636363636	0.0255328865644236
13.8383838383838	0.020367253833302
14.040404040404	0.0169154305006948
14.2424242424242	0.0141271480938626
14.4444444444444	0.0116833661518256
14.6464646464646	0.00955337948728294
14.8484848484848	0.00776823163602819
15.0505050505051	0.00632534871787912
15.2525252525253	0.00518402806812088
15.4545454545455	0.00428845160525009
15.6565656565657	0.00358485732853484
15.8585858585859	0.0030284565189345
16.0606060606061	0.00258436277617651
16.2626262626263	0.00222621330477838
16.4646464646465	0.00193430640696609
16.6666666666667	0.0016939301707854
16.8686868686869	0.00149404617234775
17.0707070707071	0.00132630810261137
17.2727272727273	0.00118434714312336
17.4747474747475	0.00106325586431059
17.6767676767677	0.000959215540912736
17.8787878787879	0.000869225853010427
18.0808080808081	0.000790907497755112
18.2828282828283	0.000722356862112222
18.4848484848485	0.000662038079028586
18.6868686868687	0.000608702123573639
18.8888888888889	0.000561325627641958
19.0909090909091	0.000519064197798316
19.2929292929293	0.000481216493210235
19.4949494949495	0.000447196355618444
19.6969696969697	0.000416511015795234
19.8989898989899	0.00038874392325186
20.1010101010101	0.000363541121335624
20.3030303030303	0.000340600361809135
20.5050505050505	0.000319662351608188
20.7070707070707	0.000300503670662001
20.9090909090909	0.000282931008097607
21.1111111111111	0.000266776445192102
21.3131313131313	0.000251893574445136
21.5151515151515	0.000238154290394593
21.7171717171717	0.000225446123098613
21.9191919191919	0.000213670012325205
22.1212121212121	0.000202738441453882
22.3232323232323	0.000192573866396535
22.5252525252525	0.000183107387596667
22.7272727272727	0.000174277623195907
22.9292929292929	0.000166029749387656
23.1313131313131	0.000158314680281209
23.3333333333333	0.000151088364634289
23.5353535353535	0.000144311180852225
23.7373737373737	0.00013794741490909
23.9393939393939	0.000131964808483319
24.1414141414141	0.000126334166744671
24.3434343434343	0.000121029016980071
24.5454545454545	0.000116025310680691
24.7474747474747	0.000111301162893117
24.949494949495	0.000106836623612124
25.1515151515151	0.000102613476800212
25.3535353535354	9.86150632905051e-05
25.5555555555556	9.48261243897832e-05
25.7575757575758	9.12326634669314e-05
25.959595959596	8.78218232056159e-05
26.1616161616162	8.4581776531011e-05
26.3636363636364	8.15016295000148e-05
26.5656565656566	7.85713346810203e-05
26.7676767676768	7.57816137502097e-05
26.969696969697	7.31238882022779e-05
27.1717171717172	7.05902172193727e-05
27.3737373737374	6.81732418667682e-05
27.5757575757576	6.58661348907556e-05
27.7777777777778	6.36625554861202e-05
27.979797979798	6.15566084797219e-05
28.1818181818182	5.95428074450086e-05
28.3838383838384	5.76160413213518e-05
28.5858585858586	5.57715441633191e-05
28.7878787878788	5.40048676894365e-05
28.989898989899	5.2311856338695e-05
29.1919191919192	5.06886245767743e-05
29.3939393939394	4.91315362234079e-05
29.5959595959596	4.76371855980816e-05
29.7979797979798	4.62023803038453e-05
30	4.48241254888309e-05
