# Supplementary material for: Fully implanted battery-free high power platform for chronic spinal and muscular functional electrical stimulation
Source: Nat Commun. 2023 Nov 30;14:7887. doi: 10.1038/s41467-023-43669-2 (PMC10689769; doi:10.1038/s41467-023-43669-2)
Supplement: Supplementary file 4 — Source Data [file 41467_2023_43669_MOESM4_ESM.zip › Source Data/Fig SI 6a and SI 7ab/VNA/4turns2.xlsx]

## Sheet: Sheet1
---Measurement settings---
Measurement mode:	Transmission / Reflection
Date & time:	2022-01-21T15:01:08
Frequency settings
Start frequency:	10000000 Hz
Stop frequency:	20000000 Hz
Center frequency:	15000000 Hz
Span:	10000000 Hz
Sweep mode:	Linear
Number of points:	201
Hardware configuration
Serial number:	EK427C
Device type:	Bode 100
Receiver bandwidth:	1000 Hz
Output level:	0 dBm
Attenuator Receiver 1 (Transmission):	20 dB
Attenuator Receiver 2 (Transmission):	20 dB
Attenuator Receiver 1 (Reflection):	10 dB
Attenuator Receiver 2 (Reflection):	10 dB
Receiver 1:	Internal reference
Impedance Channel 1:	1 MΩ
Impedance Channel 2:	50 Ω
Nominal impedance Z0:	50 Ω
Calibration
Gain User-Range calibration:	Not Available
Gain Full-Range calibration:	Not Available
Impedance User-Range calibration:	Not Available
Impedance Full-Range calibration:	Not Available
------
Frequency (Hz)	Output level (dBm)	Trace 2: Reflection: Real	Trace 2: Reflection: Imaginary	Trace 2: Reflection: Magnitude (dB)	Trace 3: Gain: Real	Trace 3: Gain: Imaginary	Trace 3: Gain: Magnitude (dB)
10000000	0	0.160589	0.92703	-0.529717	0.00306165	-0.00282126	-47.6112
10050000	0	0.161727	0.929927	-0.501611	0.00315175	-0.00371164	-46.2507
10100000	0	0.173418	0.924486	-0.531803	0.00321688	-0.00371556	-46.1702
10150000	0	0.176545	0.92603	-0.512449	0.00317003	-0.0027615	-47.5264
10200000	0	0.183432	0.925811	-0.502324	0.00295344	-0.00350907	-46.7703
10250000	0	0.192142	0.924129	-0.501555	0.00317396	-0.00350487	-46.5056
10300000	0	0.198294	0.921018	-0.517853	0.00313088	-0.00322764	-46.9422
10350000	0	0.205142	0.920482	-0.509172	0.00258752	-0.00495478	-45.0522
10400000	0	0.213396	0.919398	-0.502048	0.0038579	-0.00372452	-45.4128
10450000	0	0.220266	0.915997	-0.517985	0.00391129	-0.00406251	-44.9754
10500000	0	0.224863	0.916384	-0.504527	0.00346464	-0.00343059	-46.2392
10550000	0	0.231901	0.914117	-0.509088	0.00367876	-0.00337648	-46.0321
10600000	0	0.241417	0.909035	-0.5324	0.0035306	-0.00434892	-45.0337
10650000	0	0.246065	0.908582	-0.525325	0.00398373	-0.00478671	-44.1136
10700000	0	0.250299	0.908098	-0.51934	0.00399027	-0.00497476	-43.9072
10750000	0	0.257842	0.907917	-0.502218	0.00443165	-0.00430467	-44.1828
10800000	0	0.265413	0.901226	-0.542105	0.00422126	-0.00500329	-43.6803
10850000	0	0.272565	0.902462	-0.512309	0.00459283	-0.00547017	-42.9229
10900000	0	0.275559	0.90003	-0.525733	0.00429763	-0.00542887	-43.1928
10950000	0	0.283739	0.896573	-0.533756	0.00474554	-0.00463493	-43.5652
11000000	0	0.290068	0.897562	-0.507289	0.00442313	-0.00497817	-43.5314
11050000	0	0.295682	0.892878	-0.532241	0.00465326	-0.00610022	-42.3014
11100000	0	0.305891	0.892619	-0.504451	0.0046765	-0.00512365	-43.1766
11150000	0	0.308306	0.888744	-0.530966	0.0039541	-0.00528211	-43.6116
11200000	0	0.31752	0.885471	-0.531164	0.00494199	-0.00639981	-41.8455
11250000	0	0.322525	0.885367	-0.516372	0.00422163	-0.00681752	-41.9178
11300000	0	0.330826	0.882861	-0.511521	0.0041738	-0.00662882	-42.121
11350000	0	0.335801	0.880661	-0.514279	0.00461748	-0.00667845	-41.8096
11400000	0	0.341674	0.87583	-0.536366	0.00544665	-0.00672381	-41.2566
11450000	0	0.349723	0.875795	-0.509402	0.00572126	-0.00725909	-40.684
11500000	0	0.356322	0.871755	-0.521143	0.00501846	-0.00726138	-41.0839
11550000	0	0.362703	0.870404	-0.510214	0.00583095	-0.0080384	-40.0605
11600000	0	0.36591	0.869199	-0.509042	0.00548274	-0.00813502	-40.1665
11650000	0	0.37439	0.86564	-0.508542	0.00562645	-0.00826781	-39.9994
11700000	0	0.380527	0.863305	-0.505627	0.00606133	-0.00868431	-39.5017
11750000	0	0.386208	0.859593	-0.515594	0.00601337	-0.009002	-39.3108
11800000	0	0.390524	0.858402	-0.50921	0.00610432	-0.00937261	-39.0271
11850000	0	0.397949	0.854644	-0.512062	0.00602948	-0.00971478	-38.8362
11900000	0	0.404443	0.850829	-0.518397	0.00653475	-0.0106778	-38.0488
11950000	0	0.408089	0.845458	-0.548586	0.00685355	-0.0111265	-37.6759
12000000	0	0.416637	0.844839	-0.5191	0.00683422	-0.0112412	-37.6178
12050000	0	0.425201	0.843486	-0.495064	0.00696819	-0.0112467	-37.5685
12100000	0	0.429496	0.840181	-0.504287	0.0071025	-0.0130956	-36.5376
12150000	0	0.435399	0.83673	-0.507616	0.00736398	-0.0120765	-36.9882
12200000	0	0.440877	0.83482	-0.49978	0.00787926	-0.0130046	-36.3601
12250000	0	0.445839	0.831671	-0.50391	0.00766149	-0.0137496	-36.0599
12300000	0	0.452437	0.828747	-0.498683	0.00798552	-0.0150636	-35.3658
12350000	0	0.458398	0.822641	-0.521417	0.00893182	-0.0148763	-35.2132
12400000	0	0.461913	0.819532	-0.530584	0.00845318	-0.0166302	-34.584
12450000	0	0.469743	0.818799	-0.500782	0.00884829	-0.0169581	-34.3668
12500000	0	0.477603	0.812506	-0.514551	0.00918895	-0.0185171	-33.6925
12550000	0	0.481919	0.809908	-0.514903	0.00992103	-0.0193904	-33.2384
12600000	0	0.487967	0.808426	-0.497985	0.00951047	-0.0208911	-32.7828
12650000	0	0.496056	0.802021	-0.509473	0.0105416	-0.0225561	-32.0768
12700000	0	0.499975	0.802281	-0.488427	0.0109043	-0.0243472	-31.4771
12750000	0	0.504858	0.794679	-0.523723	0.0112621	-0.0255054	-31.0938
12800000	0	0.511511	0.791557	-0.514862	0.011928	-0.0284167	-30.2238
12850000	0	0.51777	0.789393	-0.50011	0.0121423	-0.0295595	-29.9089
12900000	0	0.519681	0.78224	-0.545472	0.0131584	-0.0327173	-29.0533
12950000	0	0.526429	0.779274	-0.533537	0.0132004	-0.0355104	-28.4308
13000000	0	0.534992	0.775071	-0.521007	0.0140114	-0.0402588	-27.4062
13050000	0	0.54159	0.770478	-0.520978	0.0140722	-0.0446583	-26.5908
13100000	0	0.548207	0.765284	-0.524726	0.0139235	-0.0503548	-25.6392
13150000	0	0.552645	0.758925	-0.548354	0.0144334	-0.0586244	-24.3829
13200000	0	0.559914	0.751676	-0.562481	0.0132394	-0.0677713	-23.2164
13250000	0	0.565009	0.746091	-0.575519	0.00955788	-0.0811809	-21.7511
13300000	0	0.570138	0.737151	-0.612557	0.00288252	-0.0988977	-20.0926
13350000	0	0.575671	0.72703	-0.655169	-0.0131388	-0.121293	-18.2726
13400000	0	0.574522	0.713024	-0.76508	-0.0492655	-0.144408	-16.33
13450000	0	0.56387	0.697011	-0.948668	-0.111613	-0.146455	-14.6972
13500000	0	0.550197	0.693233	-1.06078	-0.171113	-0.0956989	-14.1524
13550000	0	0.542038	0.706179	-1.01004	-0.174006	-0.0227885	-15.1149
13600000	0	0.546368	0.716332	-0.90632	-0.146434	0.0202038	-16.6053
13650000	0	0.556345	0.719224	-0.825981	-0.117077	0.0383115	-18.1888
13700000	0	0.557454	0.720918	-0.806719	-0.094691	0.0453477	-19.5771
13750000	0	0.568138	0.719883	-0.751976	-0.0784045	0.0463199	-20.813
13800000	0	0.574312	0.721105	-0.706697	-0.065872	0.0469098	-21.8445
13850000	0	0.578983	0.720864	-0.681016	-0.0547985	0.0462449	-22.8891
13900000	0	0.586431	0.719887	-0.644227	-0.0476221	0.0436651	-23.794
13950000	0	0.592755	0.71826	-0.61853	-0.0402511	0.0413433	-24.7763
14000000	0	0.600166	0.715772	-0.592201	-0.035403	0.0399733	-25.4497
14050000	0	0.609382	0.712077	-0.563079	-0.0309724	0.037197	-26.3025
14100000	0	0.614881	0.708752	-0.553162	-0.0273842	0.0355242	-26.964
14150000	0	0.6208	0.704465	-0.546966	-0.0245066	0.0337549	-27.5946
14200000	0	0.626082	0.698789	-0.553771	-0.0225486	0.0321066	-28.1268
14250000	0	0.631696	0.697307	-0.529207	-0.0204156	0.0302814	-28.7492
14300000	0	0.636065	0.693869	-0.525501	-0.0187443	0.0287435	-29.2903
14350000	0	0.642022	0.688934	-0.521631	-0.0173051	0.027863	-29.6826
14400000	0	0.64893	0.682886	-0.518597	-0.0154487	0.0268224	-30.1859
14450000	0	0.651628	0.679746	-0.522362	-0.0147645	0.0255518	-30.6004
14500000	0	0.656835	0.675554	-0.516822	-0.0136464	0.0248901	-30.938
14550000	0	0.66378	0.673275	-0.487091	-0.0129623	0.0233796	-31.4592
14600000	0	0.665883	0.668334	-0.505755	-0.0115323	0.022174	-32.0434
14650000	0	0.67198	0.66426	-0.492466	-0.0115017	0.0215762	-32.2343
14700000	0	0.677002	0.657396	-0.503655	-0.0106557	0.0214826	-32.403
14750000	0	0.681925	0.654392	-0.490266	-0.00995676	0.0209069	-32.7064
14800000	0	0.685648	0.650552	-0.489875	-0.00946118	0.0196214	-33.2375
14850000	0	0.689114	0.64598	-0.495535	-0.00866504	0.0189863	-33.6095
14900000	0	0.694694	0.640885	-0.489864	-0.00773927	0.0184714	-33.9676
14950000	0	0.703239	0.636647	-0.458232	-0.00821165	0.018129	-34.022
15000000	0	0.704537	0.63177	-0.479316	-0.0079233	0.0172112	-34.449
15050000	0	0.707056	0.627351	-0.489068	-0.00773553	0.0172042	-34.4877
15100000	0	0.712284	0.62644	-0.458662	-0.00740591	0.0169342	-34.6647
15150000	0	0.716749	0.620086	-0.466096	-0.00700138	0.0164492	-34.954
15200000	0	0.720203	0.61354	-0.481169	-0.00697042	0.0159623	-35.1801
15250000	0	0.723807	0.610596	-0.47341	-0.00646625	0.0153845	-35.5518
15300000	0	0.728204	0.605395	-0.473118	-0.00591554	0.0150004	-35.8502
15350000	0	0.731724	0.600052	-0.479432	-0.00548386	0.014575	-36.1528
15400000	0	0.735043	0.596245	-0.477906	-0.00578538	0.0149213	-35.9156
15450000	0	0.739587	0.590901	-0.476177	-0.00530853	0.0147768	-36.0812
15500000	0	0.744276	0.585883	-0.471086	-0.00521127	0.0135021	-36.7889
15550000	0	0.748677	0.580064	-0.472116	-0.00479817	0.0139909	-36.6002
15600000	0	0.749797	0.57716	-0.480268	-0.00505908	0.0137598	-36.6771
15650000	0	0.755447	0.573487	-0.459569	-0.00460234	0.0133275	-37.0158
15700000	0	0.760286	0.568971	-0.44908	-0.00485311	0.013297	-36.9818
15750000	0	0.763709	0.564356	-0.449145	-0.0044584	0.012765	-37.3797
15800000	0	0.766447	0.557814	-0.464343	-0.00472097	0.013145	-37.0979
15850000	0	0.769143	0.553512	-0.467449	-0.0046472	0.0125489	-37.4697
15900000	0	0.774524	0.54958	-0.448292	-0.00408035	0.0122917	-37.7538
15950000	0	0.777598	0.544909	-0.449932	-0.00377344	0.0122525	-37.842
16000000	0	0.781907	0.538772	-0.449603	-0.00418498	0.0122731	-37.7432
16050000	0	0.783558	0.533827	-0.462721	-0.00358581	0.0127294	-37.5722
16100000	0	0.786469	0.529782	-0.461423	-0.00360919	0.011689	-38.2489
16150000	0	0.791418	0.524566	-0.450285	-0.00378983	0.0120532	-37.9685
16200000	0	0.796188	0.520169	-0.435961	-0.00339245	0.0113549	-38.525
16250000	0	0.797551	0.516098	-0.445796	-0.00343053	0.0111598	-38.6548
16300000	0	0.800479	0.510598	-0.450456	-0.00285601	0.0112226	-38.7256
16350000	0	0.804004	0.505406	-0.448617	-0.00286138	0.011155	-38.7739
16400000	0	0.808182	0.500713	-0.438931	-0.00281541	0.0110271	-38.8765
16450000	0	0.811701	0.495185	-0.437998	-0.00267274	0.0105771	-39.2439
16500000	0	0.813499	0.491814	-0.439941	-0.00242026	0.010428	-39.4081
16550000	0	0.817118	0.488269	-0.428291	-0.00282895	0.0106103	-39.1872
16600000	0	0.818989	0.480859	-0.44809	-0.00246596	0.010228	-39.5588
16650000	0	0.822296	0.477293	-0.438413	-0.00276615	0.0100577	-39.6333
16700000	0	0.827085	0.469945	-0.433907	-0.002721	0.0103098	-39.4426
16750000	0	0.829397	0.468132	-0.423705	-0.00246449	0.00994909	-39.7857
16800000	0	0.830491	0.461518	-0.444501	-0.00226858	0.0104246	-39.4378
16850000	0	0.834855	0.458058	-0.424883	-0.00258799	0.0103155	-39.4651
16900000	0	0.837562	0.451633	-0.431203	-0.00228857	0.00982502	-39.9239
16950000	0	0.840565	0.446801	-0.427848	-0.00231998	0.00943146	-40.2533
17000000	0	0.843129	0.442087	-0.427244	-0.00209267	0.00986781	-39.9245
17050000	0	0.844555	0.435818	-0.442115	-0.00182492	0.00923717	-40.5229
17100000	0	0.84763	0.433333	-0.427506	-0.00162103	0.00934799	-40.457
17150000	0	0.851316	0.426372	-0.426168	-0.00159312	0.00959879	-40.2377
17200000	0	0.851735	0.423149	-0.435879	-0.00169486	0.00920779	-40.5722
17250000	0	0.854999	0.41673	-0.435014	-0.0018982	0.00932862	-40.4275
17300000	0	0.85742	0.411518	-0.435833	-0.00174419	0.00932277	-40.4597
17350000	0	0.861358	0.408041	-0.417063	-0.00179514	0.00887064	-40.8666
17400000	0	0.864936	0.401927	-0.411209	-0.00139088	0.00901982	-40.794
17450000	0	0.864472	0.397297	-0.432765	-0.00168635	0.00890508	-40.8542
17500000	0	0.868183	0.392384	-0.420544	-0.00160773	0.00875601	-41.0099
17550000	0	0.870625	0.388564	-0.414501	-0.00102744	0.00883662	-41.016
17600000	0	0.875271	0.383002	-0.39629	-0.00160955	0.00861881	-41.1422
17650000	0	0.875207	0.375436	-0.424214	-0.0012383	0.00872209	-41.1009
17700000	0	0.879888	0.369212	-0.4071	-0.0014208	0.00868672	-41.1082
17750000	0	0.878762	0.36556	-0.429407	-0.000753262	0.00836927	-41.5112
17800000	0	0.883364	0.361099	-0.406131	-0.00123684	0.0087779	-41.0468
17850000	0	0.884468	0.353099	-0.424105	-0.00109263	0.0084921	-41.3484
17900000	0	0.888408	0.349539	-0.40269	-0.000996074	0.0086569	-41.1956
17950000	0	0.892104	0.345949	-0.383268	-0.00108304	0.00797584	-41.8851
18000000	0	0.889949	0.33957	-0.422406	-0.00131915	0.00833832	-41.4711
18050000	0	0.893306	0.336447	-0.403898	-0.00102924	0.00857676	-41.2714
18100000	0	0.895797	0.329614	-0.404346	-0.000826332	0.00775478	-42.1596
18150000	0	0.898772	0.323754	-0.397155	-0.000993463	0.00810081	-41.7646
18200000	0	0.897457	0.319926	-0.42019	-0.00105804	0.00861072	-41.2341
18250000	0	0.900317	0.316369	-0.406435	-0.000739712	0.00828502	-41.5996
18300000	0	0.901146	0.310278	-0.417528	-0.000895655	0.0080369	-41.8446
18350000	0	0.903511	0.305558	-0.411027	-0.000816654	0.0085942	-41.2769
18400000	0	0.907413	0.299457	-0.394951	-0.000896398	0.00760028	-42.3234
18450000	0	0.908045	0.295012	-0.402065	-0.000459149	0.00776529	-42.1817
18500000	0	0.909687	0.289652	-0.402772	-0.000558037	0.00807017	-41.8416
18550000	0	0.912218	0.283871	-0.396606	-0.000362106	0.00783582	-42.109
18600000	0	0.913925	0.278926	-0.395011	-0.000109845	0.00817673	-41.7476
18650000	0	0.916294	0.27216	-0.392125	-8.89546e-05	0.00773763	-42.2273
18700000	0	0.916068	0.269031	-0.402155	-0.000105206	0.00762214	-42.3576
18750000	0	0.918868	0.263077	-0.392783	-0.000645093	0.00794314	-41.9716
18800000	0	0.920007	0.257118	-0.397564	-7.07393e-05	0.00750366	-42.4941
18850000	0	0.922442	0.254391	-0.382878	-0.000922755	0.00749952	-42.4341
18900000	0	0.925951	0.248782	-0.36553	-0.000367171	0.00788888	-42.0503
18950000	0	0.92667	0.240337	-0.378776	-0.000893718	0.00761075	-42.312
19000000	0	0.925407	0.236217	-0.399206	-0.000758862	0.00730118	-42.6855
19050000	0	0.929704	0.232289	-0.370116	-0.000528723	0.00768809	-42.2631
19100000	0	0.92914	0.226252	-0.388203	-6.57608e-05	0.00702599	-43.0655
19150000	0	0.932728	0.222898	-0.363706	-9.51009e-05	0.00744084	-42.5669
19200000	0	0.932169	0.216174	-0.382605	-0.000215288	0.00747175	-42.528
19250000	0	0.933174	0.210485	-0.385227	-0.000230971	0.00746125	-42.5396
19300000	0	0.93486	0.206174	-0.378813	-0.000225552	0.00802467	-41.908
19350000	0	0.936243	0.199962	-0.378507	-0.000372146	0.00730946	-42.7111
19400000	0	0.935028	0.195039	-0.398542	-0.000314146	0.00680348	-43.3361
19450000	0	0.941157	0.190409	-0.35254	-0.000457374	0.00778275	-42.1624
19500000	0	0.939024	0.183898	-0.383014	3.46515e-05	0.00749677	-42.5024
19550000	0	0.940871	0.179567	-0.374025	0.000324881	0.00754024	-42.4442
19600000	0	0.94212	0.173556	-0.37294	-0.000246555	0.00685452	-43.2748
19650000	0	0.943989	0.169698	-0.362538	-7.91203e-05	0.0067814	-43.373
19700000	0	0.944545	0.164606	-0.365613	9.14401e-05	0.00672009	-43.4517
19750000	0	0.946622	0.158763	-0.355998	0.00013179	0.00738373	-42.6331
19800000	0	0.947213	0.154097	-0.357601	-0.000122036	0.00676767	-43.3898
19850000	0	0.948044	0.149604	-0.356606	0.00017973	0.00691527	-43.2009
19900000	0	0.949385	0.14216	-0.35485	0.000363146	0.00725835	-42.7724
19950000	0	0.948398	0.137026	-0.370458	0.000172818	0.00712355	-42.9435
20000000	0	0.950338	0.130953	-0.360753	-0.000242777	0.00711774	-42.9481
