# Supplementary material for: Fully implanted battery-free high power platform for chronic spinal and muscular functional electrical stimulation
Source: Nat Commun. 2023 Nov 30;14:7887. doi: 10.1038/s41467-023-43669-2 (PMC10689769; doi:10.1038/s41467-023-43669-2)
Supplement: Supplementary file 4 — Source Data [file 41467_2023_43669_MOESM4_ESM.zip › Source Data/Fig SI 6a and SI 7ab/VNA/8turns1_Shifted_V6.xlsx]

## Sheet: Sheet1
---Measurement settings---
Measurement mode:	Transmission / Reflection
Date & time:	2022-01-25T10:07:06
Frequency settings
Start frequency:	10000000 Hz
Stop frequency:	20000000 Hz
Center frequency:	15000000 Hz
Span:	10000000 Hz
Sweep mode:	Linear
Number of points:	201
Hardware configuration
Serial number:	EK427C
Device type:	Bode 100
Receiver bandwidth:	1000 Hz
Output level:	0 dBm
Attenuator Receiver 1 (Transmission):	20 dB
Attenuator Receiver 2 (Transmission):	20 dB
Attenuator Receiver 1 (Reflection):	10 dB
Attenuator Receiver 2 (Reflection):	10 dB
Receiver 1:	Internal reference
Impedance Channel 1:	1 MΩ
Impedance Channel 2:	50 Ω
Nominal impedance Z0:	50 Ω
Calibration
Gain User-Range calibration:	Not Available
Gain Full-Range calibration:	Not Available
Impedance User-Range calibration:	Not Available
Impedance Full-Range calibration:	Not Available
------
Frequency (Hz)	Output level (dBm)	Trace 1: Gain: Real	Trace 1: Gain: Imaginary	Trace 1: Gain: Magnitude (dB)	Trace 2: Reflection: Real	Trace 2: Reflection: Imaginary	Trace 2: Reflection: Magnitude (dB)
10000000	0	-0.00297701	0.00405408	-45.9691	0.242134	0.903546	-0.579797
10050000	0	-0.0028165	0.00359439	-46.8085	0.253289	0.905478	-0.535252
10100000	0	-0.00278131	0.00358313	-46.8667	0.260249	0.901577	-0.55236
10150000	0	-0.00319833	0.00346558	-46.5287	0.263667	0.89857	-0.57026
10200000	0	-0.00271546	0.00417453	-46.0554	0.275985	0.896825	-0.552886
10250000	0	-0.00387326	0.00399103	-45.0961	0.279241	0.895364	-0.556895
10300000	0	-0.00328953	0.00444463	-45.1462	0.285279	0.891109	-0.577639
10350000	0	-0.00326124	0.00433212	-45.3161	0.295417	0.888647	-0.570174
10400000	0	-0.00305022	0.00439753	-45.4299	0.301226	0.889006	-0.5499
10450000	0	-0.00385914	0.00444268	-44.6054	0.308167	0.887747	-0.540086
10500000	0	-0.00427483	0.00465015	-43.9905	0.31052	0.885032	-0.55663
10550000	0	-0.00340921	0.00484238	-44.5505	0.32299	0.882242	-0.542002
10600000	0	-0.00422763	0.00483941	-43.8413	0.326994	0.877759	-0.568091
10650000	0	-0.00484405	0.00535527	-42.828	0.335456	0.87577	-0.557625
10700000	0	-0.00361641	0.00624597	-42.8324	0.342137	0.87404	-0.550228
10750000	0	-0.00396071	0.0055333	-43.3438	0.347985	0.868784	-0.575557
10800000	0	-0.00397028	0.00596719	-42.8929	0.352281	0.868342	-0.564465
10850000	0	-0.00388341	0.00618547	-42.7294	0.360358	0.865049	-0.564222
10900000	0	-0.00362904	0.006231	-42.8404	0.367588	0.862657	-0.55864
10950000	0	-0.00461139	0.00596574	-42.4523	0.373421	0.858178	-0.575392
11000000	0	-0.00413861	0.00660134	-42.1677	0.380244	0.85612	-0.567398
11050000	0	-0.00464915	0.00753343	-41.0587	0.384882	0.852878	-0.577262
11100000	0	-0.00465902	0.00695756	-41.5419	0.393525	0.85037	-0.565098
11150000	0	-0.00475495	0.00628625	-42.0672	0.400948	0.847928	-0.556453
11200000	0	-0.00476251	0.0074508	-41.0682	0.40541	0.843546	-0.575318
11250000	0	-0.00583781	0.00737001	-40.5356	0.412777	0.841083	-0.566018
11300000	0	-0.00525911	0.00836169	-40.1066	0.419291	0.837572	-0.568363
11350000	0	-0.00477939	0.00838228	-40.3103	0.425015	0.832304	-0.588026
11400000	0	-0.00505452	0.00868531	-39.9575	0.432691	0.830822	-0.567599
11450000	0	-0.00519542	0.00936453	-39.4049	0.438408	0.828272	-0.563882
11500000	0	-0.00520316	0.00995761	-38.9885	0.445629	0.823184	-0.573886
11550000	0	-0.00557968	0.0102135	-38.6823	0.453228	0.821407	-0.554558
11600000	0	-0.00566907	0.0104426	-38.5021	0.457163	0.814896	-0.589594
11650000	0	-0.00556788	0.0104802	-38.5129	0.465388	0.812904	-0.568031
11700000	0	-0.00575459	0.0115167	-37.8055	0.470948	0.812257	-0.547511
11750000	0	-0.00597802	0.01194	-37.4885	0.475972	0.805498	-0.578057
11800000	0	-0.00578734	0.0126486	-37.1336	0.482683	0.802277	-0.571827
11850000	0	-0.0060357	0.0127874	-36.9908	0.491093	0.797598	-0.568343
11900000	0	-0.00607203	0.0130174	-36.8545	0.494731	0.793546	-0.582525
11950000	0	-0.00646648	0.013662	-36.4118	0.501818	0.788825	-0.584556
12000000	0	-0.00673038	0.0145404	-35.9054	0.508035	0.786227	-0.573709
12050000	0	-0.00733736	0.0157167	-35.2165	0.513142	0.781684	-0.583172
12100000	0	-0.00699291	0.0161854	-35.0743	0.520539	0.775547	-0.592673
12150000	0	-0.00745221	0.0176614	-34.3479	0.526489	0.770091	-0.603653
12200000	0	-0.00784798	0.0183849	-33.9838	0.533573	0.767492	-0.586157
12250000	0	-0.00826368	0.0196419	-33.4285	0.538582	0.761737	-0.603246
12300000	0	-0.00755714	0.0207707	-33.1111	0.546039	0.757005	-0.598746
12350000	0	-0.00775745	0.0223184	-32.5314	0.55075	0.750809	-0.619611
12400000	0	-0.00852957	0.0237758	-31.9515	0.556518	0.743359	-0.64344
12450000	0	-0.00860461	0.0255943	-31.3721	0.561964	0.739419	-0.642187
12500000	0	-0.00821507	0.0273977	-30.8718	0.568375	0.735245	-0.636701
12550000	0	-0.00754173	0.0294019	-30.3558	0.57376	0.727933	-0.659625
12600000	0	-0.00891434	0.0325364	-29.4383	0.582332	0.720424	-0.664515
12650000	0	-0.00856478	0.0357026	-28.703	0.585001	0.713959	-0.695789
12700000	0	-0.00831543	0.0383893	-28.1167	0.590228	0.705995	-0.722202
12750000	0	-0.00711462	0.0432896	-27.1566	0.597807	0.69854	-0.729732
12800000	0	-0.00651477	0.0481171	-26.2751	0.599394	0.689272	-0.786422
12850000	0	-0.00521582	0.0538642	-25.3335	0.606498	0.6814	-0.798008
12900000	0	-0.00412317	0.0613833	-24.2194	0.609843	0.669161	-0.86353
12950000	0	-0.000210717	0.0698703	-23.1141	0.613356	0.660666	-0.900775
13000000	0	0.00557469	0.0809674	-21.8133	0.614061	0.650388	-0.96869
13050000	0	0.0155832	0.0945733	-20.3683	0.61362	0.634728	-1.08234
13100000	0	0.0324212	0.110862	-18.748	0.611158	0.62035	-1.20131
13150000	0	0.060814	0.128458	-16.9465	0.60243	0.603577	-1.3833
13200000	0	0.111629	0.136708	-15.0654	0.587154	0.593891	-1.56483
13250000	0	0.18323	0.110574	-13.3914	0.564407	0.588472	-1.77273
13300000	0	0.230259	0.021223	-12.7189	0.544039	0.604757	-1.79333
13350000	0	0.194789	-0.0738008	-13.6262	0.54487	0.624332	-1.6325
13400000	0	0.126899	-0.108504	-15.5476	0.553859	0.632683	-1.50551
13450000	0	0.0762743	-0.10421	-17.7787	0.556823	0.632093	-1.48991
13500000	0	0.0460218	-0.0890722	-19.9775	0.562756	0.633852	-1.43596
13550000	0	0.0287962	-0.0745131	-21.9508	0.562747	0.638735	-1.39861
13600000	0	0.019561	-0.0625315	-23.6726	0.564043	0.644007	-1.34962
13650000	0	0.0151043	-0.0525858	-25.2383	0.56897	0.647091	-1.29331
13700000	0	0.0118933	-0.0450224	-26.6385	0.573169	0.651636	-1.23117
13750000	0	0.0108059	-0.0387181	-27.916	0.583278	0.65838	-1.1144
13800000	0	0.00911281	-0.0350075	-28.832	0.58932	0.65788	-1.07847
13850000	0	0.00895156	-0.0310895	-29.8018	0.59614	0.659908	-1.01899
13900000	0	0.00853406	-0.0280203	-30.6653	0.60552	0.658929	-0.964531
13950000	0	0.00850834	-0.0264596	-31.121	0.614742	0.658408	-0.9076
14000000	0	0.00833036	-0.0238336	-31.9556	0.624016	0.657527	-0.852668
14050000	0	0.00772547	-0.022661	-32.4169	0.631211	0.656289	-0.813709
14100000	0	0.00796959	-0.0216489	-32.7394	0.64117	0.652367	-0.774395
14150000	0	0.00718846	-0.0206004	-33.2235	0.646671	0.64913	-0.759516
14200000	0	0.00676425	-0.0194398	-33.7298	0.655922	0.643649	-0.733907
14250000	0	0.0069739	-0.0186575	-34.015	0.660473	0.640662	-0.722847
14300000	0	0.00682176	-0.0184373	-34.1288	0.668675	0.637995	-0.684589
14350000	0	0.00640209	-0.0177413	-34.4887	0.672954	0.634696	-0.676753
14400000	0	0.00645489	-0.0172128	-34.7115	0.679423	0.628273	-0.67352
14450000	0	0.00574196	-0.0165706	-35.1208	0.685534	0.624039	-0.65814
14500000	0	0.00563501	-0.0157201	-35.5459	0.691121	0.618585	-0.653528
14550000	0	0.00606368	-0.0147688	-35.9365	0.696068	0.612538	-0.656467
14600000	0	0.00534502	-0.0150174	-35.9501	0.701512	0.609705	-0.635572
14650000	0	0.00478441	-0.0146581	-36.2388	0.709021	0.607699	-0.594788
14700000	0	0.00427625	-0.0145004	-36.4102	0.713024	0.602683	-0.59668
14750000	0	0.00438502	-0.0139695	-36.6882	0.717291	0.597524	-0.597124
14800000	0	0.00436981	-0.0132251	-37.122	0.724966	0.593225	-0.567566
14850000	0	0.00445213	-0.0129622	-37.2621	0.730085	0.587338	-0.565108
14900000	0	0.00349265	-0.0127271	-37.5901	0.732712	0.581119	-0.582072
14950000	0	0.004189	-0.0129324	-37.3331	0.73702	0.576715	-0.575954
15000000	0	0.00387849	-0.0121654	-37.8771	0.741991	0.571682	-0.568166
15050000	0	0.00399473	-0.0121787	-37.8442	0.747442	0.567963	-0.549006
15100000	0	0.00396021	-0.0122091	-37.8318	0.749256	0.559525	-0.582638
15150000	0	0.00315383	-0.0116676	-38.3541	0.756328	0.557923	-0.538866
15200000	0	0.00354398	-0.0110751	-38.6897	0.758725	0.551668	-0.555168
15250000	0	0.00343173	-0.0113805	-38.4988	0.760587	0.545366	-0.575372
15300000	0	0.00309783	-0.0108046	-38.9848	0.769162	0.542651	-0.525268
15350000	0	0.00304341	-0.0102687	-39.404	0.771425	0.537711	-0.534352
15400000	0	0.00258391	-0.0107762	-39.1079	0.775468	0.532907	-0.528898
15450000	0	0.00277735	-0.0105282	-39.2607	0.777889	0.526044	-0.546132
15500000	0	0.0024504	-0.0101393	-39.6333	0.784824	0.523142	-0.507924
15550000	0	0.00245189	-0.0101416	-39.6312	0.787368	0.520827	-0.500201
15600000	0	0.00228442	-0.00991753	-39.8474	0.790535	0.512801	-0.51631
15650000	0	0.00245768	-0.0098121	-39.9005	0.7941	0.505645	-0.52433
15700000	0	0.00288708	-0.00960817	-39.9718	0.798385	0.503352	-0.502287
15750000	0	0.00173158	-0.00961773	-40.2	0.800004	0.496209	-0.524532
15800000	0	0.00260787	-0.00939694	-40.218	0.805401	0.491388	-0.505453
15850000	0	0.00257823	-0.00922653	-40.3727	0.810047	0.485281	-0.497937
15900000	0	0.0023146	-0.00900991	-40.628	0.811158	0.480668	-0.510889
15950000	0	0.00210222	-0.00869909	-40.964	0.816205	0.477022	-0.487888
16000000	0	0.00196023	-0.00898452	-40.7281	0.81678	0.470736	-0.51234
16050000	0	0.00147549	-0.00900606	-40.7943	0.821798	0.465213	-0.497443
16100000	0	0.00211007	-0.00926106	-40.447	0.824152	0.460162	-0.501344
16150000	0	0.00173204	-0.0085364	-41.1993	0.829216	0.45796	-0.470495
16200000	0	0.00158163	-0.00892989	-40.8489	0.830095	0.45165	-0.491262
16250000	0	0.00132856	-0.00824373	-41.5662	0.834592	0.445695	-0.480861
16300000	0	0.00181614	-0.00833937	-41.3761	0.83631	0.440469	-0.489412
16350000	0	0.00132776	-0.00820891	-41.6021	0.840141	0.436907	-0.473411
16400000	0	0.00122758	-0.00787814	-41.9673	0.842495	0.429079	-0.487083
16450000	0	0.00143766	-0.00764689	-42.1794	0.844507	0.426526	-0.481207
16500000	0	0.00121381	-0.00821599	-41.613	0.847658	0.420215	-0.481261
16550000	0	0.00116384	-0.00774623	-42.1212	0.851329	0.413253	-0.479159
16600000	0	0.00162905	-0.0075437	-42.2504	0.855241	0.408599	-0.46535
16650000	0	0.00165134	-0.00767805	-42.0986	0.856473	0.40468	-0.470566
16700000	0	0.0010418	-0.00799001	-41.8758	0.858948	0.39863	-0.473544
16750000	0	0.000699317	-0.00781765	-42.1039	0.861542	0.39323	-0.472633
16800000	0	0.00124887	-0.00741296	-42.4786	0.865117	0.388336	-0.461277
16850000	0	0.00082522	-0.00746859	-42.4825	0.86781	0.382746	-0.459561
16900000	0	0.00145902	-0.00751191	-42.3242	0.870424	0.377727	-0.456052
16950000	0	0.00108427	-0.00740077	-42.5222	0.872729	0.373022	-0.453714
17000000	0	0.00114137	-0.00798173	-41.8701	0.876484	0.367055	-0.443349
17050000	0	0.00108248	-0.00761532	-42.2794	0.877984	0.363138	-0.444446
17100000	0	0.000440692	-0.00705213	-43.0167	0.879029	0.357296	-0.455875
17150000	0	0.000929924	-0.0065559	-43.5808	0.880684	0.350578	-0.464775
17200000	0	0.000598105	-0.00686508	-43.2343	0.884011	0.345927	-0.452073
17250000	0	0.00112087	-0.0071083	-42.858	0.885495	0.342517	-0.450733
17300000	0	0.00132066	-0.00712399	-42.7988	0.888575	0.335172	-0.44839
17350000	0	0.000980338	-0.00718682	-42.7892	0.888927	0.330035	-0.461851
17400000	0	0.000174341	-0.00683324	-43.3046	0.893391	0.324433	-0.441177
17450000	0	0.000431965	-0.0066749	-43.493	0.894917	0.319225	-0.444175
17500000	0	0.000455231	-0.00739788	-42.6014	0.897331	0.315664	-0.434251
17550000	0	0.000538085	-0.00693666	-43.1509	0.899836	0.307508	-0.437037
17600000	0	0.000375461	-0.00630747	-43.9875	0.900365	0.303749	-0.443506
17650000	0	0.000796203	-0.0072276	-42.7677	0.903034	0.299164	-0.43366
17700000	0	0.000470014	-0.00691102	-43.1891	0.903902	0.293847	-0.441271
17750000	0	0.000607023	-0.0063575	-43.8949	0.907981	0.287233	-0.424248
17800000	0	0.000609223	-0.00622244	-44.0794	0.908334	0.282713	-0.433526
17850000	0	1.85238e-05	-0.00662544	-43.5757	0.910091	0.274614	-0.43986
17900000	0	-3.18754e-05	-0.00608569	-44.3137	0.911483	0.269901	-0.44001
17950000	0	1.88433e-05	-0.00609528	-44.3001	0.913515	0.267422	-0.428602
18000000	0	0.000174743	-0.00640682	-43.8639	0.914247	0.262499	-0.434702
18050000	0	0.000112301	-0.00640841	-43.8637	0.918077	0.256136	-0.416892
18100000	0	8.54408e-05	-0.00632638	-43.9761	0.919	0.251357	-0.420381
18150000	0	0.000365793	-0.00609771	-44.2811	0.92314	0.244751	-0.399622
18200000	0	0.000193122	-0.00618279	-44.1721	0.920305	0.241079	-0.433126
18250000	0	0.000366219	-0.00640353	-43.8574	0.92384	0.234172	-0.417625
18300000	0	0.000421317	-0.00594278	-44.4984	0.926426	0.227489	-0.409505
18350000	0	1.64317e-05	-0.00625741	-44.0721	0.926415	0.223092	-0.419075
18400000	0	-5.94426e-05	-0.00608607	-44.3128	0.928076	0.217158	-0.416835
18450000	0	0.000424668	-0.00546408	-45.2235	0.928154	0.213653	-0.423365
18500000	0	-0.000139597	-0.00551467	-45.1668	0.930395	0.207504	-0.415828
18550000	0	-0.000383005	-0.00594117	-44.5045	0.931432	0.201645	-0.41806
18600000	0	-3.38348e-05	-0.0058436	-44.6662	0.932269	0.195698	-0.4219
18650000	0	-0.000262876	-0.00589927	-44.5754	0.934461	0.19271	-0.407895
18700000	0	-0.000112096	-0.00555076	-45.1112	0.93605	0.186783	-0.40445
18750000	0	0.00017647	-0.00538732	-45.3679	0.936712	0.178906	-0.412277
18800000	0	-0.000278488	-0.0058143	-44.7001	0.937226	0.176766	-0.411314
18850000	0	-0.000247415	-0.00546159	-45.2447	0.939846	0.169969	-0.399098
18900000	0	5.63831e-05	-0.00582821	-44.6889	0.941197	0.164861	-0.395147
18950000	0	-0.000231372	-0.00601218	-44.4129	0.940677	0.157848	-0.41059
19000000	0	-0.000106293	-0.00598458	-44.458	0.943481	0.155622	-0.388756
19050000	0	0.000146917	-0.00557968	-45.0648	0.944407	0.148283	-0.391048
19100000	0	-0.000335613	-0.00578548	-44.7386	0.944502	0.143068	-0.397419
19150000	0	-0.000696268	-0.00584155	-44.6082	0.943978	0.140017	-0.406251
19200000	0	-0.000318599	-0.00550945	-45.1633	0.947058	0.133616	-0.386875
19250000	0	-0.000603482	-0.00516057	-45.6871	0.946287	0.128892	-0.399711
19300000	0	-0.000248784	-0.00519378	-45.6804	0.947466	0.121726	-0.397629
19350000	0	-0.000184696	-0.00575077	-44.801	0.949088	0.116938	-0.388436
19400000	0	-0.000532409	-0.00560288	-44.9927	0.95154	0.11261	-0.37106
19450000	0	-0.000280982	-0.00530557	-45.4932	0.950274	0.106504	-0.388807
19500000	0	-0.000565174	-0.00549028	-45.1623	0.951785	0.0994422	-0.382076
19550000	0	-6.56132e-05	-0.00566491	-44.9356	0.952165	0.0954891	-0.382294
19600000	0	-0.000485154	-0.00532628	-45.4356	0.951402	0.0925829	-0.391787
19650000	0	-0.000472332	-0.00541064	-45.3021	0.954608	0.0861535	-0.368268
19700000	0	-0.000139512	-0.00520382	-45.6704	0.952582	0.0804353	-0.391093
19750000	0	-8.68375e-05	-0.00464637	-46.6562	0.954311	0.0745734	-0.379764
19800000	0	-0.000433169	-0.00519087	-45.6651	0.955897	0.0706886	-0.368094
19850000	0	-0.000808485	-0.00474492	-46.3511	0.95544	0.0633277	-0.376895
19900000	0	-0.000617861	-0.00450873	-46.8381	0.957085	0.0586882	-0.364686
19950000	0	-0.000703195	-0.00482703	-46.2352	0.955846	0.0547086	-0.37804
20000000	0	-0.000922413	-0.00532329	-45.3479	0.95738	0.0481982	-0.367315
