# Supplementary material for: Fully implanted battery-free high power platform for chronic spinal and muscular functional electrical stimulation
Source: Nat Commun. 2023 Nov 30;14:7887. doi: 10.1038/s41467-023-43669-2 (PMC10689769; doi:10.1038/s41467-023-43669-2)
Supplement: Supplementary file 4 — Source Data [file 41467_2023_43669_MOESM4_ESM.zip › Source Data/Fig SI 6a and SI 7ab/VNA/Resturns2_V4.xlsx]

## Sheet: Sheet1
---Measurement settings---
Measurement mode:	Transmission / Reflection
Date & time:	2022-01-24T13:59:21
Frequency settings
Start frequency:	10000000 Hz
Stop frequency:	20000000 Hz
Center frequency:	15000000 Hz
Span:	10000000 Hz
Sweep mode:	Linear
Number of points:	201
Hardware configuration
Serial number:	EK427C
Device type:	Bode 100
Receiver bandwidth:	1000 Hz
Output level:	0 dBm
Attenuator Receiver 1 (Transmission):	20 dB
Attenuator Receiver 2 (Transmission):	20 dB
Attenuator Receiver 1 (Reflection):	10 dB
Attenuator Receiver 2 (Reflection):	10 dB
Receiver 1:	Internal reference
Impedance Channel 1:	1 MΩ
Impedance Channel 2:	50 Ω
Nominal impedance Z0:	50 Ω
Calibration
Gain User-Range calibration:	Not Available
Gain Full-Range calibration:	Not Available
Impedance User-Range calibration:	Not Available
Impedance Full-Range calibration:	Not Available
------
Frequency (Hz)	Output level (dBm)	Trace 1: Gain: Real	Trace 1: Gain: Imaginary	Trace 1: Gain: Magnitude (dB)	Trace 2: Reflection: Real	Trace 2: Reflection: Imaginary	Trace 2: Reflection: Magnitude (dB)
10000000	0	-0.00344128	0.00447752	-44.9634	0.280143	0.903099	-0.4863
10050000	0	-0.00345402	0.00422186	-45.2645	0.287954	0.900301	-0.489251
10100000	0	-0.00333748	0.00426737	-45.324	0.29495	0.898707	-0.483375
10150000	0	-0.00379315	0.00445293	-44.6576	0.301933	0.895917	-0.487444
10200000	0	-0.0039201	0.00461943	-44.3526	0.307763	0.894776	-0.480106
10250000	0	-0.00363216	0.00437896	-44.8989	0.315837	0.890473	-0.492966
10300000	0	-0.0041841	0.00493241	-43.7846	0.321627	0.888396	-0.492989
10350000	0	-0.00395635	0.0053136	-43.5766	0.329014	0.886606	-0.485072
10400000	0	-0.00382388	0.00537995	-43.6085	0.33474	0.884431	-0.485315
10450000	0	-0.00420698	0.00567619	-43.0174	0.343693	0.882811	-0.46975
10500000	0	-0.00444557	0.00569195	-42.8265	0.349098	0.878305	-0.490082
10550000	0	-0.004258	0.00547877	-43.1743	0.355691	0.875477	-0.491606
10600000	0	-0.00390469	0.00627316	-42.6281	0.363248	0.874171	-0.476321
10650000	0	-0.00456109	0.0063029	-42.1803	0.369779	0.869376	-0.493669
10700000	0	-0.00439424	0.00584597	-42.7177	0.377092	0.867078	-0.486511
10750000	0	-0.00424229	0.00625392	-42.433	0.380753	0.864079	-0.498268
10800000	0	-0.00466625	0.00614365	-42.2535	0.38865	0.863146	-0.476584
10850000	0	-0.0046394	0.00703479	-41.4867	0.394715	0.858297	-0.494044
10900000	0	-0.00471869	0.00679328	-41.6485	0.402852	0.857744	-0.467169
10950000	0	-0.00477392	0.0071648	-41.3004	0.407214	0.853559	-0.484747
11000000	0	-0.00447038	0.00746244	-41.2106	0.414019	0.850825	-0.48024
11050000	0	-0.0046983	0.00729854	-41.2296	0.41934	0.847708	-0.484415
11100000	0	-0.00518104	0.00765594	-40.6825	0.425056	0.84193	-0.508451
11150000	0	-0.0052012	0.00812073	-40.3152	0.433691	0.83921	-0.494591
11200000	0	-0.00509975	0.00792032	-40.5189	0.43832	0.838588	-0.48005
11250000	0	-0.00513444	0.00862351	-39.9685	0.444551	0.832883	-0.499669
11300000	0	-0.00509789	0.0089903	-39.7137	0.450528	0.830894	-0.489732
11350000	0	-0.00537682	0.00928903	-39.3856	0.458209	0.827892	-0.480022
11400000	0	-0.00555416	0.00972587	-39.0156	0.463914	0.82457	-0.481131
11450000	0	-0.00553328	0.0096363	-39.0842	0.469013	0.822019	-0.47843
11500000	0	-0.00570219	0.0104033	-38.5157	0.477039	0.816483	-0.485602
11550000	0	-0.00568399	0.0101634	-38.6773	0.480879	0.813419	-0.491994
11600000	0	-0.00570329	0.0107632	-38.2864	0.486939	0.810028	-0.490246
11650000	0	-0.0060695	0.0112415	-37.8725	0.493893	0.807943	-0.47352
11700000	0	-0.00621894	0.0115514	-37.6419	0.499728	0.803112	-0.483142
11750000	0	-0.00621932	0.0118557	-37.4657	0.506879	0.800575	-0.467983
11800000	0	-0.00659357	0.0126516	-36.9136	0.51261	0.796504	-0.471172
11850000	0	-0.00687753	0.0125643	-36.879	0.517051	0.79185	-0.484834
11900000	0	-0.00696168	0.013223	-36.5109	0.522097	0.788527	-0.484873
11950000	0	-0.00692901	0.0139212	-36.1652	0.528682	0.784309	-0.483491
12000000	0	-0.00673603	0.0144108	-35.968	0.534057	0.780411	-0.485374
12050000	0	-0.00683916	0.015033	-35.6421	0.541332	0.77648	-0.477107
12100000	0	-0.00748817	0.015537	-35.2655	0.544683	0.773436	-0.48234
12150000	0	-0.00762155	0.0165941	-34.7697	0.551237	0.768154	-0.487003
12200000	0	-0.00738011	0.0171305	-34.5852	0.556361	0.765764	-0.477248
12250000	0	-0.00783481	0.0177407	-34.2468	0.563075	0.761759	-0.470475
12300000	0	-0.00814464	0.0185861	-33.8534	0.568624	0.757007	-0.475019
12350000	0	-0.00812948	0.0198262	-33.3803	0.572873	0.75352	-0.477036
12400000	0	-0.0083622	0.0209035	-32.9509	0.578671	0.748745	-0.479445
12450000	0	-0.00829565	0.02168	-32.6854	0.583884	0.743808	-0.485794
12500000	0	-0.00918074	0.0231592	-32.0717	0.590682	0.741307	-0.465099
12550000	0	-0.00936514	0.024181	-31.7235	0.594962	0.736401	-0.47563
12600000	0	-0.00985082	0.0259404	-31.1354	0.599252	0.731823	-0.483384
12650000	0	-0.00986482	0.0275993	-30.6599	0.603716	0.727476	-0.488105
12700000	0	-0.0101255	0.0295332	-30.1111	0.611211	0.722909	-0.476067
12750000	0	-0.0103606	0.0316079	-29.5609	0.617133	0.718003	-0.475075
12800000	0	-0.0110619	0.0339345	-28.9486	0.621167	0.714598	-0.474503
12850000	0	-0.0104197	0.0367394	-28.3614	0.628319	0.708905	-0.470471
12900000	0	-0.0113248	0.039942	-27.6356	0.633617	0.703335	-0.47619
12950000	0	-0.0115205	0.0434249	-26.9498	0.639228	0.698806	-0.472359
13000000	0	-0.0116541	0.0474624	-26.2188	0.642523	0.691378	-0.502004
13050000	0	-0.0112173	0.0526046	-25.3864	0.64843	0.686499	-0.497607
13100000	0	-0.0108046	0.0587487	-24.4756	0.652912	0.682208	-0.497799
13150000	0	-0.0102559	0.0665721	-23.4323	0.659357	0.675282	-0.502409
13200000	0	-0.00840248	0.0759107	-22.341	0.665401	0.669249	-0.502918
13250000	0	-0.00575685	0.0881613	-21.076	0.669808	0.660631	-0.530194
13300000	0	0.000670375	0.104266	-19.637	0.673526	0.651133	-0.566973
13350000	0	0.0122139	0.124575	-18.0499	0.679199	0.641749	-0.589092
13400000	0	0.0360932	0.150862	-16.1867	0.680694	0.63016	-0.652766
13450000	0	0.083955	0.177106	-14.155	0.676643	0.613935	-0.784372
13500000	0	0.168306	0.174324	-12.3125	0.662619	0.599392	-0.978152
13550000	0	0.249892	0.0944874	-11.4646	0.639572	0.606011	-1.0997
13600000	0	0.240989	-0.0185809	-12.3343	0.63486	0.62894	-0.976641
13650000	0	0.181192	-0.0742835	-14.1625	0.646138	0.642207	-0.809617
13700000	0	0.13014	-0.0874279	-16.0942	0.659891	0.645386	-0.695709
13750000	0	0.0959811	-0.0849823	-17.8425	0.672931	0.644129	-0.616109
13800000	0	0.0741684	-0.0778268	-19.3712	0.683085	0.64095	-0.567912
13850000	0	0.0585108	-0.071343	-20.699	0.690007	0.63821	-0.538315
13900000	0	0.047983	-0.064334	-21.9103	0.697162	0.631594	-0.530831
13950000	0	0.0405525	-0.0589658	-22.9061	0.703953	0.62584	-0.51966
14000000	0	0.0347779	-0.054049	-23.8397	0.710531	0.62091	-0.50423
14050000	0	0.0297422	-0.0501821	-24.6816	0.717394	0.617149	-0.479215
14100000	0	0.0268051	-0.0461993	-25.4472	0.721223	0.612011	-0.483131
14150000	0	0.0236886	-0.0435084	-26.101	0.725665	0.605207	-0.492144
14200000	0	0.0214909	-0.0409005	-26.7066	0.732332	0.600977	-0.469736
14250000	0	0.0194935	-0.037975	-27.3943	0.737092	0.595657	-0.466701
14300000	0	0.0172936	-0.0358918	-27.9934	0.73977	0.592258	-0.467094
14350000	0	0.0161744	-0.0342231	-28.4381	0.744547	0.585401	-0.47186
14400000	0	0.0149968	-0.0325756	-28.9073	0.749899	0.580466	-0.461004
14450000	0	0.0136107	-0.0310439	-29.3969	0.754396	0.576063	-0.452932
14500000	0	0.0127673	-0.0296176	-29.8288	0.756811	0.571311	-0.461629
14550000	0	0.0116321	-0.0284134	-30.2566	0.761766	0.56458	-0.462217
14600000	0	0.0111503	-0.0274854	-30.5563	0.765075	0.560211	-0.461547
14650000	0	0.0105922	-0.02616	-30.9879	0.768847	0.554266	-0.46561
14700000	0	0.00940858	-0.025526	-31.3071	0.771988	0.551141	-0.458919
14750000	0	0.00967257	-0.0243872	-31.6222	0.775965	0.546014	-0.456356
14800000	0	0.00892808	-0.023595	-31.9625	0.781135	0.539272	-0.45282
14850000	0	0.00809987	-0.0228389	-32.312	0.785565	0.535719	-0.437805
14900000	0	0.00768126	-0.0221493	-32.5996	0.788781	0.528386	-0.450979
14950000	0	0.0070931	-0.0215972	-32.8672	0.791465	0.524577	-0.449869
15000000	0	0.00668904	-0.0210237	-33.127	0.794454	0.519971	-0.450213
15050000	0	0.00643657	-0.0205261	-33.3465	0.797235	0.515642	-0.450486
15100000	0	0.00613337	-0.0200007	-33.5888	0.801445	0.510699	-0.44251
15150000	0	0.00589805	-0.019225	-33.932	0.806817	0.504043	-0.433449
15200000	0	0.00574935	-0.0188068	-34.1257	0.807461	0.498434	-0.455503
15250000	0	0.00544628	-0.0182285	-34.4136	0.812913	0.493838	-0.434937
15300000	0	0.00537753	-0.0179301	-34.5543	0.815701	0.488101	-0.440188
15350000	0	0.0051376	-0.017393	-34.8292	0.818061	0.483824	-0.441633
15400000	0	0.0050407	-0.0168014	-35.1188	0.820894	0.478411	-0.444351
15450000	0	0.00462361	-0.0167574	-35.1972	0.824478	0.473653	-0.437779
15500000	0	0.00443109	-0.0164787	-35.3583	0.827053	0.469293	-0.437103
15550000	0	0.00430613	-0.0159185	-35.6552	0.83051	0.462472	-0.440107
15600000	0	0.00419346	-0.015636	-35.8158	0.833796	0.456684	-0.439394
15650000	0	0.00379922	-0.0155049	-35.9374	0.835581	0.451999	-0.445528
15700000	0	0.00380229	-0.0154853	-35.9474	0.83995	0.446963	-0.432117
15750000	0	0.00346011	-0.0148959	-36.3104	0.843602	0.442662	-0.420987
15800000	0	0.00328346	-0.0147058	-36.4389	0.845104	0.437297	-0.431451
15850000	0	0.00319125	-0.0143198	-36.6707	0.848589	0.43249	-0.423208
15900000	0	0.00282539	-0.0141513	-36.8143	0.851339	0.426989	-0.423455
15950000	0	0.0028881	-0.0139268	-36.9401	0.853243	0.420113	-0.43583
16000000	0	0.00269278	-0.0138069	-37.0359	0.857564	0.415842	-0.417516
16050000	0	0.00263498	-0.0133146	-37.3466	0.860664	0.411148	-0.410614
16100000	0	0.00307184	-0.0132978	-37.2987	0.861571	0.406395	-0.421721
16150000	0	0.00271125	-0.0129564	-37.5642	0.8641	0.399532	-0.427309
16200000	0	0.00228181	-0.0129903	-37.5957	0.866635	0.393859	-0.427846
16250000	0	0.00223518	-0.0131501	-37.4977	0.869614	0.388265	-0.424028
16300000	0	0.00217745	-0.0123394	-38.041	0.872123	0.384387	-0.417461
16350000	0	0.00211754	-0.0124855	-37.9487	0.874723	0.379386	-0.41401
16400000	0	0.00175381	-0.012294	-38.1186	0.87678	0.373407	-0.418299
16450000	0	0.00174191	-0.0120288	-38.3054	0.8792	0.368409	-0.415709
16500000	0	0.0018596	-0.0120905	-38.2496	0.88238	0.362028	-0.411211
16550000	0	0.00178839	-0.0118835	-38.4038	0.883897	0.359068	-0.408615
16600000	0	0.00208583	-0.011632	-38.5495	0.885496	0.353927	-0.412602
16650000	0	0.00151828	-0.0113908	-38.7925	0.888215	0.347029	-0.412661
16700000	0	0.00114779	-0.0112011	-38.9694	0.88975	0.341537	-0.417694
16750000	0	0.00162024	-0.0110773	-39.0194	0.893457	0.33592	-0.404303
16800000	0	0.00116132	-0.0109789	-39.1405	0.89485	0.331084	-0.407806
16850000	0	0.00135527	-0.010947	-39.1481	0.896527	0.326947	-0.406458
16900000	0	0.0013564	-0.0108661	-39.2114	0.89943	0.320257	-0.402252
16950000	0	0.0015564	-0.0107377	-39.2915	0.899163	0.315168	-0.419976
17000000	0	0.00139923	-0.0103225	-39.6452	0.904672	0.308819	-0.391484
17050000	0	0.00102162	-0.0104716	-39.5586	0.905857	0.304041	-0.395213
17100000	0	0.00100122	-0.010404	-39.616	0.906734	0.298033	-0.404866
17150000	0	0.000909288	-0.0105626	-39.4925	0.910052	0.292295	-0.392289
17200000	0	0.00121826	-0.0102077	-39.76	0.910457	0.288458	-0.399382
17250000	0	0.000861611	-0.0100613	-39.9152	0.912696	0.28267	-0.395687
17300000	0	0.00085162	-0.0101574	-39.8339	0.915495	0.275829	-0.389528
17350000	0	0.00104011	-0.0100046	-39.9493	0.916219	0.273093	-0.390362
17400000	0	0.000805937	-0.00977124	-40.1716	0.917843	0.267686	-0.390105
17450000	0	0.000211878	-0.00972215	-40.2427	0.920236	0.261923	-0.383712
17500000	0	0.000697403	-0.00952756	-40.3972	0.921468	0.256462	-0.38638
17550000	0	0.000568415	-0.00937905	-40.5409	0.923781	0.251362	-0.378418
17600000	0	0.000493566	-0.00964261	-40.3047	0.923605	0.246158	-0.392246
17650000	0	0.000374707	-0.00974578	-40.2173	0.924819	0.239031	-0.398024
17700000	0	0.000467202	-0.00903336	-40.8714	0.926371	0.234823	-0.393844
17750000	0	0.000547575	-0.00912302	-40.7816	0.928791	0.229014	-0.385313
17800000	0	0.000424783	-0.00919503	-40.7197	0.928817	0.224687	-0.394414
17850000	0	0.000509234	-0.0092037	-40.7075	0.930441	0.218092	-0.393935
17900000	0	0.000616428	-0.00912351	-40.777	0.932274	0.214081	-0.385948
17950000	0	0.000440563	-0.00923872	-40.6779	0.934159	0.208693	-0.38007
18000000	0	0.000259077	-0.00854424	-41.3625	0.935854	0.201819	-0.378419
18050000	0	0.000456808	-0.00865426	-41.2433	0.936949	0.19617	-0.379355
18100000	0	0.000320436	-0.00873056	-41.1733	0.937959	0.190643	-0.380518
18150000	0	-0.000140041	-0.0086847	-41.2238	0.938469	0.186532	-0.383331
18200000	0	-9.55564e-05	-0.0085142	-41.3966	0.940348	0.182076	-0.374387
18250000	0	-2.36516e-05	-0.00872222	-41.1874	0.943008	0.175439	-0.361921
18300000	0	-0.00021209	-0.00814363	-41.7807	0.94333	0.170395	-0.367288
18350000	0	7.47409e-05	-0.00809911	-41.8309	0.9432	0.164908	-0.377152
18400000	0	-0.000331547	-0.00797195	-41.9612	0.946219	0.15822	-0.360402
18450000	0	-1.00723e-05	-0.00800819	-41.9293	0.946205	0.154143	-0.366543
18500000	0	-0.000301188	-0.00804331	-41.8852	0.946888	0.150081	-0.366276
18550000	0	-0.000152828	-0.00795184	-41.989	0.948745	0.143296	-0.359048
18600000	0	-7.82223e-05	-0.00806814	-41.8641	0.949774	0.137779	-0.357149
18650000	0	-0.000111265	-0.00804075	-41.8932	0.950309	0.132288	-0.359348
18700000	0	-9.3445e-05	-0.00803739	-41.8971	0.951384	0.128008	-0.354967
18750000	0	-0.000325257	-0.00795338	-41.9817	0.952757	0.121814	-0.349937
18800000	0	-0.000380294	-0.00774695	-42.2069	0.954119	0.116924	-0.343213
18850000	0	-0.000519799	-0.00781512	-42.1221	0.952287	0.108843	-0.368279
18900000	0	-0.000341917	-0.00770585	-42.255	0.954052	0.104224	-0.357039
18950000	0	0.000139472	-0.00756445	-42.423	0.953694	0.100734	-0.363637
19000000	0	-0.000529996	-0.00765874	-42.2961	0.9541	0.0955718	-0.364764
19050000	0	-0.00098177	-0.00763492	-42.2727	0.957034	0.0907914	-0.342544
19100000	0	-0.000681926	-0.00773637	-42.1956	0.955867	0.0845573	-0.358199
19150000	0	-8.6081e-05	-0.00737228	-42.6474	0.957323	0.0790574	-0.349309
19200000	0	-0.000501512	-0.00758083	-42.3867	0.957076	0.0737485	-0.35536
19250000	0	-0.000592775	-0.00742754	-42.5555	0.958044	0.0691043	-0.349758
19300000	0	-0.000874949	-0.00739419	-42.5618	0.959173	0.0641946	-0.342648
19350000	0	-0.000650973	-0.00732767	-42.6665	0.961047	0.0581631	-0.32923
19400000	0	-0.000486133	-0.00732569	-42.6839	0.960726	0.0513075	-0.335638
19450000	0	-0.000735533	-0.00704662	-42.9933	0.959022	0.0482915	-0.352433
19500000	0	-0.000483472	-0.00714688	-42.8978	0.9603	0.0435053	-0.342955
19550000	0	-0.000783241	-0.00717438	-42.8329	0.960829	0.0365116	-0.340808
19600000	0	-0.000777517	-0.00715295	-42.8593	0.9614	0.0294516	-0.337845
19650000	0	-0.000706923	-0.00725963	-42.7407	0.96294	0.026784	-0.324658
19700000	0	-0.00112165	-0.00685476	-43.1654	0.961035	0.0197321	-0.343388
19750000	0	-0.00111773	-0.00707283	-42.901	0.963498	0.0146445	-0.321977
19800000	0	-0.000989536	-0.0070853	-42.9089	0.962437	0.0116369	-0.331923
19850000	0	-0.000775976	-0.00684241	-43.2403	0.962639	0.00444349	-0.330642
19900000	0	-0.000608722	-0.00673171	-43.4021	0.962382	0.000313114	-0.333051
19950000	0	-0.000895513	-0.00650445	-43.6542	0.963622	-0.00464205	-0.321763
20000000	0	-0.00113319	-0.00654853	-43.549	0.96359	-0.00990905	-0.321695
