# Supplementary material for: Fully implanted battery-free high power platform for chronic spinal and muscular functional electrical stimulation
Source: Nat Commun. 2023 Nov 30;14:7887. doi: 10.1038/s41467-023-43669-2 (PMC10689769; doi:10.1038/s41467-023-43669-2)
Supplement: Supplementary file 4 — Source Data [file 41467_2023_43669_MOESM4_ESM.zip › Source Data/Fig SI 6b/SI 6b.xlsx]

## Sheet: Sheet1
Supplementary Figure 6b
	Resistance	Voltage_Pos	Voltage_Neg	Power_Pos (mW)	Power_Neg (mW)
	9870	23.41	22	55.5246	49.0375
	5000	20.54	19.5	84.3783	76.05
	3266	18.24	17.55	101.867	94.3057
	2000	15.14	14.8	114.61	109.52
	1000	10.2	10.15	104.04	103.023
	327	4.4	4.52	59.2049	62.4783
