# Supplementary material for: Fully implanted battery-free high power platform for chronic spinal and muscular functional electrical stimulation
Source: Nat Commun. 2023 Nov 30;14:7887. doi: 10.1038/s41467-023-43669-2 (PMC10689769; doi:10.1038/s41467-023-43669-2)
Supplement: Supplementary file 4 — Source Data [file 41467_2023_43669_MOESM4_ESM.zip › Source Data/Fig SI 7c/SI 7c.xlsx]

## Sheet: Sheet1
Supplementary Figure 7c
		Voltage 8cm (V)	18.58	17.56	17.4	17.61	17.58	18.42
			18.11	15.42	14.74	14.67	15.21	17.69
			18.86	17.95	17.03	17.07	17.52	18.33
		Voltage 4cm (V)	19.22	18.36	17.92	17.8	18.21	18.68
			18.48	16.22	15.59	15.42	15.92	18.28
			19.62	18.8	18.56	18.58	18.36	19.32
		Resistance (kohm)	2
		Power 8cm (mW)	172.608	154.177	151.38	155.056	154.528	169.648
			163.986	118.888	108.634	107.604	115.672	156.468
			177.85	161.101	145.01	145.692	153.475	167.994
		Power 4cm (mW)	184.704	168.545	160.563	158.42	165.802	174.471
			170.755	131.544	121.524	118.888	126.723	167.079
			192.472	176.72	172.237	172.608	168.545	186.631
