# Supplementary material for: Fully implanted battery-free high power platform for chronic spinal and muscular functional electrical stimulation
Source: Nat Commun. 2023 Nov 30;14:7887. doi: 10.1038/s41467-023-43669-2 (PMC10689769; doi:10.1038/s41467-023-43669-2)
Supplement: Supplementary file 4 — Source Data [file 41467_2023_43669_MOESM4_ESM.zip › Source Data/Fig SI 7d/7d.xlsx]

## Sheet: Sheet1
Supplementary Figure 7d
		Resistance (kohm)	Cage Power (W)	Voltage (V)	Power (mW)
		2	0	0	0
			1	12.8	81.92
			2	16.38	134.152
			2.5	17.81	158.598
			3	19.29	186.052
			3.5	20.54	210.946
			4	21.92	240.243
			4.5	23.32	271.911
			5	24.21	293.062
			5.5	25.14	316.01
			6	25.73	331.016
