# Supplementary material for: Fully implanted battery-free high power platform for chronic spinal and muscular functional electrical stimulation
Source: Nat Commun. 2023 Nov 30;14:7887. doi: 10.1038/s41467-023-43669-2 (PMC10689769; doi:10.1038/s41467-023-43669-2)
Supplement: Supplementary file 4 — Source Data [file 41467_2023_43669_MOESM4_ESM.zip › Source Data/Fig SI 7e/20_V1.DAT]

0.00000000000	-0.01600
0.00000100000	-0.01600
0.00000200000	-0.01560
0.00000300000	-0.01600
0.00000400000	-0.01560
0.00000500000	-0.01520
0.00000600000	-0.01500
0.00000700000	-0.01560
0.00000800000	-0.01520
0.00000900000	-0.01460
0.00001000000	-0.01520
0.00001100000	-0.01500
0.00001200000	-0.01580
0.00001300000	-0.01600
0.00001400000	-0.01540
0.00001500000	-0.01540
0.00001600000	-0.01600
0.00001700000	-0.01560
0.00001800000	-0.01540
0.00001900000	-0.01540
0.00002000000	-0.01560
0.00002100000	-0.01600
0.00002200000	-0.01620
0.00002300000	-0.01620
0.00002400000	-0.01500
0.00002500000	-0.01540
0.00002600000	-0.01580
0.00002700000	-0.01540
0.00002800000	-0.01660
0.00002900000	-0.01560
0.00003000000	-0.01520
0.00003100000	-0.01500
0.00003200000	-0.01560
0.00003300000	-0.01540
0.00003400000	-0.01500
0.00003500000	-0.01580
0.00003600000	-0.01520
0.00003700000	-0.01500
0.00003800000	-0.01480
0.00003900000	-0.01540
0.00004000000	-0.01520
0.00004100000	-0.01560
0.00004200000	-0.01520
0.00004300000	-0.01520
0.00004400000	-0.01460
0.00004500000	-0.01500
0.00004600000	-0.01500
0.00004700000	-0.01540
0.00004800000	-0.01500
0.00004900000	-0.01540
0.00005000000	-0.01540
0.00005100000	-0.01460
0.00005200000	-0.01520
0.00005300000	-0.01460
0.00005400000	-0.01540
0.00005500000	-0.01580
0.00005600000	-0.01560
0.00005700000	-0.01520
0.00005800000	-0.01580
0.00005900000	-0.01520
0.00006000000	-0.01520
0.00006100000	-0.01540
0.00006200000	-0.01580
0.00006300000	-0.01520
0.00006400000	-0.01540
0.00006500000	-0.01460
0.00006600000	-0.01480
0.00006700000	-0.01560
0.00006800000	-0.01600
0.00006900000	-0.01580
0.00007000000	-0.01580
0.00007100000	-0.01560
0.00007200000	-0.01500
0.00007300000	-0.01600
0.00007400000	-0.01560
0.00007500000	-0.01580
0.00007600000	-0.01480
0.00007700000	-0.01560
0.00007800000	-0.01540
0.00007900000	-0.01540
0.00008000000	-0.01580
0.00008100000	-0.01460
0.00008200000	-0.01540
0.00008300000	-0.01520
0.00008400000	-0.01560
0.00008500000	-0.01640
0.00008600000	-0.01560
0.00008700000	-0.01580
0.00008800000	-0.01560
0.00008900000	-0.01520
0.00009000000	-0.01600
0.00009100000	-0.01540
0.00009200000	-0.01520
0.00009300000	-0.01560
0.00009400000	-0.01520
0.00009500000	-0.01540
0.00009600000	-0.01480
0.00009700000	-0.01580
0.00009800000	-0.01460
0.00009900000	-0.01480
0.00010000000	-0.01540
0.00010100000	-0.01480
0.00010200000	-0.01480
0.00010300000	-0.01460
0.00010400000	-0.01460
0.00010500000	-0.01460
0.00010600000	-0.01420
0.00010700000	-0.01460
0.00010800000	-0.01440
0.00010900000	-0.01440
0.00011000000	-0.01400
0.00011100000	-0.01380
0.00011200000	-0.01460
0.00011300000	-0.01480
0.00011400000	-0.01440
0.00011500000	-0.01460
0.00011600000	-0.01500
0.00011700000	-0.01500
0.00011800000	-0.01420
0.00011900000	-0.01440
0.00012000000	-0.01460
0.00012100000	-0.01480
0.00012200000	-0.01480
0.00012300000	-0.01540
0.00012400000	-0.01500
0.00012500000	-0.01520
0.00012600000	-0.01480
0.00012700000	-0.01480
0.00012800000	-0.01460
0.00012900000	-0.01460
0.00013000000	-0.01480
0.00013100000	-0.01480
0.00013200000	-0.01520
0.00013300000	-0.01500
0.00013400000	-0.01500
0.00013500000	-0.01560
0.00013600000	-0.01500
0.00013700000	-0.01460
0.00013800000	-0.01520
0.00013900000	-0.01540
0.00014000000	-0.01520
0.00014100000	-0.01500
0.00014200000	-0.01460
0.00014300000	-0.01500
0.00014400000	-0.01500
0.00014500000	-0.01560
0.00014600000	-0.01540
0.00014700000	-0.01580
0.00014800000	-0.01500
0.00014900000	-0.01560
0.00015000000	-0.01500
0.00015100000	-0.01580
0.00015200000	-0.01580
0.00015300000	-0.01560
0.00015400000	-0.01520
0.00015500000	-0.01600
0.00015600000	-0.01560
0.00015700000	-0.01560
0.00015800000	-0.01560
0.00015900000	-0.01520
0.00016000000	-0.01520
0.00016100000	-0.01540
0.00016200000	-0.01560
0.00016300000	-0.01520
0.00016400000	-0.01560
0.00016500000	-0.01580
0.00016600000	-0.01560
0.00016700000	-0.01580
0.00016800000	-0.01520
0.00016900000	-0.01500
0.00017000000	-0.01540
0.00017100000	-0.01560
0.00017200000	-0.01500
0.00017300000	-0.01500
0.00017400000	-0.01580
0.00017500000	-0.01560
0.00017600000	-0.01540
0.00017700000	-0.01560
0.00017800000	-0.01520
0.00017900000	-0.01480
0.00018000000	-0.01520
0.00018100000	-0.01540
0.00018200000	-0.01520
0.00018300000	-0.01540
0.00018400000	-0.01520
0.00018500000	-0.01500
0.00018600000	-0.01440
0.00018700000	-0.01440
0.00018800000	-0.01520
0.00018900000	-0.01460
0.00019000000	-0.01520
0.00019100000	-0.01520
0.00019200000	-0.01540
0.00019300000	-0.01620
0.00019400000	-0.01520
0.00019500000	-0.01520
0.00019600000	-0.01540
0.00019700000	-0.01520
0.00019800000	-0.01560
0.00019900000	-0.01500
0.00020000000	-0.01560
0.00020100000	-0.01520
0.00020200000	-0.01520
0.00020300000	-0.01500
0.00020400000	-0.01540
0.00020500000	-0.01500
0.00020600000	-0.01520
0.00020700000	-0.01560
0.00020800000	-0.01580
0.00020900000	-0.01560
0.00021000000	-0.01520
0.00021100000	-0.01520
0.00021200000	-0.01580
0.00021300000	-0.01580
0.00021400000	-0.01540
0.00021500000	-0.01480
0.00021600000	-0.01500
0.00021700000	-0.01580
0.00021800000	-0.01580
0.00021900000	-0.01560
0.00022000000	-0.01600
0.00022100000	-0.01560
0.00022200000	-0.01520
0.00022300000	-0.01580
0.00022400000	-0.01560
0.00022500000	-0.01620
0.00022600000	-0.01620
0.00022700000	-0.01540
0.00022800000	-0.01540
0.00022900000	-0.01520
0.00023000000	-0.01480
0.00023100000	-0.01540
0.00023200000	-0.01500
0.00023300000	-0.01560
0.00023400000	-0.01560
0.00023500000	-0.01580
0.00023600000	-0.01560
0.00023700000	-0.01480
0.00023800000	-0.01540
0.00023900000	-0.01520
0.00024000000	-0.01520
0.00024100000	-0.01520
0.00024200000	-0.01600
0.00024300000	-0.01540
0.00024400000	-0.01560
0.00024500000	-0.01520
0.00024600000	-0.01540
0.00024700000	-0.01500
0.00024800000	-0.01500
0.00024900000	-0.01480
0.00025000000	-0.01480
0.00025100000	-0.01520
0.00025200000	-0.01540
0.00025300000	-0.01560
0.00025400000	-0.01480
0.00025500000	-0.01460
0.00025600000	-0.01500
0.00025700000	-0.01480
0.00025800000	-0.01500
0.00025900000	-0.01560
0.00026000000	-0.01560
0.00026100000	-0.01480
0.00026200000	-0.01520
0.00026300000	-0.01520
0.00026400000	-0.01520
0.00026500000	-0.01480
0.00026600000	-0.01520
0.00026700000	-0.01480
0.00026800000	-0.01520
0.00026900000	-0.01460
0.00027000000	-0.01440
0.00027100000	-0.01480
0.00027200000	-0.01460
0.00027300000	-0.01500
0.00027400000	-0.01560
0.00027500000	-0.01520
0.00027600000	-0.01460
0.00027700000	-0.01460
0.00027800000	-0.01440
0.00027900000	-0.01440
0.00028000000	-0.01460
0.00028100000	-0.01520
0.00028200000	-0.01480
0.00028300000	-0.01520
0.00028400000	-0.01560
0.00028500000	-0.01540
0.00028600000	-0.01480
0.00028700000	-0.01500
0.00028800000	-0.01500
0.00028900000	-0.01580
0.00029000000	-0.01500
0.00029100000	-0.01620
0.00029200000	-0.01480
0.00029300000	-0.01520
0.00029400000	-0.01520
0.00029500000	-0.01580
0.00029600000	-0.01520
0.00029700000	-0.01500
0.00029800000	-0.01580
0.00029900000	-0.01540
0.00030000000	-0.01580
0.00030100000	-0.01600
0.00030200000	-0.01520
0.00030300000	-0.01540
0.00030400000	-0.01480
0.00030500000	-0.01500
0.00030600000	-0.01540
0.00030700000	-0.01520
0.00030800000	-0.01440
0.00030900000	-0.01520
0.00031000000	-0.01480
0.00031100000	-0.01540
0.00031200000	-0.01560
0.00031300000	-0.01560
0.00031400000	-0.01520
0.00031500000	-0.01500
0.00031600000	-0.01500
0.00031700000	-0.01520
0.00031800000	-0.01520
0.00031900000	-0.01420
0.00032000000	-0.01460
0.00032100000	-0.01460
0.00032200000	-0.01480
0.00032300000	-0.01500
0.00032400000	-0.01460
0.00032500000	-0.01540
0.00032600000	-0.01480
0.00032700000	-0.01540
0.00032800000	-0.01540
0.00032900000	-0.01520
0.00033000000	-0.01440
0.00033100000	-0.01460
0.00033200000	-0.01440
0.00033300000	-0.01560
0.00033400000	-0.01540
0.00033500000	-0.01580
0.00033600000	-0.01500
0.00033700000	-0.01500
0.00033800000	-0.01580
0.00033900000	-0.01500
0.00034000000	-0.01500
0.00034100000	-0.01460
0.00034200000	-0.01480
0.00034300000	-0.01520
0.00034400000	-0.01480
0.00034500000	-0.01520
0.00034600000	-0.01560
0.00034700000	-0.01460
0.00034800000	-0.01480
0.00034900000	-0.01380
0.00035000000	-0.01460
0.00035100000	-0.01420
0.00035200000	-0.01500
0.00035300000	-0.01560
0.00035400000	-0.01560
0.00035500000	-0.01520
0.00035600000	-0.01480
0.00035700000	-0.01360
0.00035800000	-0.01520
0.00035900000	-0.01560
0.00036000000	-0.01520
0.00036100000	-0.01480
0.00036200000	-0.01460
0.00036300000	-0.01600
0.00036400000	-0.01540
0.00036500000	-0.01460
0.00036600000	-0.01540
0.00036700000	-0.01520
0.00036800000	-0.01540
0.00036900000	-0.01520
0.00037000000	-0.01520
0.00037100000	-0.01500
0.00037200000	-0.01560
0.00037300000	-0.01540
0.00037400000	-0.01560
0.00037500000	-0.01600
0.00037600000	-0.01500
0.00037700000	-0.01500
0.00037800000	-0.01560
0.00037900000	-0.01540
0.00038000000	-0.01540
0.00038100000	-0.01580
0.00038200000	-0.01540
0.00038300000	-0.01540
0.00038400000	-0.01520
0.00038500000	-0.01580
0.00038600000	-0.01500
0.00038700000	-0.01500
0.00038800000	-0.01500
0.00038900000	-0.01580
0.00039000000	-0.01480
0.00039100000	-0.01520
0.00039200000	-0.01480
0.00039300000	-0.01520
0.00039400000	-0.01520
0.00039500000	-0.01520
0.00039600000	-0.01520
0.00039700000	-0.01560
0.00039800000	-0.01560
0.00039900000	-0.01560
0.00040000000	-0.01520
0.00040100000	-0.01520
0.00040200000	-0.01580
0.00040300000	-0.01540
0.00040400000	-0.01520
0.00040500000	-0.01560
0.00040600000	-0.01600
0.00040700000	-0.01540
0.00040800000	-0.01540
0.00040900000	-0.01560
0.00041000000	-0.01540
0.00041100000	-0.01580
0.00041200000	-0.01500
0.00041300000	-0.01480
0.00041400000	-0.01460
0.00041500000	-0.01540
0.00041600000	-0.01500
0.00041700000	-0.01480
0.00041800000	-0.01540
0.00041900000	-0.01520
0.00042000000	-0.01560
0.00042100000	-0.01560
0.00042200000	-0.01480
0.00042300000	-0.01540
0.00042400000	-0.01560
0.00042500000	-0.01500
0.00042600000	-0.01560
0.00042700000	-0.01560
0.00042800000	-0.01520
0.00042900000	-0.01580
0.00043000000	-0.01560
0.00043100000	-0.01560
0.00043200000	-0.01580
0.00043300000	-0.01520
0.00043400000	-0.01560
0.00043500000	-0.01520
0.00043600000	-0.01560
0.00043700000	-0.01560
0.00043800000	-0.01580
0.00043900000	-0.01580
0.00044000000	-0.01520
0.00044100000	-0.01540
0.00044200000	-0.01540
0.00044300000	-0.01520
0.00044400000	-0.01620
0.00044500000	-0.01540
0.00044600000	-0.01540
0.00044700000	-0.01580
0.00044800000	-0.01600
0.00044900000	-0.01600
0.00045000000	-0.01600
0.00045100000	-0.01560
0.00045200000	-0.01600
0.00045300000	-0.01640
0.00045400000	-0.01600
0.00045500000	-0.01600
0.00045600000	-0.01620
0.00045700000	-0.01580
0.00045800000	-0.01620
0.00045900000	-0.01580
0.00046000000	-0.01560
0.00046100000	-0.01540
0.00046200000	-0.01540
0.00046300000	-0.01500
0.00046400000	-0.01560
0.00046500000	-0.01540
0.00046600000	-0.01580
0.00046700000	-0.01520
0.00046800000	-0.01520
0.00046900000	-0.01540
0.00047000000	-0.01560
0.00047100000	-0.01540
0.00047200000	-0.01520
0.00047300000	-0.01540
0.00047400000	-0.01520
0.00047500000	-0.01460
0.00047600000	-0.01500
0.00047700000	-0.01540
0.00047800000	-0.01560
0.00047900000	-0.01440
0.00048000000	-0.01520
0.00048100000	-0.01440
0.00048200000	-0.01500
0.00048300000	-0.01460
0.00048400000	-0.01480
0.00048500000	-0.01460
0.00048600000	-0.01420
0.00048700000	-0.01500
0.00048800000	-0.01460
0.00048900000	-0.01520
0.00049000000	-0.01520
0.00049100000	-0.01460
0.00049200000	-0.01500
0.00049300000	-0.01520
0.00049400000	-0.01480
0.00049500000	-0.01580
0.00049600000	-0.01520
0.00049700000	-0.01540
0.00049800000	-0.01560
0.00049900000	-0.01580
0.00050000000	-0.01540
0.00050100000	-0.01520
0.00050200000	-0.01520
0.00050300000	-0.01580
0.00050400000	-0.01480
0.00050500000	-0.01480
0.00050600000	-0.01480
0.00050700000	-0.01540
0.00050800000	-0.01540
0.00050900000	-0.01520
0.00051000000	-0.01580
0.00051100000	-0.01560
0.00051200000	-0.01600
0.00051300000	-0.01540
0.00051400000	-0.01640
0.00051500000	-0.01520
0.00051600000	-0.01640
0.00051700000	-0.01560
0.00051800000	-0.01580
0.00051900000	-0.01600
0.00052000000	-0.01580
0.00052100000	-0.01620
0.00052200000	-0.01580
0.00052300000	-0.01580
0.00052400000	-0.01620
0.00052500000	-0.01580
0.00052600000	-0.01600
0.00052700000	-0.01580
0.00052800000	-0.01620
0.00052900000	-0.01700
0.00053000000	-0.01600
0.00053100000	-0.01520
0.00053200000	-0.01620
0.00053300000	-0.01640
0.00053400000	-0.01600
0.00053500000	-0.01600
0.00053600000	-0.01520
0.00053700000	-0.01520
0.00053800000	-0.01620
0.00053900000	-0.01540
0.00054000000	-0.01560
0.00054100000	-0.01500
0.00054200000	-0.01540
0.00054300000	-0.01520
0.00054400000	-0.01560
0.00054500000	-0.01540
0.00054600000	-0.01560
0.00054700000	-0.01540
0.00054800000	-0.01560
0.00054900000	-0.01560
0.00055000000	-0.01580
0.00055100000	-0.01500
0.00055200000	-0.01560
0.00055300000	-0.01500
0.00055400000	-0.01480
0.00055500000	-0.01600
0.00055600000	-0.01580
0.00055700000	-0.01540
0.00055800000	-0.01560
0.00055900000	-0.01480
0.00056000000	-0.01560
0.00056100000	-0.01540
0.00056200000	-0.01540
0.00056300000	-0.01600
0.00056400000	-0.01540
0.00056500000	-0.01540
0.00056600000	-0.01560
0.00056700000	-0.01420
0.00056800000	-0.01540
0.00056900000	-0.01560
0.00057000000	-0.01540
0.00057100000	-0.01640
0.00057200000	-0.01600
0.00057300000	-0.01520
0.00057400000	-0.01580
0.00057500000	-0.01560
0.00057600000	-0.01520
0.00057700000	-0.01500
0.00057800000	-0.01480
0.00057900000	-0.01520
0.00058000000	-0.01600
0.00058100000	-0.01640
0.00058200000	-0.01560
0.00058300000	-0.01600
0.00058400000	-0.01580
0.00058500000	-0.01540
0.00058600000	-0.01620
0.00058700000	-0.01640
0.00058800000	-0.01600
0.00058900000	-0.01600
0.00059000000	-0.01580
0.00059100000	-0.01620
0.00059200000	-0.01660
0.00059300000	-0.01620
0.00059400000	-0.01620
0.00059500000	-0.01560
0.00059600000	-0.01600
0.00059700000	-0.01620
0.00059800000	-0.01620
0.00059900000	-0.01560
0.00060000000	-0.01600
0.00060100000	-0.01640
0.00060200000	-0.01640
0.00060300000	-0.01640
0.00060400000	-0.01520
0.00060500000	-0.01580
0.00060600000	-0.01600
0.00060700000	-0.01600
0.00060800000	-0.01520
0.00060900000	-0.01560
0.00061000000	-0.01540
0.00061100000	-0.01560
0.00061200000	-0.01520
0.00061300000	-0.01560
0.00061400000	-0.01540
0.00061500000	-0.01580
0.00061600000	-0.01560
0.00061700000	-0.01540
0.00061800000	-0.01520
0.00061900000	-0.01520
0.00062000000	-0.01500
0.00062100000	-0.01640
0.00062200000	-0.01600
0.00062300000	-0.01560
0.00062400000	-0.01600
0.00062500000	-0.01480
0.00062600000	-0.01580
0.00062700000	-0.01600
0.00062800000	-0.01520
0.00062900000	-0.01460
0.00063000000	-0.01500
0.00063100000	-0.01520
0.00063200000	-0.01580
0.00063300000	-0.01560
0.00063400000	-0.01560
0.00063500000	-0.01520
0.00063600000	-0.01580
0.00063700000	-0.01600
0.00063800000	-0.01560
0.00063900000	-0.01620
0.00064000000	-0.01600
0.00064100000	-0.01580
0.00064200000	-0.01560
0.00064300000	-0.01580
0.00064400000	-0.01500
0.00064500000	-0.01580
0.00064600000	-0.01520
0.00064700000	-0.01480
0.00064800000	-0.01580
0.00064900000	-0.01560
0.00065000000	-0.01560
0.00065100000	-0.01560
0.00065200000	-0.01500
0.00065300000	-0.01520
0.00065400000	-0.01480
0.00065500000	-0.01540
0.00065600000	-0.01560
0.00065700000	-0.01640
0.00065800000	-0.01500
0.00065900000	-0.01580
0.00066000000	-0.01540
0.00066100000	-0.01560
0.00066200000	-0.01520
0.00066300000	-0.01580
0.00066400000	-0.01540
0.00066500000	-0.01500
0.00066600000	-0.01500
0.00066700000	-0.01580
0.00066800000	-0.01540
0.00066900000	-0.01540
0.00067000000	-0.01540
0.00067100000	-0.01600
0.00067200000	-0.01600
0.00067300000	-0.01580
0.00067400000	-0.01620
0.00067500000	-0.01560
0.00067600000	-0.01600
0.00067700000	-0.01580
0.00067800000	-0.01560
0.00067900000	-0.01460
0.00068000000	-0.01560
0.00068100000	-0.01620
0.00068200000	-0.01620
0.00068300000	-0.01520
0.00068400000	-0.01580
0.00068500000	-0.01520
0.00068600000	-0.01560
0.00068700000	-0.01540
0.00068800000	-0.01520
0.00068900000	-0.01540
0.00069000000	-0.01580
0.00069100000	-0.01560
0.00069200000	-0.01540
0.00069300000	-0.01600
0.00069400000	-0.01540
0.00069500000	-0.01480
0.00069600000	-0.01480
0.00069700000	-0.01560
0.00069800000	-0.01540
0.00069900000	-0.01460
0.00070000000	-0.01560
0.00070100000	-0.01600
0.00070200000	-0.01620
0.00070300000	-0.01540
0.00070400000	-0.01520
0.00070500000	-0.01540
0.00070600000	-0.01540
0.00070700000	-0.01540
0.00070800000	-0.01560
0.00070900000	-0.01520
0.00071000000	-0.01540
0.00071100000	-0.01520
0.00071200000	-0.01520
0.00071300000	-0.01580
0.00071400000	-0.01580
0.00071500000	-0.01540
0.00071600000	-0.01560
0.00071700000	-0.01580
0.00071800000	-0.01520
0.00071900000	-0.01480
0.00072000000	-0.01540
0.00072100000	-0.01540
0.00072200000	-0.01500
0.00072300000	-0.01520
0.00072400000	-0.01500
0.00072500000	-0.01540
0.00072600000	-0.01580
0.00072700000	-0.01520
0.00072800000	-0.01560
0.00072900000	-0.01600
0.00073000000	-0.01480
0.00073100000	-0.01560
0.00073200000	-0.01580
0.00073300000	-0.01580
0.00073400000	-0.01600
0.00073500000	-0.01500
0.00073600000	-0.01540
0.00073700000	-0.01620
0.00073800000	-0.01600
0.00073900000	-0.01620
0.00074000000	-0.01600
0.00074100000	-0.01540
0.00074200000	-0.01560
0.00074300000	-0.01500
0.00074400000	-0.01580
0.00074500000	-0.01620
0.00074600000	-0.01580
0.00074700000	-0.01540
0.00074800000	-0.01500
0.00074900000	-0.01520
0.00075000000	-0.01540
0.00075100000	-0.01560
0.00075200000	-0.01520
0.00075300000	-0.01520
0.00075400000	-0.01560
0.00075500000	-0.01580
0.00075600000	-0.01480
0.00075700000	-0.01520
0.00075800000	-0.01500
0.00075900000	-0.01580
0.00076000000	-0.01600
0.00076100000	-0.01560
0.00076200000	-0.01520
0.00076300000	-0.01440
0.00076400000	-0.01520
0.00076500000	-0.01480
0.00076600000	-0.01540
0.00076700000	-0.01560
0.00076800000	-0.01580
0.00076900000	-0.01500
0.00077000000	-0.01540
0.00077100000	-0.01560
0.00077200000	-0.01520
0.00077300000	-0.01500
0.00077400000	-0.01480
0.00077500000	-0.01520
0.00077600000	-0.01420
0.00077700000	-0.01460
0.00077800000	-0.01460
0.00077900000	-0.01440
0.00078000000	-0.01520
0.00078100000	-0.01540
0.00078200000	-0.01520
0.00078300000	-0.01600
0.00078400000	-0.01500
0.00078500000	-0.01520
0.00078600000	-0.01500
0.00078700000	-0.01500
0.00078800000	-0.01480
0.00078900000	-0.01560
0.00079000000	-0.01560
0.00079100000	-0.01540
0.00079200000	-0.01520
0.00079300000	-0.01580
0.00079400000	-0.01620
0.00079500000	-0.01540
0.00079600000	-0.01520
0.00079700000	-0.01520
0.00079800000	-0.01500
0.00079900000	-0.01560
0.00080000000	-0.01600
0.00080100000	-0.01600
0.00080200000	-0.01600
0.00080300000	-0.01620
0.00080400000	-0.01560
0.00080500000	-0.01580
0.00080600000	-0.01580
0.00080700000	-0.01580
0.00080800000	-0.01520
0.00080900000	-0.01520
0.00081000000	-0.01520
0.00081100000	-0.01560
0.00081200000	-0.01500
0.00081300000	-0.01540
0.00081400000	-0.01600
0.00081500000	-0.01500
0.00081600000	-0.01660
0.00081700000	-0.01660
0.00081800000	-0.01580
0.00081900000	-0.01600
0.00082000000	-0.01560
0.00082100000	-0.01540
0.00082200000	-0.01540
0.00082300000	-0.01540
0.00082400000	-0.01560
0.00082500000	-0.01580
0.00082600000	-0.01560
0.00082700000	-0.01540
0.00082800000	-0.01560
0.00082900000	-0.01580
0.00083000000	-0.01540
0.00083100000	-0.01560
0.00083200000	-0.01500
0.00083300000	-0.01540
0.00083400000	-0.01620
0.00083500000	-0.01580
0.00083600000	-0.01560
0.00083700000	-0.01540
0.00083800000	-0.01540
0.00083900000	-0.01480
0.00084000000	-0.01580
0.00084100000	-0.01520
0.00084200000	-0.01520
0.00084300000	-0.01560
0.00084400000	-0.01580
0.00084500000	-0.01540
0.00084600000	-0.01640
0.00084700000	-0.01580
0.00084800000	-0.01520
0.00084900000	-0.01500
0.00085000000	-0.01520
0.00085100000	-0.01580
0.00085200000	-0.01500
0.00085300000	-0.01600
0.00085400000	-0.01540
0.00085500000	-0.01560
0.00085600000	-0.01580
0.00085700000	-0.01600
0.00085800000	-0.01580
0.00085900000	-0.01580
0.00086000000	-0.01580
0.00086100000	-0.01560
0.00086200000	-0.01620
0.00086300000	-0.01580
0.00086400000	-0.01560
0.00086500000	-0.01600
0.00086600000	-0.01540
0.00086700000	-0.01540
0.00086800000	-0.01500
0.00086900000	-0.01580
0.00087000000	-0.01580
0.00087100000	-0.01540
0.00087200000	-0.01560
0.00087300000	-0.01580
0.00087400000	-0.01560
0.00087500000	-0.01560
0.00087600000	-0.01560
0.00087700000	-0.01520
0.00087800000	-0.01520
0.00087900000	-0.01500
0.00088000000	-0.01540
0.00088100000	-0.01620
0.00088200000	-0.01580
0.00088300000	-0.01560
0.00088400000	-0.01580
0.00088500000	-0.01500
0.00088600000	-0.01560
0.00088700000	-0.01580
0.00088800000	-0.01600
0.00088900000	-0.01580
0.00089000000	-0.01500
0.00089100000	-0.01620
0.00089200000	-0.01560
0.00089300000	-0.01540
0.00089400000	-0.01540
0.00089500000	-0.01600
0.00089600000	-0.01480
0.00089700000	-0.01480
0.00089800000	-0.01540
0.00089900000	-0.01520
0.00090000000	-0.01500
0.00090100000	-0.01580
0.00090200000	-0.01540
0.00090300000	-0.01560
0.00090400000	-0.01500
0.00090500000	-0.01480
0.00090600000	-0.01540
0.00090700000	-0.01560
0.00090800000	-0.01560
0.00090900000	-0.01540
0.00091000000	-0.01600
0.00091100000	-0.01520
0.00091200000	-0.01620
0.00091300000	-0.01580
0.00091400000	-0.01560
0.00091500000	-0.01500
0.00091600000	-0.01560
0.00091700000	-0.01640
0.00091800000	-0.01540
0.00091900000	-0.01520
0.00092000000	-0.01560
0.00092100000	-0.01600
0.00092200000	-0.01520
0.00092300000	-0.01540
0.00092400000	-0.01540
0.00092500000	-0.01540
0.00092600000	-0.01540
0.00092700000	-0.01500
0.00092800000	-0.01580
0.00092900000	-0.01560
0.00093000000	-0.01520
0.00093100000	-0.01580
0.00093200000	-0.01640
0.00093300000	-0.01540
0.00093400000	-0.01540
0.00093500000	-0.01480
0.00093600000	-0.01600
0.00093700000	-0.01560
0.00093800000	-0.01500
0.00093900000	-0.01560
0.00094000000	-0.01520
0.00094100000	-0.01580
0.00094200000	-0.01620
0.00094300000	-0.01520
0.00094400000	-0.01540
0.00094500000	-0.01520
0.00094600000	-0.01540
0.00094700000	-0.01540
0.00094800000	-0.01580
0.00094900000	-0.01580
0.00095000000	-0.01580
0.00095100000	-0.01520
0.00095200000	-0.01500
0.00095300000	-0.01480
0.00095400000	-0.01480
0.00095500000	-0.01540
0.00095600000	-0.01540
0.00095700000	-0.01500
0.00095800000	-0.01540
0.00095900000	-0.01540
0.00096000000	-0.01520
0.00096100000	-0.01600
0.00096200000	-0.01540
0.00096300000	-0.01500
0.00096400000	-0.01540
0.00096500000	-0.01560
0.00096600000	-0.01640
0.00096700000	-0.01540
0.00096800000	-0.01520
0.00096900000	-0.01560
0.00097000000	-0.01540
0.00097100000	-0.01640
0.00097200000	-0.01480
0.00097300000	-0.01500
0.00097400000	-0.01500
0.00097500000	-0.01600
0.00097600000	-0.01520
0.00097700000	-0.01520
0.00097800000	-0.01560
0.00097900000	-0.01580
0.00098000000	-0.01580
0.00098100000	-0.01580
0.00098200000	-0.01500
0.00098300000	-0.01580
0.00098400000	-0.01540
0.00098500000	-0.01540
0.00098600000	-0.01600
0.00098700000	-0.01540
0.00098800000	-0.01580
0.00098900000	-0.01540
0.00099000000	-0.01580
0.00099100000	-0.01540
0.00099200000	-0.01540
0.00099300000	-0.01520
0.00099400000	-0.01520
0.00099500000	-0.01520
0.00099600000	-0.01460
0.00099700000	-0.01520
0.00099800000	-0.01600
0.00099900000	-0.01500
0.00100000000	-0.01560
0.00100100000	-0.01560
0.00100200000	-0.01460
0.00100300000	-0.01520
0.00100400000	-0.01540
0.00100500000	-0.01640
0.00100600000	-0.01560
0.00100700000	-0.01500
0.00100800000	-0.01460
0.00100900000	-0.01560
0.00101000000	-0.01500
0.00101100000	-0.01520
0.00101200000	-0.01520
0.00101300000	-0.01520
0.00101400000	-0.01520
0.00101500000	-0.01520
0.00101600000	-0.01500
0.00101700000	-0.01520
0.00101800000	-0.01540
0.00101900000	-0.01580
0.00102000000	-0.01540
0.00102100000	-0.01480
0.00102200000	-0.01480
0.00102300000	-0.01520
0.00102400000	-0.01500
0.00102500000	-0.01420
0.00102600000	-0.01480
0.00102700000	-0.01440
0.00102800000	-0.01400
0.00102900000	-0.01400
0.00103000000	-0.01540
0.00103100000	-0.01540
0.00103200000	-0.01520
0.00103300000	-0.01500
0.00103400000	-0.01500
0.00103500000	-0.01460
0.00103600000	-0.01560
0.00103700000	-0.01480
0.00103800000	-0.01540
0.00103900000	-0.01440
0.00104000000	-0.01500
0.00104100000	-0.01400
0.00104200000	-0.01500
0.00104300000	-0.01560
0.00104400000	-0.01520
0.00104500000	-0.01500
0.00104600000	-0.01500
0.00104700000	-0.01500
0.00104800000	-0.01500
0.00104900000	-0.01480
0.00105000000	-0.01600
0.00105100000	-0.01480
0.00105200000	-0.01480
0.00105300000	-0.01520
0.00105400000	-0.01540
0.00105500000	-0.01500
0.00105600000	-0.01560
0.00105700000	-0.01600
0.00105800000	-0.01500
0.00105900000	-0.01500
0.00106000000	-0.01460
0.00106100000	-0.01500
0.00106200000	-0.01520
0.00106300000	-0.01480
0.00106400000	-0.01520
0.00106500000	-0.01520
0.00106600000	-0.01560
0.00106700000	-0.01540
0.00106800000	-0.01460
0.00106900000	-0.01480
0.00107000000	-0.01480
0.00107100000	-0.01560
0.00107200000	-0.01460
0.00107300000	-0.01520
0.00107400000	-0.01500
0.00107500000	-0.01600
0.00107600000	-0.01580
0.00107700000	-0.01620
0.00107800000	-0.01500
0.00107900000	-0.01580
0.00108000000	-0.01500
0.00108100000	-0.01520
0.00108200000	-0.01580
0.00108300000	-0.01580
0.00108400000	-0.01540
0.00108500000	-0.01540
0.00108600000	-0.01560
0.00108700000	-0.01600
0.00108800000	-0.01540
0.00108900000	-0.01580
0.00109000000	-0.01540
0.00109100000	-0.01540
0.00109200000	-0.01500
0.00109300000	-0.01560
0.00109400000	-0.01520
0.00109500000	-0.01500
0.00109600000	-0.01560
0.00109700000	-0.01540
0.00109800000	-0.01460
0.00109900000	-0.01500
0.00110000000	-0.01460
0.00110100000	-0.01480
0.00110200000	-0.01480
0.00110300000	-0.01500
0.00110400000	-0.01560
0.00110500000	-0.01440
0.00110600000	-0.01520
0.00110700000	-0.01500
0.00110800000	-0.01500
0.00110900000	-0.01600
0.00111000000	-0.01520
0.00111100000	-0.01560
0.00111200000	-0.01580
0.00111300000	-0.01420
0.00111400000	-0.01520
0.00111500000	-0.01520
0.00111600000	-0.01500
0.00111700000	-0.01540
0.00111800000	-0.01580
0.00111900000	-0.01480
0.00112000000	-0.01580
0.00112100000	-0.01440
0.00112200000	-0.01480
0.00112300000	-0.01540
0.00112400000	-0.01560
0.00112500000	-0.01500
0.00112600000	-0.01520
0.00112700000	-0.01480
0.00112800000	-0.01520
0.00112900000	-0.01540
0.00113000000	-0.01580
0.00113100000	-0.01520
0.00113200000	-0.01500
0.00113300000	-0.01560
0.00113400000	-0.01560
0.00113500000	-0.01560
0.00113600000	-0.01560
0.00113700000	-0.01520
0.00113800000	-0.01520
0.00113900000	-0.01520
0.00114000000	-0.01480
0.00114100000	-0.01540
0.00114200000	-0.01580
0.00114300000	-0.01580
0.00114400000	-0.01520
0.00114500000	-0.01520
0.00114600000	-0.01540
0.00114700000	-0.01560
0.00114800000	-0.01540
0.00114900000	-0.01600
0.00115000000	-0.01540
0.00115100000	-0.01540
0.00115200000	-0.01500
0.00115300000	-0.01480
0.00115400000	-0.01440
0.00115500000	-0.01420
0.00115600000	-0.01500
0.00115700000	-0.01460
0.00115800000	-0.01540
0.00115900000	-0.01520
0.00116000000	-0.01500
0.00116100000	-0.01500
0.00116200000	-0.01440
0.00116300000	-0.01480
0.00116400000	-0.01500
0.00116500000	-0.01500
0.00116600000	-0.01560
0.00116700000	-0.01540
0.00116800000	-0.01540
0.00116900000	-0.01580
0.00117000000	-0.01520
0.00117100000	-0.01560
0.00117200000	-0.01580
0.00117300000	-0.01540
0.00117400000	-0.01540
0.00117500000	-0.01560
0.00117600000	-0.01500
0.00117700000	-0.01560
0.00117800000	-0.01480
0.00117900000	-0.01460
0.00118000000	-0.01560
0.00118100000	-0.01540
0.00118200000	-0.01460
0.00118300000	-0.01500
0.00118400000	-0.01540
0.00118500000	-0.01560
0.00118600000	-0.01500
0.00118700000	-0.01540
0.00118800000	-0.01520
0.00118900000	-0.01540
0.00119000000	-0.01540
0.00119100000	-0.01520
0.00119200000	-0.01480
0.00119300000	-0.01560
0.00119400000	-0.01600
0.00119500000	-0.01600
0.00119600000	-0.01520
0.00119700000	-0.01540
0.00119800000	-0.01500
0.00119900000	-0.01500
0.00120000000	-0.01500
0.00120100000	-0.01520
0.00120200000	-0.01560
0.00120300000	-0.01540
0.00120400000	-0.01600
0.00120500000	-0.01560
0.00120600000	-0.01620
0.00120700000	-0.01600
0.00120800000	-0.01580
0.00120900000	-0.01520
0.00121000000	-0.01560
0.00121100000	-0.01480
0.00121200000	-0.01480
0.00121300000	-0.01520
0.00121400000	-0.01560
0.00121500000	-0.01460
0.00121600000	-0.01540
0.00121700000	-0.01560
0.00121800000	-0.01600
0.00121900000	-0.01540
0.00122000000	-0.01600
0.00122100000	-0.01560
0.00122200000	-0.01540
0.00122300000	-0.01520
0.00122400000	-0.01540
0.00122500000	-0.01520
0.00122600000	-0.01480
0.00122700000	-0.01520
0.00122800000	-0.01520
0.00122900000	-0.01520
0.00123000000	-0.01500
0.00123100000	-0.01580
0.00123200000	-0.01500
0.00123300000	-0.01520
0.00123400000	-0.01560
0.00123500000	-0.01500
0.00123600000	-0.01480
0.00123700000	-0.01460
0.00123800000	-0.01500
0.00123900000	-0.01520
0.00124000000	-0.01460
0.00124100000	-0.01560
0.00124200000	-0.01520
0.00124300000	-0.01520
0.00124400000	-0.01640
0.00124500000	-0.01600
0.00124600000	-0.01580
0.00124700000	-0.01600
0.00124800000	-0.01620
0.00124900000	-0.01620
0.00125000000	-0.01620
0.00125100000	-0.01620
0.00125200000	-0.01640
0.00125300000	-0.01580
0.00125400000	-0.01580
0.00125500000	-0.01600
0.00125600000	-0.01600
0.00125700000	-0.01440
0.00125800000	-0.01620
0.00125900000	-0.01580
0.00126000000	-0.01540
0.00126100000	-0.01520
0.00126200000	-0.01580
0.00126300000	-0.01540
0.00126400000	-0.01540
0.00126500000	-0.01460
0.00126600000	-0.01520
0.00126700000	-0.01540
0.00126800000	-0.01480
0.00126900000	-0.01500
0.00127000000	-0.01500
0.00127100000	-0.01540
0.00127200000	-0.01600
0.00127300000	-0.01540
0.00127400000	-0.01540
0.00127500000	-0.01560
0.00127600000	-0.01520
0.00127700000	-0.01560
0.00127800000	-0.01600
0.00127900000	-0.01540
0.00128000000	-0.01440
0.00128100000	-0.01520
0.00128200000	-0.01540
0.00128300000	-0.01520
0.00128400000	-0.01540
0.00128500000	-0.01560
0.00128600000	-0.01540
0.00128700000	-0.01580
0.00128800000	-0.01560
0.00128900000	-0.01580
0.00129000000	-0.01580
0.00129100000	-0.01600
0.00129200000	-0.01540
0.00129300000	-0.01560
0.00129400000	-0.01560
0.00129500000	-0.01540
0.00129600000	-0.01500
0.00129700000	-0.01580
0.00129800000	-0.01560
0.00129900000	-0.01520
0.00130000000	-0.01560
0.00130100000	-0.01660
0.00130200000	-0.01600
0.00130300000	-0.01620
0.00130400000	-0.01520
0.00130500000	-0.01540
0.00130600000	-0.01540
0.00130700000	-0.01540
0.00130800000	-0.01500
0.00130900000	-0.01620
0.00131000000	-0.01480
0.00131100000	-0.01600
0.00131200000	-0.01640
0.00131300000	-0.01560
0.00131400000	-0.01520
0.00131500000	-0.01520
0.00131600000	-0.01580
0.00131700000	-0.01480
0.00131800000	-0.01540
0.00131900000	-0.01500
0.00132000000	-0.01560
0.00132100000	-0.01480
0.00132200000	-0.01560
0.00132300000	-0.01540
0.00132400000	-0.01600
0.00132500000	-0.01580
0.00132600000	-0.01540
0.00132700000	-0.01520
0.00132800000	-0.01500
0.00132900000	-0.01600
0.00133000000	-0.01540
0.00133100000	-0.01520
0.00133200000	-0.01600
0.00133300000	-0.01520
0.00133400000	-0.01520
0.00133500000	-0.01540
0.00133600000	-0.01600
0.00133700000	-0.01520
0.00133800000	-0.01560
0.00133900000	-0.01580
0.00134000000	-0.01560
0.00134100000	-0.01580
0.00134200000	-0.01540
0.00134300000	-0.01500
0.00134400000	-0.01540
0.00134500000	-0.01520
0.00134600000	-0.01600
0.00134700000	-0.01580
0.00134800000	-0.01520
0.00134900000	-0.01460
0.00135000000	-0.01560
0.00135100000	-0.01580
0.00135200000	-0.01480
0.00135300000	-0.01540
0.00135400000	-0.01540
0.00135500000	-0.01500
0.00135600000	-0.01520
0.00135700000	-0.01520
0.00135800000	-0.01540
0.00135900000	-0.01600
0.00136000000	-0.01580
0.00136100000	-0.01540
0.00136200000	-0.01580
0.00136300000	-0.01640
0.00136400000	-0.01540
0.00136500000	-0.01600
0.00136600000	-0.01540
0.00136700000	-0.01540
0.00136800000	-0.01660
0.00136900000	-0.01580
0.00137000000	-0.01560
0.00137100000	-0.01600
0.00137200000	-0.01560
0.00137300000	-0.01580
0.00137400000	-0.01500
0.00137500000	-0.01600
0.00137600000	-0.01640
0.00137700000	-0.01540
0.00137800000	-0.01600
0.00137900000	-0.01600
0.00138000000	-0.01520
0.00138100000	-0.01600
0.00138200000	-0.01600
0.00138300000	-0.01620
0.00138400000	-0.01580
0.00138500000	-0.01660
0.00138600000	-0.01580
0.00138700000	-0.01580
0.00138800000	-0.01540
0.00138900000	-0.01560
0.00139000000	-0.01580
0.00139100000	-0.01700
0.00139200000	-0.01600
0.00139300000	-0.01640
0.00139400000	-0.01640
0.00139500000	-0.01620
0.00139600000	-0.01600
0.00139700000	-0.01600
0.00139800000	-0.01580
0.00139900000	-0.01600
0.00140000000	-0.01560
0.00140100000	-0.01580
0.00140200000	-0.01560
0.00140300000	-0.01600
0.00140400000	-0.01540
0.00140500000	-0.01500
0.00140600000	-0.01540
0.00140700000	-0.01520
0.00140800000	-0.01540
0.00140900000	-0.01600
0.00141000000	-0.01600
0.00141100000	-0.01540
0.00141200000	-0.01520
0.00141300000	-0.01560
0.00141400000	-0.01560
0.00141500000	-0.01600
0.00141600000	-0.01560
0.00141700000	-0.01580
0.00141800000	-0.01540
0.00141900000	-0.01520
0.00142000000	-0.01520
0.00142100000	-0.01620
0.00142200000	-0.01540
0.00142300000	-0.01520
0.00142400000	-0.01580
0.00142500000	-0.01540
0.00142600000	-0.01580
0.00142700000	-0.01560
0.00142800000	-0.01560
0.00142900000	-0.01560
0.00143000000	-0.01560
0.00143100000	-0.01500
0.00143200000	-0.01420
0.00143300000	-0.01560
0.00143400000	-0.01460
0.00143500000	-0.01520
0.00143600000	-0.01540
0.00143700000	-0.01460
0.00143800000	-0.01480
0.00143900000	-0.01500
0.00144000000	-0.01480
0.00144100000	-0.01440
0.00144200000	-0.01500
0.00144300000	-0.01480
0.00144400000	-0.01520
0.00144500000	-0.01560
0.00144600000	-0.01600
0.00144700000	-0.01540
0.00144800000	-0.01540
0.00144900000	-0.01580
0.00145000000	-0.01560
0.00145100000	-0.01560
0.00145200000	-0.01480
0.00145300000	-0.01480
0.00145400000	-0.01460
0.00145500000	-0.01520
0.00145600000	-0.01560
0.00145700000	-0.01500
0.00145800000	-0.01520
0.00145900000	-0.01520
0.00146000000	-0.01520
0.00146100000	-0.01500
0.00146200000	-0.01600
0.00146300000	-0.01580
0.00146400000	-0.01540
0.00146500000	-0.01580
0.00146600000	-0.01520
0.00146700000	-0.01540
0.00146800000	-0.01580
0.00146900000	-0.01460
0.00147000000	-0.01520
0.00147100000	-0.01500
0.00147200000	-0.01540
0.00147300000	-0.01580
0.00147400000	-0.01500
0.00147500000	-0.01520
0.00147600000	-0.01500
0.00147700000	-0.01480
0.00147800000	-0.01520
0.00147900000	-0.01520
0.00148000000	-0.01540
0.00148100000	-0.01500
0.00148200000	-0.01500
0.00148300000	-0.01540
0.00148400000	-0.01480
0.00148500000	-0.01500
0.00148600000	-0.01540
0.00148700000	-0.01500
0.00148800000	-0.01360
0.00148900000	-0.01460
0.00149000000	-0.01560
0.00149100000	-0.01520
0.00149200000	-0.01580
0.00149300000	-0.01560
0.00149400000	-0.01460
0.00149500000	-0.01520
0.00149600000	-0.01500
0.00149700000	-0.01560
0.00149800000	-0.01540
0.00149900000	-0.01580
0.00150000000	-0.01560
0.00150100000	-0.01560
0.00150200000	-0.01600
0.00150300000	-0.01520
0.00150400000	-0.01580
0.00150500000	-0.01580
0.00150600000	-0.01560
0.00150700000	-0.01520
0.00150800000	-0.01540
0.00150900000	-0.01580
0.00151000000	-0.01540
0.00151100000	-0.01520
0.00151200000	-0.01520
0.00151300000	-0.01540
0.00151400000	-0.01580
0.00151500000	-0.01560
0.00151600000	-0.01480
0.00151700000	-0.01500
0.00151800000	-0.01520
0.00151900000	-0.01580
0.00152000000	-0.01600
0.00152100000	-0.01560
0.00152200000	-0.01560
0.00152300000	-0.01580
0.00152400000	-0.01540
0.00152500000	-0.01560
0.00152600000	-0.01600
0.00152700000	-0.01580
0.00152800000	-0.01620
0.00152900000	-0.01600
0.00153000000	-0.01680
0.00153100000	-0.01600
0.00153200000	-0.01600
0.00153300000	-0.01640
0.00153400000	-0.01600
0.00153500000	-0.01640
0.00153600000	-0.01580
0.00153700000	-0.01540
0.00153800000	-0.01460
0.00153900000	-0.01560
0.00154000000	-0.01600
0.00154100000	-0.01560
0.00154200000	-0.01580
0.00154300000	-0.01580
0.00154400000	-0.01520
0.00154500000	-0.01600
0.00154600000	-0.01640
0.00154700000	-0.01580
0.00154800000	-0.01620
0.00154900000	-0.01440
0.00155000000	-0.01600
0.00155100000	-0.01580
0.00155200000	-0.01560
0.00155300000	-0.01620
0.00155400000	-0.01600
0.00155500000	-0.01600
0.00155600000	-0.01620
0.00155700000	-0.01600
0.00155800000	-0.01540
0.00155900000	-0.01580
0.00156000000	-0.01640
0.00156100000	-0.01500
0.00156200000	-0.01580
0.00156300000	-0.01560
0.00156400000	-0.01560
0.00156500000	-0.01560
0.00156600000	-0.01560
0.00156700000	-0.01580
0.00156800000	-0.01540
0.00156900000	-0.01500
0.00157000000	-0.01540
0.00157100000	-0.01520
0.00157200000	-0.01540
0.00157300000	-0.01520
0.00157400000	-0.01580
0.00157500000	-0.01560
0.00157600000	-0.01580
0.00157700000	-0.01600
0.00157800000	-0.01540
0.00157900000	-0.01540
0.00158000000	-0.01560
0.00158100000	-0.01500
0.00158200000	-0.01540
0.00158300000	-0.01560
0.00158400000	-0.01500
0.00158500000	-0.01540
0.00158600000	-0.01580
0.00158700000	-0.01540
0.00158800000	-0.01580
0.00158900000	-0.01500
0.00159000000	-0.01520
0.00159100000	-0.01560
0.00159200000	-0.01520
0.00159300000	-0.01580
0.00159400000	-0.01560
0.00159500000	-0.01560
0.00159600000	-0.01560
0.00159700000	-0.01560
0.00159800000	-0.01520
0.00159900000	-0.01500
0.00160000000	-0.01580
0.00160100000	-0.01540
0.00160200000	-0.01580
0.00160300000	-0.01600
0.00160400000	-0.01620
0.00160500000	-0.01660
0.00160600000	-0.01520
0.00160700000	-0.01560
0.00160800000	-0.01620
0.00160900000	-0.01600
0.00161000000	-0.01600
0.00161100000	-0.01600
0.00161200000	-0.01540
0.00161300000	-0.01560
0.00161400000	-0.01580
0.00161500000	-0.01580
0.00161600000	-0.01580
0.00161700000	-0.01660
0.00161800000	-0.01600
0.00161900000	-0.01620
0.00162000000	-0.01540
0.00162100000	-0.01580
0.00162200000	-0.01560
0.00162300000	-0.01640
0.00162400000	-0.01640
0.00162500000	-0.01580
0.00162600000	-0.01560
0.00162700000	-0.01620
0.00162800000	-0.01560
0.00162900000	-0.01560
0.00163000000	-0.01560
0.00163100000	-0.01580
0.00163200000	-0.01540
0.00163300000	-0.01540
0.00163400000	-0.01620
0.00163500000	-0.01600
0.00163600000	-0.01580
0.00163700000	-0.01540
0.00163800000	-0.01600
0.00163900000	-0.01580
0.00164000000	-0.01580
0.00164100000	-0.01580
0.00164200000	-0.01540
0.00164300000	-0.01620
0.00164400000	-0.01600
0.00164500000	-0.01480
0.00164600000	-0.01560
0.00164700000	-0.01460
0.00164800000	-0.01560
0.00164900000	-0.01500
0.00165000000	-0.01580
0.00165100000	-0.01600
0.00165200000	-0.01500
0.00165300000	-0.01500
0.00165400000	-0.01460
0.00165500000	-0.01520
0.00165600000	-0.01560
0.00165700000	-0.01540
0.00165800000	-0.01460
0.00165900000	-0.01460
0.00166000000	-0.01520
0.00166100000	-0.01460
0.00166200000	-0.01480
0.00166300000	-0.01480
0.00166400000	-0.01480
0.00166500000	-0.01500
0.00166600000	-0.01540
0.00166700000	-0.01560
0.00166800000	-0.01580
0.00166900000	-0.01520
0.00167000000	-0.01420
0.00167100000	-0.01520
0.00167200000	-0.01540
0.00167300000	-0.01520
0.00167400000	-0.01560
0.00167500000	-0.01500
0.00167600000	-0.01540
0.00167700000	-0.01520
0.00167800000	-0.01560
0.00167900000	-0.01480
0.00168000000	-0.01480
0.00168100000	-0.01540
0.00168200000	-0.01480
0.00168300000	-0.01600
0.00168400000	-0.01640
0.00168500000	-0.01540
0.00168600000	-0.01580
0.00168700000	-0.01520
0.00168800000	-0.01480
0.00168900000	-0.01580
0.00169000000	-0.01540
0.00169100000	-0.01520
0.00169200000	-0.01580
0.00169300000	-0.01580
0.00169400000	-0.01560
0.00169500000	-0.01560
0.00169600000	-0.01600
0.00169700000	-0.01560
0.00169800000	-0.01520
0.00169900000	-0.01540
0.00170000000	-0.01500
0.00170100000	-0.01620
0.00170200000	-0.01560
0.00170300000	-0.01600
0.00170400000	-0.01540
0.00170500000	-0.01480
0.00170600000	-0.01600
0.00170700000	-0.01560
0.00170800000	-0.01600
0.00170900000	-0.01520
0.00171000000	-0.01600
0.00171100000	-0.01500
0.00171200000	-0.01480
0.00171300000	-0.01500
0.00171400000	-0.01500
0.00171500000	-0.01560
0.00171600000	-0.01500
0.00171700000	-0.01540
0.00171800000	-0.01500
0.00171900000	-0.01520
0.00172000000	-0.01520
0.00172100000	-0.01580
0.00172200000	-0.01600
0.00172300000	-0.01520
0.00172400000	-0.01560
0.00172500000	-0.01560
0.00172600000	-0.01540
0.00172700000	-0.01580
0.00172800000	-0.01520
0.00172900000	-0.01440
0.00173000000	-0.01500
0.00173100000	-0.01540
0.00173200000	-0.01560
0.00173300000	-0.01580
0.00173400000	-0.01580
0.00173500000	-0.01560
0.00173600000	-0.01480
0.00173700000	-0.01560
0.00173800000	-0.01560
0.00173900000	-0.01560
0.00174000000	-0.01600
0.00174100000	-0.01580
0.00174200000	-0.01620
0.00174300000	-0.01580
0.00174400000	-0.01540
0.00174500000	-0.01560
0.00174600000	-0.01600
0.00174700000	-0.01560
0.00174800000	-0.01600
0.00174900000	-0.01540
0.00175000000	-0.01600
0.00175100000	-0.01560
0.00175200000	-0.01600
0.00175300000	-0.01520
0.00175400000	-0.01520
0.00175500000	-0.01560
0.00175600000	-0.01520
0.00175700000	-0.01520
0.00175800000	-0.01520
0.00175900000	-0.01520
0.00176000000	-0.01520
0.00176100000	-0.01540
0.00176200000	-0.01540
0.00176300000	-0.01540
0.00176400000	-0.01520
0.00176500000	-0.01540
0.00176600000	-0.01520
0.00176700000	-0.01480
0.00176800000	-0.01540
0.00176900000	-0.01540
0.00177000000	-0.01540
0.00177100000	-0.01500
0.00177200000	-0.01520
0.00177300000	-0.01620
0.00177400000	-0.01580
0.00177500000	-0.01540
0.00177600000	-0.01580
0.00177700000	-0.01560
0.00177800000	-0.01560
0.00177900000	-0.01520
0.00178000000	-0.01480
0.00178100000	-0.01500
0.00178200000	-0.01540
0.00178300000	-0.01560
0.00178400000	-0.01520
0.00178500000	-0.01540
0.00178600000	-0.01480
0.00178700000	-0.01480
0.00178800000	-0.01500
0.00178900000	-0.01480
0.00179000000	-0.01480
0.00179100000	-0.01560
0.00179200000	-0.01460
0.00179300000	-0.01440
0.00179400000	-0.01500
0.00179500000	-0.01480
0.00179600000	-0.01460
0.00179700000	-0.01500
0.00179800000	-0.01440
0.00179900000	-0.01500
0.00180000000	-0.01520
0.00180100000	-0.01480
0.00180200000	-0.01500
0.00180300000	-0.01460
0.00180400000	-0.01480
0.00180500000	-0.01480
0.00180600000	-0.01500
0.00180700000	-0.01520
0.00180800000	-0.01420
0.00180900000	-0.01500
0.00181000000	-0.01560
0.00181100000	-0.01540
0.00181200000	-0.01520
0.00181300000	-0.01540
0.00181400000	-0.01500
0.00181500000	-0.01480
0.00181600000	-0.01480
0.00181700000	-0.01520
0.00181800000	-0.01440
0.00181900000	-0.01480
0.00182000000	-0.01560
0.00182100000	-0.01460
0.00182200000	-0.01580
0.00182300000	-0.01540
0.00182400000	-0.01520
0.00182500000	-0.01500
0.00182600000	-0.01560
0.00182700000	-0.01620
0.00182800000	-0.01500
0.00182900000	-0.01460
0.00183000000	-0.01560
0.00183100000	-0.01560
0.00183200000	-0.01520
0.00183300000	-0.01560
0.00183400000	-0.01520
0.00183500000	-0.01560
0.00183600000	-0.01480
0.00183700000	-0.01580
0.00183800000	-0.01480
0.00183900000	-0.01540
0.00184000000	-0.01620
0.00184100000	-0.01560
0.00184200000	-0.01540
0.00184300000	-0.01540
0.00184400000	-0.01520
0.00184500000	-0.01600
0.00184600000	-0.01600
0.00184700000	-0.01560
0.00184800000	-0.01640
0.00184900000	-0.01540
0.00185000000	-0.01580
0.00185100000	-0.01540
0.00185200000	-0.01540
0.00185300000	-0.01580
0.00185400000	-0.01560
0.00185500000	-0.01540
0.00185600000	-0.01520
0.00185700000	-0.01560
0.00185800000	-0.01520
0.00185900000	-0.01480
0.00186000000	-0.01520
0.00186100000	-0.01580
0.00186200000	-0.01480
0.00186300000	-0.01480
0.00186400000	-0.01520
0.00186500000	-0.01540
0.00186600000	-0.01560
0.00186700000	-0.01520
0.00186800000	-0.01560
0.00186900000	-0.01580
0.00187000000	-0.01500
0.00187100000	-0.01540
0.00187200000	-0.01520
0.00187300000	-0.01580
0.00187400000	-0.01440
0.00187500000	-0.01540
0.00187600000	-0.01560
0.00187700000	-0.01520
0.00187800000	-0.01460
0.00187900000	-0.01520
0.00188000000	-0.01500
0.00188100000	-0.01540
0.00188200000	-0.01500
0.00188300000	-0.01600
0.00188400000	-0.01520
0.00188500000	-0.01520
0.00188600000	-0.01540
0.00188700000	-0.01620
0.00188800000	-0.01560
0.00188900000	-0.01580
0.00189000000	-0.01520
0.00189100000	-0.01600
0.00189200000	-0.01600
0.00189300000	-0.01520
0.00189400000	-0.01600
0.00189500000	-0.01560
0.00189600000	-0.01580
0.00189700000	-0.01580
0.00189800000	-0.01560
0.00189900000	-0.01520
0.00190000000	-0.01600
0.00190100000	-0.01580
0.00190200000	-0.01560
0.00190300000	-0.01540
0.00190400000	-0.01580
0.00190500000	-0.01600
0.00190600000	-0.01580
0.00190700000	-0.01540
0.00190800000	-0.01540
0.00190900000	-0.01600
0.00191000000	-0.01600
0.00191100000	-0.01580
0.00191200000	-0.01600
0.00191300000	-0.01540
0.00191400000	-0.01440
0.00191500000	-0.01520
0.00191600000	-0.01480
0.00191700000	-0.01580
0.00191800000	-0.01480
0.00191900000	-0.01560
0.00192000000	-0.01560
0.00192100000	-0.01580
0.00192200000	-0.01580
0.00192300000	-0.01560
0.00192400000	-0.01540
0.00192500000	-0.01520
0.00192600000	-0.01580
0.00192700000	-0.01540
0.00192800000	-0.01620
0.00192900000	-0.01560
0.00193000000	-0.01580
0.00193100000	-0.01580
0.00193200000	-0.01540
0.00193300000	-0.01540
0.00193400000	-0.01500
0.00193500000	-0.01540
0.00193600000	-0.01480
0.00193700000	-0.01500
0.00193800000	-0.01540
0.00193900000	-0.01520
0.00194000000	-0.01540
0.00194100000	-0.01520
0.00194200000	-0.01580
0.00194300000	-0.01500
0.00194400000	-0.01500
0.00194500000	-0.01460
0.00194600000	-0.01500
0.00194700000	-0.01540
0.00194800000	-0.01480
0.00194900000	-0.01500
0.00195000000	-0.01500
0.00195100000	-0.01540
0.00195200000	-0.01520
0.00195300000	-0.01700
0.00195400000	-0.01540
0.00195500000	-0.01560
0.00195600000	-0.01520
0.00195700000	-0.01540
0.00195800000	-0.01540
0.00195900000	-0.01560
0.00196000000	-0.01540
0.00196100000	-0.01560
0.00196200000	-0.01620
0.00196300000	-0.01560
0.00196400000	-0.01500
0.00196500000	-0.01520
0.00196600000	-0.01520
0.00196700000	-0.01580
0.00196800000	-0.01620
0.00196900000	-0.01580
0.00197000000	-0.01620
0.00197100000	-0.01660
0.00197200000	-0.01560
0.00197300000	-0.01560
0.00197400000	-0.01600
0.00197500000	-0.01620
0.00197600000	-0.01620
0.00197700000	-0.01620
0.00197800000	-0.01640
0.00197900000	-0.01600
0.00198000000	-0.01600
0.00198100000	-0.01560
0.00198200000	-0.01540
0.00198300000	-0.01600
0.00198400000	-0.01480
0.00198500000	-0.01600
0.00198600000	-0.01640
0.00198700000	-0.01580
0.00198800000	-0.01640
0.00198900000	-0.01620
0.00199000000	-0.01600
0.00199100000	-0.01500
0.00199200000	-0.01600
0.00199300000	-0.01580
0.00199400000	-0.01660
0.00199500000	-0.01620
0.00199600000	-0.01600
0.00199700000	-0.01540
0.00199800000	-0.01560
0.00199900000	-0.01500
[truncated: 998,000+ more rows]
