# Supplementary material for: Fully implanted battery-free high power platform for chronic spinal and muscular functional electrical stimulation
Source: Nat Commun. 2023 Nov 30;14:7887. doi: 10.1038/s41467-023-43669-2 (PMC10689769; doi:10.1038/s41467-023-43669-2)
Supplement: Supplementary file 4 — Source Data [file 41467_2023_43669_MOESM4_ESM.zip › Source Data/Fig SI 7f/SI 7f.txt]

Supplementary Figure 7f

Center = [1,1,1,1,1,1,1,1,1,1,1;...
        1,1,1,1,1,1,1,1,1,1,1;...
        1,1,1,1,1,1,1,1,1,1,1;];

Bottom = [1,1,1,1,1,1,1,1,1,1,1;...
        1,1,1,1,1,1,1,1,1,1,1;...
        1,1,1,1,1,1,1,1,1,1,1;];

Floorboard = [1,1,1,1,1,1,1,1,1,1,1;...
        1,1,1,1,1,1,1,1,1,1,1;...
        1,1,1,1,1,1,1,1,1,1,1;];


Heights = [8 4];
