# Supplementary material for: Fully implanted battery-free high power platform for chronic spinal and muscular functional electrical stimulation
Source: Nat Commun. 2023 Nov 30;14:7887. doi: 10.1038/s41467-023-43669-2 (PMC10689769; doi:10.1038/s41467-023-43669-2)
Supplement: Supplementary file 4 — Source Data [file 41467_2023_43669_MOESM4_ESM.zip › Source Data/Fig SI 8/SI8.xlsx]

## Sheet: Sheet1
Supplementary Figure 8
		ROC (cm)	Cage Power (W)	Voltage (V)	Power (mW)
		2	2	13.1	78.576
			4	15.8	114.304
		3	2	14.2	92.326
			4	16.3	121.653
		4	2	15.8	114.304
			4	17.05	133.106
		Flat	2	15.9	115.755
			4	17.2	135.458
