# Supplementary material for: Fully implanted battery-free high power platform for chronic spinal and muscular functional electrical stimulation
Source: Nat Commun. 2023 Nov 30;14:7887. doi: 10.1038/s41467-023-43669-2 (PMC10689769; doi:10.1038/s41467-023-43669-2)
Supplement: Supplementary file 4 — Source Data [file 41467_2023_43669_MOESM4_ESM.zip › Source Data/Fig SI 9a/MatlabStimCurrent15V.DAT]

0.00000000000	0.00300
0.00000500000	0.00300
0.00001000000	0.00320
0.00001500000	0.00260
0.00002000000	0.00360
0.00002500000	0.00320
0.00003000000	0.00280
0.00003500000	0.00340
0.00004000000	0.00340
0.00004500000	0.00360
0.00005000000	0.00360
0.00005500000	0.00340
0.00006000000	0.00400
0.00006500000	0.00320
0.00007000000	0.00360
0.00007500000	0.00260
0.00008000000	0.00360
0.00008500000	0.00300
0.00009000000	0.00260
0.00009500000	0.00320
0.00010000000	0.00340
0.00010500000	0.00320
0.00011000000	0.00320
0.00011500000	0.00280
0.00012000000	0.00300
0.00012500000	0.00300
0.00013000000	0.00320
0.00013500000	0.00360
0.00014000000	0.00300
0.00014500000	0.00320
0.00015000000	0.00320
0.00015500000	0.00320
0.00016000000	0.00300
0.00016500000	0.00260
0.00017000000	0.00320
0.00017500000	0.00260
0.00018000000	0.00300
0.00018500000	0.00380
0.00019000000	0.00360
0.00019500000	0.00360
0.00020000000	0.00320
0.00020500000	0.00340
0.00021000000	0.00340
0.00021500000	0.00340
0.00022000000	0.00360
0.00022500000	0.00280
0.00023000000	0.00360
0.00023500000	0.00280
0.00024000000	0.00340
0.00024500000	0.00320
0.00025000000	0.00280
0.00025500000	0.00360
0.00026000000	0.00300
0.00026500000	0.00300
0.00027000000	0.00300
0.00027500000	0.00300
0.00028000000	0.00260
0.00028500000	0.00320
0.00029000000	0.00340
0.00029500000	0.00320
0.00030000000	0.00360
0.00030500000	0.00340
0.00031000000	0.00300
0.00031500000	0.00300
0.00032000000	0.00320
0.00032500000	0.00320
0.00033000000	0.00340
0.00033500000	0.00320
0.00034000000	0.00300
0.00034500000	0.00260
0.00035000000	0.00300
0.00035500000	0.00300
0.00036000000	0.00340
0.00036500000	0.00320
0.00037000000	0.00320
0.00037500000	0.00320
0.00038000000	0.00300
0.00038500000	0.00360
0.00039000000	0.00320
0.00039500000	0.00320
0.00040000000	0.00300
0.00040500000	0.00300
0.00041000000	0.00320
0.00041500000	0.00300
0.00042000000	0.00320
0.00042500000	0.00360
0.00043000000	0.00360
0.00043500000	0.00400
0.00044000000	0.00360
0.00044500000	0.00320
0.00045000000	0.00340
0.00045500000	0.00340
0.00046000000	0.00380
0.00046500000	0.00320
0.00047000000	0.00360
0.00047500000	0.00300
0.00048000000	0.00300
0.00048500000	0.00320
0.00049000000	0.00300
0.00049500000	0.00340
0.00050000000	0.00360
0.00050500000	0.00240
0.00051000000	0.00340
0.00051500000	0.00360
0.00052000000	0.00300
0.00052500000	0.00300
0.00053000000	0.00280
0.00053500000	0.00380
0.00054000000	0.00280
0.00054500000	0.00320
0.00055000000	0.00300
0.00055500000	0.00320
0.00056000000	0.00280
0.00056500000	0.00300
0.00057000000	0.00340
0.00057500000	0.00380
0.00058000000	0.00300
0.00058500000	0.00320
0.00059000000	0.00300
0.00059500000	0.00380
0.00060000000	0.00360
0.00060500000	0.00380
0.00061000000	0.00360
0.00061500000	0.00340
0.00062000000	0.00400
0.00062500000	0.00360
0.00063000000	0.00360
0.00063500000	0.00360
0.00064000000	0.00340
0.00064500000	0.00380
0.00065000000	0.00320
0.00065500000	0.00300
0.00066000000	0.00340
0.00066500000	0.00340
0.00067000000	0.00300
0.00067500000	0.00320
0.00068000000	0.00320
0.00068500000	0.00340
0.00069000000	0.00360
0.00069500000	0.00280
0.00070000000	0.00320
0.00070500000	0.00340
0.00071000000	0.00340
0.00071500000	0.00280
0.00072000000	0.00320
0.00072500000	0.00300
0.00073000000	0.00280
0.00073500000	0.00320
0.00074000000	0.00280
0.00074500000	0.00280
0.00075000000	0.00340
0.00075500000	0.00300
0.00076000000	0.00300
0.00076500000	0.00320
0.00077000000	0.00320
0.00077500000	0.00320
0.00078000000	0.00300
0.00078500000	0.00360
0.00079000000	0.00340
0.00079500000	0.00280
0.00080000000	0.00300
0.00080500000	0.00300
0.00081000000	0.00280
0.00081500000	0.00300
0.00082000000	0.00340
0.00082500000	0.00280
0.00083000000	0.00380
0.00083500000	0.00340
0.00084000000	0.00340
0.00084500000	0.00320
0.00085000000	0.00360
0.00085500000	0.00320
0.00086000000	0.00320
0.00086500000	0.00320
0.00087000000	0.00320
0.00087500000	0.00320
0.00088000000	0.00280
0.00088500000	0.00320
0.00089000000	0.00280
0.00089500000	0.00320
0.00090000000	0.00140
0.00090500000	0.00260
0.00091000000	0.00320
0.00091500000	0.00300
0.00092000000	0.00300
0.00092500000	0.00300
0.00093000000	0.00360
0.00093500000	0.00340
0.00094000000	0.00320
0.00094500000	0.00300
0.00095000000	0.00420
0.00095500000	0.00380
0.00096000000	0.00320
0.00096500000	0.00320
0.00097000000	0.00280
0.00097500000	0.00340
0.00098000000	0.00260
0.00098500000	0.00360
0.00099000000	0.00320
0.00099500000	0.00340
0.00100000000	0.00320
0.00100500000	0.00320
0.00101000000	0.00380
0.00101500000	0.00340
0.00102000000	0.00300
0.00102500000	0.00300
0.00103000000	0.00280
0.00103500000	0.00300
0.00104000000	0.00280
0.00104500000	0.00320
0.00105000000	0.00340
0.00105500000	0.00300
0.00106000000	0.00300
0.00106500000	0.00360
0.00107000000	0.00280
0.00107500000	0.00300
0.00108000000	0.00360
0.00108500000	0.00320
0.00109000000	0.00320
0.00109500000	0.00280
0.00110000000	0.00320
0.00110500000	0.00360
0.00111000000	0.00320
0.00111500000	0.00340
0.00112000000	0.00320
0.00112500000	0.00340
0.00113000000	0.00340
0.00113500000	0.00340
0.00114000000	0.00320
0.00114500000	0.00340
0.00115000000	0.00300
0.00115500000	0.00300
0.00116000000	0.00360
0.00116500000	0.00340
0.00117000000	0.00320
0.00117500000	0.00300
0.00118000000	0.00340
0.00118500000	0.00360
0.00119000000	0.00340
0.00119500000	0.00320
0.00120000000	0.00300
0.00120500000	0.00320
0.00121000000	0.00340
0.00121500000	0.00340
0.00122000000	0.00320
0.00122500000	0.00360
0.00123000000	0.00360
0.00123500000	0.00360
0.00124000000	0.00320
0.00124500000	0.00300
0.00125000000	0.00320
0.00125500000	0.00300
0.00126000000	0.00340
0.00126500000	0.00340
0.00127000000	0.00300
0.00127500000	0.00320
0.00128000000	0.00300
0.00128500000	0.00320
0.00129000000	0.00380
0.00129500000	0.00260
0.00130000000	0.00320
0.00130500000	0.00340
0.00131000000	0.00300
0.00131500000	0.00340
0.00132000000	0.00340
0.00132500000	0.00320
0.00133000000	0.00300
0.00133500000	0.00300
0.00134000000	0.00320
0.00134500000	0.00300
0.00135000000	0.00300
0.00135500000	0.00300
0.00136000000	0.00360
0.00136500000	0.00280
0.00137000000	0.00340
0.00137500000	0.00360
0.00138000000	0.00340
0.00138500000	0.00340
0.00139000000	0.00360
0.00139500000	0.00340
0.00140000000	0.00320
0.00140500000	0.00300
0.00141000000	0.00320
0.00141500000	0.00340
0.00142000000	0.00360
0.00142500000	0.00300
0.00143000000	0.00340
0.00143500000	0.00300
0.00144000000	0.00320
0.00144500000	0.00240
0.00145000000	0.00360
0.00145500000	0.00260
0.00146000000	0.00360
0.00146500000	0.00320
0.00147000000	0.00380
0.00147500000	0.00320
0.00148000000	0.00360
0.00148500000	0.00300
0.00149000000	0.00320
0.00149500000	0.00300
0.00150000000	0.00300
0.00150500000	0.00320
0.00151000000	0.00320
0.00151500000	0.00300
0.00152000000	0.00340
0.00152500000	0.00320
0.00153000000	0.00360
0.00153500000	0.00320
0.00154000000	0.00340
0.00154500000	0.00340
0.00155000000	0.00360
0.00155500000	0.00260
0.00156000000	0.00300
0.00156500000	0.00320
0.00157000000	0.00320
0.00157500000	0.00320
0.00158000000	0.00340
0.00158500000	0.00340
0.00159000000	0.00280
0.00159500000	0.00340
0.00160000000	0.00300
0.00160500000	0.00340
0.00161000000	0.00300
0.00161500000	0.00300
0.00162000000	0.00360
0.00162500000	0.00360
0.00163000000	0.00260
0.00163500000	0.00300
0.00164000000	0.00320
0.00164500000	0.00320
0.00165000000	0.00320
0.00165500000	0.00240
0.00166000000	0.00340
0.00166500000	0.00320
0.00167000000	0.00320
0.00167500000	0.00320
0.00168000000	0.00320
0.00168500000	0.00320
0.00169000000	0.00280
0.00169500000	0.00360
0.00170000000	0.00300
0.00170500000	0.00320
0.00171000000	0.00280
0.00171500000	0.00340
0.00172000000	0.00300
0.00172500000	0.00280
0.00173000000	0.00300
0.00173500000	0.00320
0.00174000000	0.00380
0.00174500000	0.00340
0.00175000000	0.00340
0.00175500000	0.00320
0.00176000000	0.00360
0.00176500000	0.00320
0.00177000000	0.00340
0.00177500000	0.00320
0.00178000000	0.00340
0.00178500000	0.00300
0.00179000000	0.00300
0.00179500000	0.00280
0.00180000000	0.00380
0.00180500000	0.00340
0.00181000000	0.00300
0.00181500000	0.00320
0.00182000000	0.00280
0.00182500000	0.00340
0.00183000000	0.00280
0.00183500000	0.00360
0.00184000000	0.00320
0.00184500000	0.00300
0.00185000000	0.00300
0.00185500000	0.00360
0.00186000000	0.00340
0.00186500000	0.00340
0.00187000000	0.00340
0.00187500000	0.00380
0.00188000000	0.00320
0.00188500000	0.00360
0.00189000000	0.00340
0.00189500000	0.00340
0.00190000000	0.00300
0.00190500000	0.00380
0.00191000000	0.00300
0.00191500000	0.00320
0.00192000000	0.00320
0.00192500000	0.00300
0.00193000000	0.00320
0.00193500000	0.00280
0.00194000000	0.00280
0.00194500000	0.00280
0.00195000000	0.00300
0.00195500000	0.00300
0.00196000000	0.00300
0.00196500000	0.00420
0.00197000000	0.00320
0.00197500000	0.00340
0.00198000000	0.00340
0.00198500000	0.00320
0.00199000000	0.00320
0.00199500000	0.00260
0.00200000000	0.00340
0.00200500000	0.00360
0.00201000000	0.00340
0.00201500000	0.00380
0.00202000000	0.00360
0.00202500000	0.00340
0.00203000000	0.00320
0.00203500000	0.00340
0.00204000000	0.00280
0.00204500000	0.00340
0.00205000000	0.00300
0.00205500000	0.00300
0.00206000000	0.00340
0.00206500000	0.00300
0.00207000000	0.00360
0.00207500000	0.00280
0.00208000000	0.00300
0.00208500000	0.00320
0.00209000000	0.00340
0.00209500000	0.00320
0.00210000000	0.00280
0.00210500000	0.00320
0.00211000000	0.00300
0.00211500000	0.00340
0.00212000000	0.00380
0.00212500000	0.00400
0.00213000000	0.00360
0.00213500000	0.00340
0.00214000000	0.00360
0.00214500000	0.00300
0.00215000000	0.00340
0.00215500000	0.00340
0.00216000000	0.00320
0.00216500000	0.00280
0.00217000000	0.00260
0.00217500000	0.00320
0.00218000000	0.00340
0.00218500000	0.00300
0.00219000000	0.00340
0.00219500000	0.00340
0.00220000000	0.00340
0.00220500000	0.00300
0.00221000000	0.00220
0.00221500000	0.00320
0.00222000000	0.00300
0.00222500000	0.00280
0.00223000000	0.00300
0.00223500000	0.00340
0.00224000000	0.00300
0.00224500000	0.00360
0.00225000000	0.00380
0.00225500000	0.00300
0.00226000000	0.00400
0.00226500000	0.00340
0.00227000000	0.00300
0.00227500000	0.00360
0.00228000000	0.00360
0.00228500000	0.00320
0.00229000000	0.00380
0.00229500000	0.00320
0.00230000000	0.00340
0.00230500000	0.00320
0.00231000000	0.00320
0.00231500000	0.00300
0.00232000000	0.00280
0.00232500000	0.00300
0.00233000000	0.00320
0.00233500000	0.00340
0.00234000000	0.00320
0.00234500000	0.00320
0.00235000000	0.00380
0.00235500000	0.00300
0.00236000000	0.00320
0.00236500000	0.00300
0.00237000000	0.00360
0.00237500000	0.00300
0.00238000000	0.00280
0.00238500000	0.00300
0.00239000000	0.00320
0.00239500000	0.00260
0.00240000000	0.00340
0.00240500000	0.00300
0.00241000000	0.00320
0.00241500000	0.00300
0.00242000000	0.00280
0.00242500000	0.00260
0.00243000000	0.00400
0.00243500000	0.00340
0.00244000000	0.00360
0.00244500000	0.00340
0.00245000000	0.00340
0.00245500000	0.00300
0.00246000000	0.00340
0.00246500000	0.00320
0.00247000000	0.00340
0.00247500000	0.00340
0.00248000000	0.00320
0.00248500000	0.00340
0.00249000000	0.00280
0.00249500000	0.00320
0.00250000000	0.00240
0.00250500000	0.00380
0.00251000000	0.00340
0.00251500000	0.00320
0.00252000000	0.00340
0.00252500000	0.00400
0.00253000000	0.00380
0.00253500000	0.00380
0.00254000000	0.00340
0.00254500000	0.00360
0.00255000000	0.00360
0.00255500000	0.00300
0.00256000000	0.00300
0.00256500000	0.00320
0.00257000000	0.00340
0.00257500000	0.00300
0.00258000000	0.00320
0.00258500000	0.00300
0.00259000000	0.00320
0.00259500000	0.00360
0.00260000000	0.00320
0.00260500000	0.00360
0.00261000000	0.00320
0.00261500000	0.00340
0.00262000000	0.00300
0.00262500000	0.00340
0.00263000000	0.00320
0.00263500000	0.00300
0.00264000000	0.00360
0.00264500000	0.00260
0.00265000000	0.00300
0.00265500000	0.00280
0.00266000000	0.00240
0.00266500000	0.00320
0.00267000000	0.00260
0.00267500000	0.00260
0.00268000000	0.00080
0.00268500000	0.00300
0.00269000000	0.00320
0.00269500000	0.00440
0.00270000000	0.00280
0.00270500000	0.00120
0.00271000000	0.00120
0.00271500000	0.00240
0.00272000000	0.00220
0.00272500000	0.00700
0.00273000000	0.00240
0.00273500000	0.00180
0.00274000000	0.00200
0.00274500000	0.00140
0.00275000000	0.00660
0.00275500000	0.00600
0.00276000000	0.00980
0.00276500000	0.00400
0.00277000000	0.00420
0.00277500000	0.00180
0.00278000000	0.00240
0.00278500000	0.00200
0.00279000000	0.00340
0.00279500000	0.00040
0.00280000000	0.00340
0.00280500000	0.00240
0.00281000000	0.00180
0.00281500000	0.00340
0.00282000000	0.00320
0.00282500000	0.00260
0.00283000000	0.00280
0.00283500000	0.00200
0.00284000000	0.00280
0.00284500000	0.00220
0.00285000000	0.00260
0.00285500000	0.00260
0.00286000000	0.00160
0.00286500000	0.00500
0.00287000000	0.00100
0.00287500000	0.00320
0.00288000000	0.00280
0.00288500000	0.00240
0.00289000000	0.00960
0.00289500000	0.00600
0.00290000000	0.00700
0.00290500000	0.00420
0.00291000000	0.00240
0.00291500000	0.00440
0.00292000000	0.00300
0.00292500000	0.00380
0.00293000000	0.00180
0.00293500000	0.00260
0.00294000000	0.00360
0.00294500000	0.00380
0.00295000000	0.00300
0.00295500000	0.00320
0.00296000000	0.00300
0.00296500000	0.00420
0.00297000000	0.00260
0.00297500000	0.00300
0.00298000000	0.00340
0.00298500000	0.00120
0.00299000000	0.00180
0.00299500000	0.00220
0.00300000000	0.00300
0.00300500000	0.00240
0.00301000000	0.00480
0.00301500000	0.00420
0.00302000000	0.00500
0.00302500000	0.00340
0.00303000000	0.00280
0.00303500000	0.00440
0.00304000000	0.00480
0.00304500000	0.00320
0.00305000000	0.00300
0.00305500000	0.00260
0.00306000000	0.00320
0.00306500000	0.00320
0.00307000000	0.00240
0.00307500000	0.00540
0.00308000000	0.00180
0.00308500000	0.00500
0.00309000000	0.00260
0.00309500000	-0.01200
0.00310000000	0.00280
0.00310500000	0.00360
0.00311000000	0.00220
0.00311500000	0.00440
0.00312000000	0.00280
0.00312500000	0.00260
0.00313000000	0.00300
0.00313500000	0.00460
0.00314000000	0.00760
0.00314500000	0.00480
0.00315000000	0.00320
0.00315500000	0.00380
0.00316000000	0.00240
0.00316500000	0.00380
0.00317000000	0.00340
0.00317500000	0.00420
0.00318000000	0.00220
0.00318500000	0.00460
0.00319000000	0.00220
0.00319500000	0.00380
0.00320000000	0.00180
0.00320500000	0.00040
0.00321000000	0.00240
0.00321500000	0.00300
0.00322000000	0.00280
0.00322500000	0.00160
0.00323000000	0.00380
0.00323500000	0.00560
0.00324000000	0.00280
0.00324500000	0.00340
0.00325000000	0.00300
0.00325500000	0.00320
0.00326000000	0.00380
0.00326500000	0.00220
0.00327000000	0.00280
0.00327500000	0.00160
0.00328000000	0.00380
0.00328500000	0.00280
0.00329000000	0.00340
0.00329500000	0.00480
0.00330000000	0.00140
0.00330500000	0.00620
0.00331000000	0.00740
0.00331500000	0.00580
0.00332000000	0.00380
0.00332500000	0.00520
0.00333000000	0.00480
0.00333500000	0.00340
0.00334000000	0.00220
0.00334500000	0.00340
0.00335000000	0.00220
0.00335500000	0.00160
0.00336000000	0.00320
0.00336500000	0.00180
0.00337000000	0.00340
0.00337500000	0.00180
0.00338000000	0.00420
0.00338500000	0.00180
0.00339000000	0.00280
0.00339500000	0.00620
0.00340000000	0.00420
0.00340500000	0.00440
0.00341000000	0.00320
0.00341500000	0.00380
0.00342000000	0.00320
0.00342500000	0.00220
0.00343000000	0.00460
0.00343500000	0.00300
0.00344000000	0.00260
0.00344500000	0.00400
0.00345000000	0.00240
0.00345500000	0.00300
0.00346000000	0.00460
0.00346500000	0.00300
0.00347000000	0.00360
0.00347500000	0.00120
0.00348000000	0.00280
0.00348500000	0.00120
0.00349000000	0.00220
0.00349500000	0.00040
0.00350000000	0.00180
0.00350500000	0.00220
0.00351000000	0.00320
0.00351500000	0.00340
0.00352000000	0.00320
0.00352500000	0.00300
0.00353000000	0.00320
0.00353500000	0.00320
0.00354000000	0.00300
0.00354500000	0.00340
0.00355000000	0.00260
0.00355500000	0.00320
0.00356000000	0.00300
0.00356500000	0.00320
0.00357000000	0.00320
0.00357500000	0.00340
0.00358000000	0.00380
0.00358500000	0.00320
0.00359000000	0.00300
0.00359500000	0.00300
0.00360000000	0.00300
0.00360500000	0.00300
0.00361000000	0.00320
0.00361500000	0.00300
0.00362000000	0.00300
0.00362500000	0.00280
0.00363000000	0.00340
0.00363500000	0.00280
0.00364000000	0.00300
0.00364500000	0.00300
0.00365000000	0.00320
0.00365500000	0.00300
0.00366000000	0.00340
0.00366500000	0.00280
0.00367000000	0.00360
0.00367500000	0.00300
0.00368000000	0.00340
0.00368500000	0.00360
0.00369000000	0.00300
0.00369500000	0.00340
0.00370000000	0.00300
0.00370500000	0.00300
0.00371000000	0.00320
0.00371500000	0.00400
0.00372000000	0.00320
0.00372500000	0.00300
0.00373000000	0.00280
0.00373500000	0.00320
0.00374000000	0.00360
0.00374500000	0.00320
0.00375000000	0.00300
0.00375500000	0.00280
0.00376000000	0.00320
0.00376500000	0.00280
0.00377000000	0.00300
0.00377500000	0.00240
0.00378000000	0.00340
0.00378500000	0.00280
0.00379000000	0.00300
0.00379500000	0.00320
0.00380000000	0.00320
0.00380500000	0.00260
0.00381000000	0.00320
0.00381500000	0.00340
0.00382000000	0.00360
0.00382500000	0.00340
0.00383000000	0.00340
0.00383500000	0.00320
0.00384000000	0.00340
0.00384500000	0.00360
0.00385000000	0.00380
0.00385500000	0.00340
0.00386000000	0.00340
0.00386500000	0.00300
0.00387000000	0.00280
0.00387500000	0.00340
0.00388000000	0.00340
0.00388500000	0.00340
0.00389000000	0.00360
0.00389500000	0.00320
0.00390000000	0.00340
0.00390500000	0.00260
0.00391000000	0.00360
0.00391500000	0.00300
0.00392000000	0.00280
0.00392500000	0.00280
0.00393000000	0.00300
0.00393500000	0.00300
0.00394000000	0.00280
0.00394500000	0.00300
0.00395000000	0.00280
0.00395500000	0.00320
0.00396000000	0.00300
0.00396500000	0.00300
0.00397000000	0.00360
0.00397500000	0.00380
0.00398000000	0.00340
0.00398500000	0.00400
0.00399000000	0.00360
0.00399500000	0.00340
0.00400000000	0.00360
0.00400500000	0.00300
0.00401000000	0.00320
0.00401500000	0.00300
0.00402000000	0.00280
0.00402500000	0.00380
0.00403000000	0.00300
0.00403500000	0.00320
0.00404000000	0.00320
0.00404500000	0.00340
0.00405000000	0.00300
0.00405500000	0.00360
0.00406000000	0.00320
0.00406500000	0.00320
0.00407000000	0.00340
0.00407500000	0.00340
0.00408000000	0.00320
0.00408500000	0.00320
0.00409000000	0.00260
0.00409500000	0.00380
0.00410000000	0.00360
0.00410500000	0.00300
0.00411000000	0.00300
0.00411500000	0.00300
0.00412000000	0.00300
0.00412500000	0.00280
0.00413000000	0.00340
0.00413500000	0.00240
0.00414000000	0.00280
0.00414500000	0.00260
0.00415000000	0.00300
0.00415500000	0.00300
0.00416000000	0.00340
0.00416500000	0.00380
0.00417000000	0.00420
0.00417500000	0.00280
0.00418000000	0.00320
0.00418500000	0.00340
0.00419000000	0.00340
0.00419500000	0.00340
0.00420000000	0.00360
0.00420500000	0.00320
0.00421000000	0.00360
0.00421500000	0.00380
0.00422000000	0.00300
0.00422500000	0.00380
0.00423000000	0.00320
0.00423500000	0.00340
0.00424000000	0.00360
0.00424500000	0.00280
0.00425000000	0.00280
0.00425500000	0.00300
0.00426000000	0.00320
0.00426500000	0.00340
0.00427000000	0.00300
0.00427500000	0.00340
0.00428000000	0.00300
0.00428500000	0.00280
0.00429000000	0.00340
0.00429500000	0.00300
0.00430000000	0.00360
0.00430500000	0.00320
0.00431000000	0.00360
0.00431500000	0.00320
0.00432000000	0.00340
0.00432500000	0.00300
0.00433000000	0.00300
0.00433500000	0.00280
0.00434000000	0.00360
0.00434500000	0.00300
0.00435000000	0.00340
0.00435500000	0.00320
0.00436000000	0.00320
0.00436500000	0.00380
0.00437000000	0.00300
0.00437500000	0.00320
0.00438000000	0.00360
0.00438500000	0.00480
0.00439000000	0.00380
0.00439500000	0.00300
0.00440000000	0.00320
0.00440500000	0.00260
0.00441000000	0.00320
0.00441500000	0.00340
0.00442000000	0.00340
0.00442500000	0.00300
0.00443000000	0.00300
0.00443500000	0.00320
0.00444000000	0.00340
0.00444500000	0.00300
0.00445000000	0.00340
0.00445500000	0.00400
0.00446000000	0.00400
0.00446500000	0.00360
0.00447000000	0.00360
0.00447500000	0.00340
0.00448000000	0.00340
0.00448500000	0.00360
0.00449000000	0.00280
0.00449500000	0.00320
0.00450000000	0.00340
0.00450500000	0.00360
0.00451000000	0.00340
0.00451500000	0.00300
0.00452000000	0.00340
0.00452500000	0.00340
0.00453000000	0.00340
0.00453500000	0.00320
0.00454000000	0.00340
0.00454500000	0.00300
0.00455000000	0.00340
0.00455500000	0.00320
0.00456000000	0.00360
0.00456500000	0.00300
0.00457000000	0.00300
0.00457500000	0.00340
0.00458000000	0.00280
0.00458500000	0.00380
0.00459000000	0.00300
0.00459500000	0.00340
0.00460000000	0.00380
0.00460500000	0.00320
0.00461000000	0.00340
0.00461500000	0.00300
0.00462000000	0.00360
0.00462500000	0.00260
0.00463000000	0.00340
0.00463500000	0.00280
0.00464000000	0.00380
0.00464500000	0.00380
0.00465000000	0.00300
0.00465500000	0.00300
0.00466000000	0.00340
0.00466500000	0.00300
0.00467000000	0.00340
0.00467500000	0.00320
0.00468000000	0.00320
0.00468500000	0.00320
0.00469000000	0.00320
0.00469500000	0.00360
0.00470000000	0.00280
0.00470500000	0.00320
0.00471000000	0.00320
0.00471500000	0.00280
0.00472000000	0.00300
0.00472500000	0.00280
0.00473000000	0.00320
0.00473500000	0.00300
0.00474000000	0.00320
0.00474500000	0.00340
0.00475000000	0.00360
0.00475500000	0.00320
0.00476000000	0.00320
0.00476500000	0.00420
0.00477000000	0.00360
0.00477500000	0.00360
0.00478000000	0.00320
0.00478500000	0.00360
0.00479000000	0.00320
0.00479500000	0.00360
0.00480000000	0.00300
0.00480500000	0.00340
0.00481000000	0.00340
0.00481500000	0.00320
0.00482000000	0.00320
0.00482500000	0.00360
0.00483000000	0.00340
0.00483500000	0.00320
0.00484000000	0.00320
0.00484500000	0.00340
0.00485000000	0.00360
0.00485500000	0.00340
0.00486000000	0.00320
0.00486500000	0.00340
0.00487000000	0.00300
0.00487500000	0.00300
0.00488000000	0.00340
0.00488500000	0.00300
0.00489000000	0.00340
0.00489500000	0.00280
0.00490000000	0.00340
0.00490500000	0.00280
0.00491000000	0.00340
0.00491500000	0.00300
0.00492000000	0.00320
0.00492500000	0.00320
0.00493000000	0.00320
0.00493500000	0.00380
0.00494000000	0.00360
0.00494500000	0.00340
0.00495000000	0.00320
0.00495500000	0.00360
0.00496000000	0.00320
0.00496500000	0.00300
0.00497000000	0.00360
0.00497500000	0.00320
0.00498000000	0.00400
0.00498500000	0.00320
0.00499000000	0.00340
0.00499500000	0.00340
0.00500000000	0.00300
0.00500500000	0.00300
0.00501000000	0.00300
0.00501500000	0.00380
0.00502000000	0.00340
0.00502500000	0.00380
0.00503000000	0.00320
0.00503500000	0.00320
0.00504000000	0.00340
0.00504500000	0.00340
0.00505000000	0.00340
0.00505500000	0.00340
0.00506000000	0.00300
0.00506500000	0.00280
0.00507000000	0.00320
0.00507500000	0.00340
0.00508000000	0.00300
0.00508500000	0.00320
0.00509000000	0.00380
0.00509500000	0.00320
0.00510000000	0.00380
0.00510500000	0.00300
0.00511000000	0.00300
0.00511500000	0.00320
0.00512000000	0.00360
0.00512500000	0.00320
0.00513000000	0.00340
0.00513500000	0.00280
0.00514000000	0.00340
0.00514500000	0.00280
0.00515000000	0.00320
0.00515500000	0.00280
0.00516000000	0.00360
0.00516500000	0.00300
0.00517000000	0.00340
0.00517500000	0.00360
0.00518000000	0.00360
0.00518500000	0.00360
0.00519000000	0.00360
0.00519500000	0.00340
0.00520000000	0.00280
0.00520500000	0.00340
0.00521000000	0.00300
0.00521500000	0.00360
0.00522000000	0.00280
0.00522500000	0.00360
0.00523000000	0.00340
0.00523500000	0.00280
0.00524000000	0.00360
0.00524500000	0.00320
0.00525000000	0.00360
0.00525500000	0.00320
0.00526000000	0.00300
0.00526500000	0.00320
0.00527000000	0.00320
0.00527500000	0.00340
0.00528000000	0.00320
0.00528500000	0.00300
0.00529000000	0.00340
0.00529500000	0.00260
0.00530000000	0.00380
0.00530500000	0.00360
0.00531000000	0.00380
0.00531500000	0.00340
0.00532000000	0.00380
0.00532500000	0.00280
0.00533000000	0.00320
0.00533500000	0.00320
0.00534000000	0.00280
0.00534500000	0.00300
0.00535000000	0.00320
0.00535500000	0.00320
0.00536000000	0.00300
0.00536500000	0.00300
0.00537000000	0.00320
0.00537500000	0.00340
0.00538000000	0.00260
0.00538500000	0.00340
0.00539000000	0.00360
0.00539500000	0.00380
0.00540000000	0.00340
0.00540500000	0.00320
0.00541000000	0.00300
0.00541500000	0.00340
0.00542000000	0.00280
0.00542500000	0.00340
0.00543000000	0.00320
0.00543500000	0.00320
0.00544000000	0.00300
0.00544500000	0.00300
0.00545000000	0.00340
0.00545500000	0.00340
0.00546000000	0.00300
0.00546500000	0.00340
0.00547000000	0.00320
0.00547500000	0.00320
0.00548000000	0.00300
0.00548500000	0.00320
0.00549000000	0.00320
0.00549500000	0.00320
0.00550000000	0.00300
0.00550500000	0.00360
0.00551000000	0.00300
0.00551500000	0.00300
0.00552000000	0.00300
0.00552500000	0.00320
0.00553000000	0.00280
0.00553500000	0.00280
0.00554000000	0.00320
0.00554500000	0.00320
0.00555000000	0.00340
0.00555500000	0.00340
0.00556000000	0.00320
0.00556500000	0.00340
0.00557000000	0.00380
0.00557500000	0.00320
0.00558000000	0.00380
0.00558500000	0.00340
0.00559000000	0.00360
0.00559500000	0.00340
0.00560000000	0.00380
0.00560500000	0.00320
0.00561000000	0.00360
0.00561500000	0.00320
0.00562000000	0.00300
0.00562500000	0.00300
0.00563000000	0.00320
0.00563500000	0.00320
0.00564000000	0.00320
0.00564500000	0.00340
0.00565000000	0.00300
0.00565500000	0.00280
0.00566000000	0.00360
0.00566500000	0.00280
0.00567000000	0.00320
0.00567500000	0.00320
0.00568000000	0.00320
0.00568500000	0.00300
0.00569000000	0.00300
0.00569500000	0.00320
0.00570000000	0.00360
0.00570500000	0.00340
0.00571000000	0.00340
0.00571500000	0.00360
0.00572000000	0.00320
0.00572500000	0.00320
0.00573000000	0.00340
0.00573500000	0.00280
0.00574000000	0.00340
0.00574500000	0.00300
0.00575000000	0.00360
0.00575500000	0.00300
0.00576000000	0.00300
0.00576500000	0.00360
0.00577000000	0.00320
0.00577500000	0.00320
0.00578000000	0.00280
0.00578500000	0.00320
0.00579000000	0.00360
0.00579500000	0.00320
0.00580000000	0.00260
0.00580500000	0.00280
0.00581000000	0.00340
0.00581500000	0.00380
0.00582000000	0.00300
0.00582500000	0.00400
0.00583000000	0.00180
0.00583500000	0.00440
0.00584000000	0.00260
0.00584500000	0.00600
0.00585000000	0.00360
0.00585500000	0.00560
0.00586000000	0.00260
0.00586500000	0.00380
0.00587000000	0.00420
0.00587500000	0.00260
0.00588000000	0.00260
0.00588500000	0.00360
0.00589000000	0.00220
0.00589500000	0.00420
0.00590000000	0.00240
0.00590500000	0.00340
0.00591000000	0.00360
0.00591500000	0.00140
0.00592000000	0.00260
0.00592500000	0.00180
0.00593000000	0.00340
0.00593500000	0.00260
0.00594000000	0.00260
0.00594500000	0.00220
0.00595000000	0.00200
0.00595500000	0.00040
0.00596000000	0.00480
0.00596500000	0.00220
0.00597000000	0.00280
0.00597500000	0.00180
0.00598000000	0.00120
0.00598500000	0.00140
0.00599000000	0.00420
0.00599500000	0.00500
0.00600000000	0.00540
0.00600500000	0.00580
0.00601000000	0.00480
0.00601500000	0.00420
0.00602000000	0.00520
0.00602500000	0.00140
0.00603000000	0.00500
0.00603500000	0.00260
0.00604000000	0.00320
0.00604500000	0.00140
0.00605000000	0.00300
0.00605500000	0.00200
0.00606000000	0.00460
0.00606500000	0.00320
0.00607000000	0.00280
0.00607500000	0.00380
0.00608000000	0.00360
0.00608500000	0.00460
0.00609000000	0.00280
0.00609500000	0.00380
0.00610000000	0.00240
0.00610500000	0.00280
0.00611000000	0.00200
0.00611500000	0.00500
0.00612000000	0.00220
0.00612500000	0.00520
0.00613000000	0.00580
0.00613500000	0.00540
0.00614000000	0.00400
0.00614500000	0.00520
0.00615000000	0.00320
0.00615500000	0.00220
0.00616000000	0.00240
0.00616500000	0.00200
0.00617000000	0.00400
0.00617500000	0.00060
0.00618000000	0.00420
0.00618500000	0.00260
0.00619000000	0.00120
0.00619500000	0.00320
0.00620000000	0.00240
0.00620500000	0.00380
0.00621000000	0.00260
0.00621500000	0.00440
0.00622000000	0.00220
0.00622500000	0.00320
0.00623000000	0.00160
0.00623500000	0.00400
0.00624000000	0.00320
0.00624500000	0.00180
0.00625000000	0.00320
0.00625500000	0.00140
0.00626000000	0.00400
0.00626500000	0.00240
0.00627000000	0.00340
0.00627500000	0.00540
0.00628000000	0.00680
0.00628500000	0.00340
0.00629000000	0.00500
0.00629500000	0.00240
0.00630000000	0.00340
0.00630500000	0.00320
0.00631000000	0.00400
0.00631500000	0.00340
0.00632000000	0.00280
0.00632500000	0.00300
0.00633000000	0.00300
0.00633500000	0.00340
0.00634000000	0.00360
0.00634500000	0.00360
0.00635000000	0.00360
0.00635500000	0.00280
0.00636000000	0.00300
0.00636500000	0.00360
0.00637000000	0.00300
0.00637500000	0.00340
0.00638000000	0.00280
0.00638500000	0.00340
0.00639000000	0.00320
0.00639500000	0.00340
0.00640000000	0.00320
0.00640500000	0.00380
0.00641000000	0.00320
0.00641500000	0.00380
0.00642000000	0.00320
0.00642500000	0.00300
0.00643000000	0.00340
0.00643500000	0.00300
0.00644000000	0.00320
0.00644500000	0.00340
0.00645000000	0.00340
0.00645500000	0.00300
0.00646000000	0.00320
0.00646500000	0.00340
0.00647000000	0.00360
0.00647500000	0.00340
0.00648000000	0.00320
0.00648500000	0.00300
0.00649000000	0.00320
0.00649500000	0.00340
0.00650000000	0.00320
0.00650500000	0.00300
0.00651000000	0.00320
0.00651500000	0.00320
0.00652000000	0.00300
0.00652500000	0.00320
0.00653000000	0.00320
0.00653500000	0.00300
0.00654000000	0.00360
0.00654500000	0.00280
0.00655000000	0.00320
0.00655500000	0.00320
0.00656000000	0.00340
0.00656500000	0.00340
0.00657000000	0.00260
0.00657500000	0.00340
0.00658000000	0.00260
0.00658500000	0.00280
0.00659000000	0.00300
0.00659500000	0.00340
0.00660000000	0.00300
0.00660500000	0.00340
0.00661000000	0.00280
0.00661500000	0.00320
0.00662000000	0.00280
0.00662500000	0.00320
0.00663000000	0.00280
0.00663500000	0.00340
0.00664000000	0.00400
0.00664500000	0.00380
0.00665000000	0.00400
0.00665500000	0.00360
0.00666000000	0.00320
0.00666500000	0.00340
0.00667000000	0.00320
0.00667500000	0.00320
0.00668000000	0.00260
0.00668500000	0.00340
0.00669000000	0.00320
0.00669500000	0.00320
0.00670000000	0.00320
0.00670500000	0.00280
0.00671000000	0.00360
0.00671500000	0.00320
0.00672000000	0.00320
0.00672500000	0.00320
0.00673000000	0.00320
0.00673500000	0.00360
0.00674000000	0.00380
0.00674500000	0.00360
0.00675000000	0.00360
0.00675500000	0.00320
0.00676000000	0.00320
0.00676500000	0.00380
0.00677000000	0.00320
0.00677500000	0.00300
0.00678000000	0.00340
0.00678500000	0.00360
0.00679000000	0.00340
0.00679500000	0.00280
0.00680000000	0.00320
0.00680500000	0.00360
0.00681000000	0.00320
0.00681500000	0.00320
0.00682000000	0.00300
0.00682500000	0.00320
0.00683000000	0.00320
0.00683500000	0.00300
0.00684000000	0.00320
0.00684500000	0.00280
0.00685000000	0.00320
0.00685500000	0.00380
0.00686000000	0.00380
0.00686500000	0.00360
0.00687000000	0.00340
0.00687500000	0.00320
0.00688000000	0.00340
0.00688500000	0.00300
0.00689000000	0.00340
0.00689500000	0.00300
0.00690000000	0.00320
0.00690500000	0.00320
0.00691000000	0.00300
0.00691500000	0.00360
0.00692000000	0.00300
0.00692500000	0.00320
0.00693000000	0.00340
0.00693500000	0.00320
0.00694000000	0.00360
0.00694500000	0.00300
0.00695000000	0.00300
0.00695500000	0.00320
0.00696000000	0.00300
0.00696500000	0.00300
0.00697000000	0.00300
0.00697500000	0.00320
0.00698000000	0.00320
0.00698500000	0.00280
0.00699000000	0.00320
0.00699500000	0.00320
0.00700000000	0.00280
0.00700500000	0.00320
0.00701000000	0.00280
0.00701500000	0.00360
0.00702000000	0.00360
0.00702500000	0.00300
0.00703000000	0.00320
0.00703500000	0.00380
0.00704000000	0.00360
0.00704500000	0.00320
0.00705000000	0.00320
0.00705500000	0.00280
0.00706000000	0.00320
0.00706500000	0.00300
0.00707000000	0.00320
0.00707500000	0.00320
0.00708000000	0.00320
0.00708500000	0.00340
0.00709000000	0.00360
0.00709500000	0.00360
0.00710000000	0.00420
0.00710500000	0.00380
0.00711000000	0.00280
0.00711500000	0.00360
0.00712000000	0.00280
0.00712500000	0.00280
0.00713000000	0.00340
0.00713500000	0.00300
0.00714000000	0.00300
0.00714500000	0.00340
0.00715000000	0.00400
0.00715500000	0.00300
0.00716000000	0.00320
0.00716500000	0.00240
0.00717000000	0.00280
0.00717500000	0.00320
0.00718000000	0.00320
0.00718500000	0.00340
0.00719000000	0.00340
0.00719500000	0.00300
0.00720000000	0.00300
0.00720500000	0.00320
0.00721000000	0.00340
0.00721500000	0.00340
0.00722000000	0.00340
0.00722500000	0.00320
0.00723000000	0.00320
0.00723500000	0.00340
0.00724000000	0.00300
0.00724500000	0.00300
0.00725000000	0.00280
0.00725500000	0.00300
0.00726000000	0.00300
0.00726500000	0.00300
0.00727000000	0.00300
0.00727500000	0.00300
0.00728000000	0.00380
0.00728500000	0.00420
0.00729000000	0.00340
0.00729500000	0.00300
0.00730000000	0.00300
0.00730500000	0.00320
0.00731000000	0.00320
0.00731500000	0.00360
0.00732000000	0.00340
0.00732500000	0.00320
0.00733000000	0.00320
0.00733500000	0.00320
0.00734000000	0.00280
0.00734500000	0.00260
0.00735000000	0.00300
0.00735500000	0.00320
0.00736000000	0.00360
0.00736500000	0.00300
0.00737000000	0.00360
0.00737500000	0.00320
0.00738000000	0.00360
0.00738500000	0.00320
0.00739000000	0.00300
0.00739500000	0.00300
0.00740000000	0.00300
0.00740500000	0.00280
0.00741000000	0.00320
0.00741500000	0.00300
0.00742000000	0.00340
0.00742500000	0.00340
0.00743000000	0.00400
0.00743500000	0.00340
0.00744000000	0.00360
0.00744500000	0.00320
0.00745000000	0.00360
0.00745500000	0.00300
0.00746000000	0.00340
0.00746500000	0.00320
0.00747000000	0.00340
0.00747500000	0.00340
0.00748000000	0.00300
0.00748500000	0.00320
0.00749000000	0.00300
0.00749500000	0.00320
0.00750000000	0.00340
0.00750500000	0.00360
0.00751000000	0.00300
0.00751500000	0.00320
0.00752000000	0.00280
0.00752500000	0.00340
0.00753000000	0.00360
0.00753500000	0.00380
0.00754000000	0.00360
0.00754500000	0.00320
0.00755000000	0.00300
0.00755500000	0.00320
0.00756000000	0.00340
0.00756500000	0.00320
0.00757000000	0.00340
0.00757500000	0.00320
0.00758000000	0.00300
0.00758500000	0.00300
0.00759000000	0.00340
0.00759500000	0.00300
0.00760000000	0.00300
0.00760500000	0.00260
0.00761000000	0.00320
0.00761500000	0.00320
0.00762000000	0.00260
0.00762500000	0.00320
0.00763000000	0.00360
0.00763500000	0.00280
0.00764000000	0.00320
0.00764500000	0.00340
0.00765000000	0.00320
0.00765500000	0.00320
0.00766000000	0.00280
0.00766500000	0.00340
0.00767000000	0.00280
0.00767500000	0.00280
0.00768000000	0.00320
0.00768500000	0.00320
0.00769000000	0.00380
0.00769500000	0.00420
0.00770000000	0.00360
0.00770500000	0.00320
0.00771000000	0.00300
0.00771500000	0.00340
0.00772000000	0.00320
0.00772500000	0.00400
0.00773000000	0.00320
0.00773500000	0.00280
0.00774000000	0.00320
0.00774500000	0.00340
0.00775000000	0.00340
0.00775500000	0.00300
0.00776000000	0.00340
0.00776500000	0.00380
0.00777000000	0.00340
0.00777500000	0.00300
0.00778000000	0.00280
0.00778500000	0.00340
0.00779000000	0.00320
0.00779500000	0.00300
0.00780000000	0.00320
0.00780500000	0.00340
0.00781000000	0.00360
0.00781500000	0.00340
0.00782000000	0.00300
0.00782500000	0.00380
0.00783000000	0.00380
0.00783500000	0.00380
0.00784000000	0.00380
0.00784500000	0.00320
0.00785000000	0.00360
0.00785500000	0.00360
0.00786000000	0.00300
0.00786500000	0.00320
0.00787000000	0.00320
0.00787500000	0.00320
0.00788000000	0.00320
0.00788500000	0.00320
0.00789000000	0.00340
0.00789500000	0.00340
0.00790000000	0.00300
0.00790500000	0.00260
0.00791000000	0.00280
0.00791500000	0.00300
0.00792000000	0.00300
0.00792500000	0.00280
0.00793000000	0.00340
0.00793500000	0.00320
0.00794000000	0.00420
0.00794500000	0.00380
0.00795000000	0.00340
0.00795500000	0.00300
0.00796000000	0.00320
0.00796500000	0.00340
0.00797000000	0.00360
0.00797500000	0.00340
0.00798000000	0.00340
0.00798500000	0.00320
0.00799000000	0.00320
0.00799500000	0.00340
0.00800000000	0.00360
0.00800500000	0.00360
0.00801000000	0.00280
0.00801500000	0.00360
0.00802000000	0.00260
0.00802500000	0.00320
0.00803000000	0.00340
0.00803500000	0.00380
0.00804000000	0.00340
0.00804500000	0.00320
0.00805000000	0.00340
0.00805500000	0.00320
0.00806000000	0.00340
0.00806500000	0.00360
0.00807000000	0.00300
0.00807500000	0.00300
0.00808000000	0.00340
0.00808500000	0.00320
0.00809000000	0.00300
0.00809500000	0.00340
0.00810000000	0.00280
0.00810500000	0.00320
0.00811000000	0.00320
0.00811500000	0.00340
0.00812000000	0.00360
0.00812500000	0.00360
0.00813000000	0.00300
0.00813500000	0.00360
0.00814000000	0.00400
0.00814500000	0.00340
0.00815000000	0.00360
0.00815500000	0.00360
0.00816000000	0.00300
0.00816500000	0.00340
0.00817000000	0.00340
0.00817500000	0.00360
0.00818000000	0.00320
0.00818500000	0.00340
0.00819000000	0.00320
0.00819500000	0.00360
0.00820000000	0.00280
0.00820500000	0.00340
0.00821000000	0.00280
0.00821500000	0.00340
0.00822000000	0.00340
0.00822500000	0.00280
0.00823000000	0.00320
0.00823500000	0.00300
0.00824000000	0.00340
0.00824500000	0.00320
0.00825000000	0.00340
0.00825500000	0.00280
0.00826000000	0.00360
0.00826500000	0.00380
0.00827000000	0.00300
0.00827500000	0.00380
0.00828000000	0.00320
0.00828500000	0.00280
0.00829000000	0.00300
0.00829500000	0.00280
0.00830000000	0.00320
0.00830500000	0.00300
0.00831000000	0.00300
0.00831500000	0.00300
0.00832000000	0.00360
0.00832500000	0.00340
0.00833000000	0.00320
0.00833500000	0.00300
0.00834000000	0.00320
0.00834500000	0.00320
0.00835000000	0.00340
0.00835500000	0.00300
0.00836000000	0.00340
0.00836500000	0.00340
0.00837000000	0.00360
0.00837500000	0.00300
0.00838000000	0.00320
0.00838500000	0.00340
0.00839000000	0.00300
0.00839500000	0.00320
0.00840000000	0.00280
0.00840500000	0.00280
0.00841000000	0.00320
0.00841500000	0.00320
0.00842000000	0.00320
0.00842500000	0.00340
0.00843000000	0.00300
0.00843500000	0.00380
0.00844000000	0.00320
0.00844500000	0.00380
0.00845000000	0.00300
0.00845500000	0.00300
0.00846000000	0.00340
0.00846500000	0.00340
0.00847000000	0.00340
0.00847500000	0.00340
0.00848000000	0.00360
0.00848500000	0.00280
0.00849000000	0.00320
0.00849500000	0.00300
0.00850000000	0.00340
0.00850500000	0.00300
0.00851000000	0.00300
0.00851500000	0.00300
0.00852000000	0.00320
0.00852500000	0.00300
0.00853000000	0.00340
0.00853500000	0.00360
0.00854000000	0.00340
0.00854500000	0.00360
0.00855000000	0.00360
0.00855500000	0.00300
0.00856000000	0.00360
0.00856500000	0.00320
0.00857000000	0.00320
0.00857500000	0.00340
0.00858000000	0.00280
0.00858500000	0.00320
0.00859000000	0.00300
0.00859500000	0.00360
0.00860000000	0.00380
0.00860500000	0.00380
0.00861000000	0.00300
0.00861500000	0.00360
0.00862000000	0.00300
0.00862500000	0.00360
0.00863000000	0.00280
0.00863500000	0.00360
0.00864000000	0.00280
0.00864500000	0.00380
0.00865000000	0.00300
0.00865500000	0.00360
0.00866000000	0.00360
0.00866500000	0.00260
0.00867000000	0.00300
0.00867500000	0.00340
0.00868000000	0.00280
0.00868500000	0.00320
0.00869000000	0.00360
0.00869500000	0.00320
0.00870000000	0.00320
0.00870500000	0.00320
0.00871000000	0.00320
0.00871500000	0.00340
0.00872000000	0.00320
0.00872500000	0.00320
0.00873000000	0.00320
0.00873500000	0.00300
0.00874000000	0.00340
0.00874500000	0.00260
0.00875000000	0.00340
0.00875500000	0.00220
0.00876000000	0.00320
0.00876500000	0.00280
0.00877000000	0.00300
0.00877500000	0.00320
0.00878000000	0.00340
0.00878500000	0.00180
0.00879000000	0.00320
0.00879500000	0.00320
0.00880000000	0.00320
0.00880500000	0.00320
0.00881000000	0.00280
0.00881500000	0.00300
0.00882000000	0.00320
0.00882500000	0.00280
0.00883000000	0.00360
0.00883500000	0.00320
0.00884000000	0.00360
0.00884500000	0.00360
0.00885000000	0.00280
0.00885500000	0.00320
0.00886000000	0.00360
0.00886500000	0.00320
0.00887000000	0.00380
0.00887500000	0.00280
0.00888000000	0.00300
0.00888500000	0.00300
0.00889000000	0.00320
0.00889500000	0.00280
0.00890000000	0.00340
0.00890500000	0.00260
0.00891000000	0.00320
0.00891500000	0.00300
0.00892000000	0.00320
0.00892500000	0.00360
0.00893000000	0.00320
0.00893500000	0.00340
0.00894000000	0.00340
0.00894500000	0.00340
0.00895000000	0.00340
0.00895500000	0.00260
0.00896000000	0.00340
0.00896500000	0.00360
0.00897000000	0.00240
0.00897500000	0.00320
0.00898000000	0.00320
0.00898500000	0.00300
0.00899000000	0.00320
0.00899500000	0.00400
0.00900000000	0.00360
0.00900500000	0.00340
0.00901000000	0.00340
0.00901500000	0.00320
0.00902000000	0.00360
0.00902500000	0.00360
0.00903000000	0.00340
0.00903500000	0.00320
0.00904000000	0.00340
0.00904500000	0.00340
0.00905000000	0.00280
0.00905500000	0.00340
0.00906000000	0.00300
0.00906500000	0.00340
0.00907000000	0.00280
0.00907500000	0.00300
0.00908000000	0.00340
0.00908500000	0.00320
0.00909000000	0.00340
0.00909500000	0.00340
0.00910000000	0.00320
0.00910500000	0.00320
0.00911000000	0.00340
0.00911500000	0.00320
0.00912000000	0.00300
0.00912500000	0.00280
0.00913000000	0.00320
0.00913500000	0.00300
0.00914000000	0.00300
0.00914500000	0.00340
0.00915000000	0.00340
0.00915500000	0.00300
0.00916000000	0.00340
0.00916500000	0.00300
0.00917000000	0.00300
0.00917500000	0.00300
0.00918000000	0.00340
0.00918500000	0.00320
0.00919000000	0.00340
0.00919500000	0.00340
0.00920000000	0.00340
0.00920500000	0.00340
0.00921000000	0.00320
0.00921500000	0.00320
0.00922000000	0.00320
0.00922500000	0.00260
0.00923000000	0.00300
0.00923500000	0.00300
0.00924000000	0.00320
0.00924500000	0.00320
0.00925000000	0.00320
0.00925500000	0.00260
0.00926000000	0.00300
0.00926500000	0.00340
0.00927000000	0.00320
0.00927500000	0.00320
0.00928000000	0.00340
0.00928500000	0.00280
0.00929000000	0.00300
0.00929500000	0.00320
0.00930000000	0.00300
0.00930500000	0.00300
0.00931000000	0.00340
0.00931500000	0.00360
0.00932000000	0.00320
0.00932500000	0.00320
0.00933000000	0.00360
0.00933500000	0.00280
0.00934000000	0.00340
0.00934500000	0.00340
0.00935000000	0.00300
0.00935500000	0.00340
0.00936000000	0.00300
0.00936500000	0.00400
0.00937000000	0.00360
0.00937500000	0.00360
0.00938000000	0.00320
0.00938500000	0.00340
0.00939000000	0.00340
0.00939500000	0.00320
0.00940000000	0.00360
0.00940500000	0.00320
0.00941000000	0.00320
0.00941500000	0.00340
0.00942000000	0.00320
0.00942500000	0.00260
0.00943000000	0.00360
0.00943500000	0.00320
0.00944000000	0.00360
0.00944500000	0.00320
0.00945000000	0.00300
0.00945500000	0.00340
0.00946000000	0.00300
0.00946500000	0.00320
0.00947000000	0.00280
0.00947500000	0.00360
0.00948000000	0.00340
0.00948500000	0.00340
0.00949000000	0.00380
0.00949500000	0.00340
0.00950000000	0.00360
0.00950500000	0.00340
0.00951000000	0.00300
0.00951500000	0.00320
0.00952000000	0.00340
0.00952500000	0.00340
0.00953000000	0.00320
0.00953500000	0.00340
0.00954000000	0.00320
0.00954500000	0.00380
0.00955000000	0.00300
0.00955500000	0.00360
0.00956000000	0.00320
0.00956500000	0.00320
0.00957000000	0.00340
0.00957500000	0.00320
0.00958000000	0.00320
0.00958500000	0.00280
0.00959000000	0.00320
0.00959500000	0.00300
0.00960000000	0.00300
0.00960500000	0.00280
0.00961000000	0.00280
0.00961500000	0.00380
0.00962000000	0.00400
0.00962500000	0.00340
0.00963000000	0.00320
0.00963500000	0.00420
0.00964000000	0.00380
0.00964500000	0.00320
0.00965000000	0.00340
0.00965500000	0.00300
0.00966000000	0.00300
0.00966500000	0.00320
0.00967000000	0.00340
0.00967500000	0.00340
0.00968000000	0.00360
0.00968500000	0.00320
0.00969000000	0.00320
0.00969500000	0.00300
0.00970000000	0.00300
0.00970500000	0.00320
0.00971000000	0.00300
0.00971500000	0.00300
0.00972000000	0.00360
0.00972500000	0.00320
0.00973000000	0.00280
0.00973500000	0.00280
0.00974000000	0.00320
0.00974500000	0.00380
0.00975000000	0.00320
0.00975500000	0.00300
0.00976000000	0.00320
0.00976500000	0.00300
0.00977000000	0.00280
0.00977500000	0.00340
0.00978000000	0.00240
0.00978500000	0.00300
0.00979000000	0.00280
0.00979500000	0.00340
0.00980000000	0.00320
0.00980500000	0.00340
0.00981000000	0.00320
0.00981500000	0.00320
0.00982000000	0.00340
0.00982500000	0.00260
0.00983000000	0.00320
0.00983500000	0.00320
0.00984000000	0.00280
0.00984500000	0.00360
0.00985000000	0.00320
0.00985500000	0.00320
0.00986000000	0.00280
0.00986500000	0.00380
0.00987000000	0.00360
0.00987500000	0.00360
0.00988000000	0.00300
0.00988500000	0.00320
0.00989000000	0.00360
0.00989500000	0.00360
0.00990000000	0.00340
0.00990500000	0.00340
0.00991000000	0.00340
0.00991500000	0.00280
0.00992000000	0.00320
0.00992500000	0.00280
0.00993000000	0.00340
0.00993500000	0.00360
0.00994000000	0.00300
0.00994500000	0.00340
0.00995000000	0.00300
0.00995500000	0.00380
0.00996000000	0.00300
0.00996500000	0.00360
0.00997000000	0.00280
0.00997500000	0.00360
0.00998000000	0.00300
0.00998500000	0.00280
0.00999000000	0.00320
0.00999500000	0.00340
[truncated: 12,000 more rows]
