# Supplementary material for: Fully implanted battery-free high power platform for chronic spinal and muscular functional electrical stimulation
Source: Nat Commun. 2023 Nov 30;14:7887. doi: 10.1038/s41467-023-43669-2 (PMC10689769; doi:10.1038/s41467-023-43669-2)
Supplement: Supplementary file 4 — Source Data [file 41467_2023_43669_MOESM4_ESM.zip › Source Data/Fig SI 9b/Fig SI 9b.txt]

Supplementary Figure 9b


Top = [3.3,3.3,3.3,3.3,3.3,3.3,3.3,3.3,3.3,3.3,3.3;...
        3.3,3.3,3.3,3.3,3.3,3.3,3.3,3.3,3.3,3.3,3.3;...
        3.3,3.3,3.3,3.3,3.3,3.3,3.3,3.3,3.3,3.3,3.3;];

Center = [3.3,3.3,3.3,3.3,3.3,3.3,3.3,3.3,3.3,3.3,3.3;...
        3.3,3.3,3.3,3.3,3.3,3.3,3.3,3.3,3.3,3.3,3.3;...
        3.3,3.3,3.3,3.3,3.3,3.3,3.3,3.3,3.3,3.3,3.3;];

Bottom = [3.3,3.3,3.3,3.3,3.3,3.3,3.3,3.3,3.3,3.3,3.3;...
        3.3,3.3,3.3,3.3,3.3,3.3,3.3,3.3,3.3,3.3,3.3;...
        3.3,3.3,3.3,3.3,3.3,3.3,3.3,3.3,3.3,3.3,3.3;];

Heights = [8 4 0];
