# Supplementary material for: Fully implanted battery-free high power platform for chronic spinal and muscular functional electrical stimulation
Source: Nat Commun. 2023 Nov 30;14:7887. doi: 10.1038/s41467-023-43669-2 (PMC10689769; doi:10.1038/s41467-023-43669-2)
Supplement: Supplementary file 4 — Source Data [file 41467_2023_43669_MOESM4_ESM.zip › Source Data/SourceData_Fig2c/SourceData_Fig2c.xlsx]

## Sheet: Sheet1
Figure 2c
	without resonator 2	Resistance	Positive voltage (V)- without resonator 2	Receiver Power-without resonator 2	Negative voltage (V)- with resonator 2	Receiver Power with resonator 2	without resonator 3	Resistance	Positive voltage (V)- without resonator 3	Receiver Power-without resonator 3	Negative voltage (V)- with resonator 3	Receiver Power with resonator 3	8 turns1	Resistance	Positive voltage (V)- 8 turns 1	Receiver Power-8 turns1	Negative voltage (V)-8 turns1	Receiver Power- 8 turns 1	8 turns3	Resistance	Positive voltage (V)- 8 turns2	Receiver Power-8 turns2	Negative voltage (V)-8-turns 2	Receiver Power- 8 turns 2	8 turns4	Resistance	Positive voltage (V)- 8 turns 3	Receiver Power-8 turns 3	Negative voltage (V)-8-turns 3	Receiver Power- 8 turns 3
		118	1.77	26.55	0.816	5.64285		118	1.817	27.9787	1.85	29.0042		118	1.2	12.2034	1.4	16.6102		118	0.92	7.17288	1.026	8.92098		118	0.991	8.32272	1.027	8.93838
		180	2.53	35.5606	2.57	36.6939		180	2.6	37.5556	2.63	38.4272		180	1.7	16.0556	2	22.2222		180	1.375	10.5035	1.504	12.5668		180	1.481	12.1853	1.529	12.988
		217	2.97	40.6493	2.984	41.0334		217	3.04	42.588	3.07	43.4327		217	2	18.4332	2.34	25.2332		217	1.633	12.2889	1.77	14.4373		217	1.771	14.4536	1.825	15.3485
		326	4.06	50.5632	4.04	50.0663		326	4.15	52.8298	4.17	53.3402		326	2.87	25.2666	3.17	30.8248		326	2.46	18.5632	2.466	18.6539		326	2.578	20.3868	2.64	21.3791
		386	4.58	54.343	4.53	53.163		386	4.69	56.9847	4.7	57.228		386	3.38	29.5969	3.6	33.5751		386	2.85	21.0427	2.86	21.1907		386	3.05	24.0997	3.1	24.8964
		554	5.74	59.4722	5.65	57.6218		554	5.94	63.6888	5.92	63.2606		554	4.7	39.8736	5	45.1264		554	4.01	29.0255	3.93	27.8789		554	4.28	33.0657	4.33	33.8428
		674	6.41	60.9616	6.3	58.8872		674	6.66	65.8095	6.63	65.218		674	5.5	44.8813	5.9	51.6469		674	4.84	34.7561	4.68	32.4961		674	5.11	38.742	5.15	39.3509
		981	7.65	59.656	7.49	57.1866		981	8.05	66.0576	7.96	64.5888		981	7.6	58.8787	7.97	64.7512		981	6.76	46.5827	6.49	42.9359		981	7.07	50.953	7.07	50.953
		1210	8.31	57.0712	8.11	54.3571		1210	8.81	64.1455	8.7	62.5537		1210	9	66.9421	9.42	73.3359		1210	7.98	52.6284	8.36	57.76		1210	8.4	58.314	8.34	57.484
		1772	9.39	49.7585	9.15	47.2475		1772	10.09	57.4538	9.94	55.7582		1772	12.1	82.6242	12.36	86.2131		1772	10.68	64.3693	11.14	70.0336		1772	11.26	71.5506	11	68.2844
		2174	9.9	45.0828	9.63	42.6573		2174	10.7	52.6633	10.52	50.9063		2174	13.9	88.873	14	90.1564		2174	12.11	67.4573	12.77	75.0105		2174	13.01	77.8565	12.58	72.795
		3240	10.72	35.4686	10.43	33.5756		3240	11.71	42.3223	11.5	40.8179		3240	17.92	99.1131	17.6	95.6049		3240	15.5	74.1512	15.92	78.2242		3240	16.8	87.1111	15.86	77.6357
		3867	11.02	31.4043	10.72	29.7177		3867	12.09	37.7988	11.82	36.1294		3867	19.8	101.381	19.2	95.3297		3867	17.1	75.6168	17.6	80.1034		3867	18.59	89.3685	17.35	77.8439
		5510	11.51	24.0436	11.2	22.7659		5510	12.68	29.1801	12.44	28.086		5510	23.55	100.654	22.3	90.2523		5510	20.34	75.0845	21.06	80.4943		5510	22.25	89.848	20.26	74.495
		6700	11.73	20.5363	11.41	19.4311		6700	12.96	25.0689	12.76	24.3011		6700	25.48	96.9001	23.5	82.4254		6700	22.3	74.2224	22.9	78.2701		6700	24.2	87.409	21.76	70.6713
		9880	12.06	14.721	11.73	13.9264		9880	13.41	18.2012	13.2	17.6356		9880	28.3	81.0617	24.3	59.7662		9880	25.42	65.4025	26.35	70.2756		9880	26.79	72.6421	24.45	60.5063
	with resonator 1	Resistance	Positive voltage (V)- with resonator1	Receiver Power-with resonator1	Negative voltage (V)- with resonator	Receiver Power with resonator	with resonator 2	Resistance	Positive voltage (V)- with resonator2	Receiver Power-with resonator 2	Negative voltage (V)- with resonator	Receiver Power with resonator	with resonator 3	Resistance	Positive voltage (V)- with resonator3	Receiver Power-with resonator 3	Negative voltage (V)- with resonator	Receiver Power with resonator	without resonator 1	Resistance	Positive voltage (V)- without resonator 1	Receiver Power-without resonator 1	Negative voltage (V)- with resonator1	Receiver Power with resonator 1
		118	1.74	25.6576	1.8	27.4576		118	1.93	31.5669	1.644	22.9045		118	1.832	28.4426	2.09	37.0178		118	1.73	25.3636	1.86	29.3186
		180	2.52	35.28	2.51	35.0006		180	2.76	42.32	2.38	31.4689		180	2.54	35.8422	2.87	45.7606		180	2.5	34.7222	2.43	32.805
		217	2.97	40.6493	2.96	40.376		217	3.36	52.0258	2.79	35.8714		217	2.9	38.7558	3.2	47.1889		217	2.94	39.8323	2.79	35.8714
		326	4.2	54.1104	4.17	53.3402		326	4.34	57.7779	3.92	47.1362		326	3.89	46.4175	4.3	56.7178		326	4.09	51.3132	3.83	44.9966
		386	4.81	59.9381	4.73	57.9609		386	5.05	66.0687	4.5	52.4611		386	4.58	54.343	4.87	61.4427		386	4.67	56.4997	4.38	49.7005
		554	6.35	72.7843	6.2	69.3863		554	6.8	83.4657	5.95	63.9034		554	6.24	70.2845	6.52	76.7336		554	6.05	66.0695	5.73	59.2652
		674	7.33	79.7165	7.24	77.7709		674	7.95	93.7723	6.94	71.4593		674	7.34	79.9341	7.56	84.7976		674	6.9	70.638	6.58	64.238
		981	9.4	90.0714	9.02	82.9362		981	10.29	107.935	8.97	82.0193		981	9.76	97.1025	9.76	97.1025		981	8.62	75.7435	8	65.2396
		1210	10.66	93.9137	10.42	89.7326		1210	11.78	114.685	10.24	86.6592		1210	11.27	104.969	11.05	100.911		1210	9.61	76.324	9.11	68.5885
		1772	13	95.3725	12.68	90.735		1772	13.94	109.663	12.61	89.7359		1772	14.37	116.533	13.39	101.181		1772	11.39	73.2122	10.82	66.0679
		2174	14.23	93.143	13.91	89.001		2174	15	103.496	13.9	88.873		2174	15.85	115.558	14.57	97.6471		2174	12.29	69.4775	11.74	63.3982
		3240	16.45	83.5193	16.1	80.0031		3240	16.78	86.9038	16.27	81.7015		3240	18.47	105.29	16.46	83.6209		3240	13.84	59.119	13.3	54.5957
		3867	17.31	77.4854	16.96	74.3837		3867	17.5	79.1958	17.24	76.86		3867	19.7	100.359	17.28	77.2171		3867	14.43	53.8466	13.9	49.9638
		5510	18.84	64.4184	18.5	62.1143		5510	18.33	60.978	18.63	62.9904		5510	21.81	86.3296	18.55	62.4505		5510	15.47	43.4339	14.93	40.4546
		6700	19.25	55.3078	18.9	53.3149		6700	18.75	52.472	19.04	54.1077		6700	22.56	75.9632	19.08	54.3353		6700	15.93	37.8754	15.39	35.3511
		9880	19.8	39.6802	19.4	38.0931		9880	19.3	37.7014	19.72	39.3602		9880	23.69	56.8032	-20.17	41.177		9880	16.7	28.2277	16.14	26.3664
