# Supplementary material for: Fully implanted battery-free high power platform for chronic spinal and muscular functional electrical stimulation
Source: Nat Commun. 2023 Nov 30;14:7887. doi: 10.1038/s41467-023-43669-2 (PMC10689769; doi:10.1038/s41467-023-43669-2)
Supplement: Supplementary file 4 — Source Data [file 41467_2023_43669_MOESM4_ESM.zip › Source Data/SourceData_Fig2d/SourceData_Fig2d.xlsx]

## Sheet: Sheet1
Figure 2d
	Angle1		Voltage1		Angle2		Power2 (mW)
	-90		0.18		-90		3.53082
	-70		6.64		-75		52.1001
	-50		11.01		-60		120.019
	-30		14.04		-45		201.649
	-10		15.22		-30		260.109
	0		15.7		-15		282.956
	10		15.48		0		292.126
	30		14		15		273.702
	50		10.45		30		240.8
	70		5.7		45		185.825
	90		0.17		60		118.052
					75		52.5012
					90		4.35582
