# Supplementary material for: Fully implanted battery-free high power platform for chronic spinal and muscular functional electrical stimulation
Source: Nat Commun. 2023 Nov 30;14:7887. doi: 10.1038/s41467-023-43669-2 (PMC10689769; doi:10.1038/s41467-023-43669-2)
Supplement: Supplementary file 4 — Source Data [file 41467_2023_43669_MOESM4_ESM.zip › Source Data/SourceData_Fig3c/SourceData_Fig3c.txt]

Time (ms)	Current (mA)
0	-0.002328
0.005	-0.002328
0.01	0
0.015	-0.002328
0.02	-0.002328
0.025	0
0.03	0
0.035	-0.002328
0.04	-0.002328
0.045	0
0.05	0
0.055	-0.002328
0.06	-0.002328
0.065	-0.002328
0.07	0
0.075	-0.002328
0.08	0
0.085	-0.002328
0.09	0
0.095	0
0.1	-0.002328
0.105	0
0.11	0
0.115	-0.002328
0.12	0
0.125	-0.002328
0.13	0
0.135	0
0.14	-0.002328
0.145	-0.002328
0.15	-0.002328
0.155	-0.002328
0.16	-0.002328
0.165	-0.002328
0.17	-0.002328
0.175	0
0.18	0
0.185	0.002328
0.19	0
0.195	0.002328
0.2	-0.002328
0.205	0
0.21	-0.002328
0.215	-0.002328
0.22	0
0.225	-0.002328
0.23	-0.002328
0.235	-0.002328
0.24	-0.002328
0.245	0
0.25	0
0.255	-0.002328
0.26	-0.002328
0.265	0
0.27	-0.002328
0.275	0
0.28	-0.002328
0.285	-0.002328
0.29	0
0.295	0.002328
0.3	-0.002328
0.305	0
0.31	-0.002328
0.315	-0.002328
0.32	-0.002328
0.325	-0.002328
0.33	0
0.335	0
0.34	0
0.345	0
0.35	-0.002328
0.355	-0.002328
0.36	-0.002328
0.365	0.002328
0.37	0.002328
0.375	0
0.38	0.002328
0.385	0
0.39	-0.002328
0.395	-0.002328
0.4	0.002328
0.405	0
0.41	-0.002328
0.415	0
0.42	0
0.425	-0.002328
0.43	-0.002328
0.435	-0.002328
0.44	0
0.445	0
0.45	-0.002328
0.455	0
0.46	0
0.465	0
0.47	0
0.475	0
0.48	-0.002328
0.485	0
0.49	0
0.495	-0.002328
0.5	0
0.505	-0.002328
0.51	0
0.515	-0.002328
0.52	-0.002328
0.525	-0.002328
0.53	-0.002328
0.535	-0.002328
0.54	-0.002328
0.545	0
0.55	-0.002328
0.555	-0.002328
0.56	-0.002328
0.565	0
0.57	-0.002328
0.575	-0.002328
0.58	-0.002328
0.585	-0.002328
0.59	0.002328
0.595	-0.002328
0.6	0.002328
0.605	-0.002328
0.61	-0.002328
0.615	-0.002328
0.62	-0.002328
0.625	0
0.63	0
0.635	0
0.64	-0.002328
0.645	-0.002328
0.65	0
0.655	0.002328
0.66	0.002328
0.665	0
0.67	-0.002328
0.675	-0.002328
0.68	-0.002328
0.685	-0.002328
0.69	0
0.695	-0.002328
0.7	0
0.705	-0.002328
0.71	-0.002328
0.715	0
0.72	0.002328
0.725	-0.002328
0.73	0
0.735	0
0.74	0
0.745	0
0.75	0
0.755	-0.002328
0.76	-0.002328
0.765	0
0.77	0
0.775	0
0.78	-0.002328
0.785	0
0.79	-0.002328
0.795	-0.002328
0.8	0
0.805	0
0.81	0.002328
0.815	-0.002328
0.82	0
0.825	0.002328
0.83	0
0.835	-0.002328
0.84	-0.002328
0.845	-0.002328
0.85	0
0.855	-0.002328
0.86	-0.002328
0.865	-0.002328
0.87	0
0.875	-0.002328
0.88	-0.002328
0.885	-0.002328
0.89	0
0.895	-0.002328
0.9	-0.002328
0.905	0
0.91	0.002328
0.915	-0.002328
0.92	-0.002328
0.925	0
0.93	-0.002328
0.935	-0.002328
0.94	-0.002328
0.945	-0.002328
0.95	-0.002328
0.955	0
0.96	-0.002328
0.965	-0.002328
0.97	-0.002328
0.975	-0.002328
0.98	-0.002328
0.985	-0.002328
0.99	0
0.995	0
1	0
1.005	0.002328
1.01	0
1.015	-0.002328
1.02	0
1.025	-0.002328
1.03	-0.002328
1.035	-0.002328
1.04	0.002328
1.045	0.002328
1.05	0
1.055	0
1.06	0.002328
1.065	-0.002328
1.07	0
1.075	0
1.08	0
1.085	-0.002328
1.09	-0.002328
1.095	-0.002328
1.1	-0.002328
1.105	-0.002328
1.11	0
1.115	0
1.12	0
1.125	-0.002328
1.13	0
1.135	0.002328
1.14	0.002328
1.145	-0.002328
1.15	0
1.155	0
1.16	0
1.165	0
1.17	-0.002328
1.175	0.002328
1.18	-0.002328
1.185	0
1.19	-0.002328
1.195	-0.002328
1.2	-0.002328
1.205	-0.002328
1.21	0
1.215	-0.002328
1.22	-0.002328
1.225	-0.002328
1.23	-0.002328
1.235	0
1.24	-0.002328
1.245	0
1.25	-0.002328
1.255	0
1.26	0.002328
1.265	0.002328
1.27	0
1.275	0
1.28	0
1.285	0.002328
1.29	-0.002328
1.295	-0.002328
1.3	0
1.305	0
1.31	0
1.315	-0.002328
1.32	-0.002328
1.325	0
1.33	0
1.335	-0.002328
1.34	0.002328
1.345	-0.002328
1.35	0
1.355	0
1.36	0
1.365	0
1.37	0.002328
1.375	-0.002328
1.38	-0.002328
1.385	0
1.39	-0.002328
1.395	0
1.4	-0.002328
1.405	-0.002328
1.41	0
1.415	-0.002328
1.42	0.002328
1.425	0
1.43	0.002328
1.435	0.002328
1.44	0
1.445	0
1.45	0.002328
1.455	0.002328
1.46	-0.002328
1.465	0
1.47	-0.002328
1.475	0
1.48	-0.002328
1.485	0
1.49	-0.002328
1.495	-0.002328
1.5	-0.002328
1.505	0
1.51	-0.002328
1.515	-0.002328
1.52	-0.002328
1.525	-0.002328
1.53	-0.002328
1.535	-0.002328
1.54	0
1.545	-0.002328
1.55	0
1.555	-0.002328
1.56	-0.002328
1.565	-0.002328
1.57	0
1.575	-0.002328
1.58	-0.002328
1.585	-0.002328
1.59	0
1.595	-0.002328
1.6	-0.002328
1.605	-0.002328
1.61	0
1.615	0
1.62	-0.002328
1.625	-0.002328
1.63	-0.002328
1.635	-0.002328
1.64	-0.002328
1.645	-0.002328
1.65	-0.002328
1.655	-0.002328
1.66	-0.002328
1.665	0.002328
1.67	-0.002328
1.675	-0.002328
1.68	0
1.685	-0.002328
1.69	0
1.695	-0.002328
1.7	-0.002328
1.705	-0.002328
1.71	-0.002328
1.715	0
1.72	-0.002328
1.725	-0.002328
1.73	0.002328
1.735	0
1.74	-0.002328
1.745	0
1.75	0
1.755	-0.002328
1.76	0
1.765	-0.002328
1.77	-0.002328
1.775	-0.002328
1.78	-0.002328
1.785	-0.002328
1.79	-0.002328
1.795	0
1.8	-0.002328
1.805	0.002328
1.81	-0.002328
1.815	-0.002328
1.82	-0.002328
1.825	0
1.83	-0.002328
1.835	-0.002328
1.84	-0.002328
1.845	-0.002328
1.85	-0.002328
1.855	0
1.86	0
1.865	-0.002328
1.87	0.002328
1.875	0
1.88	0
1.885	0
1.89	-0.002328
1.895	-0.002328
1.9	0
1.905	0
1.91	-0.002328
1.915	-0.002328
1.92	-0.002328
1.925	-0.002328
1.93	-0.002328
1.935	-0.002328
1.94	-0.002328
1.945	0
1.95	-0.002328
1.955	-0.002328
1.96	0
1.965	0
1.97	-0.002328
1.975	0
1.98	-0.002328
1.985	-0.002328
1.99	-0.002328
1.995	0
2	0
2.005	-0.002328
2.01	-0.002328
2.015	-0.002328
2.02	0
2.025	0
2.03	-0.002328
2.035	0
2.04	0.002328
2.045	0.002328
2.05	0
2.055	-0.002328
2.06	-0.002328
2.065	0
2.07	-0.002328
2.075	0.002328
2.08	-0.002328
2.085	-0.002328
2.09	0
2.095	0
2.1	0
2.105	0
2.11	0.002328
2.115	-0.002328
2.12	0
2.125	0
2.13	0.002328
2.135	-0.002328
2.14	0
2.145	-0.002328
2.15	-0.002328
2.155	0
2.16	0
2.165	-0.002328
2.17	-0.002328
2.175	0
2.18	0
2.185	-0.002328
2.19	-0.002328
2.195	-0.002328
2.2	-0.002328
2.205	0
2.21	-0.002328
2.215	-0.002328
2.22	-0.002328
2.225	-0.002328
2.23	0
2.235	-0.002328
2.24	-0.002328
2.245	0
2.25	-0.002328
2.255	0
2.26	-0.002328
2.265	-0.002328
2.27	-0.002328
2.275	-0.002328
2.28	0
2.285	0
2.29	-0.002328
2.295	-0.002328
2.3	0
2.305	-0.002328
2.31	-0.002328
2.315	-0.002328
2.32	0
2.325	0
2.33	0
2.335	-0.002328
2.34	0
2.345	0
2.35	-0.002328
2.355	0
2.36	0
2.365	0
2.37	-0.002328
2.375	-0.002328
2.38	0
2.385	0
2.39	0
2.395	-0.002328
2.4	-0.002328
2.405	-0.002328
2.41	-0.002328
2.415	0
2.42	-0.002328
2.425	-0.002328
2.43	0
2.435	0.002328
2.44	-0.002328
2.445	0
2.45	-0.002328
2.455	-0.002328
2.46	-0.002328
2.465	0
2.47	-0.002328
2.475	-0.002328
2.48	-0.002328
2.485	-0.002328
2.49	0
2.495	-0.002328
2.5	-0.002328
2.505	0.002328
2.51	0
2.515	-0.002328
2.52	-0.002328
2.525	0.002328
2.53	0
2.535	-0.002328
2.54	0
2.545	-0.002328
2.55	0
2.555	-0.002328
2.56	-0.002328
2.565	0
2.57	0
2.575	-0.002328
2.58	-0.002328
2.585	0
2.59	-0.002328
2.595	-0.002328
2.6	0.002328
2.605	-0.002328
2.61	0
2.615	0
2.62	-0.002328
2.625	-0.002328
2.63	0
2.635	0
2.64	0.002328
2.645	-0.002328
2.65	-0.002328
2.655	0
2.66	0
2.665	0
2.67	-0.002328
2.675	0
2.68	-0.002328
2.685	-0.002328
2.69	-0.002328
2.695	0.002328
2.7	0
2.705	0
2.71	0
2.715	-0.002328
2.72	-0.002328
2.725	-0.002328
2.73	0
2.735	0
2.74	-0.002328
2.745	-0.002328
2.75	0
2.755	0.002328
2.76	-0.002328
2.765	0
2.77	0
2.775	0.002328
2.78	-0.002328
2.785	-0.002328
2.79	0
2.795	-0.002328
2.8	-0.002328
2.805	0
2.81	0
2.815	0.002328
2.82	0
2.825	-0.002328
2.83	-0.002328
2.835	0
2.84	0
2.845	0
2.85	0
2.855	0
2.86	-0.002328
2.865	0
2.87	0
2.875	0
2.88	0.002328
2.885	0.002328
2.89	-0.002328
2.895	-0.002328
2.9	-0.002328
2.905	0.002328
2.91	-0.002328
2.915	-0.002328
2.92	0.002328
2.925	0
2.93	0
2.935	0
2.94	-0.002328
2.945	0
2.95	-0.002328
2.955	-0.002328
2.96	0
2.965	0
2.97	-0.002328
2.975	-0.002328
2.98	0.002328
2.985	0
2.99	-0.002328
2.995	-0.002328
3	0
3.005	0
3.01	-0.002328
3.015	-0.002328
3.02	0
3.025	0
3.03	0
3.035	0
3.04	0
3.045	-0.002328
3.05	-0.002328
3.055	0.002328
3.06	0.002328
3.065	0
3.07	0
3.075	0
3.08	0.002328
3.085	0
3.09	0
3.095	0
3.1	0
3.105	-0.002328
3.11	0
3.115	0.002328
3.12	-0.002328
3.125	-0.002328
3.13	-0.002328
3.135	0
3.14	-0.002328
3.145	-0.002328
3.15	0
3.155	0.002328
3.16	0.002328
3.165	-0.002328
3.17	0
3.175	-0.002328
3.18	0
3.185	-0.002328
3.19	0
3.195	0
3.2	0
3.205	-0.002328
3.21	-0.002328
3.215	0
3.22	0
3.225	0
3.23	0.002328
3.235	0.002328
3.24	0
3.245	0.002328
3.25	-0.002328
3.255	0
3.26	-0.002328
3.265	0
3.27	-0.002328
3.275	-0.002328
3.28	-0.002328
3.285	-0.002328
3.29	-0.002328
3.295	0
3.3	0.002328
3.305	0.002328
3.31	-0.002328
3.315	-0.002328
3.32	-0.002328
3.325	-0.002328
3.33	0
3.335	-0.004656
3.34	-0.002328
3.345	0.002328
3.35	-0.002328
3.355	0
3.36	0
3.365	0
3.37	-0.002328
3.375	-0.002328
3.38	0
3.385	0.002328
3.39	0
3.395	-0.002328
3.4	0
3.405	0
3.41	-0.002328
3.415	-0.002328
3.42	0
3.425	0
3.43	-0.002328
3.435	0
3.44	0
3.445	0.002328
3.45	0
3.455	-0.002328
3.46	0
3.465	-0.002328
3.47	-0.002328
3.475	0.002328
3.48	0
3.485	-0.002328
3.49	-0.002328
3.495	0.002328
3.5	0
3.505	-0.002328
3.51	0
3.515	0
3.52	-0.002328
3.525	-0.002328
3.53	-0.002328
3.535	-0.002328
3.54	0
3.545	-0.002328
3.55	0
3.555	0.002328
3.56	0
3.565	-0.002328
3.57	0.002328
3.575	0
3.58	-0.002328
3.585	-0.002328
3.59	-0.002328
3.595	0
3.6	-0.002328
3.605	-0.002328
3.61	0
3.615	-0.002328
3.62	-0.002328
3.625	-0.002328
3.63	0.002328
3.635	-0.002328
3.64	0
3.645	0
3.65	-0.002328
3.655	0
3.66	0
3.665	0.002328
3.67	-0.002328
3.675	-0.002328
3.68	-0.002328
3.685	-0.002328
3.69	-0.002328
3.695	-0.002328
3.7	-0.002328
3.705	0
3.71	-0.002328
3.715	-0.002328
3.72	0
3.725	0
3.73	0
3.735	0.002328
3.74	0.002328
3.745	-0.002328
3.75	0
3.755	-0.002328
3.76	0
3.765	-0.002328
3.77	-0.002328
3.775	-0.002328
3.78	0
3.785	-0.002328
3.79	-0.002328
3.795	0
3.8	0.002328
3.805	0
3.81	0
3.815	0.002328
3.82	0.002328
3.825	-0.002328
3.83	0
3.835	-0.002328
3.84	0
3.845	0
3.85	0.002328
3.855	0
3.86	-0.002328
3.865	0
3.87	0
3.875	0
3.88	-0.002328
3.885	0
3.89	0.002328
3.895	-0.002328
3.9	-0.002328
3.905	0
3.91	-0.002328
3.915	0
3.92	-0.002328
3.925	0
3.93	0
3.935	-0.002328
3.94	-0.002328
3.945	0
3.95	-0.002328
3.955	0
3.96	0
3.965	-0.002328
3.97	-0.002328
3.975	-0.002328
3.98	0
3.985	0
3.99	0.002328
3.995	0
4	-0.002328
4.005	-0.002328
4.01	0
4.015	0
4.02	-0.002328
4.025	0
4.03	0
4.035	0
4.04	0
4.045	0.002328
4.05	-0.002328
4.055	-0.002328
4.06	0
4.065	-0.002328
4.07	0
4.075	-0.002328
4.08	-0.002328
4.085	-0.002328
4.09	0
4.095	0
4.1	0.002328
4.105	0
4.11	0
4.115	0
4.12	0
4.125	0
4.13	-0.002328
4.135	0
4.14	0
4.145	0
4.15	0
4.155	0.002328
4.16	0.002328
4.165	0.002328
4.17	-0.002328
4.175	-0.002328
4.18	0
4.185	0
4.19	-0.002328
4.195	0
4.2	-0.002328
4.205	-0.002328
4.21	0
4.215	0
4.22	0
4.225	0.002328
4.23	0
4.235	0
4.24	-0.002328
4.245	-0.002328
4.25	-0.002328
4.255	0
4.26	-0.002328
4.265	0
4.27	-0.002328
4.275	0
4.28	-0.002328
4.285	-0.002328
4.29	0.002328
4.295	-0.002328
4.3	0
4.305	-0.002328
4.31	0.002328
4.315	-0.002328
4.32	0
4.325	-0.002328
4.33	0.002328
4.335	-0.002328
4.34	0
4.345	0
4.35	0
4.355	0
4.36	-0.002328
4.365	-0.002328
4.37	-0.002328
4.375	0
4.38	-0.002328
4.385	0
4.39	0
4.395	-0.002328
4.4	0
4.405	-0.002328
4.41	-0.002328
4.415	-0.002328
4.42	0
4.425	0.002328
4.43	-0.002328
4.435	-0.002328
4.44	-0.002328
4.445	0
4.45	-0.002328
4.455	-0.002328
4.46	0.002328
4.465	0
4.47	-0.002328
4.475	-0.002328
4.48	0
4.485	0
4.49	0
4.495	-0.002328
4.5	0.002328
4.505	0.002328
4.51	-0.002328
4.515	-0.002328
4.52	0.002328
4.525	-0.002328
4.53	-0.002328
4.535	-0.002328
4.54	-0.002328
4.545	0
4.55	0
4.555	-0.002328
4.56	0
4.565	-0.002328
4.57	-0.002328
4.575	-0.002328
4.58	0.002328
4.585	0
4.59	-0.002328
4.595	0
4.6	-0.002328
4.605	0
4.61	-0.002328
4.615	0.002328
4.62	-0.002328
4.625	-0.002328
4.63	0
4.635	-0.002328
4.64	-0.002328
4.645	-0.002328
4.65	0
4.655	0
4.66	-0.002328
4.665	0
4.67	0.002328
4.675	0.002328
4.68	0
4.685	-0.002328
4.69	0.002328
4.695	-0.002328
4.7	-0.002328
4.705	0
4.71	0
4.715	-0.002328
4.72	0
4.725	-0.002328
4.73	0
4.735	-0.002328
4.74	0
4.745	-0.002328
4.75	-0.002328
4.755	-0.002328
4.76	-0.002328
4.765	0
4.77	0
4.775	0
4.78	0
4.785	0
4.79	-0.002328
4.795	0
4.8	0
4.805	0
4.81	0.002328
4.815	-0.002328
4.82	-0.002328
4.825	0.002328
4.83	-0.002328
4.835	-0.002328
4.84	-0.002328
4.845	-0.002328
4.85	0
4.855	-0.002328
4.86	0.002328
4.865	0
4.87	-0.002328
4.875	0
4.88	-0.002328
4.885	-0.002328
4.89	-0.002328
4.895	-0.002328
4.9	-0.002328
4.905	0
4.91	-0.004656
4.915	-0.002328
4.92	0
4.925	-0.002328
4.93	0
4.935	-0.002328
4.94	0
4.945	0
4.95	0
4.955	0.002328
4.96	-0.002328
4.965	-0.002328
4.97	-0.002328
4.975	0.002328
4.98	0
4.985	-0.002328
4.99	-0.002328
4.995	0
5	0
5.005	0
5.01	0.002328
5.015	0
5.02	0
5.025	0
5.03	-0.002328
5.035	0
5.04	-0.002328
5.045	-0.002328
5.05	-0.002328
5.055	0.002328
5.06	0
5.065	-0.002328
5.07	-0.002328
5.075	0
5.08	-0.002328
5.085	-0.002328
5.09	0
5.095	0
5.1	-0.002328
5.105	0
5.11	-0.002328
5.115	-0.002328
5.12	0
5.125	0
5.13	0.002328
5.135	0
5.14	0
5.145	-0.002328
5.15	0
5.155	0
5.16	0
5.165	0.002328
5.17	0.002328
5.175	-0.002328
5.18	0
5.185	0
5.19	-0.002328
5.195	-0.002328
5.2	-0.002328
5.205	0
5.21	0.002328
5.215	0
5.22	-0.002328
5.225	-0.002328
5.23	0
5.235	0
5.24	0.002328
5.245	-0.002328
5.25	-0.002328
5.255	-0.002328
5.26	-0.002328
5.265	0
5.27	-0.002328
5.275	-0.002328
5.28	0
5.285	-0.002328
5.29	0
5.295	0
5.3	0
5.305	-0.002328
5.31	0
5.315	-0.002328
5.32	0
5.325	-0.002328
5.33	0
5.335	0
5.34	0
5.345	0
5.35	-0.002328
5.355	0
5.36	-0.002328
5.365	0
5.37	-0.002328
5.375	0.002328
5.38	0
5.385	-0.002328
5.39	-0.002328
5.395	0.002328
5.4	0
5.405	-0.002328
5.41	-0.002328
5.415	0.002328
5.42	0
5.425	0
5.43	0
5.435	0.002328
5.44	-0.002328
5.445	0
5.45	-0.002328
5.455	-0.002328
5.46	-0.002328
5.465	-0.002328
5.47	0
5.475	-0.002328
5.48	0
5.485	-0.002328
5.49	0
5.495	0.002328
5.5	-0.002328
5.505	0
5.51	0.002328
5.515	-0.002328
5.52	0
5.525	-0.002328
5.53	0
5.535	0
5.54	-0.002328
5.545	0
5.55	0
5.555	0
5.56	-0.002328
5.565	0.002328
5.57	-0.002328
5.575	-0.002328
5.58	-0.002328
5.585	-0.002328
5.59	0
5.595	0
5.6	-0.002328
5.605	0.002328
5.61	0
5.615	-0.002328
5.62	0
5.625	0
5.63	-0.002328
5.635	0
5.64	0
5.645	0
5.65	-0.002328
5.655	-0.002328
5.66	-0.002328
5.665	0.002328
5.67	0
5.675	-0.002328
5.68	0
5.685	0.002328
5.69	-0.002328
5.695	0
5.7	0
5.705	0
5.71	-0.002328
5.715	-0.002328
5.72	0.002328
5.725	-0.002328
5.73	-0.002328
5.735	0
5.74	0
5.745	0
5.75	-0.002328
5.755	0
5.76	0
5.765	0
5.77	-0.002328
5.775	0
5.78	0
5.785	0
5.79	-0.002328
5.795	0
5.8	-0.002328
5.805	-0.002328
5.81	-0.002328
5.815	0
5.82	-0.002328
5.825	0
5.83	0
5.835	0
5.84	0
5.845	0
5.85	-0.002328
5.855	0
5.86	0
5.865	0
5.87	-0.002328
5.875	0.002328
5.88	-0.002328
5.885	-0.002328
5.89	0
5.895	-0.002328
5.9	-0.002328
5.905	0
5.91	0
5.915	0.002328
5.92	-0.002328
5.925	-0.002328
5.93	0
5.935	-0.002328
5.94	-0.002328
5.945	0
5.95	0
5.955	-0.002328
5.96	0
5.965	-0.002328
5.97	-0.002328
5.975	-0.002328
5.98	-0.002328
5.985	0
5.99	-0.002328
5.995	-0.002328
6	-0.002328
6.005	0.002328
6.01	0
6.015	-0.002328
6.02	0
6.025	0.002328
6.03	0
6.035	0
6.04	-0.002328
6.045	-0.002328
6.05	-0.002328
6.055	-0.002328
6.06	0
6.065	0
6.07	0
6.075	-0.002328
6.08	0
6.085	0.002328
6.09	0
6.095	-0.002328
6.1	0
6.105	0
6.11	-0.002328
6.115	-0.002328
6.12	-0.002328
6.125	0
6.13	-0.002328
6.135	-0.002328
6.14	-0.002328
6.145	-0.002328
6.15	0
6.155	0
6.16	0
6.165	-0.002328
6.17	-0.002328
6.175	0
6.18	0.002328
6.185	0
6.19	0
6.195	0
6.2	0
6.205	-0.002328
6.21	0
6.215	0
6.22	0
6.225	-0.002328
6.23	0.002328
6.235	0
6.24	0
6.245	0
6.25	-0.002328
6.255	0.002328
6.26	-0.002328
6.265	0
6.27	0
6.275	-0.002328
6.28	-0.002328
6.285	-0.002328
6.29	0
6.295	0
6.3	-0.002328
6.305	-0.002328
6.31	0.002328
6.315	0
6.32	-0.002328
6.325	0
6.33	0
6.335	0
6.34	0
6.345	0.002328
6.35	0
6.355	-0.002328
6.36	0
6.365	-0.002328
6.37	0
6.375	-0.002328
6.38	-0.002328
6.385	0.002328
6.39	-0.002328
6.395	0
6.4	0
6.405	0.002328
6.41	0.002328
6.415	-0.002328
6.42	0.002328
6.425	0.002328
6.43	0
6.435	0
6.44	-0.002328
6.445	0.002328
6.45	-0.002328
6.455	0
6.46	-0.002328
6.465	0
6.47	-0.002328
6.475	-0.002328
6.48	0.002328
6.485	0
6.49	0
6.495	-0.002328
6.5	0
6.505	0.002328
6.51	0
6.515	-0.002328
6.52	-0.002328
6.525	-0.002328
6.53	-0.002328
6.535	0
6.54	-0.002328
6.545	-0.002328
6.55	0
6.555	0.002328
6.56	0
6.565	0
6.57	-0.002328
6.575	-0.002328
6.58	0
6.585	-0.002328
6.59	0
6.595	-0.002328
6.6	-0.002328
6.605	0
6.61	-0.002328
6.615	-0.002328
6.62	0
6.625	0
6.63	-0.002328
6.635	-0.002328
6.64	-0.002328
6.645	0
6.65	-0.002328
6.655	-0.002328
6.66	0
6.665	0
6.67	-0.002328
6.675	-0.002328
6.68	-0.002328
6.685	-0.002328
6.69	0
6.695	0
6.7	-0.002328
6.705	0
6.71	-0.002328
6.715	0
6.72	0
6.725	-0.002328
6.73	-0.002328
6.735	-0.002328
6.74	-0.002328
6.745	-0.002328
6.75	0
6.755	-0.002328
6.76	0
6.765	-0.002328
6.77	0
6.775	0.002328
6.78	0.002328
6.785	0.002328
6.79	0.002328
6.795	-0.002328
6.8	0
6.805	-0.002328
6.81	-0.002328
6.815	-0.002328
6.82	-0.002328
6.825	-0.002328
6.83	-0.002328
6.835	0
6.84	0
6.845	0
6.85	-0.002328
6.855	0
6.86	-0.002328
6.865	-0.002328
6.87	-0.002328
6.875	-0.002328
6.88	-0.002328
6.885	0
6.89	0.002328
6.895	0
6.9	-0.002328
6.905	0
6.91	0
6.915	0
6.92	0
6.925	-0.002328
6.93	0
6.935	-0.002328
6.94	-0.002328
6.945	0
6.95	-0.002328
6.955	-0.002328
6.96	-0.002328
6.965	-0.002328
6.97	-0.002328
6.975	0
6.98	-0.002328
6.985	0
6.99	0
6.995	0.002328
7	-0.002328
7.005	0
7.01	-0.002328
7.015	-0.002328
7.02	-0.002328
7.025	-0.002328
7.03	-0.002328
7.035	-0.002328
7.04	0
7.045	0.002328
7.05	0
7.055	0
7.06	-0.002328
7.065	0
7.07	-0.002328
7.075	0
7.08	0
7.085	-0.002328
7.09	0
7.095	-0.002328
7.1	-0.002328
7.105	-0.002328
7.11	-0.002328
7.115	0
7.12	-0.002328
7.125	0
7.13	-0.002328
7.135	-0.002328
7.14	-0.002328
7.145	-0.002328
7.15	-0.002328
7.155	-0.002328
7.16	0
7.165	-0.002328
7.17	0
7.175	0.002328
7.18	0.002328
7.185	0
7.19	0
7.195	0.002328
7.2	-0.002328
7.205	-0.002328
7.21	-0.002328
7.215	0
7.22	-0.002328
7.225	0
7.23	0
7.235	-0.002328
7.24	-0.002328
7.245	0
7.25	0.002328
7.255	-0.002328
7.26	-0.002328
7.265	0
7.27	-0.002328
7.275	-0.002328
7.28	-0.002328
7.285	-0.002328
7.29	-0.002328
7.295	-0.002328
7.3	-0.002328
7.305	0
7.31	0
7.315	0
7.32	0
7.325	0.002328
7.33	0.002328
7.335	0
7.34	-0.002328
7.345	0
7.35	-0.002328
7.355	0
7.36	0
7.365	-0.002328
7.37	-0.002328
7.375	0
7.38	0
7.385	0
7.39	-0.002328
7.395	0.002328
7.4	0
7.405	0.002328
7.41	0
7.415	0
7.42	-0.002328
7.425	0
7.43	0
7.435	0
7.44	0
7.445	-0.002328
7.45	-0.002328
7.455	0.002328
7.46	0
7.465	0
7.47	0
7.475	-0.002328
7.48	-0.002328
7.485	-0.002328
7.49	-0.002328
7.495	0
7.5	0
7.505	0
7.51	-0.002328
7.515	0
7.52	-0.002328
7.525	-0.002328
7.53	-0.002328
7.535	-0.002328
7.54	-0.002328
7.545	0
7.55	0.002328
7.555	0
7.56	-0.002328
7.565	0
7.57	-0.002328
7.575	-0.002328
7.58	0
7.585	-0.002328
7.59	-0.002328
7.595	0
7.6	-0.002328
7.605	-0.002328
7.61	0.002328
7.615	0.002328
7.62	0
7.625	-0.002328
7.63	-0.002328
7.635	-0.002328
7.64	0
7.645	0
7.65	0
7.655	0
7.66	-0.002328
7.665	-0.002328
7.67	0
7.675	-0.002328
7.68	-0.002328
7.685	0
7.69	0
7.695	-0.002328
7.7	-0.002328
7.705	-0.002328
7.71	0
7.715	-0.002328
7.72	-0.002328
7.725	0.002328
7.73	-0.002328
7.735	-0.002328
7.74	-0.002328
7.745	0
7.75	0
7.755	0.002328
7.76	0
7.765	0
7.77	-0.002328
7.775	0
7.78	-0.002328
7.785	-0.002328
7.79	-0.002328
7.795	-0.002328
7.8	0
7.805	0
7.81	0
7.815	0
7.82	-0.002328
7.825	0
7.83	0
7.835	0
7.84	0
7.845	-0.002328
7.85	0
7.855	0
7.86	0
7.865	-0.002328
7.87	-0.002328
7.875	-0.002328
7.88	0
7.885	-0.002328
7.89	0
7.895	-0.002328
7.9	0
7.905	0.002328
7.91	0
7.915	-0.002328
7.92	-0.002328
7.925	0
7.93	-0.002328
7.935	0
7.94	-0.002328
7.945	-0.002328
7.95	0
7.955	0
7.96	0
7.965	0
7.97	0
7.975	-0.002328
7.98	-0.002328
7.985	0
7.99	-0.002328
7.995	-0.002328
8	-0.002328
8.005	-0.002328
8.01	-0.002328
8.015	0.002328
8.02	0.002328
8.025	0
8.03	0
8.035	-0.002328
8.04	-0.002328
8.045	-0.002328
8.05	-0.002328
8.055	0
8.06	0
8.065	-0.002328
8.07	-0.002328
8.075	-0.002328
8.08	0
8.085	-0.002328
8.09	-0.002328
8.095	-0.002328
8.1	-0.002328
8.105	0
8.11	-0.002328
8.115	0.002328
8.12	-0.002328
8.125	0
8.13	-0.002328
8.135	0
8.14	-0.002328
8.145	0
8.15	0
8.155	0
8.16	-0.002328
8.165	0.002328
8.17	0
8.175	0
8.18	0
8.185	0
8.19	-0.002328
8.195	0
8.2	-0.002328
8.205	-0.002328
8.21	0
8.215	-0.002328
8.22	-0.002328
8.225	-0.002328
8.23	-0.002328
8.235	0
8.24	0
8.245	-0.002328
8.25	-0.002328
8.255	-0.002328
8.26	0
8.265	0
8.27	-0.002328
8.275	0
8.28	-0.002328
8.285	-0.002328
8.29	-0.002328
8.295	0
8.3	0
8.305	-0.002328
8.31	0
8.315	0
8.32	-0.002328
8.325	0
8.33	-0.002328
8.335	-0.002328
8.34	0.002328
8.345	0
8.35	-0.002328
8.355	-0.002328
8.36	-0.002328
8.365	0
8.37	-0.002328
8.375	-0.002328
8.38	-0.002328
8.385	-0.002328
8.39	-0.002328
8.395	-0.002328
8.4	-0.002328
8.405	-0.002328
8.41	0.002328
8.415	-0.002328
8.42	0
8.425	-0.002328
8.43	0
8.435	0
8.44	-0.002328
8.445	-0.002328
8.45	-0.002328
8.455	0
8.46	-0.002328
8.465	-0.002328
8.47	-0.002328
8.475	-0.002328
8.48	-0.002328
8.485	-0.002328
8.49	0
8.495	0
8.5	-0.002328
8.505	0
8.51	-0.002328
8.515	-0.002328
8.52	0
8.525	0
8.53	0
8.535	0.002328
8.54	0
8.545	0.002328
8.55	0
8.555	-0.002328
8.56	0
8.565	-0.002328
8.57	0
8.575	-0.002328
8.58	-0.002328
8.585	-0.002328
8.59	-0.002328
8.595	-0.002328
8.6	-0.002328
8.605	0
8.61	-0.002328
8.615	-0.002328
8.62	0
8.625	0
8.63	0.002328
8.635	0
8.64	-0.002328
8.645	-0.002328
8.65	-0.002328
8.655	0
8.66	-0.002328
8.665	-0.002328
8.67	-0.002328
8.675	-0.002328
8.68	-0.002328
8.685	-0.002328
8.69	-0.002328
8.695	0
8.7	-0.002328
8.705	0
8.71	0
8.715	-0.002328
8.72	0
8.725	-0.002328
8.73	0
8.735	-0.002328
8.74	-0.002328
8.745	0.002328
8.75	-0.002328
8.755	0
8.76	0
8.765	0
8.77	-0.002328
8.775	0
8.78	0
8.785	0.002328
8.79	0
8.795	-0.002328
8.8	0
8.805	-0.002328
8.81	-0.002328
8.815	-0.002328
8.82	0
8.825	-0.002328
8.83	-0.002328
8.835	-0.002328
8.84	0
8.845	-0.002328
8.85	-0.002328
8.855	-0.002328
8.86	0
8.865	0
8.87	0
8.875	0
8.88	0
8.885	-0.002328
8.89	0
8.895	-0.002328
8.9	0
8.905	0
8.91	-0.002328
8.915	-0.002328
8.92	0
8.925	-0.002328
8.93	0
8.935	-0.002328
8.94	0
8.945	0
8.95	0
8.955	0
8.96	0
8.965	-0.002328
8.97	0
8.975	0.002328
8.98	-0.002328
8.985	0.002328
8.99	0.002328
8.995	0
9	0
9.005	0
9.01	0
9.015	-0.002328
9.02	-0.002328
9.025	0
9.03	-0.002328
9.035	-0.002328
9.04	-0.002328
9.045	0
9.05	-0.002328
9.055	-0.002328
9.06	0.002328
9.065	-0.002328
9.07	-0.002328
9.075	-0.002328
9.08	-0.002328
9.085	-0.002328
9.09	-0.002328
9.095	-0.002328
9.1	0.002328
9.105	0
9.11	0.002328
9.115	0
9.12	-0.002328
9.125	-0.002328
9.13	0.002328
9.135	0.002328
9.14	0
9.145	0
9.15	0
9.155	0
9.16	0
9.165	-0.002328
9.17	0
9.175	0.002328
9.18	0
9.185	0
9.19	0
9.195	0
9.2	0.002328
9.205	0
9.21	-0.002328
9.215	-0.002328
9.22	0.002328
9.225	0
9.23	-0.002328
9.235	-0.002328
9.24	-0.002328
9.245	-0.002328
9.25	-0.002328
9.255	0
9.26	-0.002328
9.265	-0.002328
9.27	0
9.275	-0.002328
9.28	0
9.285	0
9.29	-0.002328
9.295	0
9.3	-0.002328
9.305	0
9.31	0
9.315	0
9.32	-0.002328
9.325	-0.002328
9.33	0
9.335	0
9.34	0
9.345	-0.002328
9.35	0
9.355	-0.002328
9.36	-0.002328
9.365	0
9.37	0
9.375	0
9.38	-0.002328
9.385	-0.002328
9.39	-0.002328
9.395	0.002328
9.4	-0.002328
9.405	0
9.41	0
9.415	-0.002328
9.42	-0.002328
9.425	-0.002328
9.43	0
9.435	0
9.44	0
9.445	-0.002328
9.45	0
9.455	0
9.46	-0.002328
9.465	0
9.47	-0.002328
9.475	-0.002328
9.48	0.002328
9.485	0
9.49	0
9.495	0.002328
9.5	-0.002328
9.505	0.002328
9.51	0
9.515	-0.002328
9.52	0
9.525	-0.002328
9.53	0
9.535	-0.002328
9.54	0
9.545	-0.002328
9.55	-0.002328
9.555	0
9.56	0.002328
9.565	-0.002328
9.57	0
9.575	0
9.58	0
9.585	0
9.59	0
9.595	-0.002328
9.6	-0.002328
9.605	0.002328
9.61	-0.002328
9.615	-0.002328
9.62	-0.002328
9.625	-0.002328
9.63	0
9.635	-0.002328
9.64	-0.002328
9.645	0.002328
9.65	-0.002328
9.655	0
9.66	0
9.665	0
9.67	-0.002328
9.675	-0.002328
9.68	-0.002328
9.685	-0.002328
9.69	-0.002328
9.695	-0.002328
9.7	0
9.705	-0.002328
9.71	0
9.715	0
9.72	-0.002328
9.725	-0.002328
9.73	-0.002328
9.735	-0.002328
9.74	0
9.745	-0.002328
9.75	0.002328
9.755	-0.002328
9.76	0
9.765	-0.002328
9.77	-0.002328
9.775	0
9.78	-0.002328
9.785	0
9.79	-0.002328
9.795	-0.002328
9.8	-0.002328
9.805	0.002328
9.81	-0.002328
9.815	0
9.82	0
9.825	0
9.83	0
9.835	0
9.84	-0.002328
9.845	-0.002328
9.85	0
9.855	0
9.86	-0.002328
9.865	-0.002328
9.87	0
9.875	-0.002328
9.88	-0.002328
9.885	0
9.89	0
9.895	0
9.9	-0.002328
9.905	0
9.91	0
9.915	0
9.92	0
9.925	0
9.93	-0.002328
9.935	0
9.94	0
9.945	0
9.95	-0.002328
9.955	-0.002328
9.96	0
9.965	0.002328
9.97	0
9.975	0
9.98	0.002328
9.985	0
9.99	0.002328
[truncated: 98,001 more rows]
