# Supplementary material for: Fully implanted battery-free high power platform for chronic spinal and muscular functional electrical stimulation
Source: Nat Commun. 2023 Nov 30;14:7887. doi: 10.1038/s41467-023-43669-2 (PMC10689769; doi:10.1038/s41467-023-43669-2)
Supplement: Supplementary file 4 — Source Data [file 41467_2023_43669_MOESM4_ESM.zip › Source Data/SourceData_Fig3d/OrginizedAmp1_V2.DAT]

0	0
2e-08	0
4e-08	-6.984126984127e-05
6e-08	-0.000179756751185322
8e-08	-0.000271401220420829
1e-07	-0.000344500635625507
1.2e-07	-0.000421220212345084
1.4e-07	-0.00050093035727262
1.6e-07	-0.000566327182669445
1.8e-07	-0.000595133767031585
2e-07	-0.000597571941883555
2.2e-07	-0.00057965079493015
2.4e-07	-0.000545307360586715
2.6e-07	-0.000497314830241242
2.8e-07	-0.000437728928550077
3e-07	-0.000368131858953008
3.2e-07	-0.000289776727575607
3.4e-07	-0.000212567425250026
3.6e-07	-0.000144254668048379
3.8e-07	-8.3359583675672e-05
4e-07	-3.09859460485782e-05
4.2e-07	1.17948026145234e-05
4.4e-07	5.0249429748396e-05
4.6e-07	8.49750644740305e-05
4.8e-07	0.00011646404333143
5e-07	0.0001451260248665
5.2e-07	0.000171304700682995
5.4e-07	0.000195290591335553
5.6e-07	0.000217330962312093
5.8e-07	0.000239905166122971
6e-07	0.000265196442053633
6.2e-07	0.000288847784067984
6.4e-07	0.000309492588274432
6.6e-07	0.000322903894317317
6.8e-07	0.000329507460242917
7e-07	0.000329691915293526
7.2e-07	0.000323813020525743
7.4e-07	0.000312197326982339
7.6e-07	0.000295145332055014
7.8e-07	0.000272934215391124
8e-07	0.000245820220560719
8.2e-07	0.00021556280674166
8.4e-07	0.000186745602440585
8.6e-07	0.000159267817068063
8.8e-07	0.000133037881011689
9e-07	0.000107972411501774
9.2e-07	8.51065372302775e-05
9.4e-07	6.4283932093947e-05
9.6e-07	4.53590511001004e-05
9.8e-07	2.81961612780345e-05
1e-06	1.26684790836857e-05
1.02e-06	-1.34259944352188e-06
1.04e-06	-1.33870202598725e-05
1.06e-06	-2.30078563411897e-05
1.08e-06	-3.03030303030303e-05
1.1e-06	-3.64758698092032e-05
1.12e-06	-4.15263748597082e-05
1.14e-06	-4.43322109988777e-05
1.16e-06	-4.48933782267116e-05
1.18e-06	-4.20875420875421e-05
1.2e-06	-3.70370370370371e-05
1.22e-06	-3.03030303030303e-05
1.24e-06	-2.1324354657688e-05
1.26e-06	-1.01010101010101e-05
1.28e-06	3.36700336700338e-06
1.3e-06	1.90796857463524e-05
1.32e-06	3.59147025813693e-05
1.34e-06	5.3872053872054e-05
1.36e-06	7.18294051627385e-05
1.38e-06	8.86644219977555e-05
1.4e-06	0.000104377104377105
1.42e-06	0.00011672278338945
1.44e-06	0.000125701459034792
1.46e-06	0.000131313131313131
1.48e-06	0.000134680134680135
1.5e-06	0.000134680134680135
1.52e-06	0.000131313131313131
1.54e-06	0.000123456790123457
1.56e-06	0.000113355780022446
1.58e-06	0.000101010101010101
1.6e-06	8.86644219977555e-05
1.62e-06	7.63187429854095e-05
1.64e-06	6.2850729517396e-05
1.66e-06	4.71380471380471e-05
1.68e-06	3.03030303030303e-05
1.7e-06	1.23456790123456e-05
1.72e-06	-5.611672278339e-06
1.74e-06	-2.35690235690236e-05
1.76e-06	-4.15263748597083e-05
1.78e-06	-5.9483726150393e-05
1.8e-06	-7.85634118967455e-05
1.82e-06	-9.76430976430975e-05
1.84e-06	-0.00011672278338945
1.86e-06	-0.000135802469135802
1.88e-06	-0.000153759820426487
1.9e-06	-0.000169472502805836
1.92e-06	-0.000184062850729518
1.94e-06	-0.000198653198653198
1.96e-06	-0.000214365881032548
1.98e-06	-0.000230078563411897
2e-06	-0.000245791245791246
2.02e-06	-0.000261503928170595
2.04e-06	-0.000277216610549944
2.06e-06	-0.00029405162738496
2.08e-06	-0.000313131313131313
2.1e-06	-0.000333333333333333
2.12e-06	-0.000353535353535353
2.14e-06	-0.000373737373737373
2.16e-06	-0.000393939393939394
2.18e-06	-0.000414141414141414
2.2e-06	-0.000434343434343434
2.22e-06	-0.000454545454545454
2.24e-06	-0.000474747474747474
2.26e-06	-0.000494949494949495
2.28e-06	-0.000515151515151515
2.3e-06	-0.000535353535353535
2.32e-06	-0.000555555555555555
2.34e-06	-0.000575757575757575
2.36e-06	-0.000594837261503925
2.38e-06	-0.000611672278338945
2.4e-06	-0.000626262626262625
2.42e-06	-0.00063860830527497
2.44e-06	-0.00064870931537598
2.46e-06	-0.000656565656565655
2.48e-06	-0.000662177328843995
2.5e-06	-0.000665544332211
2.52e-06	-0.000666666666666665
2.54e-06	-0.000666666666666665
2.56e-06	-0.000666666666666665
2.58e-06	-0.000666666666666665
2.6e-06	-0.000666666666666665
2.62e-06	-0.000666666666666665
2.64e-06	-0.000666666666666665
2.66e-06	-0.000666666666666665
2.68e-06	-0.000666666666666665
2.7e-06	-0.000666666666666665
2.72e-06	-0.000666666666666665
2.74e-06	-0.000666666666666665
2.76e-06	-0.000666666666666665
2.78e-06	-0.000666666666666665
2.8e-06	-0.000666666666666665
2.82e-06	-0.000666666666666665
2.84e-06	-0.000666666666666665
2.86e-06	-0.000666666666666665
2.88e-06	-0.000665544332211
2.9e-06	-0.00066329966329966
2.92e-06	-0.00065993265993266
2.94e-06	-0.000656565656565655
2.96e-06	-0.000652076318742985
2.98e-06	-0.000646464646464645
3e-06	-0.00063973063973064
3.02e-06	-0.000631874298540965
3.04e-06	-0.00062401795735129
3.06e-06	-0.000617283950617285
3.08e-06	-0.000611672278338945
3.1e-06	-0.000607182940516275
3.12e-06	-0.00060381593714927
3.14e-06	-0.000601571268237935
3.16e-06	-0.000601571268237935
3.18e-06	-0.00060381593714927
3.2e-06	-0.000607182940516275
3.22e-06	-0.000611672278338945
3.24e-06	-0.000617283950617285
3.26e-06	-0.00062401795735129
3.28e-06	-0.00063299663299663
3.3e-06	-0.00064309764309764
3.32e-06	-0.00065544332210999
3.34e-06	-0.000668911335578
3.36e-06	-0.000682379349046015
3.38e-06	-0.00069584736251403
3.4e-06	-0.00070931537598204
3.42e-06	-0.000722783389450055
3.44e-06	-0.00073625140291807
3.46e-06	-0.00074971941638608
3.48e-06	-0.00076206509539843
3.5e-06	-0.000773288439955105
3.52e-06	-0.00078226711560045
3.54e-06	-0.00079012345679012
3.56e-06	-0.000797979797979795
3.58e-06	-0.00080583613916947
3.6e-06	-0.000813692480359145
3.62e-06	-0.00082042648709315
3.64e-06	-0.000824915824915825
3.66e-06	-0.000828282828282825
3.68e-06	-0.000830527497194165
3.7e-06	-0.0008327721661055
3.72e-06	-0.000835016835016835
3.74e-06	-0.00083726150392817
3.76e-06	-0.000839506172839505
3.78e-06	-0.000840628507295175
3.8e-06	-0.00084175084175084
3.82e-06	-0.00084287317620651
3.84e-06	-0.000843995510662175
3.86e-06	-0.000845117845117845
3.88e-06	-0.00084736251402918
3.9e-06	-0.000849607182940515
3.92e-06	-0.00085185185185185
3.94e-06	-0.00085297418630752
3.96e-06	-0.000854096520763185
3.98e-06	-0.000855218855218855
4e-06	-0.00085634118967452
4.02e-06	-0.00085634118967452
4.04e-06	-0.000855218855218855
4.06e-06	-0.00085185185185185
4.08e-06	-0.00084624017957351
4.1e-06	-0.000838383838383835
4.12e-06	-0.000828282828282825
4.14e-06	-0.00081593714927048
4.16e-06	-0.0008013468013468
4.18e-06	-0.000784511784511785
4.2e-06	-0.0007665544332211
4.22e-06	-0.000747474747474745
4.24e-06	-0.000727272727272725
4.26e-06	-0.000707070707070705
4.28e-06	-0.000686868686868685
4.3e-06	-0.000666666666666665
4.32e-06	-0.000646464646464645
4.34e-06	-0.000626262626262625
4.36e-06	-0.000606060606060605
4.38e-06	-0.000585858585858585
4.4e-06	-0.000565656565656565
4.42e-06	-0.000545454545454545
4.44e-06	-0.000525252525252525
4.46e-06	-0.000505050505050505
4.48e-06	-0.000484848484848485
4.5e-06	-0.000464646464646464
4.52e-06	-0.000444444444444444
4.54e-06	-0.000424242424242424
4.56e-06	-0.000404040404040404
4.58e-06	-0.000383838383838384
4.6e-06	-0.000363636363636364
4.62e-06	-0.000343434343434344
4.64e-06	-0.000323232323232323
4.66e-06	-0.000303030303030303
4.68e-06	-0.000282828282828283
4.7e-06	-0.000262626262626262
4.72e-06	-0.000242424242424242
4.74e-06	-0.000222222222222223
4.76e-06	-0.000202020202020202
4.78e-06	-0.000181818181818182
4.8e-06	-0.000161616161616162
4.82e-06	-0.000141414141414141
4.84e-06	-0.000121212121212121
4.86e-06	-0.000103254769921436
4.88e-06	-8.64197530864195e-05
4.9e-06	-7.07070707070705e-05
4.92e-06	-5.49943883277215e-05
4.94e-06	-4.04040404040404e-05
4.96e-06	-2.69360269360269e-05
4.98e-06	-1.5712682379349e-05
5e-06	-6.7340067340067e-06
5.02e-06	1.12233445566784e-06
5.04e-06	8.97867564534235e-06
5.06e-06	1.68350168350169e-05
5.08e-06	2.35690235690236e-05
5.1e-06	2.80583613916947e-05
5.12e-06	3.03030303030303e-05
5.14e-06	3.03030303030303e-05
5.16e-06	3.14253647586982e-05
5.18e-06	3.36700336700337e-05
5.2e-06	3.47923681257015e-05
5.22e-06	3.59147025813693e-05
5.24e-06	3.47923681257015e-05
5.26e-06	3.36700336700337e-05
5.28e-06	3.2547699214366e-05
5.3e-06	3.2547699214366e-05
5.32e-06	3.36700336700337e-05
5.34e-06	3.36700336700337e-05
5.36e-06	3.14253647586982e-05
5.38e-06	2.91806958473626e-05
5.4e-06	2.6936026936027e-05
5.42e-06	2.58136924803592e-05
5.44e-06	2.46913580246914e-05
5.46e-06	2.35690235690236e-05
5.48e-06	2.24466891133558e-05
5.5e-06	2.1324354657688e-05
5.52e-06	2.02020202020203e-05
5.54e-06	2.02020202020203e-05
5.56e-06	2.02020202020203e-05
5.58e-06	2.02020202020203e-05
5.6e-06	2.02020202020202e-05
5.62e-06	2.02020202020202e-05
5.64e-06	2.02020202020202e-05
5.66e-06	2.02020202020202e-05
5.68e-06	2.02020202020202e-05
5.7e-06	2.02020202020202e-05
5.72e-06	2.1324354657688e-05
5.74e-06	2.35690235690236e-05
5.76e-06	2.80583613916947e-05
5.78e-06	3.47923681257015e-05
5.8e-06	4.2648709315376e-05
5.82e-06	5.2749719416386e-05
5.84e-06	6.5095398428732e-05
5.86e-06	7.9685746352413e-05
5.88e-06	9.652076318743e-05
5.9e-06	0.000114478114478114
5.92e-06	0.000133557800224467
5.94e-06	0.00015263748597082
5.96e-06	0.000171717171717172
5.98e-06	0.000191919191919192
6e-06	0.000210998877665544
6.02e-06	0.000228956228956229
6.04e-06	0.000245791245791246
6.06e-06	0.000260381593714927
6.08e-06	0.000272727272727273
6.1e-06	0.000282828282828283
6.12e-06	0.000290684624017958
6.14e-06	0.000296296296296296
6.16e-06	0.0002996632996633
6.18e-06	0.000301907968574635
6.2e-06	0.000303030303030303
6.22e-06	0.000303030303030303
6.24e-06	0.000303030303030303
6.26e-06	0.000303030303030303
6.28e-06	0.000303030303030303
6.3e-06	0.000303030303030303
6.32e-06	0.000301907968574635
6.34e-06	0.000300785634118967
6.36e-06	0.0002996632996633
6.38e-06	0.000298540965207632
6.4e-06	0.000296296296296297
6.42e-06	0.00029405162738496
6.44e-06	0.000290684624017958
6.46e-06	0.000285072951739619
6.48e-06	0.000277216610549944
6.5e-06	0.000268237934904601
6.52e-06	0.000257014590347924
6.54e-06	0.00024354657687991
6.56e-06	0.000227833894500561
6.58e-06	0.000210998877665544
6.6e-06	0.000191919191919192
6.62e-06	0.000171717171717172
6.64e-06	0.000151515151515151
6.66e-06	0.000131313131313131
6.68e-06	0.000111111111111111
6.7e-06	9.0909090909091e-05
6.72e-06	7.07070707070705e-05
6.74e-06	5.05050505050505e-05
6.76e-06	3.03030303030303e-05
6.78e-06	1.01010101010101e-05
6.8e-06	-1.01010101010101e-05
6.82e-06	-3.03030303030303e-05
6.84e-06	-4.93827160493827e-05
6.86e-06	-6.8462401795735e-05
6.88e-06	-8.75420875420875e-05
6.9e-06	-0.00010662177328844
6.92e-06	-0.000125701459034792
6.94e-06	-0.000144781144781145
6.96e-06	-0.00016273849607183
6.98e-06	-0.000179573512906847
7e-06	-0.000195286195286195
7.02e-06	-0.000209876543209877
7.04e-06	-0.000222222222222223
7.06e-06	-0.000231200897867565
7.08e-06	-0.000237934904601571
7.1e-06	-0.000241301907968575
7.12e-06	-0.000241301907968575
7.14e-06	-0.000241301907968575
7.16e-06	-0.000242424242424242
7.18e-06	-0.00024354657687991
7.2e-06	-0.000245791245791246
7.22e-06	-0.000248035914702581
7.24e-06	-0.000250280583613917
7.26e-06	-0.000251402918069585
7.28e-06	-0.00025364758698092
7.3e-06	-0.000257014590347924
7.32e-06	-0.000259259259259259
7.34e-06	-0.000258136924803592
7.36e-06	-0.000254769921436588
7.38e-06	-0.000249158249158249
7.4e-06	-0.000241301907968575
7.42e-06	-0.0002334455667789
7.44e-06	-0.000226711560044894
7.46e-06	-0.000219977553310887
7.48e-06	-0.00021324354657688
7.5e-06	-0.000206509539842873
7.52e-06	-0.000200897867564534
7.54e-06	-0.000196408529741863
7.56e-06	-0.000193041526374859
7.58e-06	-0.000191919191919192
7.6e-06	-0.000191919191919192
7.62e-06	-0.000191919191919192
7.64e-06	-0.000191919191919192
7.66e-06	-0.000190796857463524
7.68e-06	-0.000188552188552188
7.7e-06	-0.000187429854096521
7.72e-06	-0.000187429854096521
7.74e-06	-0.000189674523007857
7.76e-06	-0.000194163860830528
7.78e-06	-0.000199775533108867
7.8e-06	-0.000207631874298541
7.82e-06	-0.000217732884399551
7.84e-06	-0.000231200897867565
7.86e-06	-0.000248035914702581
7.88e-06	-0.000264870931537598
7.9e-06	-0.000281705948372615
7.92e-06	-0.000298540965207632
7.94e-06	-0.000315375982042648
7.96e-06	-0.000332210998877666
7.98e-06	-0.000349046015712683
8e-06	-0.000364758698092032
8.02e-06	-0.000379349046015713
8.04e-06	-0.000392817059483726
8.06e-06	-0.000407407407407407
8.08e-06	-0.000423120089786756
8.1e-06	-0.000437710437710438
8.12e-06	-0.000451178451178451
8.14e-06	-0.000464646464646464
8.16e-06	-0.000475869809203142
8.18e-06	-0.000485970819304152
8.2e-06	-0.000494949494949495
8.22e-06	-0.00050280583613917
8.24e-06	-0.00050841750841751
8.26e-06	-0.00051290684624018
8.28e-06	-0.00051851851851852
8.3e-06	-0.000524130190796855
8.32e-06	-0.000530864197530865
8.34e-06	-0.000539842873176205
8.36e-06	-0.000551066217732885
8.38e-06	-0.00056341189674523
8.4e-06	-0.00057800224466891
8.42e-06	-0.00059371492704826
8.44e-06	-0.00060830527497194
8.46e-06	-0.000620650953984285
8.48e-06	-0.000631874298540965
8.5e-06	-0.000640852974186305
8.52e-06	-0.000647586980920315
8.54e-06	-0.000652076318742985
8.56e-06	-0.00065544332210999
8.58e-06	-0.000656565656565655
8.6e-06	-0.000656565656565655
8.62e-06	-0.000656565656565655
8.64e-06	-0.000656565656565655
8.66e-06	-0.000656565656565655
8.68e-06	-0.000656565656565655
8.7e-06	-0.000656565656565655
8.72e-06	-0.000656565656565655
8.74e-06	-0.00065544332210999
8.76e-06	-0.000652076318742985
8.78e-06	-0.000646464646464645
8.8e-06	-0.00063973063973064
8.82e-06	-0.000630751964085295
8.84e-06	-0.000620650953984285
8.86e-06	-0.00060942760942761
8.88e-06	-0.000597081930415265
8.9e-06	-0.00058361391694725
8.92e-06	-0.000570145903479235
8.94e-06	-0.000556677890011225
8.96e-06	-0.00054320987654321
8.98e-06	-0.00052861952861953
9e-06	-0.000514029180695845
9.02e-06	-0.000499438832772166
9.04e-06	-0.000484848484848485
9.06e-06	-0.000469135802469135
9.08e-06	-0.000453423120089786
9.1e-06	-0.000437710437710438
9.12e-06	-0.000421997755331088
9.14e-06	-0.000406285072951739
9.16e-06	-0.000391694725028058
9.18e-06	-0.000378226711560045
9.2e-06	-0.000363636363636364
9.22e-06	-0.000349046015712682
9.24e-06	-0.000335578002244669
9.26e-06	-0.000320987654320987
9.28e-06	-0.000305274971941639
9.3e-06	-0.000290684624017958
9.32e-06	-0.000278338945005612
9.34e-06	-0.000268237934904601
9.36e-06	-0.000259259259259259
9.38e-06	-0.000252525252525253
9.4e-06	-0.000245791245791246
9.42e-06	-0.000237934904601571
9.44e-06	-0.000231200897867565
9.46e-06	-0.000226711560044894
9.48e-06	-0.00022334455667789
9.5e-06	-0.000219977553310887
9.52e-06	-0.000215488215488215
9.54e-06	-0.000210998877665544
9.56e-06	-0.000206509539842873
9.58e-06	-0.00020314253647587
9.6e-06	-0.000202020202020202
9.62e-06	-0.000202020202020202
9.64e-06	-0.00020314253647587
9.66e-06	-0.000205387205387205
9.68e-06	-0.000207631874298541
9.7e-06	-0.000209876543209877
9.72e-06	-0.000212121212121212
9.74e-06	-0.000214365881032548
9.76e-06	-0.000216610549943884
9.78e-06	-0.000218855218855219
9.8e-06	-0.000221099887766554
9.82e-06	-0.000222222222222222
9.84e-06	-0.000222222222222222
9.86e-06	-0.00022334455667789
9.88e-06	-0.000225589225589225
9.9e-06	-0.000227833894500561
9.92e-06	-0.000230078563411897
9.94e-06	-0.0002334455667789
9.96e-06	-0.000236812570145904
9.98e-06	-0.000241301907968575
1e-05	-0.000246913580246913
1.002e-05	-0.00025364758698092
1.004e-05	-0.000258136924803592
1.006e-05	-0.000260381593714927
1.008e-05	-0.000262626262626262
1.01e-05	-0.000263748597081931
1.012e-05	-0.000262626262626262
1.014e-05	-0.000261503928170595
1.016e-05	-0.000259259259259259
1.018e-05	-0.000255892255892256
1.02e-05	-0.000251402918069585
1.022e-05	-0.000248035914702581
1.024e-05	-0.000244668911335578
1.026e-05	-0.000239057239057239
1.028e-05	-0.0002334455667789
1.03e-05	-0.000226711560044894
1.032e-05	-0.000217732884399551
1.034e-05	-0.000206509539842873
1.036e-05	-0.000193041526374859
1.038e-05	-0.000177328843995511
1.04e-05	-0.000159371492704826
1.042e-05	-0.000140291806958474
1.044e-05	-0.000121212121212121
1.046e-05	-0.000102132435465769
1.048e-05	-8.4175084175084e-05
1.05e-05	-6.73400673400675e-05
1.052e-05	-5.16273849607185e-05
1.054e-05	-3.59147025813693e-05
1.056e-05	-2.1324354657688e-05
1.058e-05	-7.8563411896745e-06
1.06e-05	5.61167227833895e-06
1.062e-05	1.90796857463525e-05
1.064e-05	3.36700336700337e-05
1.066e-05	4.93827160493827e-05
1.068e-05	6.62177328843995e-05
1.07e-05	8.4175084175084e-05
1.072e-05	0.000101010101010101
1.074e-05	0.00011672278338945
1.076e-05	0.000131313131313131
1.078e-05	0.000144781144781145
1.08e-05	0.000154882154882155
1.082e-05	0.000163860830527497
1.084e-05	0.000171717171717172
1.086e-05	0.000178451178451178
1.088e-05	0.000184062850729518
1.09e-05	0.000189674523007857
1.092e-05	0.000195286195286195
1.094e-05	0.000200897867564534
1.096e-05	0.000205387205387205
1.098e-05	0.000210998877665544
1.1e-05	0.000215488215488215
1.102e-05	0.000218855218855219
1.104e-05	0.000221099887766554
1.106e-05	0.000222222222222222
1.108e-05	0.000222222222222222
1.11e-05	0.000222222222222222
1.112e-05	0.000222222222222222
1.114e-05	0.00022334455667789
1.116e-05	0.000225589225589225
1.118e-05	0.000227833894500561
1.12e-05	0.000230078563411897
1.122e-05	0.000232323232323233
1.124e-05	0.000234567901234568
1.126e-05	0.000236812570145904
1.128e-05	0.000240179573512907
1.13e-05	0.000244668911335578
1.132e-05	0.000250280583613917
1.134e-05	0.000255892255892256
1.136e-05	0.000261503928170595
1.138e-05	0.000267115600448934
1.14e-05	0.000272727272727273
1.142e-05	0.000279461279461279
1.144e-05	0.000288439955106622
1.146e-05	0.000298540965207632
1.148e-05	0.000309764309764309
1.15e-05	0.000320987654320987
1.152e-05	0.000333333333333333
1.154e-05	0.000347923681257014
1.156e-05	0.000364758698092031
1.158e-05	0.000383838383838384
1.16e-05	0.000404040404040404
1.162e-05	0.000424242424242424
1.164e-05	0.000444444444444444
1.166e-05	0.000464646464646464
1.168e-05	0.000484848484848485
1.17e-05	0.000503928170594835
1.172e-05	0.00052188552188552
1.174e-05	0.00053872053872054
1.176e-05	0.000554433221099885
1.178e-05	0.0005679012345679
1.18e-05	0.00057912457912458
1.182e-05	0.00058810325476992
1.184e-05	0.00059483726150393
1.186e-05	0.0005993265993266
1.188e-05	0.0006026936026936
1.19e-05	0.00060493827160494
1.192e-05	0.000606060606060605
1.194e-05	0.000606060606060605
1.196e-05	0.000606060606060605
1.198e-05	0.000606060606060605
1.2e-05	0.000606060606060605
1.202e-05	0.00060493827160494
1.204e-05	0.0006026936026936
1.206e-05	0.000600448933782265
1.208e-05	0.00059820426487093
1.21e-05	0.000595959595959595
1.212e-05	0.00059259259259259
1.214e-05	0.000586980920314255
1.216e-05	0.00057912457912458
1.218e-05	0.00056902356902357
1.22e-05	0.00055780022446689
1.222e-05	0.000545454545454545
1.224e-05	0.000530864197530865
1.226e-05	0.000515151515151515
1.228e-05	0.00049719416386083
1.23e-05	0.000478114478114478
1.232e-05	0.000459034792368126
1.234e-05	0.000439955106621773
1.236e-05	0.00042087542087542
1.238e-05	0.000401795735129068
1.24e-05	0.000382716049382716
1.242e-05	0.000363636363636364
1.244e-05	0.000344556677890011
1.246e-05	0.000326599326599326
1.248e-05	0.000309764309764309
1.25e-05	0.00029405162738496
1.252e-05	0.000278338945005612
1.254e-05	0.000263748597081931
1.256e-05	0.000251402918069585
1.258e-05	0.000241301907968575
1.26e-05	0.0002334455667789
1.262e-05	0.000226711560044894
1.264e-05	0.000221099887766554
1.266e-05	0.000216610549943884
1.268e-05	0.00021324354657688
1.27e-05	0.000212121212121212
1.272e-05	0.000212121212121212
1.274e-05	0.000212121212121212
1.276e-05	0.000212121212121212
1.278e-05	0.00021324354657688
1.28e-05	0.000214365881032548
1.282e-05	0.000215488215488215
1.284e-05	0.000216610549943884
1.286e-05	0.000217732884399551
1.288e-05	0.000218855218855219
1.29e-05	0.000219977553310887
1.292e-05	0.000221099887766554
1.294e-05	0.000222222222222222
1.296e-05	0.000222222222222222
1.298e-05	0.000222222222222222
1.3e-05	0.000222222222222222
1.302e-05	0.000222222222222222
1.304e-05	0.000222222222222222
1.306e-05	0.000222222222222222
1.308e-05	0.000222222222222222
1.31e-05	0.000222222222222222
1.312e-05	0.000222222222222222
1.314e-05	0.000222222222222222
1.316e-05	0.000222222222222222
1.318e-05	0.000222222222222222
1.32e-05	0.000222222222222222
1.322e-05	0.000222222222222222
1.324e-05	0.000222222222222222
1.326e-05	0.000222222222222222
1.328e-05	0.000222222222222222
1.33e-05	0.000222222222222222
1.332e-05	0.000222222222222222
1.334e-05	0.000221099887766554
1.336e-05	0.000218855218855219
1.338e-05	0.000215488215488215
1.34e-05	0.000209876543209877
1.342e-05	0.000202020202020202
1.344e-05	0.000193041526374859
1.346e-05	0.000184062850729518
1.348e-05	0.000175084175084175
1.35e-05	0.000164983164983165
1.352e-05	0.000154882154882155
1.354e-05	0.000144781144781145
1.356e-05	0.000134680134680135
1.358e-05	0.000124579124579125
1.36e-05	0.000114478114478114
1.362e-05	0.000103254769921436
1.364e-05	8.9786756453423e-05
1.366e-05	7.4074074074074e-05
1.368e-05	5.8361391694725e-05
1.37e-05	4.2648709315376e-05
1.372e-05	2.6936026936027e-05
1.374e-05	1.12233445566779e-05
1.376e-05	-2.24466891133555e-06
1.378e-05	-1.34680134680134e-05
1.38e-05	-2.1324354657688e-05
1.382e-05	-2.58136924803591e-05
1.384e-05	-2.69360269360269e-05
1.386e-05	-2.58136924803591e-05
1.388e-05	-2.35690235690235e-05
1.39e-05	-2.02020202020201e-05
1.392e-05	-1.5712682379349e-05
1.394e-05	-1.12233445566778e-05
1.396e-05	-6.7340067340067e-06
1.398e-05	-3.36700336700333e-06
1.4e-05	2.58345048912562e-20
1.402e-05	4.48933782267118e-06
1.404e-05	8.9786756453423e-06
1.406e-05	1.34680134680134e-05
1.408e-05	1.79573512906846e-05
1.41e-05	2.35690235690236e-05
1.412e-05	3.14253647586981e-05
1.414e-05	4.15263748597082e-05
1.416e-05	5.3872053872054e-05
1.418e-05	6.73400673400675e-05
1.42e-05	8.0808080808081e-05
1.422e-05	9.5398428731762e-05
1.424e-05	0.000111111111111111
1.426e-05	0.000127946127946128
1.428e-05	0.000145903479236812
1.43e-05	0.000163860830527497
1.432e-05	0.000181818181818182
1.434e-05	0.000199775533108867
1.436e-05	0.000217732884399551
1.438e-05	0.000235690235690236
1.44e-05	0.00025364758698092
1.442e-05	0.000272727272727273
1.444e-05	0.000291806958473625
1.446e-05	0.000309764309764309
1.448e-05	0.000326599326599326
1.45e-05	0.000343434343434344
1.452e-05	0.00036026936026936
1.454e-05	0.000375982042648709
1.456e-05	0.000389450056116722
1.458e-05	0.0004006734006734
1.46e-05	0.000409652076318743
1.462e-05	0.000417508417508418
1.464e-05	0.000424242424242424
1.466e-05	0.000428731762065095
1.468e-05	0.000429854096520763
1.47e-05	0.000427609427609427
1.472e-05	0.000423120089786756
1.474e-05	0.000417508417508417
1.476e-05	0.000411896745230079
1.478e-05	0.000406285072951739
1.48e-05	0.0004006734006734
1.482e-05	0.000393939393939394
1.484e-05	0.000388327721661055
1.486e-05	0.000382716049382716
1.488e-05	0.000375982042648709
1.49e-05	0.000368125701459034
1.492e-05	0.000359147025813692
1.494e-05	0.000347923681257014
1.496e-05	0.000334455667789001
1.498e-05	0.000318742985409652
1.5e-05	0.000301907968574635
1.502e-05	0.000282828282828283
1.504e-05	0.000262626262626262
1.506e-05	0.000242424242424242
1.508e-05	0.000222222222222222
1.51e-05	0.000202020202020202
1.512e-05	0.000181818181818182
1.514e-05	0.00016273849607183
1.516e-05	0.000144781144781145
1.518e-05	0.000127946127946128
1.52e-05	0.000113355780022446
1.522e-05	0.000101010101010101
1.524e-05	9.0909090909091e-05
1.526e-05	8.30527497194165e-05
1.528e-05	7.74410774410775e-05
1.53e-05	7.4074074074074e-05
1.532e-05	7.29517396184065e-05
1.534e-05	7.4074074074074e-05
1.536e-05	7.74410774410775e-05
1.538e-05	8.30527497194165e-05
1.54e-05	9.0909090909091e-05
1.542e-05	9.9887766554433e-05
1.544e-05	0.000108866442199776
1.546e-05	0.000117845117845118
1.548e-05	0.000127946127946128
1.55e-05	0.000138047138047138
1.552e-05	0.000148148148148148
1.554e-05	0.000158249158249158
1.556e-05	0.000168350168350168
1.558e-05	0.000178451178451178
1.56e-05	0.000189674523007857
1.562e-05	0.000202020202020202
1.564e-05	0.000215488215488215
1.566e-05	0.000230078563411897
1.568e-05	0.000245791245791246
1.57e-05	0.000262626262626262
1.572e-05	0.000280583613916947
1.574e-05	0.000298540965207632
1.576e-05	0.000316498316498317
1.578e-05	0.000333333333333333
1.58e-05	0.00035016835016835
1.582e-05	0.000367003367003367
1.584e-05	0.000382716049382716
1.586e-05	0.000398428731762065
1.588e-05	0.000414141414141414
1.59e-05	0.000429854096520763
1.592e-05	0.000445566778900112
1.594e-05	0.000461279461279461
1.596e-05	0.000478114478114478
1.598e-05	0.000494949494949495
1.6e-05	0.000510662177328845
1.602e-05	0.000525252525252525
1.604e-05	0.00053759820426487
1.606e-05	0.00054769921436588
1.608e-05	0.000555555555555555
1.61e-05	0.000561167227833895
1.612e-05	0.000564534231200895
1.614e-05	0.000565656565656565
1.616e-05	0.000565656565656565
1.618e-05	0.000565656565656565
1.62e-05	0.000565656565656565
1.622e-05	0.000566778900112235
1.624e-05	0.00056902356902357
1.626e-05	0.000571268237934905
1.628e-05	0.00057351290684624
1.63e-05	0.000575757575757575
1.632e-05	0.00057800224466891
1.634e-05	0.000580246913580245
1.636e-05	0.00058249158249158
1.638e-05	0.000584736251402915
1.64e-05	0.000585858585858585
1.642e-05	0.000586980920314255
1.644e-05	0.00058922558922559
1.646e-05	0.00059259259259259
1.648e-05	0.00059483726150393
1.65e-05	0.00059483726150393
1.652e-05	0.00059259259259259
1.654e-05	0.00058922558922559
1.656e-05	0.00058361391694725
1.658e-05	0.000575757575757575
1.66e-05	0.000564534231200895
1.662e-05	0.000549943883277215
1.664e-05	0.0005331088664422
1.666e-05	0.00051739618406285
1.668e-05	0.000503928170594835
1.67e-05	0.000493827160493827
1.672e-05	0.000484848484848485
1.674e-05	0.000478114478114478
1.676e-05	0.000473625140291807
1.678e-05	0.000471380471380471
1.68e-05	0.000472502805836139
1.682e-05	0.000474747474747474
1.684e-05	0.000478114478114478
1.686e-05	0.000483726150392816
1.688e-05	0.000490460157126823
1.69e-05	0.000499438832772166
1.692e-05	0.000510662177328845
1.694e-05	0.000524130190796855
1.696e-05	0.000539842873176205
1.698e-05	0.000556677890011225
1.7e-05	0.000575757575757575
1.702e-05	0.000595959595959595
1.704e-05	0.000616161616161615
1.706e-05	0.000636363636363635
1.708e-05	0.000656565656565655
1.71e-05	0.00067564534231201
1.712e-05	0.000693602693602695
1.714e-05	0.00070931537598204
1.716e-05	0.000722783389450055
1.718e-05	0.000732884399551065
1.72e-05	0.00074074074074074
1.722e-05	0.00074523007856341
1.724e-05	0.00074523007856341
1.726e-05	0.00074074074074074
1.728e-05	0.000732884399551065
1.73e-05	0.000722783389450055
1.732e-05	0.000711560044893375
1.734e-05	0.00069921436588103
1.736e-05	0.000686868686868685
1.738e-05	0.000673400673400675
1.74e-05	0.000661054994388325
1.742e-05	0.000650953984287315
1.744e-05	0.00064309764309764
1.746e-05	0.000637485970819305
1.748e-05	0.00063299663299663
1.75e-05	0.00062962962962963
1.752e-05	0.000627384960718295
1.754e-05	0.000626262626262625
1.756e-05	0.000626262626262625
1.758e-05	0.000626262626262625
1.76e-05	0.000626262626262625
1.762e-05	0.000627384960718295
1.764e-05	0.00062850729517396
1.766e-05	0.00062962962962963
1.768e-05	0.00062962962962963
1.77e-05	0.00062850729517396
1.772e-05	0.000627384960718295
1.774e-05	0.000626262626262625
1.776e-05	0.00062514029180696
1.778e-05	0.00062401795735129
1.78e-05	0.000621773288439955
1.782e-05	0.00061952861952862
1.784e-05	0.000617283950617285
1.786e-05	0.000616161616161615
1.788e-05	0.000616161616161615
1.79e-05	0.000616161616161615
1.792e-05	0.000616161616161615
1.794e-05	0.000616161616161615
1.796e-05	0.000616161616161615
1.798e-05	0.000616161616161615
1.8e-05	0.000616161616161615
1.802e-05	0.000616161616161615
1.804e-05	0.000616161616161615
1.806e-05	0.000616161616161615
1.808e-05	0.000616161616161615
1.81e-05	0.000616161616161615
1.812e-05	0.000616161616161615
1.814e-05	0.000616161616161615
1.816e-05	0.000616161616161615
1.818e-05	0.000616161616161615
1.82e-05	0.000616161616161615
1.822e-05	0.000616161616161615
1.824e-05	0.000616161616161615
1.826e-05	0.000616161616161615
1.828e-05	0.000616161616161615
1.83e-05	0.000616161616161615
1.832e-05	0.000616161616161615
1.834e-05	0.000616161616161615
1.836e-05	0.000616161616161615
1.838e-05	0.000616161616161615
1.84e-05	0.000616161616161615
1.842e-05	0.000616161616161615
1.844e-05	0.000616161616161615
1.846e-05	0.000617283950617285
1.848e-05	0.000620650953984285
1.85e-05	0.000626262626262625
1.852e-05	0.00063299663299663
1.854e-05	0.000640852974186305
1.856e-05	0.00064983164983165
1.858e-05	0.00065993265993266
1.86e-05	0.000672278338945005
1.862e-05	0.000686868686868685
1.864e-05	0.000701459034792365
1.866e-05	0.00071492704826038
1.868e-05	0.00072615039281706
1.87e-05	0.000737373737373735
1.872e-05	0.000747474747474745
1.874e-05	0.00075645342312009
1.876e-05	0.000764309764309765
1.878e-05	0.0007699214365881
1.88e-05	0.000773288439955105
1.882e-05	0.00077553310886644
1.884e-05	0.00077665544332211
1.886e-05	0.000777777777777775
1.888e-05	0.000777777777777775
1.89e-05	0.000777777777777775
1.892e-05	0.000777777777777775
1.894e-05	0.000777777777777775
1.896e-05	0.000777777777777775
1.898e-05	0.000777777777777775
1.9e-05	0.000777777777777775
1.902e-05	0.000777777777777775
1.904e-05	0.000777777777777775
1.906e-05	0.000777777777777775
1.908e-05	0.000778900112233445
1.91e-05	0.00078002244668911
1.912e-05	0.00078226711560045
1.914e-05	0.00078563411896745
1.916e-05	0.00079012345679012
1.918e-05	0.000794612794612795
1.92e-05	0.000799102132435465
1.922e-05	0.000804713804713805
1.924e-05	0.00081144781144781
1.926e-05	0.000819304152637485
1.928e-05	0.000828282828282825
1.93e-05	0.00083726150392817
1.932e-05	0.00084624017957351
1.934e-05	0.000854096520763185
1.936e-05	0.00086307519640853
1.938e-05	0.00087205387205387
1.94e-05	0.000879910213243545
1.942e-05	0.00088664421997755
1.944e-05	0.000890011223344555
1.946e-05	0.000891133557800225
1.948e-05	0.000890011223344555
1.95e-05	0.00088664421997755
1.952e-05	0.00088215488215488
1.954e-05	0.000875420875420875
1.956e-05	0.000868686868686865
1.958e-05	0.00086195286195286
1.96e-05	0.000854096520763185
1.962e-05	0.00084624017957351
1.964e-05	0.000838383838383835
1.966e-05	0.000830527497194165
1.968e-05	0.00082267115600449
1.97e-05	0.000813692480359145
1.972e-05	0.000803591470258135
1.974e-05	0.00079124579124579
1.976e-05	0.00077665544332211
1.978e-05	0.00076094276094276
1.98e-05	0.000744107744107745
1.982e-05	0.00072615039281706
1.984e-05	0.000707070707070705
1.986e-05	0.000686868686868685
1.988e-05	0.000666666666666665
1.99e-05	0.000646464646464645
1.992e-05	0.000626262626262625
1.994e-05	0.000606060606060605
1.996e-05	0.000585858585858585
1.998e-05	0.000565656565656565
2e-05	0.000545454545454545
2.002e-05	0.000525252525252525
2.004e-05	0.000505050505050505
2.006e-05	0.000484848484848485
2.008e-05	0.000465768799102132
2.01e-05	0.000448933782267115
2.012e-05	0.000434343434343434
2.014e-05	0.000421997755331088
2.016e-05	0.000411896745230079
2.018e-05	0.000402918069584736
2.02e-05	0.00039618406285073
2.022e-05	0.000391694725028058
2.024e-05	0.000389450056116722
2.026e-05	0.000388327721661055
2.028e-05	0.000387205387205387
2.03e-05	0.000386083052749719
2.032e-05	0.000384960718294052
2.034e-05	0.000383838383838384
2.036e-05	0.000383838383838384
2.038e-05	0.000383838383838384
2.04e-05	0.000383838383838384
2.042e-05	0.000383838383838384
2.044e-05	0.000383838383838384
2.046e-05	0.000383838383838384
2.048e-05	0.000383838383838384
2.05e-05	0.000383838383838384
2.052e-05	0.000384960718294052
2.054e-05	0.000387205387205387
2.056e-05	0.000390572390572391
2.058e-05	0.000393939393939394
2.06e-05	0.000396184062850729
2.062e-05	0.000396184062850729
2.064e-05	0.000393939393939394
2.066e-05	0.000390572390572391
2.068e-05	0.000387205387205387
2.07e-05	0.000382716049382716
2.072e-05	0.000375982042648709
2.074e-05	0.000365881032547699
2.076e-05	0.000353535353535353
2.078e-05	0.00034006734006734
2.08e-05	0.000326599326599326
2.082e-05	0.000313131313131313
2.084e-05	0.000298540965207632
2.086e-05	0.000281705948372615
2.088e-05	0.000262626262626262
2.09e-05	0.000242424242424242
2.092e-05	0.000222222222222222
2.094e-05	0.000202020202020202
2.096e-05	0.000181818181818182
2.098e-05	0.000161616161616162
2.1e-05	0.000141414141414141
2.102e-05	0.000121212121212121
2.104e-05	0.000101010101010101
2.106e-05	8.0808080808081e-05
2.108e-05	6.06060606060605e-05
2.11e-05	4.04040404040404e-05
2.112e-05	2.02020202020202e-05
2.114e-05	-1.86347248395946e-20
2.116e-05	-2.02020202020202e-05
2.118e-05	-3.92817059483726e-05
2.12e-05	-5.72390572390575e-05
2.122e-05	-7.4074074074074e-05
2.124e-05	-9.0909090909091e-05
2.126e-05	-0.000107744107744108
2.128e-05	-0.000124579124579125
2.13e-05	-0.000141414141414141
2.132e-05	-0.000157126823793491
2.134e-05	-0.000172839506172839
2.136e-05	-0.000189674523007857
2.138e-05	-0.000207631874298541
2.14e-05	-0.000226711560044894
2.142e-05	-0.000244668911335578
2.144e-05	-0.000261503928170595
2.146e-05	-0.000277216610549944
2.148e-05	-0.000291806958473625
2.15e-05	-0.000306397306397306
2.152e-05	-0.00031986531986532
2.154e-05	-0.000332210998877666
2.156e-05	-0.000341189674523008
2.158e-05	-0.000346801346801347
2.16e-05	-0.00035016835016835
2.162e-05	-0.000351290684624018
2.164e-05	-0.00035016835016835
2.166e-05	-0.000346801346801347
2.168e-05	-0.00034006734006734
2.17e-05	-0.00032996632996633
2.172e-05	-0.000316498316498317
2.174e-05	-0.000301907968574635
2.176e-05	-0.000286195286195286
2.178e-05	-0.00026936026936027
2.18e-05	-0.000251402918069585
2.182e-05	-0.000232323232323233
2.184e-05	-0.000212121212121212
2.186e-05	-0.000191919191919192
2.188e-05	-0.000171717171717172
2.19e-05	-0.000151515151515151
2.192e-05	-0.000131313131313131
2.194e-05	-0.000111111111111111
2.196e-05	-9.0909090909091e-05
2.198e-05	-7.07070707070705e-05
2.2e-05	-5.05050505050505e-05
2.202e-05	-3.03030303030303e-05
2.204e-05	-1.01010101010101e-05
2.206e-05	8.9786756453423e-06
2.208e-05	2.58136924803591e-05
2.21e-05	3.92817059483726e-05
2.212e-05	5.05050505050505e-05
2.214e-05	5.9483726150393e-05
2.216e-05	6.62177328843995e-05
2.218e-05	6.9584736251403e-05
2.22e-05	7.07070707070705e-05
2.222e-05	6.8462401795735e-05
2.224e-05	6.3973063973064e-05
2.226e-05	5.8361391694725e-05
2.228e-05	5.16273849607185e-05
2.23e-05	4.26487093153759e-05
2.232e-05	3.14253647586981e-05
2.234e-05	1.79573512906846e-05
2.236e-05	3.36700336700335e-06
2.238e-05	-1.34680134680135e-05
2.24e-05	-3.14253647586981e-05
2.242e-05	-5.05050505050505e-05
2.244e-05	-7.07070707070705e-05
2.246e-05	-8.9786756453423e-05
2.248e-05	-0.000108866442199776
2.25e-05	-0.000127946127946128
2.252e-05	-0.000147025813692481
2.254e-05	-0.000166105499438833
2.256e-05	-0.000185185185185185
2.258e-05	-0.00020314253647587
2.26e-05	-0.000218855218855219
2.262e-05	-0.000232323232323233
2.264e-05	-0.000245791245791246
2.266e-05	-0.000259259259259259
2.268e-05	-0.000272727272727273
2.27e-05	-0.000285072951739619
2.272e-05	-0.000295173961840628
2.274e-05	-0.000303030303030303
2.276e-05	-0.000309764309764309
2.278e-05	-0.000316498316498317
2.28e-05	-0.000323232323232323
2.282e-05	-0.000328843995510662
2.284e-05	-0.000332210998877666
2.286e-05	-0.000333333333333333
2.288e-05	-0.000332210998877666
2.29e-05	-0.00032996632996633
2.292e-05	-0.000327721661054994
2.294e-05	-0.000325476992143659
2.296e-05	-0.000322109988776655
2.298e-05	-0.000316498316498317
2.3e-05	-0.000308641975308642
2.302e-05	-0.000298540965207632
2.304e-05	-0.000286195286195286
2.306e-05	-0.000272727272727273
2.308e-05	-0.000258136924803592
2.31e-05	-0.000241301907968575
2.312e-05	-0.000222222222222222
2.314e-05	-0.000202020202020202
2.316e-05	-0.000181818181818182
2.318e-05	-0.000161616161616162
2.32e-05	-0.000141414141414141
2.322e-05	-0.000121212121212121
2.324e-05	-0.000101010101010101
2.326e-05	-8.0808080808081e-05
2.328e-05	-6.17283950617285e-05
2.33e-05	-4.37710437710437e-05
2.332e-05	-2.69360269360269e-05
2.334e-05	-1.01010101010101e-05
2.336e-05	5.61167227833895e-06
2.338e-05	1.90796857463524e-05
2.34e-05	3.03030303030303e-05
2.342e-05	3.92817059483726e-05
2.344e-05	4.60157126823794e-05
2.346e-05	5.16273849607185e-05
2.348e-05	5.61167227833895e-05
2.35e-05	5.9483726150393e-05
2.352e-05	5.9483726150393e-05
2.354e-05	5.61167227833895e-05
2.356e-05	5.05050505050505e-05
2.358e-05	4.26487093153759e-05
2.36e-05	3.25476992143658e-05
2.362e-05	2.1324354657688e-05
2.364e-05	8.9786756453423e-06
2.366e-05	-5.611672278339e-06
2.368e-05	-2.24466891133558e-05
2.37e-05	-4.04040404040405e-05
2.372e-05	-5.8361391694725e-05
2.374e-05	-7.63187429854095e-05
2.376e-05	-9.42760942760945e-05
2.378e-05	-0.000112233445566779
2.38e-05	-0.000131313131313131
2.382e-05	-0.000151515151515151
2.384e-05	-0.000171717171717172
2.386e-05	-0.000191919191919192
2.388e-05	-0.000212121212121212
2.39e-05	-0.000232323232323233
2.392e-05	-0.000251402918069585
2.394e-05	-0.000270482603815937
2.396e-05	-0.00028956228956229
2.398e-05	-0.000308641975308642
2.4e-05	-0.000327721661054994
2.402e-05	-0.000346801346801347
2.404e-05	-0.000365881032547699
2.406e-05	-0.000384960718294052
2.408e-05	-0.000401795735129068
2.41e-05	-0.000417508417508417
2.412e-05	-0.000430976430976431
2.414e-05	-0.00044107744107744
2.416e-05	-0.000447811447811447
2.418e-05	-0.000452300785634119
2.42e-05	-0.000454545454545454
2.422e-05	-0.000454545454545454
2.424e-05	-0.000452300785634119
2.426e-05	-0.000448933782267115
2.428e-05	-0.000443322109988777
2.43e-05	-0.000436588103254769
2.432e-05	-0.000429854096520763
2.434e-05	-0.000421997755331088
2.436e-05	-0.000413019079685746
2.438e-05	-0.000402918069584736
2.44e-05	-0.00039057239057239
2.442e-05	-0.000375982042648709
2.444e-05	-0.000361391694725028
2.446e-05	-0.000347923681257014
2.448e-05	-0.000334455667789001
2.45e-05	-0.000322109988776655
2.452e-05	-0.000312008978675645
2.454e-05	-0.000303030303030303
2.456e-05	-0.000295173961840628
2.458e-05	-0.00028956228956229
2.46e-05	-0.000285072951739619
2.462e-05	-0.000281705948372615
2.464e-05	-0.000279461279461279
2.466e-05	-0.000278338945005612
2.468e-05	-0.000277216610549944
2.47e-05	-0.000274971941638608
2.472e-05	-0.000272727272727273
2.474e-05	-0.000270482603815937
2.476e-05	-0.000268237934904601
2.478e-05	-0.000265993265993266
2.48e-05	-0.000263748597081931
2.482e-05	-0.000261503928170595
2.484e-05	-0.000258136924803592
2.486e-05	-0.00025364758698092
2.488e-05	-0.000249158249158249
2.49e-05	-0.000242424242424242
2.492e-05	-0.0002334455667789
2.494e-05	-0.00022334455667789
2.496e-05	-0.000214365881032548
2.498e-05	-0.000205387205387205
2.5e-05	-0.000196408529741863
2.502e-05	-0.000188552188552188
2.504e-05	-0.000181818181818182
2.506e-05	-0.000176206509539843
2.508e-05	-0.000172839506172839
2.51e-05	-0.000171717171717172
2.512e-05	-0.000171717171717172
2.514e-05	-0.000171717171717172
2.516e-05	-0.000171717171717172
2.518e-05	-0.000171717171717172
2.52e-05	-0.000171717171717172
2.522e-05	-0.000171717171717172
2.524e-05	-0.000171717171717172
2.526e-05	-0.000170594837261504
2.528e-05	-0.000168350168350168
2.53e-05	-0.000164983164983165
2.532e-05	-0.000161616161616162
2.534e-05	-0.000157126823793491
2.536e-05	-0.000150392817059483
2.538e-05	-0.000141414141414141
2.54e-05	-0.000131313131313131
2.542e-05	-0.000121212121212121
2.544e-05	-0.000111111111111111
2.546e-05	-9.9887766554433e-05
2.548e-05	-8.75420875420875e-05
2.55e-05	-7.2951739618406e-05
2.552e-05	-5.7239057239057e-05
2.554e-05	-4.26487093153759e-05
2.556e-05	-2.91806958473624e-05
2.558e-05	-1.5712682379349e-05
2.56e-05	-1.12233445566775e-06
2.562e-05	1.34680134680135e-05
2.564e-05	2.6936026936027e-05
2.566e-05	3.92817059483726e-05
2.568e-05	5.16273849607185e-05
2.57e-05	6.3973063973064e-05
2.572e-05	7.74410774410775e-05
2.574e-05	9.0909090909091e-05
2.576e-05	0.000103254769921436
2.578e-05	0.000115600448933783
2.58e-05	0.000129068462401796
2.582e-05	0.000143658810325477
2.584e-05	0.000159371492704826
2.586e-05	0.000173961840628507
2.588e-05	0.000187429854096521
2.59e-05	0.000198653198653198
2.592e-05	0.000209876543209877
2.594e-05	0.00022334455667789
2.596e-05	0.000236812570145904
2.598e-05	0.000248035914702581
2.6e-05	0.000257014590347924
2.602e-05	0.000263748597081931
2.604e-05	0.00026936026936027
2.606e-05	0.000272727272727273
2.608e-05	0.00027384960718294
2.61e-05	0.000271604938271605
2.612e-05	0.000264870931537598
2.614e-05	0.000254769921436588
2.616e-05	0.00024354657687991
2.618e-05	0.000232323232323233
2.62e-05	0.000219977553310887
2.622e-05	0.000206509539842873
2.624e-05	0.000193041526374859
2.626e-05	0.000179573512906846
2.628e-05	0.000167227833894501
2.63e-05	0.000156004489337822
2.632e-05	0.000145903479236812
2.634e-05	0.00013692480359147
2.636e-05	0.000127946127946128
2.638e-05	0.000118967452300786
2.64e-05	0.000108866442199776
2.642e-05	9.76430976430975e-05
2.644e-05	8.75420875420875e-05
2.646e-05	7.8563411896745e-05
2.648e-05	7.18294051627385e-05
2.65e-05	6.73400673400675e-05
2.652e-05	6.3973063973064e-05
2.654e-05	6.2850729517396e-05
2.656e-05	6.5095398428732e-05
2.658e-05	6.9584736251403e-05
2.66e-05	7.85634118967455e-05
2.662e-05	9.0909090909091e-05
2.664e-05	0.000105499438832772
2.666e-05	0.000121212121212121
2.668e-05	0.000136924803591471
2.67e-05	0.000153759820426487
2.672e-05	0.000169472502805836
2.674e-05	0.000184062850729518
2.676e-05	0.000198653198653198
2.678e-05	0.000212121212121212
2.68e-05	0.000224466891133558
2.682e-05	0.000235690235690235
2.684e-05	0.00024354657687991
2.686e-05	0.000248035914702581
2.688e-05	0.000248035914702581
2.69e-05	0.000244668911335578
2.692e-05	0.000237934904601571
2.694e-05	0.000228956228956229
2.696e-05	0.000216610549943884
2.698e-05	0.000200897867564534
2.7e-05	0.000181818181818182
2.702e-05	0.000161616161616162
2.704e-05	0.000141414141414141
2.706e-05	0.000121212121212121
2.708e-05	0.000101010101010101
2.71e-05	8.0808080808081e-05
2.712e-05	6.06060606060605e-05
2.714e-05	4.04040404040404e-05
2.716e-05	2.02020202020202e-05
2.718e-05	-2.20228566286118e-20
2.72e-05	-2.02020202020202e-05
2.722e-05	-4.04040404040405e-05
2.724e-05	-5.9483726150393e-05
2.726e-05	-7.63187429854095e-05
2.728e-05	-9.0909090909091e-05
2.73e-05	-0.000103254769921436
2.732e-05	-0.000113355780022446
2.734e-05	-0.000121212121212121
2.736e-05	-0.00012682379349046
2.738e-05	-0.000129068462401796
2.74e-05	-0.00012682379349046
2.742e-05	-0.000122334455667789
2.744e-05	-0.000117845117845118
2.746e-05	-0.000113355780022446
2.748e-05	-0.000108866442199776
2.75e-05	-0.000104377104377105
2.752e-05	-9.87654320987655e-05
2.754e-05	-9.20314253647585e-05
2.756e-05	-8.5297418630752e-05
2.758e-05	-7.9685746352413e-05
2.76e-05	-7.4074074074074e-05
2.762e-05	-6.73400673400675e-05
2.764e-05	-5.9483726150393e-05
2.766e-05	-5.16273849607185e-05
2.768e-05	-4.37710437710437e-05
2.77e-05	-3.70370370370371e-05
2.772e-05	-3.03030303030303e-05
2.774e-05	-2.24466891133558e-05
2.776e-05	-1.5712682379349e-05
2.778e-05	-1.01010101010101e-05
2.78e-05	-5.61167227833895e-06
2.782e-05	-2.24466891133557e-06
2.784e-05	2.24466891133558e-06
2.786e-05	7.85634118967455e-06
2.788e-05	1.45903479236813e-05
2.79e-05	2.1324354657688e-05
2.792e-05	2.58136924803591e-05
2.794e-05	3.03030303030303e-05
2.796e-05	3.70370370370371e-05
2.798e-05	4.60157126823794e-05
2.8e-05	5.72390572390575e-05
2.802e-05	6.9584736251403e-05
2.804e-05	8.30527497194165e-05
2.806e-05	9.76430976430975e-05
2.808e-05	0.000113355780022446
2.81e-05	0.000131313131313131
2.812e-05	0.000151515151515151
2.814e-05	0.000170594837261504
2.816e-05	0.000188552188552188
2.818e-05	0.000206509539842873
2.82e-05	0.00022334455667789
2.822e-05	0.000237934904601571
2.824e-05	0.000250280583613917
2.826e-05	0.000260381593714927
2.828e-05	0.000268237934904601
2.83e-05	0.000272727272727273
2.832e-05	0.000274971941638608
2.834e-05	0.000274971941638608
2.836e-05	0.000271604938271605
2.838e-05	0.000267115600448934
2.84e-05	0.000262626262626262
2.842e-05	0.000258136924803592
2.844e-05	0.000252525252525253
2.846e-05	0.000245791245791246
2.848e-05	0.000239057239057239
2.85e-05	0.000232323232323233
2.852e-05	0.000224466891133558
2.854e-05	0.000215488215488215
2.856e-05	0.000205387205387205
2.858e-05	0.000193041526374859
2.86e-05	0.000178451178451178
2.862e-05	0.00016273849607183
2.864e-05	0.000145903479236812
2.866e-05	0.000127946127946128
2.868e-05	0.000109988776655443
2.87e-05	9.4276094276094e-05
2.872e-05	7.9685746352413e-05
2.874e-05	6.50953984287315e-05
2.876e-05	5.16273849607185e-05
2.878e-05	4.04040404040404e-05
2.88e-05	2.91806958473625e-05
2.882e-05	1.90796857463524e-05
2.884e-05	1.12233445566778e-05
2.886e-05	4.48933782267114e-06
2.888e-05	-2.2446689113356e-06
2.89e-05	-7.85634118967455e-06
2.892e-05	-1.23456790123457e-05
2.894e-05	-1.45903479236813e-05
2.896e-05	-1.5712682379349e-05
2.898e-05	-1.23456790123456e-05
2.9e-05	-5.61167227833895e-06
2.902e-05	3.36700336700338e-06
2.904e-05	1.45903479236813e-05
2.906e-05	2.80583613916947e-05
2.908e-05	4.37710437710438e-05
2.91e-05	6.17283950617285e-05
2.912e-05	8.0808080808081e-05
2.914e-05	0.000101010101010101
2.916e-05	0.000120089786756454
2.918e-05	0.000136924803591471
2.92e-05	0.00015263748597082
2.922e-05	0.000167227833894501
2.924e-05	0.000179573512906847
2.926e-05	0.000189674523007857
2.928e-05	0.000197530864197531
2.93e-05	0.000202020202020202
2.932e-05	0.000204264870931538
2.934e-05	0.000204264870931538
2.936e-05	0.00020314253647587
2.938e-05	0.000199775533108867
2.94e-05	0.000193041526374859
2.942e-05	0.000184062850729518
2.944e-05	0.000172839506172839
2.946e-05	0.000159371492704826
2.948e-05	0.000144781144781145
2.95e-05	0.000127946127946128
2.952e-05	0.000109988776655443
2.954e-05	9.20314253647585e-05
2.956e-05	7.5196408529742e-05
2.958e-05	6.06060606060605e-05
2.96e-05	4.82603815937148e-05
2.962e-05	3.81593714927047e-05
2.964e-05	3.03030303030303e-05
2.966e-05	2.46913580246913e-05
2.968e-05	2.02020202020201e-05
2.97e-05	1.68350168350168e-05
2.972e-05	1.23456790123456e-05
2.974e-05	7.8563411896745e-06
2.976e-05	1.12233445566776e-06
2.978e-05	-7.85634118967455e-06
2.98e-05	-1.90796857463525e-05
2.982e-05	-3.25476992143659e-05
2.984e-05	-4.82603815937149e-05
2.986e-05	-6.5095398428732e-05
2.988e-05	-8.30527497194165e-05
2.99e-05	-0.000101010101010101
2.992e-05	-0.000120089786756454
2.994e-05	-0.000139169472502806
2.996e-05	-0.000158249158249158
2.998e-05	-0.000177328843995511
3e-05	-0.000196408529741863
3.002e-05	-0.000215488215488215
3.004e-05	-0.000234567901234568
3.006e-05	-0.00025364758698092
3.008e-05	-0.000272727272727273
3.01e-05	-0.000292929292929293
3.012e-05	-0.000313131313131313
3.014e-05	-0.000333333333333333
3.016e-05	-0.000353535353535353
3.018e-05	-0.000372615039281706
3.02e-05	-0.000389450056116722
3.022e-05	-0.000404040404040403
3.024e-05	-0.000416386083052749
3.026e-05	-0.00042648709315376
3.028e-05	-0.000434343434343434
3.03e-05	-0.000439955106621773
3.032e-05	-0.000443322109988776
3.034e-05	-0.000444444444444444
3.036e-05	-0.000444444444444444
3.038e-05	-0.000444444444444444
3.04e-05	-0.000444444444444444
3.042e-05	-0.000444444444444444
3.044e-05	-0.000444444444444444
3.046e-05	-0.000444444444444444
3.048e-05	-0.000444444444444444
3.05e-05	-0.000444444444444444
3.052e-05	-0.000443322109988776
3.054e-05	-0.00044107744107744
3.056e-05	-0.000436588103254769
3.058e-05	-0.000430976430976431
3.06e-05	-0.000423120089786756
3.062e-05	-0.000414141414141414
3.064e-05	-0.000405162738496072
3.066e-05	-0.000397306397306397
3.068e-05	-0.000390572390572391
3.07e-05	-0.000384960718294052
3.072e-05	-0.00038047138047138
3.074e-05	-0.000378226711560045
3.076e-05	-0.000378226711560045
3.078e-05	-0.00038047138047138
3.08e-05	-0.000383838383838384
3.082e-05	-0.000386083052749719
3.084e-05	-0.000387205387205387
3.086e-05	-0.000387205387205387
3.088e-05	-0.000387205387205387
3.09e-05	-0.000387205387205387
3.092e-05	-0.000388327721661055
3.094e-05	-0.000389450056116722
3.096e-05	-0.000392817059483726
3.098e-05	-0.000398428731762065
3.1e-05	-0.000407407407407407
3.102e-05	-0.000418630751964085
3.104e-05	-0.000432098765432099
3.106e-05	-0.00044668911335578
3.108e-05	-0.000462401795735128
3.11e-05	-0.000478114478114478
3.112e-05	-0.000493827160493827
3.114e-05	-0.00050617283950617
3.116e-05	-0.000514029180695845
3.118e-05	-0.00051851851851852
3.12e-05	-0.00052188552188552
3.122e-05	-0.000524130190796855
3.124e-05	-0.000526374859708195
3.126e-05	-0.00052861952861953
3.128e-05	-0.00052861952861953
3.13e-05	-0.00052861952861953
3.132e-05	-0.000529741863075195
3.134e-05	-0.000534231200897865
3.136e-05	-0.000539842873176205
3.138e-05	-0.00054320987654321
3.14e-05	-0.000544332210998875
3.142e-05	-0.000544332210998875
3.144e-05	-0.00054320987654321
3.146e-05	-0.00054320987654321
3.148e-05	-0.00054208754208754
3.15e-05	-0.000540965207631875
3.152e-05	-0.000539842873176205
3.154e-05	-0.000540965207631875
3.156e-05	-0.000545454545454545
3.158e-05	-0.00055331088664422
3.16e-05	-0.00056341189674523
3.162e-05	-0.000575757575757575
3.164e-05	-0.000590347923681255
3.166e-05	-0.00060493827160494
3.168e-05	-0.00061952861952862
3.17e-05	-0.000630751964085295
3.172e-05	-0.00063973063973064
3.174e-05	-0.00064534231200898
3.176e-05	-0.000647586980920315
3.178e-05	-0.00064534231200898
3.18e-05	-0.00063860830527497
3.182e-05	-0.000627384960718295
3.184e-05	-0.00061391694725028
3.186e-05	-0.00059820426487093
3.188e-05	-0.00058249158249158
3.19e-05	-0.000564534231200895
3.192e-05	-0.000545454545454545
3.194e-05	-0.000525252525252525
3.196e-05	-0.000505050505050505
3.198e-05	-0.000484848484848485
3.2e-05	-0.000464646464646464
3.202e-05	-0.000444444444444444
3.204e-05	-0.000424242424242424
3.206e-05	-0.000404040404040404
3.208e-05	-0.000384960718294052
3.21e-05	-0.000367003367003367
3.212e-05	-0.000349046015712683
3.214e-05	-0.000331088664421998
3.216e-05	-0.000313131313131313
3.218e-05	-0.000295173961840628
3.22e-05	-0.000277216610549944
3.222e-05	-0.000259259259259259
3.224e-05	-0.000241301907968575
3.226e-05	-0.00022334455667789
3.228e-05	-0.000205387205387205
3.23e-05	-0.000187429854096521
3.232e-05	-0.000170594837261504
3.234e-05	-0.000153759820426487
3.236e-05	-0.00013692480359147
3.238e-05	-0.000120089786756454
3.24e-05	-0.000103254769921436
3.242e-05	-8.64197530864195e-05
3.244e-05	-6.8462401795735e-05
3.246e-05	-4.93827160493827e-05
3.248e-05	-3.03030303030303e-05
3.25e-05	-1.12233445566778e-05
3.252e-05	6.73400673400675e-06
3.254e-05	2.1324354657688e-05
3.256e-05	3.25476992143659e-05
3.258e-05	3.92817059483726e-05
3.26e-05	4.2648709315376e-05
3.262e-05	4.48933782267116e-05
3.264e-05	4.48933782267116e-05
3.266e-05	4.37710437710438e-05
3.268e-05	4.2648709315376e-05
3.27e-05	4.15263748597082e-05
3.272e-05	4.2648709315376e-05
3.274e-05	4.60157126823794e-05
3.276e-05	5.2749719416386e-05
3.278e-05	6.06060606060605e-05
3.28e-05	6.62177328843995e-05
3.282e-05	7.29517396184065e-05
3.284e-05	7.85634118967455e-05
3.286e-05	8.4175084175084e-05
3.288e-05	8.9786756453423e-05
3.29e-05	9.652076318743e-05
3.292e-05	0.000103254769921436
3.294e-05	0.000109988776655443
3.296e-05	0.000118967452300786
3.298e-05	0.000131313131313131
3.3e-05	0.000144781144781145
3.302e-05	0.000160493827160494
3.304e-05	0.000176206509539843
3.306e-05	0.000191919191919192
3.308e-05	0.000206509539842873
3.31e-05	0.000221099887766554
3.312e-05	0.000234567901234568
3.314e-05	0.000245791245791246
3.316e-05	0.00025364758698092
3.318e-05	0.000259259259259259
3.32e-05	0.000262626262626262
3.322e-05	0.000264870931537598
3.324e-05	0.000267115600448934
3.326e-05	0.000268237934904601
3.328e-05	0.00026936026936027
3.33e-05	0.000271604938271605
3.332e-05	0.000276094276094276
3.334e-05	0.000282828282828283
3.336e-05	0.00028956228956229
3.338e-05	0.000296296296296297
3.34e-05	0.000304152637485971
3.342e-05	0.000312008978675645
3.344e-05	0.00031986531986532
3.346e-05	0.000327721661054994
3.348e-05	0.000334455667789001
3.35e-05	0.000338945005611672
3.352e-05	0.000342312008978675
3.354e-05	0.000345679012345679
3.356e-05	0.000349046015712683
3.358e-05	0.000352413019079686
3.36e-05	0.000356902356902356
3.362e-05	0.000362514029180695
3.364e-05	0.000365881032547699
3.366e-05	0.000368125701459034
3.368e-05	0.000368125701459034
3.37e-05	0.000367003367003367
3.372e-05	0.000365881032547699
3.374e-05	0.000365881032547699
3.376e-05	0.000364758698092031
3.378e-05	0.000361391694725028
3.38e-05	0.000355780022446689
3.382e-05	0.000351290684624018
3.384e-05	0.000347923681257014
3.386e-05	0.000345679012345679
3.388e-05	0.000343434343434344
3.39e-05	0.00034006734006734
3.392e-05	0.000333333333333333
3.394e-05	0.000324354657687991
3.396e-05	0.000314253647586981
3.398e-05	0.000303030303030303
3.4e-05	0.00028956228956229
3.402e-05	0.00027384960718294
3.404e-05	0.000258136924803592
3.406e-05	0.00024354657687991
3.408e-05	0.000231200897867565
3.41e-05	0.000219977553310887
3.412e-05	0.000208754208754209
3.414e-05	0.000196408529741863
3.416e-05	0.000184062850729518
3.418e-05	0.000171717171717172
3.42e-05	0.000159371492704826
3.422e-05	0.000145903479236812
3.424e-05	0.000131313131313131
3.426e-05	0.000115600448933783
3.428e-05	0.000101010101010101
3.43e-05	8.9786756453423e-05
3.432e-05	8.0808080808081e-05
3.434e-05	7.29517396184065e-05
3.436e-05	6.62177328843995e-05
3.438e-05	6.06060606060605e-05
3.44e-05	5.49943883277215e-05
3.442e-05	4.93827160493827e-05
3.444e-05	4.15263748597082e-05
3.446e-05	3.14253647586981e-05
3.448e-05	1.79573512906846e-05
3.45e-05	2.24466891133557e-06
3.452e-05	-1.23456790123457e-05
3.454e-05	-2.46913580246913e-05
3.456e-05	-3.47923681257015e-05
3.458e-05	-4.15263748597082e-05
3.46e-05	-4.71380471380471e-05
3.462e-05	-4.93827160493827e-05
3.464e-05	-4.93827160493827e-05
3.466e-05	-4.82603815937149e-05
3.468e-05	-4.60157126823794e-05
3.47e-05	-4.48933782267116e-05
3.472e-05	-4.60157126823794e-05
3.474e-05	-4.93827160493827e-05
3.476e-05	-5.3872053872054e-05
3.478e-05	-5.8361391694725e-05
3.48e-05	-6.5095398428732e-05
3.482e-05	-7.18294051627385e-05
3.484e-05	-7.8563411896745e-05
3.486e-05	-8.5297418630752e-05
3.488e-05	-9.31537598204265e-05
3.49e-05	-0.000101010101010101
3.492e-05	-0.000108866442199776
3.494e-05	-0.000118967452300786
3.496e-05	-0.000131313131313131
3.498e-05	-0.000144781144781145
3.5e-05	-0.000160493827160494
3.502e-05	-0.000177328843995511
3.504e-05	-0.000195286195286195
3.506e-05	-0.00021324354657688
3.508e-05	-0.000232323232323233
3.51e-05	-0.000252525252525253
3.512e-05	-0.000272727272727273
3.514e-05	-0.000291806958473625
3.516e-05	-0.000309764309764309
3.518e-05	-0.000326599326599326
3.52e-05	-0.000342312008978675
3.522e-05	-0.000358024691358025
3.524e-05	-0.000373737373737373
3.526e-05	-0.000389450056116722
3.528e-05	-0.000405162738496072
3.53e-05	-0.00042087542087542
3.532e-05	-0.000437710437710438
3.534e-05	-0.000454545454545454
3.536e-05	-0.000471380471380471
3.538e-05	-0.000488215488215488
3.54e-05	-0.00050280583613917
3.542e-05	-0.000515151515151515
3.544e-05	-0.00052637485970819
3.546e-05	-0.000534231200897865
3.548e-05	-0.00053872053872054
3.55e-05	-0.000539842873176205
3.552e-05	-0.000539842873176205
3.554e-05	-0.00053872053872054
3.556e-05	-0.00053759820426487
3.558e-05	-0.00053759820426487
3.56e-05	-0.00053759820426487
3.562e-05	-0.000534231200897865
3.564e-05	-0.000529741863075195
3.566e-05	-0.000524130190796855
3.568e-05	-0.00051851851851852
3.57e-05	-0.00051290684624018
3.572e-05	-0.00050841750841751
3.574e-05	-0.00050280583613917
3.576e-05	-0.00049719416386083
3.578e-05	-0.000491582491582491
3.58e-05	-0.000489337822671156
3.582e-05	-0.000490460157126823
3.584e-05	-0.000494949494949495
3.586e-05	-0.0005016835016835
3.588e-05	-0.000509539842873175
3.59e-05	-0.00051627384960718
3.592e-05	-0.00052300785634119
3.594e-05	-0.000529741863075195
3.596e-05	-0.000536475869809205
3.598e-05	-0.00054208754208754
3.6e-05	-0.000546576879910215
3.602e-05	-0.000551066217732885
3.604e-05	-0.000555555555555555
3.606e-05	-0.000561167227833895
3.608e-05	-0.0005679012345679
3.61e-05	-0.00057351290684624
3.612e-05	-0.000576879910213245
3.614e-05	-0.000580246913580245
3.616e-05	-0.00058249158249158
3.618e-05	-0.000584736251402915
3.62e-05	-0.000585858585858585
3.622e-05	-0.000585858585858585
3.624e-05	-0.000584736251402915
3.626e-05	-0.000584736251402915
3.628e-05	-0.00058810325476992
3.63e-05	-0.00059371492704826
3.632e-05	-0.000600448933782265
3.634e-05	-0.00060830527497194
3.636e-05	-0.000617283950617285
3.638e-05	-0.00062514029180696
3.64e-05	-0.00063299663299663
3.642e-05	-0.000637485970819305
3.644e-05	-0.000637485970819305
3.646e-05	-0.0006341189674523
3.648e-05	-0.000627384960718295
3.65e-05	-0.00061952861952862
3.652e-05	-0.000610549943883275
3.654e-05	-0.0005993265993266
3.656e-05	-0.00058810325476992
3.658e-05	-0.000575757575757575
3.66e-05	-0.000564534231200895
3.662e-05	-0.000554433221099885
3.664e-05	-0.00054320987654321
3.666e-05	-0.00053198653198653
3.668e-05	-0.00051851851851852
3.67e-05	-0.000503928170594835
3.672e-05	-0.000488215488215488
3.674e-05	-0.000472502805836139
3.676e-05	-0.00045679012345679
3.678e-05	-0.000442199775533108
3.68e-05	-0.000428731762065095
3.682e-05	-0.000417508417508418
3.684e-05	-0.000408529741863075
3.686e-05	-0.000401795735129068
3.688e-05	-0.000397306397306397
3.69e-05	-0.000393939393939394
3.692e-05	-0.000391694725028058
3.694e-05	-0.000390572390572391
3.696e-05	-0.000389450056116722
3.698e-05	-0.000388327721661055
3.7e-05	-0.000387205387205387
3.702e-05	-0.000386083052749719
3.704e-05	-0.000384960718294052
3.706e-05	-0.000383838383838384
3.708e-05	-0.000383838383838384
3.71e-05	-0.000383838383838384
3.712e-05	-0.000383838383838384
3.714e-05	-0.000382716049382716
3.716e-05	-0.000379349046015713
3.718e-05	-0.000373737373737373
3.72e-05	-0.000365881032547699
3.722e-05	-0.000356902356902356
3.724e-05	-0.000346801346801347
3.726e-05	-0.000334455667789001
3.728e-05	-0.00031986531986532
3.73e-05	-0.000303030303030303
3.732e-05	-0.000285072951739619
3.734e-05	-0.000267115600448933
3.736e-05	-0.000249158249158249
3.738e-05	-0.000232323232323233
3.74e-05	-0.000214365881032548
3.742e-05	-0.000195286195286195
3.744e-05	-0.000177328843995511
3.746e-05	-0.000160493827160494
3.748e-05	-0.000144781144781145
3.75e-05	-0.000129068462401795
3.752e-05	-0.000113355780022446
3.754e-05	-9.76430976430975e-05
3.756e-05	-8.19304152637485e-05
3.758e-05	-6.73400673400675e-05
3.76e-05	-5.49943883277215e-05
3.762e-05	-4.37710437710438e-05
3.764e-05	-3.36700336700337e-05
3.766e-05	-2.35690235690236e-05
3.768e-05	-1.45903479236813e-05
3.77e-05	-6.73400673400675e-06
3.772e-05	-1.12233445566779e-06
3.774e-05	4.48933782267116e-06
3.776e-05	1.01010101010101e-05
3.778e-05	1.68350168350169e-05
3.78e-05	2.46913580246914e-05
3.782e-05	3.47923681257015e-05
3.784e-05	4.60157126823794e-05
3.786e-05	5.8361391694725e-05
3.788e-05	7.18294051627385e-05
3.79e-05	8.641975308642e-05
3.792e-05	0.000101010101010101
3.794e-05	0.00011672278338945
3.796e-05	0.000133557800224467
3.798e-05	0.000150392817059484
3.8e-05	0.000164983164983165
3.802e-05	0.000177328843995511
3.804e-05	0.000187429854096521
3.806e-05	0.000195286195286195
3.808e-05	0.000200897867564534
3.81e-05	0.000204264870931538
3.812e-05	0.000205387205387205
3.814e-05	0.00020314253647587
3.816e-05	0.000199775533108867
3.818e-05	0.000196408529741863
3.82e-05	0.00019304152637486
3.822e-05	0.000189674523007857
3.824e-05	0.000186307519640853
3.826e-05	0.000184062850729518
3.828e-05	0.000181818181818182
3.83e-05	0.000179573512906847
3.832e-05	0.000177328843995511
3.834e-05	0.000175084175084175
3.836e-05	0.000171717171717172
3.838e-05	0.000167227833894501
3.84e-05	0.000160493827160494
3.842e-05	0.000151515151515151
3.844e-05	0.000141414141414141
3.846e-05	0.000130190796857464
3.848e-05	0.000117845117845118
3.85e-05	0.000105499438832772
3.852e-05	9.31537598204265e-05
3.854e-05	8.19304152637485e-05
3.856e-05	7.18294051627385e-05
3.858e-05	6.3973063973064e-05
3.86e-05	5.8361391694725e-05
3.862e-05	5.3872053872054e-05
3.864e-05	5.16273849607185e-05
3.866e-05	5.05050505050505e-05
3.868e-05	4.93827160493827e-05
3.87e-05	4.82603815937149e-05
3.872e-05	4.82603815937149e-05
3.874e-05	4.93827160493827e-05
3.876e-05	5.2749719416386e-05
3.878e-05	5.8361391694725e-05
3.88e-05	6.62177328843995e-05
3.882e-05	7.63187429854095e-05
3.884e-05	8.86644219977555e-05
3.886e-05	0.000104377104377105
3.888e-05	0.000121212121212121
3.89e-05	0.000139169472502806
3.892e-05	0.000157126823793491
3.894e-05	0.000173961840628507
3.896e-05	0.000188552188552188
3.898e-05	0.000200897867564534
3.9e-05	0.000210998877665544
3.902e-05	0.000218855218855219
3.904e-05	0.000224466891133558
3.906e-05	0.000228956228956229
3.908e-05	0.000231200897867565
3.91e-05	0.000232323232323233
3.912e-05	0.000231200897867565
3.914e-05	0.000227833894500561
3.916e-05	0.000222222222222223
3.918e-05	0.000214365881032548
3.92e-05	0.000205387205387205
3.922e-05	0.000195286195286195
3.924e-05	0.000182940516273849
3.926e-05	0.000168350168350168
3.928e-05	0.000151515151515151
3.93e-05	0.000133557800224467
3.932e-05	0.000115600448933782
3.934e-05	9.76430976430975e-05
3.936e-05	8.0808080808081e-05
3.938e-05	6.3973063973064e-05
3.94e-05	4.82603815937149e-05
3.942e-05	3.47923681257014e-05
3.944e-05	2.35690235690236e-05
3.946e-05	1.45903479236812e-05
3.948e-05	7.8563411896745e-06
3.95e-05	3.36700336700333e-06
3.952e-05	1.12233445566776e-06
3.954e-05	-2.48363521399308e-20
3.956e-05	-2.24134158202912e-20
3.958e-05	-1.99664317504455e-20
3.96e-05	-2.03428908381141e-20
3.962e-05	-2.07193499257826e-20
3.964e-05	-1.99664317504455e-20
3.966e-05	-1.92135135751083e-20
3.968e-05	-1.84605953997712e-20
3.97e-05	-1.69547590490969e-20
3.972e-05	-1.54489226984225e-20
3.974e-05	-1.39430863477482e-20
3.976e-05	-1.2437249997074e-20
3.978e-05	-1.09314136463996e-20
3.98e-05	-9.4255772957253e-21
3.982e-05	-9.4255772957253e-21
3.984e-05	-9.4255772957253e-21
3.986e-05	-9.4255772957253e-21
3.988e-05	1.12233445566778e-06
3.99e-05	3.36700336700336e-06
3.992e-05	5.61167227833895e-06
3.994e-05	7.8563411896745e-06
3.996e-05	1.12233445566779e-05
3.998e-05	1.68350168350169e-05
[truncated: 66,695 more rows]
