# Supplementary material for: Fully implanted battery-free high power platform for chronic spinal and muscular functional electrical stimulation
Source: Nat Commun. 2023 Nov 30;14:7887. doi: 10.1038/s41467-023-43669-2 (PMC10689769; doi:10.1038/s41467-023-43669-2)
Supplement: Supplementary file 4 — Source Data [file 41467_2023_43669_MOESM4_ESM.zip › Source Data/SourceData_Fig3d/OrginizedAmp2_V2.DAT]

0	0
2e-08	3.33333333333333e-05
4e-08	0.000191428571428572
6e-08	0.000314556871699729
8e-08	0.000404132468838352
1e-07	0.000488927790475778
1.2e-07	0.000576229377777365
1.4e-07	0.000654490247342585
1.6e-07	0.000705918818771155
1.8e-07	0.00074295585580819
2e-07	0.00075967476907883
2.2e-07	0.000756917669547535
2.4e-07	0.00074142945405932
2.6e-07	0.000724809472733455
2.8e-07	0.000707581718663595
3e-07	0.00069008070116258
3.2e-07	0.000672524438643435
3.4e-07	0.000655056738385035
3.6e-07	0.00063777278776775
3.8e-07	0.000632229460140785
4e-07	0.00064056827953951
4.2e-07	0.000657799414417705
4.4e-07	0.0006734328375983
4.6e-07	0.00068364304780851
4.8e-07	0.000684992575473825
5e-07	0.000678148608729075
5.2e-07	0.00066370374068146
5.4e-07	0.00064218698583137
5.6e-07	0.000614072783249085
5.8e-07	0.00057978842273871
6e-07	0.00053972022154519
6.2e-07	0.000495783646117783
6.4e-07	0.000452252443682471
6.6e-07	0.000414435679549917
6.8e-07	0.000381931460605021
7e-07	0.000357191426941974
7.2e-07	0.000339750705797549
7.4e-07	0.000329185367521368
7.6e-07	0.000323800527018002
7.8e-07	0.000323300776893065
8e-07	0.000325850406757142
8.2e-07	0.000328844368655214
8.4e-07	0.000331950700793805
8.6e-07	0.000337494864232704
8.8e-07	0.000342555255434294
9e-07	0.000346046962629704
9.2e-07	0.000346614890908476
9.4e-07	0.000346773338125747
9.6e-07	0.000347663465452656
9.8e-07	0.000349302830387901
1e-06	0.000353588668007072
1.02e-06	0.000358675377394856
1.04e-06	0.000362190056348132
1.06e-06	0.000364197530864198
1.08e-06	0.000365881032547699
1.1e-06	0.000368686868686868
1.12e-06	0.000371492704826038
1.14e-06	0.00037317620650954
1.16e-06	0.000373737373737373
1.18e-06	0.000373737373737373
1.2e-06	0.000373737373737373
1.22e-06	0.000373737373737373
1.24e-06	0.000373737373737373
1.26e-06	0.000373737373737373
1.28e-06	0.000373737373737373
1.3e-06	0.000373737373737373
1.32e-06	0.000373737373737373
1.34e-06	0.000373737373737373
1.36e-06	0.000373737373737373
1.38e-06	0.000373737373737373
1.4e-06	0.000373737373737373
1.42e-06	0.000373737373737373
1.44e-06	0.000373737373737373
1.46e-06	0.000374859708193041
1.48e-06	0.000378226711560045
1.5e-06	0.000383838383838384
1.52e-06	0.000391694725028058
1.54e-06	0.000401795735129068
1.56e-06	0.000413019079685746
1.58e-06	0.000424242424242424
1.6e-06	0.000435465768799102
1.62e-06	0.00044668911335578
1.64e-06	0.00045679012345679
1.66e-06	0.000464646464646465
1.68e-06	0.000470258136924803
1.7e-06	0.000472502805836139
1.72e-06	0.000471380471380471
1.74e-06	0.0004668911335578
1.76e-06	0.000460157126823793
1.78e-06	0.000451178451178451
1.8e-06	0.000439955106621773
1.82e-06	0.00042648709315376
1.84e-06	0.000410774410774411
1.86e-06	0.000392817059483726
1.88e-06	0.000373737373737373
1.9e-06	0.000353535353535353
1.92e-06	0.000333333333333333
1.94e-06	0.000313131313131313
1.96e-06	0.000292929292929293
1.98e-06	0.00027384960718294
2e-06	0.000255892255892256
2.02e-06	0.000240179573512907
2.04e-06	0.000226711560044894
2.06e-06	0.000215488215488215
2.08e-06	0.000206509539842874
2.1e-06	0.000199775533108867
2.12e-06	0.000195286195286195
2.14e-06	0.00019304152637486
2.16e-06	0.000191919191919192
2.18e-06	0.000191919191919192
2.2e-06	0.000191919191919192
2.22e-06	0.000191919191919192
2.24e-06	0.000191919191919192
2.26e-06	0.000191919191919192
2.28e-06	0.000191919191919192
2.3e-06	0.000191919191919192
2.32e-06	0.000190796857463524
2.34e-06	0.000189674523007857
2.36e-06	0.000187429854096521
2.38e-06	0.000184062850729518
2.4e-06	0.000179573512906847
2.42e-06	0.000173961840628507
2.44e-06	0.000167227833894501
2.46e-06	0.000158249158249158
2.48e-06	0.000147025813692481
2.5e-06	0.000134680134680135
2.52e-06	0.000120089786756454
2.54e-06	0.000104377104377105
2.56e-06	8.75420875420875e-05
2.58e-06	7.07070707070705e-05
2.6e-06	5.2749719416386e-05
2.62e-06	3.36700336700336e-05
2.64e-06	1.5712682379349e-05
2.66e-06	-1.12233445566783e-06
2.68e-06	-1.79573512906846e-05
2.7e-06	-3.36700336700337e-05
2.72e-06	-4.60157126823794e-05
2.74e-06	-5.61167227833895e-05
2.76e-06	-6.3973063973064e-05
2.78e-06	-6.9584736251403e-05
2.8e-06	-7.29517396184065e-05
2.82e-06	-7.63187429854095e-05
2.84e-06	-7.85634118967455e-05
2.86e-06	-7.9685746352413e-05
2.88e-06	-7.85634118967455e-05
2.9e-06	-7.74410774410775e-05
2.92e-06	-7.74410774410775e-05
2.94e-06	-7.9685746352413e-05
2.96e-06	-8.4175084175084e-05
2.98e-06	-9.0909090909091e-05
3e-06	-9.76430976430975e-05
3.02e-06	-0.000104377104377105
3.04e-06	-0.000109988776655443
3.06e-06	-0.00011672278338945
3.08e-06	-0.000124579124579125
3.1e-06	-0.000131313131313131
3.12e-06	-0.000136924803591471
3.14e-06	-0.000141414141414141
3.16e-06	-0.000144781144781145
3.18e-06	-0.000148148148148148
3.2e-06	-0.000151515151515151
3.22e-06	-0.000154882154882155
3.24e-06	-0.000158249158249158
3.26e-06	-0.000161616161616162
3.28e-06	-0.000164983164983165
3.3e-06	-0.000168350168350168
3.32e-06	-0.000170594837261504
3.34e-06	-0.000171717171717172
3.36e-06	-0.000171717171717172
3.38e-06	-0.000171717171717172
3.4e-06	-0.000171717171717172
3.42e-06	-0.000172839506172839
3.44e-06	-0.000175084175084175
3.46e-06	-0.000179573512906847
3.48e-06	-0.000186307519640853
3.5e-06	-0.000195286195286195
3.52e-06	-0.000205387205387205
3.54e-06	-0.000216610549943884
3.56e-06	-0.000230078563411897
3.58e-06	-0.000245791245791246
3.6e-06	-0.000262626262626262
3.62e-06	-0.000280583613916947
3.64e-06	-0.000298540965207632
3.66e-06	-0.000316498316498317
3.68e-06	-0.000333333333333333
3.7e-06	-0.00035016835016835
3.72e-06	-0.000365881032547699
3.74e-06	-0.000379349046015713
3.76e-06	-0.000389450056116722
3.78e-06	-0.000395061728395061
3.8e-06	-0.000396184062850729
3.82e-06	-0.000392817059483726
3.84e-06	-0.000384960718294052
3.86e-06	-0.000373737373737373
3.88e-06	-0.000359147025813692
3.9e-06	-0.000342312008978675
3.92e-06	-0.000323232323232323
3.94e-06	-0.000303030303030303
3.96e-06	-0.000282828282828283
3.98e-06	-0.000262626262626262
4e-06	-0.000242424242424242
4.02e-06	-0.000222222222222222
4.04e-06	-0.000202020202020202
4.06e-06	-0.000181818181818182
4.08e-06	-0.000161616161616162
4.1e-06	-0.000141414141414141
4.12e-06	-0.000121212121212121
4.14e-06	-0.000102132435465769
4.16e-06	-8.5297418630752e-05
4.18e-06	-7.07070707070705e-05
4.2e-06	-5.7239057239057e-05
4.22e-06	-4.60157126823793e-05
4.24e-06	-3.7037037037037e-05
4.26e-06	-2.91806958473625e-05
4.28e-06	-2.24466891133557e-05
4.3e-06	-1.5712682379349e-05
4.32e-06	-8.9786756453423e-06
4.34e-06	-2.24466891133555e-06
4.36e-06	5.61167227833895e-06
4.38e-06	1.34680134680135e-05
4.4e-06	2.35690235690236e-05
4.42e-06	3.59147025813693e-05
4.44e-06	4.82603815937149e-05
4.46e-06	6.06060606060605e-05
4.48e-06	7.18294051627385e-05
4.5e-06	8.4175084175084e-05
4.52e-06	9.87654320987655e-05
4.54e-06	0.000114478114478114
4.56e-06	0.000131313131313131
4.58e-06	0.000148148148148148
4.6e-06	0.000164983164983165
4.62e-06	0.000182940516273849
4.64e-06	0.000202020202020202
4.66e-06	0.000222222222222223
4.68e-06	0.000242424242424242
4.7e-06	0.000261503928170595
4.72e-06	0.000279461279461279
4.74e-06	0.000295173961840628
4.76e-06	0.000308641975308642
4.78e-06	0.00031986531986532
4.8e-06	0.000328843995510662
4.82e-06	0.000333333333333333
4.84e-06	0.000334455667789001
4.86e-06	0.000332210998877666
4.88e-06	0.00032996632996633
4.9e-06	0.000327721661054994
4.92e-06	0.000325476992143659
4.94e-06	0.000323232323232323
4.96e-06	0.000320987654320987
4.98e-06	0.000317620650953984
5e-06	0.000314253647586981
5.02e-06	0.000309764309764309
5.04e-06	0.000304152637485971
5.06e-06	0.000296296296296297
5.08e-06	0.000286195286195286
5.1e-06	0.000276094276094276
5.12e-06	0.000265993265993266
5.14e-06	0.000257014590347924
5.16e-06	0.000249158249158249
5.18e-06	0.00024354657687991
5.2e-06	0.000240179573512907
5.22e-06	0.000239057239057239
5.24e-06	0.000239057239057239
5.26e-06	0.000240179573512907
5.28e-06	0.000241301907968575
5.3e-06	0.000242424242424242
5.32e-06	0.000242424242424242
5.34e-06	0.000242424242424242
5.36e-06	0.000242424242424242
5.38e-06	0.000242424242424242
5.4e-06	0.00024354657687991
5.42e-06	0.000244668911335578
5.44e-06	0.000245791245791246
5.46e-06	0.000246913580246913
5.48e-06	0.000248035914702581
5.5e-06	0.000248035914702581
5.52e-06	0.000248035914702581
5.54e-06	0.00024915824915825
5.56e-06	0.000251402918069585
5.58e-06	0.000252525252525253
5.6e-06	0.00025364758698092
5.62e-06	0.000254769921436588
5.64e-06	0.000255892255892256
5.66e-06	0.000257014590347924
5.68e-06	0.000259259259259259
5.7e-06	0.000262626262626262
5.72e-06	0.000265993265993266
5.74e-06	0.000268237934904601
5.76e-06	0.00026936026936027
5.78e-06	0.00026936026936027
5.8e-06	0.000268237934904601
5.82e-06	0.000267115600448934
5.84e-06	0.000265993265993266
5.86e-06	0.000264870931537598
5.88e-06	0.000261503928170595
5.9e-06	0.000255892255892256
5.92e-06	0.000248035914702581
5.94e-06	0.000239057239057239
5.96e-06	0.000230078563411897
5.98e-06	0.000221099887766554
6e-06	0.000210998877665544
6.02e-06	0.000198653198653198
6.04e-06	0.000184062850729518
6.06e-06	0.000169472502805836
6.08e-06	0.000153759820426487
6.1e-06	0.000138047138047138
6.12e-06	0.000123456790123457
6.14e-06	0.000109988776655443
6.16e-06	9.87654320987655e-05
6.18e-06	8.9786756453423e-05
6.2e-06	8.4175084175084e-05
6.22e-06	8.0808080808081e-05
6.24e-06	7.74410774410775e-05
6.26e-06	7.5196408529742e-05
6.28e-06	7.29517396184065e-05
6.3e-06	7.07070707070705e-05
6.32e-06	6.8462401795735e-05
6.34e-06	6.3973063973064e-05
6.36e-06	5.7239057239057e-05
6.38e-06	4.71380471380471e-05
6.4e-06	3.47923681257015e-05
6.42e-06	2.24466891133557e-05
6.44e-06	1.01010101010101e-05
6.46e-06	-1.1223344556678e-06
6.48e-06	-1.34680134680135e-05
6.5e-06	-2.80583613916947e-05
6.52e-06	-4.37710437710438e-05
6.54e-06	-6.06060606060605e-05
6.56e-06	-7.74410774410775e-05
6.58e-06	-9.42760942760945e-05
6.6e-06	-0.000112233445566779
6.62e-06	-0.000131313131313131
6.64e-06	-0.000151515151515151
6.66e-06	-0.000170594837261504
6.68e-06	-0.000188552188552188
6.7e-06	-0.000205387205387205
6.72e-06	-0.000221099887766554
6.74e-06	-0.000236812570145904
6.76e-06	-0.000252525252525253
6.78e-06	-0.000265993265993266
6.8e-06	-0.000274971941638608
6.82e-06	-0.000279461279461279
6.84e-06	-0.000281705948372615
6.86e-06	-0.000282828282828283
6.88e-06	-0.000281705948372615
6.9e-06	-0.000278338945005612
6.92e-06	-0.000270482603815937
6.94e-06	-0.000258136924803592
6.96e-06	-0.000244668911335578
6.98e-06	-0.000232323232323233
7e-06	-0.000221099887766554
7.02e-06	-0.000209876543209877
7.04e-06	-0.000199775533108867
7.06e-06	-0.000191919191919192
7.08e-06	-0.000186307519640853
7.1e-06	-0.000182940516273849
7.12e-06	-0.000184062850729518
7.14e-06	-0.000186307519640853
7.16e-06	-0.000191919191919192
7.18e-06	-0.000200897867564534
7.2e-06	-0.00021324354657688
7.22e-06	-0.000226711560044894
7.24e-06	-0.000241301907968575
7.26e-06	-0.000257014590347924
7.28e-06	-0.000274971941638608
7.3e-06	-0.000292929292929293
7.32e-06	-0.000313131313131313
7.34e-06	-0.000333333333333333
7.36e-06	-0.000352413019079686
7.38e-06	-0.00037037037037037
7.4e-06	-0.000386083052749719
7.42e-06	-0.000398428731762065
7.44e-06	-0.000407407407407407
7.46e-06	-0.000414141414141414
7.48e-06	-0.000418630751964085
7.5e-06	-0.000421997755331088
7.52e-06	-0.000424242424242424
7.54e-06	-0.00042648709315376
7.56e-06	-0.000427609427609427
7.58e-06	-0.000428731762065095
7.6e-06	-0.000430976430976431
7.62e-06	-0.000434343434343434
7.64e-06	-0.000437710437710438
7.66e-06	-0.00044107744107744
7.68e-06	-0.000444444444444444
7.7e-06	-0.000447811447811447
7.72e-06	-0.000451178451178451
7.74e-06	-0.000455667789001122
7.76e-06	-0.000461279461279461
7.78e-06	-0.000468013468013467
7.8e-06	-0.00047699214365881
7.82e-06	-0.000488215488215488
7.84e-06	-0.0005016835016835
7.86e-06	-0.000515151515151515
7.88e-06	-0.00052861952861953
7.9e-06	-0.000540965207631875
7.92e-06	-0.00055218855218855
7.94e-06	-0.00056341189674523
7.96e-06	-0.000574635241301905
7.98e-06	-0.000584736251402915
8e-06	-0.00059259259259259
8.02e-06	-0.00059820426487093
8.04e-06	-0.00060381593714927
8.06e-06	-0.00060830527497194
8.08e-06	-0.00061279461279461
8.1e-06	-0.000617283950617285
8.12e-06	-0.000620650953984285
8.14e-06	-0.00062401795735129
8.16e-06	-0.00062850729517396
8.18e-06	-0.00063299663299663
8.2e-06	-0.00063524130190797
8.22e-06	-0.00063524130190797
8.24e-06	-0.00063299663299663
8.26e-06	-0.00062850729517396
8.28e-06	-0.000621773288439955
8.3e-06	-0.00061279461279461
8.32e-06	-0.000600448933782265
8.34e-06	-0.00058361391694725
8.36e-06	-0.000564534231200895
8.38e-06	-0.000546576879910215
8.4e-06	-0.00052861952861953
8.42e-06	-0.00051178451178451
8.44e-06	-0.000494949494949495
8.46e-06	-0.000478114478114478
8.48e-06	-0.000461279461279461
8.5e-06	-0.000444444444444444
8.52e-06	-0.000427609427609427
8.54e-06	-0.000410774410774411
8.56e-06	-0.000392817059483726
8.58e-06	-0.000373737373737373
8.6e-06	-0.000353535353535353
8.62e-06	-0.000333333333333333
8.64e-06	-0.000314253647586981
8.66e-06	-0.000296296296296296
8.68e-06	-0.000279461279461279
8.7e-06	-0.000264870931537598
8.72e-06	-0.000251402918069585
8.74e-06	-0.000237934904601571
8.76e-06	-0.000225589225589225
8.78e-06	-0.000215488215488215
8.8e-06	-0.000207631874298541
8.82e-06	-0.000200897867564534
8.84e-06	-0.000195286195286195
8.86e-06	-0.000190796857463524
8.88e-06	-0.000186307519640853
8.9e-06	-0.000182940516273849
8.92e-06	-0.000181818181818182
8.94e-06	-0.000180695847362514
8.96e-06	-0.000178451178451178
8.98e-06	-0.000175084175084175
9e-06	-0.000170594837261504
9.02e-06	-0.000163860830527497
9.04e-06	-0.000154882154882155
9.06e-06	-0.000144781144781145
9.08e-06	-0.000133557800224467
9.1e-06	-0.000120089786756454
9.12e-06	-0.00010662177328844
9.14e-06	-9.20314253647585e-05
9.16e-06	-7.63187429854095e-05
9.18e-06	-5.9483726150393e-05
9.2e-06	-4.26487093153759e-05
9.22e-06	-2.58136924803591e-05
9.24e-06	-7.8563411896745e-06
9.26e-06	1.1223344556678e-05
9.28e-06	3.03030303030303e-05
9.3e-06	5.05050505050505e-05
9.32e-06	7.0707070707071e-05
9.34e-06	8.9786756453423e-05
9.36e-06	0.000107744107744108
9.38e-06	0.000124579124579125
9.4e-06	0.000140291806958474
9.42e-06	0.000154882154882155
9.44e-06	0.000169472502805836
9.46e-06	0.000184062850729518
9.48e-06	0.000198653198653199
9.5e-06	0.00021324354657688
9.52e-06	0.000228956228956229
9.54e-06	0.000245791245791246
9.56e-06	0.000263748597081931
9.58e-06	0.000282828282828283
9.6e-06	0.000303030303030303
9.62e-06	0.000323232323232323
9.64e-06	0.000343434343434344
9.66e-06	0.000363636363636364
9.68e-06	0.000383838383838384
9.7e-06	0.000404040404040404
9.72e-06	0.000424242424242424
9.74e-06	0.000444444444444444
9.76e-06	0.000464646464646464
9.78e-06	0.000484848484848485
9.8e-06	0.000505050505050505
9.82e-06	0.000525252525252525
9.84e-06	0.000545454545454545
9.86e-06	0.000565656565656565
9.88e-06	0.000585858585858585
9.9e-06	0.000606060606060605
9.92e-06	0.000626262626262625
9.94e-06	0.000646464646464645
9.96e-06	0.000666666666666665
9.98e-06	0.000686868686868685
1e-05	0.000707070707070705
1.002e-05	0.000727272727272725
1.004e-05	0.000747474747474745
1.006e-05	0.000767676767676765
1.008e-05	0.000787878787878785
1.01e-05	0.000808080808080805
1.012e-05	0.00082716049382716
1.014e-05	0.000845117845117845
1.016e-05	0.000860830527497195
1.018e-05	0.00087317620650954
1.02e-05	0.00088327721661055
1.022e-05	0.00088888888888889
1.024e-05	0.000891133557800225
1.026e-05	0.000891133557800225
1.028e-05	0.00088888888888889
1.03e-05	0.000885521885521885
1.032e-05	0.000881032547699215
1.034e-05	0.00087654320987654
1.036e-05	0.000874298540965205
1.038e-05	0.00087317620650954
1.04e-05	0.000875420875420875
1.042e-05	0.00087878787878788
1.044e-05	0.00088215488215488
1.046e-05	0.000885521885521885
1.048e-05	0.00088888888888889
1.05e-05	0.00089225589225589
1.052e-05	0.000895622895622895
1.054e-05	0.00089786756453423
1.056e-05	0.0008989898989899
1.058e-05	0.0008989898989899
1.06e-05	0.0008989898989899
1.062e-05	0.0008989898989899
1.064e-05	0.0008989898989899
1.066e-05	0.0008989898989899
1.068e-05	0.000900112233445565
1.07e-05	0.0009023569023569
1.072e-05	0.000904601571268235
1.074e-05	0.00090684624017957
1.076e-05	0.00090909090909091
1.078e-05	0.000910213243546575
1.08e-05	0.000910213243546575
1.082e-05	0.00090909090909091
1.084e-05	0.000905723905723905
1.086e-05	0.0008989898989899
1.088e-05	0.00088888888888889
1.09e-05	0.00087654320987654
1.092e-05	0.00086195286195286
1.094e-05	0.000845117845117845
1.096e-05	0.00082716049382716
1.098e-05	0.000808080808080805
1.1e-05	0.000787878787878785
1.102e-05	0.000767676767676765
1.104e-05	0.000748597081930415
1.106e-05	0.00072951739618406
1.108e-05	0.000711560044893375
1.11e-05	0.00069472502805836
1.112e-05	0.00068013468013468
1.114e-05	0.000667789001122335
1.116e-05	0.000657687991021325
1.118e-05	0.00064983164983165
1.12e-05	0.00064421997755331
1.122e-05	0.00063973063973064
1.124e-05	0.000637485970819305
1.126e-05	0.000636363636363635
1.128e-05	0.000636363636363635
1.13e-05	0.000636363636363635
1.132e-05	0.000636363636363635
1.134e-05	0.000636363636363635
1.136e-05	0.000636363636363635
1.138e-05	0.000636363636363635
1.14e-05	0.000636363636363635
1.142e-05	0.000636363636363635
1.144e-05	0.000636363636363635
1.146e-05	0.000636363636363635
1.148e-05	0.000636363636363635
1.15e-05	0.000636363636363635
1.152e-05	0.000636363636363635
1.154e-05	0.000636363636363635
1.156e-05	0.000636363636363635
1.158e-05	0.000636363636363635
1.16e-05	0.000636363636363635
1.162e-05	0.000636363636363635
1.164e-05	0.000636363636363635
1.166e-05	0.000636363636363635
1.168e-05	0.000636363636363635
1.17e-05	0.000636363636363635
1.172e-05	0.000636363636363635
1.174e-05	0.000636363636363635
1.176e-05	0.000636363636363635
1.178e-05	0.000636363636363635
1.18e-05	0.00063524130190797
1.182e-05	0.00063299663299663
1.184e-05	0.00062962962962963
1.186e-05	0.00062514029180696
1.188e-05	0.00061952861952862
1.19e-05	0.00061391694725028
1.192e-05	0.00060830527497194
1.194e-05	0.0006026936026936
1.196e-05	0.000595959595959595
1.198e-05	0.000590347923681255
1.2e-05	0.000585858585858585
1.202e-05	0.000581369248035915
1.204e-05	0.000575757575757575
1.206e-05	0.00056902356902357
1.208e-05	0.000561167227833895
1.21e-05	0.00055331088664422
1.212e-05	0.000545454545454545
1.214e-05	0.00053872053872054
1.216e-05	0.00053198653198653
1.218e-05	0.000525252525252525
1.22e-05	0.000520763187429855
1.222e-05	0.00051739618406285
1.224e-05	0.000514029180695845
1.226e-05	0.000509539842873175
1.228e-05	0.000503928170594835
1.23e-05	0.000496071829405163
1.232e-05	0.000485970819304152
1.234e-05	0.000473625140291807
1.236e-05	0.000459034792368126
1.238e-05	0.00044107744107744
1.24e-05	0.000421997755331088
1.242e-05	0.000402918069584736
1.244e-05	0.000383838383838384
1.246e-05	0.000363636363636364
1.248e-05	0.000343434343434343
1.25e-05	0.000323232323232323
1.252e-05	0.000303030303030303
1.254e-05	0.000282828282828283
1.256e-05	0.000262626262626262
1.258e-05	0.000242424242424242
1.26e-05	0.000222222222222222
1.262e-05	0.000202020202020202
1.264e-05	0.000181818181818182
1.266e-05	0.000161616161616162
1.268e-05	0.000141414141414141
1.27e-05	0.000121212121212121
1.272e-05	0.000101010101010101
1.274e-05	8.0808080808081e-05
1.276e-05	6.17283950617285e-05
1.278e-05	4.37710437710437e-05
1.28e-05	2.69360269360269e-05
1.282e-05	1.23456790123456e-05
1.284e-05	-7.6232965252887e-21
1.286e-05	-1.01010101010101e-05
1.288e-05	-1.68350168350169e-05
1.29e-05	-2.02020202020202e-05
1.292e-05	-1.90796857463524e-05
1.294e-05	-1.45903479236813e-05
1.296e-05	-6.7340067340067e-06
1.298e-05	4.48933782267116e-06
1.3e-05	1.79573512906846e-05
1.302e-05	3.25476992143659e-05
1.304e-05	4.93827160493827e-05
1.306e-05	6.5095398428732e-05
1.308e-05	7.9685746352413e-05
1.31e-05	9.20314253647585e-05
1.312e-05	0.000102132435465769
1.314e-05	0.000108866442199776
1.316e-05	0.000112233445566779
1.318e-05	0.000112233445566779
1.32e-05	0.000109988776655443
1.322e-05	0.000104377104377105
1.324e-05	9.76430976430975e-05
1.326e-05	8.86644219977555e-05
1.328e-05	7.74410774410775e-05
1.33e-05	6.3973063973064e-05
1.332e-05	4.93827160493827e-05
1.334e-05	3.36700336700336e-05
1.336e-05	1.68350168350168e-05
1.338e-05	-4.2351647362715e-20
1.34e-05	-1.68350168350169e-05
1.342e-05	-3.25476992143659e-05
1.344e-05	-4.71380471380472e-05
1.346e-05	-6.06060606060605e-05
1.348e-05	-7.4074074074074e-05
1.35e-05	-8.75420875420875e-05
1.352e-05	-0.000101010101010101
1.354e-05	-0.000114478114478114
1.356e-05	-0.000129068462401796
1.358e-05	-0.000144781144781145
1.36e-05	-0.00016273849607183
1.362e-05	-0.000180695847362514
1.364e-05	-0.000199775533108867
1.366e-05	-0.000218855218855219
1.368e-05	-0.000237934904601571
1.37e-05	-0.000257014590347924
1.372e-05	-0.000276094276094276
1.374e-05	-0.000295173961840628
1.376e-05	-0.000314253647586981
1.378e-05	-0.000332210998877666
1.38e-05	-0.00035016835016835
1.382e-05	-0.000367003367003367
1.384e-05	-0.000382716049382716
1.386e-05	-0.000397306397306397
1.388e-05	-0.000411896745230079
1.39e-05	-0.00042648709315376
1.392e-05	-0.00044107744107744
1.394e-05	-0.000454545454545454
1.396e-05	-0.000469135802469135
1.398e-05	-0.000484848484848485
1.4e-05	-0.000499438832772166
1.402e-05	-0.00051178451178451
1.404e-05	-0.000520763187429855
1.406e-05	-0.000526374859708195
1.408e-05	-0.00052861952861953
1.41e-05	-0.00052749719416386
1.412e-05	-0.000524130190796855
1.414e-05	-0.00051851851851852
1.416e-05	-0.000509539842873175
1.418e-05	-0.000499438832772166
1.42e-05	-0.000489337822671156
1.422e-05	-0.000481481481481481
1.424e-05	-0.000473625140291807
1.426e-05	-0.0004668911335578
1.428e-05	-0.000459034792368126
1.43e-05	-0.000450056116722783
1.432e-05	-0.000438832772166105
1.434e-05	-0.00042648709315376
1.436e-05	-0.000413019079685746
1.438e-05	-0.000398428731762065
1.44e-05	-0.000382716049382716
1.442e-05	-0.000367003367003367
1.444e-05	-0.00035016835016835
1.446e-05	-0.000335578002244669
1.448e-05	-0.000323232323232323
1.45e-05	-0.000312008978675645
1.452e-05	-0.000301907968574635
1.454e-05	-0.000292929292929293
1.456e-05	-0.000286195286195286
1.458e-05	-0.000279461279461279
1.46e-05	-0.000271604938271605
1.462e-05	-0.000262626262626262
1.464e-05	-0.000252525252525253
1.466e-05	-0.000241301907968575
1.468e-05	-0.000230078563411897
1.47e-05	-0.000218855218855219
1.472e-05	-0.000208754208754209
1.474e-05	-0.000198653198653198
1.476e-05	-0.000189674523007857
1.478e-05	-0.000182940516273849
1.48e-05	-0.000177328843995511
1.482e-05	-0.000171717171717172
1.484e-05	-0.000167227833894501
1.486e-05	-0.000164983164983165
1.488e-05	-0.000164983164983165
1.49e-05	-0.000167227833894501
1.492e-05	-0.000170594837261504
1.494e-05	-0.000173961840628507
1.496e-05	-0.000177328843995511
1.498e-05	-0.000181818181818182
1.5e-05	-0.000187429854096521
1.502e-05	-0.000193041526374859
1.504e-05	-0.000196408529741863
1.506e-05	-0.000197530864197531
1.508e-05	-0.000196408529741863
1.51e-05	-0.000194163860830528
1.512e-05	-0.000190796857463524
1.514e-05	-0.000186307519640853
1.516e-05	-0.000180695847362514
1.518e-05	-0.000173961840628507
1.52e-05	-0.000166105499438833
1.522e-05	-0.000158249158249158
1.524e-05	-0.000149270482603816
1.526e-05	-0.000138047138047138
1.528e-05	-0.000124579124579125
1.53e-05	-0.000111111111111111
1.532e-05	-9.87654320987655e-05
1.534e-05	-8.75420875420875e-05
1.536e-05	-7.8563411896745e-05
1.538e-05	-7.18294051627385e-05
1.54e-05	-6.8462401795735e-05
1.542e-05	-6.8462401795735e-05
1.544e-05	-7.18294051627385e-05
1.546e-05	-7.74410774410775e-05
1.548e-05	-8.4175084175084e-05
1.55e-05	-9.0909090909091e-05
1.552e-05	-9.652076318743e-05
1.554e-05	-9.87654320987655e-05
1.556e-05	-9.76430976430975e-05
1.558e-05	-9.20314253647585e-05
1.56e-05	-8.4175084175084e-05
1.562e-05	-7.29517396184065e-05
1.564e-05	-5.9483726150393e-05
1.566e-05	-4.37710437710437e-05
1.568e-05	-2.58136924803591e-05
1.57e-05	-6.7340067340067e-06
1.572e-05	1.23456790123457e-05
1.574e-05	3.14253647586981e-05
1.576e-05	5.05050505050505e-05
1.578e-05	7.07070707070705e-05
1.58e-05	9.0909090909091e-05
1.582e-05	0.000111111111111111
1.584e-05	0.000131313131313131
1.586e-05	0.000150392817059484
1.588e-05	0.000168350168350168
1.59e-05	0.000186307519640853
1.592e-05	0.000204264870931538
1.594e-05	0.000221099887766554
1.596e-05	0.000235690235690235
1.598e-05	0.000246913580246913
1.6e-05	0.000254769921436588
1.602e-05	0.000258136924803592
1.604e-05	0.000258136924803592
1.606e-05	0.000254769921436588
1.608e-05	0.000246913580246913
1.61e-05	0.000234567901234568
1.612e-05	0.000219977553310887
1.614e-05	0.00020314253647587
1.616e-05	0.000185185185185185
1.618e-05	0.000167227833894501
1.62e-05	0.000151515151515151
1.622e-05	0.000136924803591471
1.624e-05	0.000123456790123457
1.626e-05	0.000111111111111111
1.628e-05	9.9887766554433e-05
1.63e-05	8.75420875420875e-05
1.632e-05	7.5196408529742e-05
1.634e-05	6.2850729517396e-05
1.636e-05	4.93827160493827e-05
1.638e-05	3.47923681257015e-05
1.64e-05	2.1324354657688e-05
1.642e-05	8.9786756453423e-06
1.644e-05	-2.24466891133558e-06
1.646e-05	-1.23456790123457e-05
1.648e-05	-2.02020202020202e-05
1.65e-05	-2.58136924803591e-05
1.652e-05	-2.80583613916947e-05
1.654e-05	-2.58136924803591e-05
1.656e-05	-2.24466891133558e-05
1.658e-05	-2.02020202020202e-05
1.66e-05	-1.79573512906846e-05
1.662e-05	-1.45903479236813e-05
1.664e-05	-1.01010101010101e-05
1.666e-05	-5.61167227833895e-06
1.668e-05	-2.24466891133558e-06
1.67e-05	5.8873638170909e-22
1.672e-05	4.17712158966369e-21
1.674e-05	7.34199032399115e-21
1.676e-05	1.1223344556678e-06
1.678e-05	1.1223344556678e-06
1.68e-05	-1.12233445566778e-06
1.682e-05	-4.48933782267115e-06
1.684e-05	-7.8563411896745e-06
1.686e-05	-1.01010101010101e-05
1.688e-05	-1.23456790123457e-05
1.69e-05	-1.5712682379349e-05
1.692e-05	-2.1324354657688e-05
1.694e-05	-2.91806958473626e-05
1.696e-05	-3.81593714927048e-05
1.698e-05	-4.82603815937149e-05
1.7e-05	-6.06060606060605e-05
1.702e-05	-7.5196408529742e-05
1.704e-05	-9.20314253647585e-05
1.706e-05	-0.000111111111111111
1.708e-05	-0.000131313131313131
1.71e-05	-0.000151515151515151
1.712e-05	-0.000171717171717172
1.714e-05	-0.000191919191919192
1.716e-05	-0.000212121212121212
1.718e-05	-0.000232323232323233
1.72e-05	-0.000252525252525253
1.722e-05	-0.000272727272727273
1.724e-05	-0.000292929292929293
1.726e-05	-0.000313131313131313
1.728e-05	-0.000332210998877666
1.73e-05	-0.000347923681257014
1.732e-05	-0.00036026936026936
1.734e-05	-0.00037037037037037
1.736e-05	-0.000378226711560045
1.738e-05	-0.000383838383838384
1.74e-05	-0.000387205387205387
1.742e-05	-0.000388327721661055
1.744e-05	-0.000387205387205387
1.746e-05	-0.000384960718294052
1.748e-05	-0.000383838383838384
1.75e-05	-0.000384960718294052
1.752e-05	-0.000388327721661055
1.754e-05	-0.000393939393939394
1.756e-05	-0.000401795735129068
1.758e-05	-0.000411896745230079
1.76e-05	-0.000424242424242424
1.762e-05	-0.000438832772166105
1.764e-05	-0.000455667789001122
1.766e-05	-0.000474747474747474
1.768e-05	-0.000494949494949495
1.77e-05	-0.000515151515151515
1.772e-05	-0.000535353535353535
1.774e-05	-0.000554433221099885
1.776e-05	-0.00057351290684624
1.778e-05	-0.000591470258136925
1.78e-05	-0.00060830527497194
1.782e-05	-0.00062289562289562
1.784e-05	-0.0006341189674523
1.786e-05	-0.00064309764309764
1.788e-05	-0.000650953984287315
1.79e-05	-0.000657687991021325
1.792e-05	-0.00066442199775533
1.794e-05	-0.000668911335578
1.796e-05	-0.000672278338945005
1.798e-05	-0.00067340067340067
1.8e-05	-0.000672278338945005
1.802e-05	-0.00067003367003367
1.804e-05	-0.000665544332211
1.806e-05	-0.000657687991021325
1.808e-05	-0.000647586980920315
1.81e-05	-0.000636363636363635
1.812e-05	-0.00062401795735129
1.814e-05	-0.000611672278338945
1.816e-05	-0.0005993265993266
1.818e-05	-0.00058810325476992
1.82e-05	-0.000576879910213245
1.822e-05	-0.000566778900112235
1.824e-05	-0.00055892255892256
1.826e-05	-0.000551066217732885
1.828e-05	-0.000540965207631875
1.83e-05	-0.000530864197530865
1.832e-05	-0.000519640852974185
1.834e-05	-0.00050841750841751
1.836e-05	-0.000498316498316498
1.838e-05	-0.000491582491582491
1.84e-05	-0.00048709315375982
1.842e-05	-0.000482603815937149
1.844e-05	-0.000479236812570146
1.846e-05	-0.000479236812570146
1.848e-05	-0.000481481481481481
1.85e-05	-0.00048709315375982
1.852e-05	-0.000496071829405163
1.854e-05	-0.00050617283950617
1.856e-05	-0.00051627384960718
1.858e-05	-0.00052749719416386
1.86e-05	-0.000540965207631875
1.862e-05	-0.000556677890011225
1.864e-05	-0.00057239057239057
1.866e-05	-0.000586980920314255
1.868e-05	-0.0005993265993266
1.87e-05	-0.00060942760942761
1.872e-05	-0.000617283950617285
1.874e-05	-0.00062289562289562
1.876e-05	-0.00062514029180696
1.878e-05	-0.00062401795735129
1.88e-05	-0.00061952861952862
1.882e-05	-0.000611672278338945
1.884e-05	-0.000601571268237935
1.886e-05	-0.00058922558922559
1.888e-05	-0.000574635241301905
1.89e-05	-0.00055892255892256
1.892e-05	-0.00054208754208754
1.894e-05	-0.000524130190796855
1.896e-05	-0.00050617283950617
1.898e-05	-0.00048709315375982
1.9e-05	-0.000469135802469135
1.902e-05	-0.000452300785634119
1.904e-05	-0.000436588103254769
1.906e-05	-0.000423120089786756
1.908e-05	-0.000411896745230079
1.91e-05	-0.000402918069584736
1.912e-05	-0.00039618406285073
1.914e-05	-0.000390572390572391
1.916e-05	-0.000387205387205387
1.918e-05	-0.000384960718294052
1.92e-05	-0.000383838383838384
1.922e-05	-0.000383838383838384
1.924e-05	-0.000383838383838384
1.926e-05	-0.000383838383838384
1.928e-05	-0.000384960718294052
1.93e-05	-0.000387205387205387
1.932e-05	-0.000389450056116722
1.934e-05	-0.000391694725028058
1.936e-05	-0.000393939393939394
1.938e-05	-0.000396184062850729
1.94e-05	-0.000398428731762065
1.942e-05	-0.0004006734006734
1.944e-05	-0.000402918069584736
1.946e-05	-0.000404040404040403
1.948e-05	-0.000402918069584736
1.95e-05	-0.000401795735129068
1.952e-05	-0.000399551066217733
1.954e-05	-0.000396184062850729
1.956e-05	-0.000390572390572391
1.958e-05	-0.000383838383838384
1.96e-05	-0.000375982042648709
1.962e-05	-0.000367003367003367
1.964e-05	-0.000358024691358025
1.966e-05	-0.00035016835016835
1.968e-05	-0.000341189674523007
1.97e-05	-0.000332210998877666
1.972e-05	-0.000325476992143659
1.974e-05	-0.00031986531986532
1.976e-05	-0.000316498316498317
1.978e-05	-0.000315375982042648
1.98e-05	-0.000316498316498317
1.982e-05	-0.00031986531986532
1.984e-05	-0.000324354657687991
1.986e-05	-0.00032996632996633
1.988e-05	-0.000337822671156005
1.99e-05	-0.000344556677890011
1.992e-05	-0.000352413019079686
1.994e-05	-0.000359147025813692
1.996e-05	-0.000365881032547699
1.998e-05	-0.000373737373737373
2e-05	-0.000381593714927048
2.002e-05	-0.000390572390572391
2.004e-05	-0.000401795735129068
2.006e-05	-0.000413019079685746
2.008e-05	-0.000424242424242424
2.01e-05	-0.000436588103254769
2.012e-05	-0.000448933782267115
2.014e-05	-0.000461279461279461
2.016e-05	-0.000472502805836139
2.018e-05	-0.000483726150392816
2.02e-05	-0.000493827160493827
2.022e-05	-0.00050280583613917
2.024e-05	-0.00051290684624018
2.026e-05	-0.000525252525252525
2.028e-05	-0.00053759820426487
2.03e-05	-0.000551066217732885
2.032e-05	-0.000564534231200895
2.034e-05	-0.000576879910213245
2.036e-05	-0.000586980920314255
2.038e-05	-0.000595959595959595
2.04e-05	-0.00060381593714927
2.042e-05	-0.00060942760942761
2.044e-05	-0.000611672278338945
2.046e-05	-0.000611672278338945
2.048e-05	-0.00060830527497194
2.05e-05	-0.000601571268237935
2.052e-05	-0.00059259259259259
2.054e-05	-0.000581369248035915
2.056e-05	-0.00056902356902357
2.058e-05	-0.000556677890011225
2.06e-05	-0.00054320987654321
2.062e-05	-0.000530864197530865
2.064e-05	-0.00051851851851852
2.066e-05	-0.00050729517396184
2.068e-05	-0.000496071829405163
2.07e-05	-0.00048709315375982
2.072e-05	-0.000479236812570146
2.074e-05	-0.000472502805836139
2.076e-05	-0.000465768799102132
2.078e-05	-0.000460157126823793
2.08e-05	-0.000454545454545454
2.082e-05	-0.000450056116722783
2.084e-05	-0.000447811447811447
2.086e-05	-0.000448933782267115
2.088e-05	-0.000452300785634119
2.09e-05	-0.000457912457912458
2.092e-05	-0.000464646464646464
2.094e-05	-0.000470258136924803
2.096e-05	-0.000475869809203142
2.098e-05	-0.000480359147025813
2.1e-05	-0.000483726150392816
2.102e-05	-0.000484848484848485
2.104e-05	-0.000482603815937149
2.106e-05	-0.000475869809203142
2.108e-05	-0.000465768799102132
2.11e-05	-0.000452300785634119
2.112e-05	-0.000437710437710438
2.114e-05	-0.00042087542087542
2.116e-05	-0.000402918069584736
2.118e-05	-0.000383838383838384
2.12e-05	-0.000364758698092032
2.122e-05	-0.000347923681257014
2.124e-05	-0.000333333333333333
2.126e-05	-0.000320987654320987
2.128e-05	-0.000310886644219978
2.13e-05	-0.000303030303030303
2.132e-05	-0.000297418630751964
2.134e-05	-0.00029405162738496
2.136e-05	-0.000292929292929293
2.138e-05	-0.000292929292929293
2.14e-05	-0.000292929292929293
2.142e-05	-0.000292929292929293
2.144e-05	-0.000292929292929293
2.146e-05	-0.00029405162738496
2.148e-05	-0.000295173961840628
2.15e-05	-0.000297418630751964
2.152e-05	-0.000300785634118967
2.154e-05	-0.000305274971941639
2.156e-05	-0.000308641975308642
2.158e-05	-0.000310886644219978
2.16e-05	-0.000312008978675645
2.162e-05	-0.000310886644219978
2.164e-05	-0.000306397306397306
2.166e-05	-0.000300785634118967
2.168e-05	-0.000292929292929293
2.17e-05	-0.000281705948372615
2.172e-05	-0.000268237934904601
2.174e-05	-0.00025364758698092
2.176e-05	-0.000237934904601571
2.178e-05	-0.000222222222222222
2.18e-05	-0.000206509539842873
2.182e-05	-0.000190796857463524
2.184e-05	-0.000175084175084175
2.186e-05	-0.000158249158249158
2.188e-05	-0.000141414141414141
2.19e-05	-0.000123456790123457
2.192e-05	-0.000105499438832772
2.194e-05	-8.75420875420875e-05
2.196e-05	-6.8462401795735e-05
2.198e-05	-4.93827160493827e-05
2.2e-05	-3.03030303030303e-05
2.202e-05	-1.01010101010101e-05
2.204e-05	1.01010101010102e-05
2.206e-05	3.03030303030303e-05
2.208e-05	5.05050505050505e-05
2.21e-05	7.07070707070705e-05
2.212e-05	9.0909090909091e-05
2.214e-05	0.000111111111111111
2.216e-05	0.000131313131313131
2.218e-05	0.000151515151515151
2.22e-05	0.000170594837261504
2.222e-05	0.000188552188552188
2.224e-05	0.000205387205387205
2.226e-05	0.000219977553310887
2.228e-05	0.0002334455667789
2.23e-05	0.000246913580246913
2.232e-05	0.000260381593714927
2.234e-05	0.00027384960718294
2.236e-05	0.000286195286195286
2.238e-05	0.000297418630751964
2.24e-05	0.000307519640852974
2.242e-05	0.000315375982042648
2.244e-05	0.000322109988776655
2.246e-05	0.000325476992143659
2.248e-05	0.000324354657687991
2.25e-05	0.000318742985409652
2.252e-05	0.000308641975308642
2.254e-05	0.000296296296296296
2.256e-05	0.000285072951739619
2.258e-05	0.00027384960718294
2.26e-05	0.000264870931537599
2.262e-05	0.000257014590347924
2.264e-05	0.000251402918069585
2.266e-05	0.000248035914702581
2.268e-05	0.000248035914702581
2.27e-05	0.000249158249158249
2.272e-05	0.000250280583613917
2.274e-05	0.000250280583613917
2.276e-05	0.000251402918069585
2.278e-05	0.000251402918069585
2.28e-05	0.000251402918069585
2.282e-05	0.000252525252525253
2.284e-05	0.000254769921436588
2.286e-05	0.000258136924803592
2.288e-05	0.000263748597081931
2.29e-05	0.000271604938271605
2.292e-05	0.000279461279461279
2.294e-05	0.000286195286195286
2.296e-05	0.000291806958473625
2.298e-05	0.000297418630751964
2.3e-05	0.000301907968574635
2.302e-05	0.000305274971941639
2.304e-05	0.000305274971941639
2.306e-05	0.000303030303030303
2.308e-05	0.000297418630751964
2.31e-05	0.000290684624017958
2.312e-05	0.000283950617283951
2.314e-05	0.000277216610549944
2.316e-05	0.00026936026936027
2.318e-05	0.000261503928170595
2.32e-05	0.000255892255892256
2.322e-05	0.000252525252525253
2.324e-05	0.000251402918069585
2.326e-05	0.00025364758698092
2.328e-05	0.000259259259259259
2.33e-05	0.000265993265993266
2.332e-05	0.000274971941638608
2.334e-05	0.000285072951739619
2.336e-05	0.000295173961840628
2.338e-05	0.000303030303030303
2.34e-05	0.000309764309764309
2.342e-05	0.000315375982042648
2.344e-05	0.000320987654320987
2.346e-05	0.000324354657687991
2.348e-05	0.000327721661054994
2.35e-05	0.000331088664421998
2.352e-05	0.000333333333333333
2.354e-05	0.000333333333333333
2.356e-05	0.000331088664421998
2.358e-05	0.000326599326599326
2.36e-05	0.00031986531986532
2.362e-05	0.000309764309764309
2.364e-05	0.000297418630751964
2.366e-05	0.000281705948372615
2.368e-05	0.000262626262626262
2.37e-05	0.000242424242424242
2.372e-05	0.000222222222222222
2.374e-05	0.000202020202020202
2.376e-05	0.000182940516273849
2.378e-05	0.000163860830527497
2.38e-05	0.000145903479236812
2.382e-05	0.000127946127946128
2.384e-05	0.000109988776655443
2.386e-05	9.20314253647585e-05
2.388e-05	7.4074074074074e-05
2.39e-05	5.61167227833895e-05
2.392e-05	3.81593714927048e-05
2.394e-05	1.90796857463524e-05
2.396e-05	-2.5410988417629e-20
2.398e-05	-2.02020202020203e-05
2.4e-05	-4.04040404040405e-05
2.402e-05	-6.06060606060605e-05
2.404e-05	-8.0808080808081e-05
2.406e-05	-9.98877665544335e-05
2.408e-05	-0.000118967452300786
2.41e-05	-0.000138047138047138
2.412e-05	-0.000157126823793491
2.414e-05	-0.000176206509539843
2.416e-05	-0.000195286195286195
2.418e-05	-0.00021324354657688
2.42e-05	-0.000230078563411897
2.422e-05	-0.000245791245791246
2.424e-05	-0.000260381593714927
2.426e-05	-0.00027384960718294
2.428e-05	-0.000287317620650954
2.43e-05	-0.000300785634118967
2.432e-05	-0.000314253647586981
2.434e-05	-0.000326599326599326
2.436e-05	-0.000337822671156005
2.438e-05	-0.000347923681257014
2.44e-05	-0.000356902356902357
2.442e-05	-0.000365881032547699
2.444e-05	-0.000373737373737373
2.446e-05	-0.000379349046015713
2.448e-05	-0.000382716049382716
2.45e-05	-0.000383838383838384
2.452e-05	-0.000382716049382716
2.454e-05	-0.000381593714927048
2.456e-05	-0.000379349046015713
2.458e-05	-0.000375982042648709
2.46e-05	-0.000371492704826038
2.462e-05	-0.000367003367003367
2.464e-05	-0.000362514029180695
2.466e-05	-0.000358024691358025
2.468e-05	-0.000353535353535353
2.47e-05	-0.000349046015712683
2.472e-05	-0.000343434343434344
2.474e-05	-0.000338945005611672
2.476e-05	-0.000336700336700337
2.478e-05	-0.000335578002244669
2.48e-05	-0.000334455667789001
2.482e-05	-0.000333333333333333
2.484e-05	-0.000332210998877666
2.486e-05	-0.000331088664421998
2.488e-05	-0.000332210998877666
2.49e-05	-0.000336700336700337
2.492e-05	-0.000343434343434344
2.494e-05	-0.00035016835016835
2.496e-05	-0.000359147025813692
2.498e-05	-0.00037037037037037
2.5e-05	-0.000383838383838384
2.502e-05	-0.000398428731762065
2.504e-05	-0.000414141414141414
2.506e-05	-0.000428731762065095
2.508e-05	-0.000442199775533108
2.51e-05	-0.000455667789001122
2.512e-05	-0.000469135802469135
2.514e-05	-0.000481481481481481
2.516e-05	-0.000492704826038159
2.518e-05	-0.000503928170594835
2.52e-05	-0.000515151515151515
2.522e-05	-0.00052637485970819
2.524e-05	-0.00053872053872054
2.526e-05	-0.00055218855218855
2.528e-05	-0.000564534231200895
2.53e-05	-0.000575757575757575
2.532e-05	-0.00058361391694725
2.534e-05	-0.00058810325476992
2.536e-05	-0.00058810325476992
2.538e-05	-0.00058473625140292
2.54e-05	-0.00057800224466891
2.542e-05	-0.00056902356902357
2.544e-05	-0.000555555555555555
2.546e-05	-0.000539842873176205
2.548e-05	-0.00052300785634119
2.55e-05	-0.00050617283950617
2.552e-05	-0.000489337822671156
2.554e-05	-0.000472502805836139
2.556e-05	-0.000455667789001122
2.558e-05	-0.000438832772166105
2.56e-05	-0.00042087542087542
2.562e-05	-0.000402918069584736
2.564e-05	-0.000383838383838384
2.566e-05	-0.000363636363636364
2.568e-05	-0.000343434343434344
2.57e-05	-0.000323232323232323
2.572e-05	-0.000303030303030303
2.574e-05	-0.000283950617283951
2.576e-05	-0.000264870931537598
2.578e-05	-0.000246913580246913
2.58e-05	-0.000228956228956229
2.582e-05	-0.000210998877665544
2.584e-05	-0.000193041526374859
2.586e-05	-0.000175084175084175
2.588e-05	-0.000158249158249158
2.59e-05	-0.000143658810325477
2.592e-05	-0.000130190796857464
2.594e-05	-0.000118967452300786
2.596e-05	-0.000108866442199776
2.598e-05	-0.000101010101010101
2.6e-05	-9.5398428731762e-05
2.602e-05	-9.20314253647585e-05
2.604e-05	-9.0909090909091e-05
2.606e-05	-9.0909090909091e-05
2.608e-05	-9.0909090909091e-05
2.61e-05	-9.0909090909091e-05
2.612e-05	-9.0909090909091e-05
2.614e-05	-9.0909090909091e-05
2.616e-05	-9.0909090909091e-05
2.618e-05	-9.0909090909091e-05
2.62e-05	-9.0909090909091e-05
2.622e-05	-9.0909090909091e-05
2.624e-05	-9.0909090909091e-05
2.626e-05	-9.0909090909091e-05
2.628e-05	-9.0909090909091e-05
2.63e-05	-8.9786756453423e-05
2.632e-05	-8.75420875420875e-05
2.634e-05	-8.4175084175084e-05
2.636e-05	-7.8563411896745e-05
2.638e-05	-7.07070707070705e-05
2.64e-05	-6.17283950617285e-05
2.642e-05	-5.05050505050505e-05
2.644e-05	-3.7037037037037e-05
2.646e-05	-2.1324354657688e-05
2.648e-05	-4.48933782267115e-06
2.65e-05	1.23456790123457e-05
2.652e-05	2.91806958473625e-05
2.654e-05	4.37710437710437e-05
2.656e-05	5.61167227833895e-05
2.658e-05	6.73400673400675e-05
2.66e-05	7.74410774410775e-05
2.662e-05	8.5297418630752e-05
2.664e-05	9.0909090909091e-05
2.666e-05	9.5398428731762e-05
2.668e-05	9.9887766554433e-05
2.67e-05	0.000103254769921436
2.672e-05	0.00010662177328844
2.674e-05	0.000111111111111111
2.676e-05	0.000115600448933783
2.678e-05	0.000118967452300786
2.68e-05	0.000122334455667789
2.682e-05	0.000125701459034792
2.684e-05	0.000127946127946128
2.686e-05	0.000130190796857464
2.688e-05	0.000134680134680135
2.69e-05	0.000141414141414141
2.692e-05	0.000149270482603816
2.694e-05	0.000159371492704826
2.696e-05	0.000171717171717172
2.698e-05	0.000186307519640853
2.7e-05	0.00020314253647587
2.702e-05	0.000222222222222223
2.704e-05	0.000242424242424242
2.706e-05	0.000262626262626262
2.708e-05	0.000282828282828283
2.71e-05	0.000303030303030303
2.712e-05	0.000323232323232323
2.714e-05	0.000343434343434344
2.716e-05	0.000363636363636364
2.718e-05	0.000383838383838384
2.72e-05	0.000404040404040404
2.722e-05	0.000424242424242424
2.724e-05	0.000444444444444444
2.726e-05	0.000464646464646464
2.728e-05	0.000483726150392816
2.73e-05	0.000500561167227835
2.732e-05	0.000515151515151515
2.734e-05	0.00052637485970819
2.736e-05	0.000534231200897865
2.738e-05	0.00053872053872054
2.74e-05	0.000539842873176205
2.742e-05	0.00053759820426487
2.744e-05	0.0005331088664422
2.746e-05	0.00052637485970819
2.748e-05	0.00051851851851852
2.75e-05	0.00050841750841751
2.752e-05	0.000498316498316498
2.754e-05	0.000488215488215487
2.756e-05	0.000479236812570146
2.758e-05	0.000471380471380471
2.76e-05	0.000464646464646464
2.762e-05	0.000457912457912458
2.764e-05	0.00045117845117845
2.766e-05	0.000443322109988776
2.768e-05	0.000436588103254769
2.77e-05	0.000429854096520763
2.772e-05	0.000423120089786756
2.774e-05	0.000415263748597081
2.776e-05	0.000405162738496072
2.778e-05	0.000392817059483726
2.78e-05	0.000378226711560045
2.782e-05	0.000362514029180695
2.784e-05	0.000346801346801347
2.786e-05	0.000331088664421998
2.788e-05	0.000316498316498317
2.79e-05	0.000303030303030303
2.792e-05	0.000290684624017958
2.794e-05	0.000280583613916947
2.796e-05	0.000272727272727273
2.798e-05	0.000267115600448934
2.8e-05	0.000263748597081931
2.802e-05	0.000261503928170595
2.804e-05	0.000260381593714927
2.806e-05	0.000259259259259259
2.808e-05	0.000258136924803592
2.81e-05	0.000257014590347924
2.812e-05	0.000255892255892256
2.814e-05	0.000254769921436588
2.816e-05	0.00025364758698092
2.818e-05	0.000252525252525253
2.82e-05	0.000252525252525253
2.822e-05	0.000252525252525253
2.824e-05	0.000252525252525253
2.826e-05	0.000252525252525253
2.828e-05	0.000251402918069585
2.83e-05	0.00024915824915825
2.832e-05	0.000245791245791246
2.834e-05	0.000240179573512907
2.836e-05	0.000232323232323233
2.838e-05	0.00022334455667789
2.84e-05	0.000212121212121212
2.842e-05	0.000198653198653198
2.844e-05	0.000182940516273849
2.846e-05	0.000166105499438833
2.848e-05	0.000148148148148148
2.85e-05	0.000129068462401795
2.852e-05	0.000109988776655443
2.854e-05	9.0909090909091e-05
2.856e-05	7.07070707070705e-05
2.858e-05	5.05050505050505e-05
2.86e-05	3.03030303030303e-05
2.862e-05	1.01010101010101e-05
2.864e-05	-1.01010101010102e-05
2.866e-05	-3.03030303030303e-05
2.868e-05	-5.05050505050505e-05
2.87e-05	-7.0707070707071e-05
2.872e-05	-9.0909090909091e-05
2.874e-05	-0.000111111111111111
2.876e-05	-0.000131313131313131
2.878e-05	-0.000151515151515151
2.88e-05	-0.000171717171717172
2.882e-05	-0.000191919191919192
2.884e-05	-0.000212121212121212
2.886e-05	-0.000232323232323233
2.888e-05	-0.000252525252525253
2.89e-05	-0.000271604938271605
2.892e-05	-0.000290684624017958
2.894e-05	-0.000309764309764309
2.896e-05	-0.000328843995510662
2.898e-05	-0.000346801346801347
2.9e-05	-0.000363636363636364
2.902e-05	-0.000378226711560045
2.904e-05	-0.000390572390572391
2.906e-05	-0.0004006734006734
2.908e-05	-0.000409652076318742
2.91e-05	-0.000416386083052749
2.912e-05	-0.00042087542087542
2.914e-05	-0.000423120089786756
2.916e-05	-0.000424242424242424
2.918e-05	-0.000424242424242424
2.92e-05	-0.000424242424242424
2.922e-05	-0.000424242424242424
2.924e-05	-0.000424242424242424
2.926e-05	-0.000424242424242424
2.928e-05	-0.000424242424242424
2.93e-05	-0.000424242424242424
2.932e-05	-0.000423120089786756
2.934e-05	-0.00042087542087542
2.936e-05	-0.000417508417508417
2.938e-05	-0.000413019079685746
2.94e-05	-0.000407407407407407
2.942e-05	-0.000401795735129068
2.944e-05	-0.000395061728395061
2.946e-05	-0.000387205387205387
2.948e-05	-0.000377104377104377
2.95e-05	-0.000367003367003367
2.952e-05	-0.000356902356902356
2.954e-05	-0.000347923681257014
2.956e-05	-0.00034006734006734
2.958e-05	-0.000333333333333333
2.96e-05	-0.000326599326599326
2.962e-05	-0.00031986531986532
2.964e-05	-0.000312008978675645
2.966e-05	-0.000305274971941639
2.968e-05	-0.000298540965207632
2.97e-05	-0.000291806958473625
2.972e-05	-0.000283950617283951
2.974e-05	-0.00027384960718294
2.976e-05	-0.000261503928170595
2.978e-05	-0.000246913580246913
2.98e-05	-0.000231200897867565
2.982e-05	-0.000215488215488215
2.984e-05	-0.000198653198653198
2.986e-05	-0.000180695847362514
2.988e-05	-0.000161616161616162
2.99e-05	-0.000141414141414141
2.992e-05	-0.000121212121212121
2.994e-05	-0.000101010101010101
2.996e-05	-8.0808080808081e-05
2.998e-05	-6.06060606060605e-05
3e-05	-4.04040404040404e-05
3.002e-05	-2.02020202020202e-05
3.004e-05	1.6940658945086e-20
3.006e-05	2.02020202020203e-05
3.008e-05	4.04040404040405e-05
3.01e-05	6.06060606060605e-05
3.012e-05	8.0808080808081e-05
3.014e-05	0.000101010101010101
3.016e-05	0.000121212121212121
3.018e-05	0.000141414141414141
3.02e-05	0.000161616161616162
3.022e-05	0.000181818181818182
3.024e-05	0.000202020202020202
3.026e-05	0.000222222222222223
3.028e-05	0.000242424242424242
3.03e-05	0.000262626262626262
3.032e-05	0.000282828282828283
3.034e-05	0.000303030303030303
3.036e-05	0.000323232323232323
3.038e-05	0.000343434343434344
3.04e-05	0.000363636363636364
3.042e-05	0.000383838383838384
3.044e-05	0.000404040404040404
3.046e-05	0.000424242424242424
3.048e-05	0.000444444444444444
3.05e-05	0.000464646464646464
3.052e-05	0.000484848484848485
3.054e-05	0.000505050505050505
3.056e-05	0.000525252525252525
3.058e-05	0.000545454545454545
3.06e-05	0.000565656565656565
3.062e-05	0.000585858585858585
3.064e-05	0.000606060606060605
3.066e-05	0.000626262626262625
3.068e-05	0.000646464646464645
3.07e-05	0.000666666666666665
3.072e-05	0.000686868686868685
3.074e-05	0.000707070707070705
3.076e-05	0.000727272727272725
3.078e-05	0.000747474747474745
3.08e-05	0.000767676767676765
3.082e-05	0.000787878787878785
3.084e-05	0.000808080808080805
3.086e-05	0.000828282828282825
3.088e-05	0.00084736251402918
3.09e-05	0.00086644219977553
3.092e-05	0.000885521885521885
3.094e-05	0.00090347923681257
3.096e-05	0.00091919191919192
3.098e-05	0.00093265993265993
3.1e-05	0.00094388327721661
3.102e-05	0.000951739618406285
3.104e-05	0.000956228956228955
3.106e-05	0.00095735129068462
3.108e-05	0.000955106621773285
3.11e-05	0.000950617283950615
3.112e-05	0.000945005611672275
3.114e-05	0.00093939393939394
3.116e-05	0.0009337822671156
3.118e-05	0.00092817059483726
3.12e-05	0.00092255892255892
3.122e-05	0.00091694725028058
3.124e-05	0.000911335578002245
3.126e-05	0.000904601571268235
3.128e-05	0.000895622895622895
3.13e-05	0.000884399551066215
3.132e-05	0.000870931537598205
3.134e-05	0.00085634118967452
3.136e-05	0.00084175084175084
3.138e-05	0.00082716049382716
3.14e-05	0.00081257014590348
3.142e-05	0.000799102132435465
3.144e-05	0.00078675645342312
3.146e-05	0.00077665544332211
3.148e-05	0.000767676767676765
3.15e-05	0.00075982042648709
3.152e-05	0.00075084175084175
3.154e-05	0.00073961840628507
3.156e-05	0.000727272727272725
3.158e-05	0.00071492704826038
3.16e-05	0.000703703703703705
3.162e-05	0.000693602693602695
3.164e-05	0.000683501683501685
3.166e-05	0.00067452300785634
3.168e-05	0.000666666666666665
3.17e-05	0.000661054994388325
3.172e-05	0.000657687991021325
3.174e-05	0.000656565656565655
3.176e-05	0.000656565656565655
3.178e-05	0.000656565656565655
3.18e-05	0.000656565656565655
3.182e-05	0.000656565656565655
3.184e-05	0.000656565656565655
3.186e-05	0.000656565656565655
3.188e-05	0.000656565656565655
3.19e-05	0.000656565656565655
3.192e-05	0.000656565656565655
3.194e-05	0.000656565656565655
3.196e-05	0.000656565656565655
3.198e-05	0.000656565656565655
3.2e-05	0.00065544332210999
3.202e-05	0.000652076318742985
3.204e-05	0.000646464646464645
3.206e-05	0.00063860830527497
3.208e-05	0.00062850729517396
3.21e-05	0.000616161616161615
3.212e-05	0.000601571268237935
3.214e-05	0.000584736251402915
3.216e-05	0.000565656565656565
3.218e-05	0.000545454545454545
3.22e-05	0.000525252525252525
3.222e-05	0.000505050505050505
3.224e-05	0.000484848484848485
3.226e-05	0.000464646464646464
3.228e-05	0.000444444444444444
3.23e-05	0.000424242424242424
3.232e-05	0.000404040404040404
3.234e-05	0.000383838383838384
3.236e-05	0.000363636363636364
3.238e-05	0.000343434343434344
3.24e-05	0.000323232323232323
3.242e-05	0.000303030303030303
3.244e-05	0.000282828282828283
3.246e-05	0.000262626262626262
3.248e-05	0.000242424242424242
3.25e-05	0.000222222222222222
3.252e-05	0.000202020202020202
3.254e-05	0.000181818181818182
3.256e-05	0.000161616161616162
3.258e-05	0.000141414141414141
3.26e-05	0.000121212121212121
3.262e-05	0.000101010101010101
3.264e-05	8.0808080808081e-05
3.266e-05	6.06060606060605e-05
3.268e-05	4.04040404040404e-05
3.27e-05	2.02020202020201e-05
3.272e-05	1.12233445566775e-06
3.274e-05	-1.79573512906846e-05
3.276e-05	-3.70370370370371e-05
3.278e-05	-5.61167227833895e-05
3.28e-05	-7.5196408529742e-05
3.282e-05	-9.42760942760945e-05
3.284e-05	-0.000113355780022446
3.286e-05	-0.000132435465768799
3.288e-05	-0.000151515151515151
3.29e-05	-0.000171717171717172
3.292e-05	-0.000190796857463524
3.294e-05	-0.000208754208754209
3.296e-05	-0.000225589225589225
3.298e-05	-0.000242424242424242
3.3e-05	-0.000258136924803592
3.302e-05	-0.000272727272727273
3.304e-05	-0.000285072951739619
3.306e-05	-0.000296296296296296
3.308e-05	-0.000307519640852974
3.31e-05	-0.00031986531986532
3.312e-05	-0.000333333333333333
3.314e-05	-0.000346801346801347
3.316e-05	-0.000359147025813692
3.318e-05	-0.00037037037037037
3.32e-05	-0.000381593714927048
3.322e-05	-0.000392817059483726
3.324e-05	-0.000402918069584736
3.326e-05	-0.000410774410774411
3.328e-05	-0.000416386083052749
3.33e-05	-0.000419753086419753
3.332e-05	-0.000421997755331088
3.334e-05	-0.000423120089786756
3.336e-05	-0.000424242424242424
3.338e-05	-0.000423120089786756
3.34e-05	-0.00042087542087542
3.342e-05	-0.000417508417508417
3.344e-05	-0.000415263748597081
3.346e-05	-0.000414141414141414
3.348e-05	-0.000414141414141414
3.35e-05	-0.000414141414141414
3.352e-05	-0.000414141414141414
3.354e-05	-0.000414141414141414
3.356e-05	-0.000416386083052749
3.358e-05	-0.000421997755331088
3.36e-05	-0.000430976430976431
3.362e-05	-0.00044107744107744
3.364e-05	-0.000452300785634119
3.366e-05	-0.000464646464646465
3.368e-05	-0.000478114478114478
3.37e-05	-0.000493827160493827
3.372e-05	-0.00051178451178451
3.374e-05	-0.000530864197530865
3.376e-05	-0.000549943883277215
3.378e-05	-0.00056902356902357
3.38e-05	-0.00058810325476992
3.382e-05	-0.000607182940516275
3.384e-05	-0.00062514029180696
3.386e-05	-0.000641975308641975
3.388e-05	-0.000656565656565655
3.39e-05	-0.00067003367003367
3.392e-05	-0.000681257014590345
3.394e-05	-0.00069023569023569
3.396e-05	-0.000696969696969695
3.398e-05	-0.0007003367003367
3.4e-05	-0.00069921436588103
3.402e-05	-0.00069472502805836
3.404e-05	-0.000687991021324355
3.406e-05	-0.00067901234567901
3.408e-05	-0.000666666666666665
3.41e-05	-0.000652076318742985
3.412e-05	-0.00063524130190797
3.414e-05	-0.000616161616161615
3.416e-05	-0.000595959595959595
3.418e-05	-0.000575757575757575
3.42e-05	-0.000555555555555555
3.422e-05	-0.000535353535353535
3.424e-05	-0.000515151515151515
3.426e-05	-0.000496071829405162
3.428e-05	-0.000479236812570146
3.43e-05	-0.000464646464646465
3.432e-05	-0.000452300785634119
3.434e-05	-0.000442199775533108
3.436e-05	-0.000434343434343434
3.438e-05	-0.000428731762065095
3.44e-05	-0.000425364758698092
3.442e-05	-0.000424242424242424
3.444e-05	-0.000424242424242424
3.446e-05	-0.000424242424242424
3.448e-05	-0.000424242424242424
3.45e-05	-0.000424242424242424
3.452e-05	-0.000424242424242424
3.454e-05	-0.000424242424242424
3.456e-05	-0.000424242424242424
3.458e-05	-0.000423120089786756
3.46e-05	-0.00042087542087542
3.462e-05	-0.000416386083052749
3.464e-05	-0.000409652076318742
3.466e-05	-0.0004006734006734
3.468e-05	-0.000389450056116722
3.47e-05	-0.000377104377104377
3.472e-05	-0.000362514029180695
3.474e-05	-0.000345679012345679
3.476e-05	-0.000327721661054994
3.478e-05	-0.000308641975308642
3.48e-05	-0.00028956228956229
3.482e-05	-0.000270482603815937
3.484e-05	-0.000251402918069585
3.486e-05	-0.000232323232323233
3.488e-05	-0.000212121212121212
3.49e-05	-0.000191919191919192
3.492e-05	-0.000171717171717172
3.494e-05	-0.000151515151515151
3.496e-05	-0.000131313131313131
3.498e-05	-0.000111111111111111
3.5e-05	-9.20314253647585e-05
3.502e-05	-7.5196408529742e-05
3.504e-05	-6.06060606060605e-05
3.506e-05	-4.82603815937149e-05
3.508e-05	-3.81593714927048e-05
3.51e-05	-3.03030303030303e-05
3.512e-05	-2.58136924803591e-05
3.514e-05	-2.35690235690236e-05
3.516e-05	-2.35690235690236e-05
3.518e-05	-2.35690235690236e-05
3.52e-05	-2.24466891133557e-05
3.522e-05	-2.1324354657688e-05
3.524e-05	-1.90796857463524e-05
3.526e-05	-1.5712682379349e-05
3.528e-05	-1.23456790123456e-05
3.53e-05	-8.9786756453423e-06
3.532e-05	-7.8563411896745e-06
3.534e-05	-7.8563411896745e-06
3.536e-05	-1.12233445566779e-05
3.538e-05	-1.79573512906846e-05
3.54e-05	-2.6936026936027e-05
3.542e-05	-3.70370370370371e-05
3.544e-05	-4.71380471380471e-05
3.546e-05	-5.7239057239057e-05
3.548e-05	-6.5095398428732e-05
3.55e-05	-7.07070707070705e-05
3.552e-05	-7.5196408529742e-05
3.554e-05	-7.74410774410775e-05
3.556e-05	-7.74410774410775e-05
3.558e-05	-7.5196408529742e-05
3.56e-05	-7.29517396184065e-05
3.562e-05	-7.18294051627385e-05
3.564e-05	-7.07070707070705e-05
3.566e-05	-7.18294051627385e-05
3.568e-05	-7.29517396184065e-05
3.57e-05	-7.4074074074074e-05
3.572e-05	-7.5196408529742e-05
3.574e-05	-7.63187429854095e-05
3.576e-05	-7.74410774410775e-05
3.578e-05	-7.8563411896745e-05
3.58e-05	-7.9685746352413e-05
3.582e-05	-8.19304152637485e-05
3.584e-05	-8.5297418630752e-05
3.586e-05	-9.0909090909091e-05
3.588e-05	-9.76430976430975e-05
3.59e-05	-0.00010662177328844
3.592e-05	-0.000117845117845118
3.594e-05	-0.000131313131313131
3.596e-05	-0.000147025813692481
3.598e-05	-0.000164983164983165
3.6e-05	-0.000184062850729518
3.602e-05	-0.00020314253647587
3.604e-05	-0.000222222222222223
3.606e-05	-0.000242424242424242
3.608e-05	-0.000261503928170595
3.61e-05	-0.000278338945005612
3.612e-05	-0.000292929292929293
3.614e-05	-0.000305274971941639
3.616e-05	-0.000315375982042648
3.618e-05	-0.000323232323232323
3.62e-05	-0.000328843995510662
3.622e-05	-0.000332210998877666
3.624e-05	-0.000332210998877666
3.626e-05	-0.000328843995510662
3.628e-05	-0.000324354657687991
3.63e-05	-0.00031986531986532
3.632e-05	-0.000314253647586981
3.634e-05	-0.000307519640852974
3.636e-05	-0.000298540965207632
3.638e-05	-0.000288439955106622
3.64e-05	-0.000278338945005612
3.642e-05	-0.000268237934904601
3.644e-05	-0.000259259259259259
3.646e-05	-0.000251402918069585
3.648e-05	-0.00024354657687991
3.65e-05	-0.000236812570145904
3.652e-05	-0.000231200897867565
3.654e-05	-0.000227833894500561
3.656e-05	-0.000225589225589225
3.658e-05	-0.000224466891133558
3.66e-05	-0.000225589225589225
3.662e-05	-0.000228956228956229
3.664e-05	-0.0002334455667789
3.666e-05	-0.000237934904601571
3.668e-05	-0.000242424242424242
3.67e-05	-0.000246913580246913
3.672e-05	-0.000252525252525253
3.674e-05	-0.000259259259259259
3.676e-05	-0.000267115600448934
3.678e-05	-0.000276094276094276
3.68e-05	-0.000286195286195286
3.682e-05	-0.000297418630751964
3.684e-05	-0.000310886644219978
3.686e-05	-0.000326599326599326
3.688e-05	-0.000343434343434344
3.69e-05	-0.00036026936026936
3.692e-05	-0.000377104377104377
3.694e-05	-0.000392817059483726
3.696e-05	-0.000408529741863075
3.698e-05	-0.000421997755331088
3.7e-05	-0.000432098765432099
3.702e-05	-0.000438832772166105
3.704e-05	-0.000443322109988777
3.706e-05	-0.00044668911335578
3.708e-05	-0.000448933782267115
3.71e-05	-0.000450056116722783
3.712e-05	-0.00045117845117845
3.714e-05	-0.00045117845117845
3.716e-05	-0.000452300785634119
3.718e-05	-0.000454545454545454
3.72e-05	-0.000455667789001122
3.722e-05	-0.000456790123456789
3.724e-05	-0.000459034792368126
3.726e-05	-0.000460157126823793
3.728e-05	-0.000461279461279461
3.73e-05	-0.000461279461279461
3.732e-05	-0.000460157126823793
3.734e-05	-0.000457912457912458
3.736e-05	-0.000455667789001122
3.738e-05	-0.000455667789001122
3.74e-05	-0.000456790123456789
3.742e-05	-0.000457912457912458
3.744e-05	-0.000460157126823793
3.746e-05	-0.000463524130190797
3.748e-05	-0.0004668911335578
3.75e-05	-0.000469135802469135
3.752e-05	-0.000471380471380471
3.754e-05	-0.000473625140291807
3.756e-05	-0.000474747474747474
3.758e-05	-0.000473625140291807
3.76e-05	-0.000470258136924803
3.762e-05	-0.000465768799102132
3.764e-05	-0.000457912457912458
3.766e-05	-0.000448933782267115
3.768e-05	-0.000438832772166105
3.77e-05	-0.000427609427609427
3.772e-05	-0.000415263748597081
3.774e-05	-0.000404040404040403
3.776e-05	-0.000392817059483726
3.778e-05	-0.000382716049382716
3.78e-05	-0.000372615039281706
3.782e-05	-0.000364758698092031
3.784e-05	-0.000356902356902357
3.786e-05	-0.00035016835016835
3.788e-05	-0.000343434343434343
3.79e-05	-0.000337822671156005
3.792e-05	-0.000331088664421998
3.794e-05	-0.000324354657687991
3.796e-05	-0.000316498316498317
3.798e-05	-0.000309764309764309
3.8e-05	-0.000303030303030303
3.802e-05	-0.000297418630751964
3.804e-05	-0.000292929292929293
3.806e-05	-0.000290684624017958
3.808e-05	-0.000290684624017958
3.81e-05	-0.00029405162738496
3.812e-05	-0.000300785634118967
3.814e-05	-0.000310886644219978
3.816e-05	-0.000323232323232323
3.818e-05	-0.000337822671156005
3.82e-05	-0.000354657687991021
3.822e-05	-0.000373737373737373
3.824e-05	-0.000393939393939394
3.826e-05	-0.000411896745230079
3.828e-05	-0.00042648709315376
3.83e-05	-0.000438832772166105
3.832e-05	-0.000450056116722783
3.834e-05	-0.000461279461279461
3.836e-05	-0.000471380471380471
3.838e-05	-0.000479236812570146
3.84e-05	-0.000484848484848485
3.842e-05	-0.000488215488215487
3.844e-05	-0.000491582491582491
3.846e-05	-0.000496071829405163
3.848e-05	-0.000500561167227835
3.85e-05	-0.00050280583613917
3.852e-05	-0.0005016835016835
3.854e-05	-0.000499438832772166
3.856e-05	-0.00049719416386083
3.858e-05	-0.000496071829405163
3.86e-05	-0.000496071829405163
3.862e-05	-0.00049719416386083
3.864e-05	-0.000500561167227835
3.866e-05	-0.00050617283950617
3.868e-05	-0.000515151515151515
3.87e-05	-0.000526374859708195
3.872e-05	-0.00053872053872054
3.874e-05	-0.000551066217732885
3.876e-05	-0.00056228956228956
3.878e-05	-0.000571268237934905
3.88e-05	-0.00057912457912458
3.882e-05	-0.000584736251402915
3.884e-05	-0.000586980920314255
3.886e-05	-0.000586980920314255
3.888e-05	-0.000584736251402915
3.89e-05	-0.000580246913580245
3.892e-05	-0.000574635241301905
3.894e-05	-0.000566778900112235
3.896e-05	-0.00055892255892256
3.898e-05	-0.000549943883277215
3.9e-05	-0.000539842873176205
3.902e-05	-0.000529741863075195
3.904e-05	-0.00051851851851852
3.906e-05	-0.00050841750841751
3.908e-05	-0.000499438832772166
3.91e-05	-0.000491582491582491
3.912e-05	-0.000485970819304152
3.914e-05	-0.000481481481481481
3.916e-05	-0.000479236812570146
3.918e-05	-0.000480359147025813
3.92e-05	-0.000483726150392816
3.922e-05	-0.000488215488215488
3.924e-05	-0.000493827160493827
3.926e-05	-0.000499438832772166
3.928e-05	-0.000505050505050505
3.93e-05	-0.000510662177328845
3.932e-05	-0.00051627384960718
3.934e-05	-0.000520763187429855
3.936e-05	-0.00052300785634119
3.938e-05	-0.000524130190796855
3.94e-05	-0.000525252525252525
3.942e-05	-0.000525252525252525
3.944e-05	-0.000525252525252525
3.946e-05	-0.000525252525252525
3.948e-05	-0.000525252525252525
3.95e-05	-0.000524130190796855
3.952e-05	-0.00052188552188552
3.954e-05	-0.000519640852974185
3.956e-05	-0.00051739618406285
3.958e-05	-0.000515151515151515
3.96e-05	-0.00051290684624018
3.962e-05	-0.000510662177328845
3.964e-05	-0.00050729517396184
3.966e-05	-0.000503928170594835
3.968e-05	-0.000500561167227835
3.97e-05	-0.00049719416386083
3.972e-05	-0.000492704826038159
3.974e-05	-0.000488215488215488
3.976e-05	-0.000482603815937149
3.978e-05	-0.00047699214365881
3.98e-05	-0.000469135802469135
3.982e-05	-0.000461279461279461
3.984e-05	-0.000452300785634119
3.986e-05	-0.000444444444444444
3.988e-05	-0.000437710437710438
3.99e-05	-0.000432098765432099
3.992e-05	-0.000425364758698092
3.994e-05	-0.000418630751964085
3.996e-05	-0.000409652076318742
3.998e-05	-0.000401795735129068
[truncated: 66,695 more rows]
