# Supplementary material for: Fully implanted battery-free high power platform for chronic spinal and muscular functional electrical stimulation
Source: Nat Commun. 2023 Nov 30;14:7887. doi: 10.1038/s41467-023-43669-2 (PMC10689769; doi:10.1038/s41467-023-43669-2)
Supplement: Supplementary file 4 — Source Data [file 41467_2023_43669_MOESM4_ESM.zip › Source Data/SourceData_Fig3d/OrginizedAmp3.DAT]

0	0
2e-08	0
4e-08	-9.52380952380952e-05
6e-08	-0.000141953284810428
8e-08	-0.000180996345702228
1e-07	-0.000180996345702228
1.2e-07	-0.000159832324538207
1.4e-07	-0.000121184981543038
1.6e-07	-5.19786323366886e-05
1.8e-07	5.09020260995254e-05
2e-07	0.000160271583744945
2.2e-07	0.000227544812308496
2.4e-07	0.000305659290422974
2.6e-07	0.000350850700320267
2.8e-07	0.000356856706326273
3e-07	0.000329994679464246
3.2e-07	0.000275087173867451
3.4e-07	0.000195914047252464
3.6e-07	9.55025246187187e-05
3.8e-07	-1.60161841120223e-05
4e-07	-0.000111546869504459
4.2e-07	-0.000180075290974057
4.4e-07	-0.000224280142726078
4.6e-07	-0.000246447764893701
4.8e-07	-0.00024854703015086
5e-07	-0.000232286867549234
5.2e-07	-0.000199161099768491
5.4e-07	-0.000150483851091243
5.6e-07	-8.74178390890606e-05
5.8e-07	-1.55323684829077e-05
6e-07	4.83115265630334e-05
6.2e-07	0.000104767663805777
6.4e-07	0.000151370680271807
6.6e-07	0.000194723506782528
6.8e-07	0.000235127547186569
7e-07	0.000272848605036284
7.2e-07	0.000308121973642986
7.4e-07	0.000341156676557207
7.6e-07	0.000372139019743238
7.8e-07	0.000404456194489198
8e-07	0.000438076141386563
8.2e-07	0.000476010809458217
8.4e-07	0.000512139841716281
8.6e-07	0.000544250421195282
8.8e-07	0.000565680960438688
9e-07	0.000576904304995366
9.2e-07	0.00058171817326305
9.4e-07	0.000580318556177158
9.6e-07	0.000572887928056875
9.8e-07	0.000559596461581888
1e-06	0.000540603109255202
1.02e-06	0.000516056568579629
1.04e-06	0.000489557661378967
1.06e-06	0.000468013468013468
1.08e-06	0.000451178451178451
1.1e-06	0.000435465768799102
1.12e-06	0.000419753086419753
1.14e-06	0.000401795735129069
1.16e-06	0.000383838383838384
1.18e-06	0.000368125701459035
1.2e-06	0.000354657687991021
1.22e-06	0.00034006734006734
1.24e-06	0.000322109988776655
1.26e-06	0.000300785634118967
1.28e-06	0.000276094276094276
1.3e-06	0.000249158249158249
1.32e-06	0.000222222222222222
1.34e-06	0.00019304152637486
1.36e-06	0.000159371492704826
1.38e-06	0.000121212121212121
1.4e-06	8.30527497194163e-05
1.42e-06	4.71380471380471e-05
1.44e-06	1.5712682379349e-05
1.46e-06	-1.1223344556678e-05
1.48e-06	-3.14253647586981e-05
1.5e-06	-4.2648709315376e-05
1.52e-06	-4.48933782267116e-05
1.54e-06	-3.81593714927048e-05
1.56e-06	-2.24466891133558e-05
1.58e-06	1.01643953670516e-20
1.6e-06	2.91806958473625e-05
1.62e-06	6.28507295173962e-05
1.64e-06	0.000101010101010101
1.66e-06	0.000141414141414141
1.68e-06	0.000181818181818182
1.7e-06	0.000222222222222222
1.72e-06	0.000262626262626263
1.74e-06	0.000303030303030303
1.76e-06	0.000343434343434344
1.78e-06	0.000383838383838384
1.8e-06	0.000421997755331089
1.82e-06	0.000455667789001122
1.84e-06	0.000484848484848485
1.86e-06	0.000509539842873176
1.88e-06	0.000527497194163861
1.9e-06	0.000536475869809203
1.92e-06	0.000536475869809203
1.94e-06	0.000527497194163861
1.96e-06	0.000509539842873176
1.98e-06	0.000484848484848485
2e-06	0.000455667789001122
2.02e-06	0.000421997755331089
2.04e-06	0.000383838383838384
2.06e-06	0.000343434343434343
2.08e-06	0.000303030303030303
2.1e-06	0.000262626262626263
2.12e-06	0.000222222222222222
2.14e-06	0.000181818181818182
2.16e-06	0.000141414141414141
2.18e-06	0.000101010101010101
2.2e-06	6.06060606060605e-05
2.22e-06	2.02020202020201e-05
2.24e-06	-1.79573512906847e-05
2.26e-06	-5.61167227833895e-05
2.28e-06	-9.20314253647588e-05
2.3e-06	-0.000125701459034792
2.32e-06	-0.000159371492704826
2.34e-06	-0.000190796857463524
2.36e-06	-0.000219977553310887
2.38e-06	-0.000249158249158249
2.4e-06	-0.000278338945005612
2.42e-06	-0.00030976430976431
2.44e-06	-0.000341189674523008
2.46e-06	-0.000374859708193042
2.48e-06	-0.000410774410774411
2.5e-06	-0.00044668911335578
2.52e-06	-0.000484848484848485
2.54e-06	-0.00052300785634119
2.56e-06	-0.000556677890011223
2.58e-06	-0.000588103254769921
2.6e-06	-0.000617283950617284
2.62e-06	-0.000644219977553311
2.64e-06	-0.000671156004489338
2.66e-06	-0.000698092031425365
2.68e-06	-0.000722783389450056
2.7e-06	-0.000745230078563411
2.72e-06	-0.000765432098765432
2.74e-06	-0.000785634118967452
2.76e-06	-0.000805836139169472
2.78e-06	-0.000826038159371492
2.8e-06	-0.000843995510662177
2.82e-06	-0.00085746352413019
2.84e-06	-0.000864197530864197
2.86e-06	-0.000866442199775533
2.88e-06	-0.000866442199775533
2.9e-06	-0.000866442199775533
2.92e-06	-0.000866442199775533
2.94e-06	-0.000864197530864197
2.96e-06	-0.000859708193041526
2.98e-06	-0.000855218855218855
3e-06	-0.000850729517396183
3.02e-06	-0.000848484848484848
3.04e-06	-0.000848484848484848
3.06e-06	-0.000848484848484848
3.08e-06	-0.000848484848484848
3.1e-06	-0.000848484848484848
3.12e-06	-0.000848484848484848
3.14e-06	-0.000848484848484848
3.16e-06	-0.000848484848484848
3.18e-06	-0.000848484848484848
3.2e-06	-0.000848484848484848
3.22e-06	-0.000848484848484848
3.24e-06	-0.000848484848484848
3.26e-06	-0.000848484848484848
3.28e-06	-0.000848484848484848
3.3e-06	-0.000848484848484848
3.32e-06	-0.000848484848484848
3.34e-06	-0.000848484848484848
3.36e-06	-0.000848484848484848
3.38e-06	-0.000850729517396183
3.4e-06	-0.000855218855218855
3.42e-06	-0.000864197530864197
3.44e-06	-0.00087766554433221
3.46e-06	-0.000895622895622895
3.48e-06	-0.000918069584736251
3.5e-06	-0.000945005611672278
3.52e-06	-0.000976430976430976
3.54e-06	-0.00101234567901234
3.56e-06	-0.00105050505050505
3.58e-06	-0.00109090909090909
3.6e-06	-0.00113131313131313
3.62e-06	-0.00117171717171717
3.64e-06	-0.00121212121212121
3.66e-06	-0.00125028058361392
3.68e-06	-0.00128395061728395
3.7e-06	-0.00131313131313131
3.72e-06	-0.001337822671156
3.74e-06	-0.00135802469135802
3.76e-06	-0.00137373737373737
3.78e-06	-0.00138271604938271
3.8e-06	-0.00138271604938271
3.82e-06	-0.00137373737373737
3.84e-06	-0.00135802469135802
3.86e-06	-0.001337822671156
3.88e-06	-0.00131313131313131
3.9e-06	-0.00128395061728395
3.92e-06	-0.00125028058361392
3.94e-06	-0.00121436588103255
3.96e-06	-0.00117620650953984
3.98e-06	-0.00113804713804714
4e-06	-0.00110213243546577
4.02e-06	-0.00107070707070707
4.04e-06	-0.00104377104377104
4.06e-06	-0.00102132435465769
4.08e-06	-0.001003367003367
4.1e-06	-0.000989898989898989
4.12e-06	-0.000978675645342311
4.14e-06	-0.000971941638608305
4.16e-06	-0.000969696969696969
4.18e-06	-0.000969696969696969
4.2e-06	-0.000969696969696969
4.22e-06	-0.000971941638608305
4.24e-06	-0.00097418630751964
4.26e-06	-0.000976430976430975
4.28e-06	-0.000978675645342311
4.3e-06	-0.000980920314253647
4.32e-06	-0.000980920314253647
4.34e-06	-0.000978675645342311
4.36e-06	-0.000976430976430975
4.38e-06	-0.00097418630751964
4.4e-06	-0.000969696969696969
4.42e-06	-0.000962962962962962
4.44e-06	-0.00095398428731762
4.46e-06	-0.000942760942760942
4.48e-06	-0.000929292929292928
4.5e-06	-0.000918069584736251
4.52e-06	-0.000911335578002244
4.54e-06	-0.000909090909090908
4.56e-06	-0.000909090909090908
4.58e-06	-0.000911335578002244
4.6e-06	-0.000918069584736251
4.62e-06	-0.000924803591470257
4.64e-06	-0.0009337822671156
4.66e-06	-0.000947250280583613
4.68e-06	-0.000960718294051626
4.7e-06	-0.00097418630751964
4.72e-06	-0.000987654320987653
4.74e-06	-0.00100112233445567
4.76e-06	-0.00101234567901234
4.78e-06	-0.00101907968574635
4.8e-06	-0.00102356902356902
4.82e-06	-0.00102581369248036
4.84e-06	-0.00102356902356902
4.86e-06	-0.00101683501683502
4.88e-06	-0.001003367003367
4.9e-06	-0.000980920314253647
4.92e-06	-0.000951739618406284
4.94e-06	-0.000918069584736251
4.96e-06	-0.000882154882154881
4.98e-06	-0.000846240179573512
5e-06	-0.000808080808080808
5.02e-06	-0.000767676767676767
5.04e-06	-0.000727272727272727
5.06e-06	-0.000686868686868686
5.08e-06	-0.000646464646464646
5.1e-06	-0.000608305274971941
5.12e-06	-0.000570145903479237
5.14e-06	-0.000531986531986532
5.16e-06	-0.000493827160493827
5.18e-06	-0.000455667789001122
5.2e-06	-0.000417508417508418
5.22e-06	-0.000379349046015713
5.24e-06	-0.000341189674523008
5.26e-06	-0.000305274971941639
5.28e-06	-0.000267115600448934
5.3e-06	-0.000228956228956229
5.32e-06	-0.000190796857463524
5.34e-06	-0.000152637485970819
5.36e-06	-0.000114478114478114
5.38e-06	-7.85634118967451e-05
5.4e-06	-4.48933782267115e-05
5.42e-06	-1.5712682379349e-05
5.44e-06	1.34680134680135e-05
5.46e-06	3.81593714927049e-05
5.48e-06	6.06060606060607e-05
5.5e-06	8.08080808080809e-05
5.52e-06	9.65207631874299e-05
5.54e-06	0.000107744107744108
5.56e-06	0.00011672278338945
5.58e-06	0.000123456790123457
5.6e-06	0.000130190796857464
5.62e-06	0.000134680134680135
5.64e-06	0.00013692480359147
5.66e-06	0.000132435465768799
5.68e-06	0.000121212121212121
5.7e-06	0.000105499438832772
5.72e-06	8.5297418630752e-05
5.74e-06	6.06060606060606e-05
5.76e-06	3.14253647586981e-05
5.78e-06	-1.6940658945086e-20
5.8e-06	-3.14253647586981e-05
5.82e-06	-6.06060606060606e-05
5.84e-06	-8.75420875420876e-05
5.86e-06	-0.000112233445566779
5.88e-06	-0.000134680134680135
5.9e-06	-0.000152637485970819
5.92e-06	-0.000163860830527497
5.94e-06	-0.000170594837261504
5.96e-06	-0.000175084175084175
5.98e-06	-0.000177328843995511
6e-06	-0.000175084175084175
6.02e-06	-0.000166105499438833
6.04e-06	-0.000150392817059484
6.06e-06	-0.000127946127946128
6.08e-06	-0.000101010101010101
6.1e-06	-7.18294051627384e-05
6.12e-06	-3.81593714927048e-05
6.14e-06	-2.24466891133552e-06
6.16e-06	3.59147025813693e-05
6.18e-06	7.40740740740741e-05
6.2e-06	0.000109988776655443
6.22e-06	0.000143658810325477
6.24e-06	0.000177328843995511
6.26e-06	0.000210998877665544
6.28e-06	0.000244668911335578
6.3e-06	0.000276094276094276
6.32e-06	0.000307519640852974
6.34e-06	0.000338945005611672
6.36e-06	0.000370370370370371
6.38e-06	0.000401795735129069
6.4e-06	0.000430976430976431
6.42e-06	0.000455667789001122
6.44e-06	0.000475869809203143
6.46e-06	0.000491582491582492
6.48e-06	0.000505050505050505
6.5e-06	0.000516273849607183
6.52e-06	0.00052300785634119
6.54e-06	0.000527497194163861
6.56e-06	0.000531986531986532
6.58e-06	0.000538720538720539
6.6e-06	0.000545454545454546
6.62e-06	0.000554433221099888
6.64e-06	0.000565656565656566
6.66e-06	0.000576879910213244
6.68e-06	0.000585858585858586
6.7e-06	0.000594837261503928
6.72e-06	0.00060381593714927
6.74e-06	0.000608305274971942
6.76e-06	0.000606060606060606
6.78e-06	0.000601571268237935
6.8e-06	0.000594837261503928
6.82e-06	0.00058361391694725
6.84e-06	0.000570145903479237
6.86e-06	0.000556677890011223
6.88e-06	0.000540965207631874
6.9e-06	0.000520763187429854
6.92e-06	0.000498316498316498
6.94e-06	0.000475869809203143
6.96e-06	0.000451178451178451
6.98e-06	0.000421997755331089
7e-06	0.000390572390572391
7.02e-06	0.000356902356902357
7.04e-06	0.000320987654320988
7.06e-06	0.000282828282828283
7.08e-06	0.000246913580246914
7.1e-06	0.00021324354657688
7.12e-06	0.000181818181818182
7.14e-06	0.000154882154882155
7.16e-06	0.000132435465768799
7.18e-06	0.000112233445566779
7.2e-06	9.20314253647586e-05
7.22e-06	7.4074074074074e-05
7.24e-06	6.28507295173962e-05
7.26e-06	4.93827160493827e-05
7.28e-06	3.81593714927048e-05
7.3e-06	2.91806958473625e-05
7.32e-06	2.02020202020202e-05
7.34e-06	1.12233445566779e-05
7.36e-06	6.73400673400673e-06
7.38e-06	8.97867564534232e-06
7.4e-06	1.79573512906846e-05
7.42e-06	2.6936026936027e-05
7.44e-06	4.2648709315376e-05
7.46e-06	6.06060606060606e-05
7.48e-06	8.08080808080809e-05
7.5e-06	0.000103254769921437
7.52e-06	0.000125701459034792
7.54e-06	0.000145903479236813
7.56e-06	0.000163860830527497
7.58e-06	0.000179573512906846
7.6e-06	0.000197530864197531
7.62e-06	0.000215488215488216
7.64e-06	0.0002334455667789
7.66e-06	0.000251402918069585
7.68e-06	0.000269360269360269
7.7e-06	0.00028956228956229
7.72e-06	0.000312008978675645
7.74e-06	0.000338945005611672
7.76e-06	0.000365881032547699
7.78e-06	0.000388327721661055
7.8e-06	0.00040628507295174
7.82e-06	0.000424242424242424
7.84e-06	0.000442199775533109
7.86e-06	0.000460157126823794
7.88e-06	0.000475869809203143
7.9e-06	0.000489337822671156
7.92e-06	0.000498316498316498
7.94e-06	0.000505050505050505
7.96e-06	0.000511784511784512
7.98e-06	0.000518518518518519
8e-06	0.00052300785634119
8.02e-06	0.000525252525252525
8.04e-06	0.000525252525252525
8.06e-06	0.000525252525252525
8.08e-06	0.000525252525252525
8.1e-06	0.000525252525252525
8.12e-06	0.000527497194163861
8.14e-06	0.000529741863075196
8.16e-06	0.000531986531986532
8.18e-06	0.000536475869809203
8.2e-06	0.00054320987654321
8.22e-06	0.000549943883277217
8.24e-06	0.000556677890011223
8.26e-06	0.00056341189674523
8.28e-06	0.000570145903479237
8.3e-06	0.000574635241301908
8.32e-06	0.000579124579124579
8.34e-06	0.00058361391694725
8.36e-06	0.000588103254769921
8.38e-06	0.000590347923681257
8.4e-06	0.000594837261503928
8.42e-06	0.000601571268237935
8.44e-06	0.000610549943883277
8.46e-06	0.000624017957351291
8.48e-06	0.000639730639730639
8.5e-06	0.000655443322109989
8.52e-06	0.000668911335578002
8.54e-06	0.000677890011223344
8.56e-06	0.000684624017957351
8.58e-06	0.000686868686868687
8.6e-06	0.000684624017957351
8.62e-06	0.000677890011223344
8.64e-06	0.000664421997755331
8.66e-06	0.000648709315375982
8.68e-06	0.000635241301907968
8.7e-06	0.000621773288439955
8.72e-06	0.000610549943883277
8.74e-06	0.000601571268237935
8.76e-06	0.000592592592592593
8.78e-06	0.000581369248035915
8.8e-06	0.000570145903479237
8.82e-06	0.000558922558922559
8.84e-06	0.000545454545454545
8.86e-06	0.000527497194163861
8.88e-06	0.000509539842873176
8.9e-06	0.000493827160493827
8.92e-06	0.000480359147025814
8.94e-06	0.000469135802469136
8.96e-06	0.000462401795735129
8.98e-06	0.000457912457912458
9e-06	0.000455667789001122
9.02e-06	0.000457912457912458
9.04e-06	0.000464646464646465
9.06e-06	0.000475869809203143
9.08e-06	0.000487093153759821
9.1e-06	0.000498316498316498
9.12e-06	0.000509539842873176
9.14e-06	0.000520763187429854
9.16e-06	0.000534231200897868
9.18e-06	0.000552188552188552
9.2e-06	0.000570145903479237
9.22e-06	0.000585858585858586
9.24e-06	0.000601571268237935
9.26e-06	0.000615039281705948
9.28e-06	0.000626262626262626
9.3e-06	0.000637485970819304
9.32e-06	0.000648709315375982
9.34e-06	0.000657687991021324
9.36e-06	0.000662177328843995
9.38e-06	0.000664421997755331
9.4e-06	0.000666666666666666
9.42e-06	0.000666666666666666
9.44e-06	0.000666666666666666
9.46e-06	0.000666666666666666
9.48e-06	0.000668911335578002
9.5e-06	0.000675645342312009
9.52e-06	0.000686868686868687
9.54e-06	0.000702581369248036
9.56e-06	0.00072053872053872
9.58e-06	0.000738496071829405
9.6e-06	0.000756453423120089
9.62e-06	0.00077665544332211
9.64e-06	0.00079685746352413
9.66e-06	0.000812570145903479
9.68e-06	0.000821548821548821
9.7e-06	0.000823793490460156
9.72e-06	0.00081705948372615
9.74e-06	0.000803591470258136
9.76e-06	0.000785634118967452
9.78e-06	0.000763187429854096
9.8e-06	0.000734006734006734
9.82e-06	0.000702581369248036
9.84e-06	0.000668911335578002
9.86e-06	0.000632996632996633
9.88e-06	0.000597081930415264
9.9e-06	0.00056341189674523
9.92e-06	0.000529741863075196
9.94e-06	0.000498316498316498
9.96e-06	0.0004668911335578
9.98e-06	0.000437710437710438
1e-05	0.000408529741863075
1.002e-05	0.000379349046015713
1.004e-05	0.000352413019079686
1.006e-05	0.000327721661054994
1.008e-05	0.000305274971941639
1.01e-05	0.000287317620650954
1.012e-05	0.000271604938271605
1.014e-05	0.000260381593714927
1.016e-05	0.000251402918069585
1.018e-05	0.000244668911335578
1.02e-05	0.000242424242424242
1.022e-05	0.000242424242424242
1.024e-05	0.000242424242424242
1.026e-05	0.000242424242424242
1.028e-05	0.000242424242424242
1.03e-05	0.000242424242424242
1.032e-05	0.000242424242424242
1.034e-05	0.000242424242424242
1.036e-05	0.000244668911335578
1.038e-05	0.000244668911335578
1.04e-05	0.000242424242424242
1.042e-05	0.000237934904601571
1.044e-05	0.000228956228956229
1.046e-05	0.000217732884399551
1.048e-05	0.000206509539842873
1.05e-05	0.000195286195286195
1.052e-05	0.000184062850729517
1.054e-05	0.000170594837261504
1.056e-05	0.000159371492704826
1.058e-05	0.000150392817059484
1.06e-05	0.000143658810325477
1.062e-05	0.000141414141414141
1.064e-05	0.000141414141414141
1.066e-05	0.000139169472502806
1.068e-05	0.00013692480359147
1.07e-05	0.000134680134680135
1.072e-05	0.000132435465768799
1.074e-05	0.000130190796857464
1.076e-05	0.000130190796857464
1.078e-05	0.000132435465768799
1.08e-05	0.00013692480359147
1.082e-05	0.000145903479236813
1.084e-05	0.000161616161616162
1.086e-05	0.000181818181818182
1.088e-05	0.000204264870931538
1.09e-05	0.000228956228956229
1.092e-05	0.000258136924803592
1.094e-05	0.00028956228956229
1.096e-05	0.000323232323232323
1.098e-05	0.000359147025813693
1.1e-05	0.000392817059483726
1.102e-05	0.000421997755331089
1.104e-05	0.00044668911335578
1.106e-05	0.0004668911335578
1.108e-05	0.000484848484848485
1.11e-05	0.000498316498316498
1.112e-05	0.000507295173961841
1.114e-05	0.000511784511784512
1.116e-05	0.000509539842873176
1.118e-05	0.000505050505050505
1.12e-05	0.000500561167227834
1.122e-05	0.000496071829405163
1.124e-05	0.000493827160493827
1.126e-05	0.000491582491582492
1.128e-05	0.000489337822671156
1.13e-05	0.000487093153759821
1.132e-05	0.000484848484848485
1.134e-05	0.000484848484848485
1.136e-05	0.000484848484848485
1.138e-05	0.000484848484848485
1.14e-05	0.000484848484848485
1.142e-05	0.000484848484848485
1.144e-05	0.000484848484848485
1.146e-05	0.000484848484848485
1.148e-05	0.000484848484848485
1.15e-05	0.000484848484848485
1.152e-05	0.000484848484848485
1.154e-05	0.000484848484848485
1.156e-05	0.000484848484848485
1.158e-05	0.000484848484848485
1.16e-05	0.000484848484848485
1.162e-05	0.000484848484848485
1.164e-05	0.000487093153759821
1.166e-05	0.000493827160493827
1.168e-05	0.00050280583613917
1.17e-05	0.000511784511784512
1.172e-05	0.000520763187429854
1.174e-05	0.000529741863075197
1.176e-05	0.000538720538720539
1.178e-05	0.000547699214365881
1.18e-05	0.000554433221099888
1.182e-05	0.000558922558922559
1.184e-05	0.000558922558922559
1.186e-05	0.000554433221099888
1.188e-05	0.000547699214365881
1.19e-05	0.000540965207631874
1.192e-05	0.000531986531986532
1.194e-05	0.00052300785634119
1.196e-05	0.000511784511784512
1.198e-05	0.000500561167227834
1.2e-05	0.000489337822671156
1.202e-05	0.000475869809203143
1.204e-05	0.000460157126823794
1.206e-05	0.000442199775533109
1.208e-05	0.000419753086419753
1.21e-05	0.000395061728395062
1.212e-05	0.000365881032547699
1.214e-05	0.000334455667789001
1.216e-05	0.000300785634118967
1.218e-05	0.000262626262626263
1.22e-05	0.000222222222222222
1.222e-05	0.000181818181818182
1.224e-05	0.000141414141414141
1.226e-05	0.000101010101010101
1.228e-05	6.06060606060605e-05
1.23e-05	2.02020202020201e-05
1.232e-05	-2.02020202020203e-05
1.234e-05	-6.06060606060607e-05
1.236e-05	-9.87654320987655e-05
1.238e-05	-0.000134680134680135
1.24e-05	-0.000168350168350168
1.242e-05	-0.000197530864197531
1.244e-05	-0.000219977553310887
1.246e-05	-0.000237934904601571
1.248e-05	-0.000251402918069585
1.25e-05	-0.000258136924803592
1.252e-05	-0.000258136924803592
1.254e-05	-0.000255892255892256
1.256e-05	-0.000251402918069585
1.258e-05	-0.000244668911335578
1.26e-05	-0.000235690235690236
1.262e-05	-0.000226711560044893
1.264e-05	-0.000217732884399551
1.266e-05	-0.000206509539842873
1.268e-05	-0.000195286195286195
1.27e-05	-0.000184062850729517
1.272e-05	-0.000170594837261504
1.274e-05	-0.000159371492704826
1.276e-05	-0.000150392817059484
1.278e-05	-0.000145903479236813
1.28e-05	-0.000148148148148148
1.282e-05	-0.000154882154882155
1.284e-05	-0.000168350168350168
1.286e-05	-0.000188552188552189
1.288e-05	-0.000215488215488216
1.29e-05	-0.000249158249158249
1.292e-05	-0.000285072951739619
1.294e-05	-0.000323232323232323
1.296e-05	-0.000363636363636364
1.298e-05	-0.000404040404040404
1.3e-05	-0.000442199775533109
1.302e-05	-0.000480359147025814
1.304e-05	-0.000516273849607183
1.306e-05	-0.000552188552188552
1.308e-05	-0.000588103254769921
1.31e-05	-0.000621773288439955
1.312e-05	-0.000650953984287317
1.314e-05	-0.000673400673400673
1.316e-05	-0.000691358024691358
1.318e-05	-0.000707070707070707
1.32e-05	-0.000718294051627385
1.322e-05	-0.000727272727272727
1.324e-05	-0.000731762065095398
1.326e-05	-0.000731762065095398
1.328e-05	-0.000729517396184062
1.33e-05	-0.000727272727272727
1.332e-05	-0.000727272727272727
1.334e-05	-0.000727272727272727
1.336e-05	-0.000727272727272727
1.338e-05	-0.000727272727272727
1.34e-05	-0.000727272727272727
1.342e-05	-0.000727272727272727
1.344e-05	-0.000727272727272727
1.346e-05	-0.000729517396184062
1.348e-05	-0.000734006734006734
1.35e-05	-0.00074074074074074
1.352e-05	-0.000751964085297418
1.354e-05	-0.000767676767676767
1.356e-05	-0.000787878787878787
1.358e-05	-0.000812570145903479
1.36e-05	-0.000839506172839506
1.362e-05	-0.000868686868686868
1.364e-05	-0.000900112233445566
1.366e-05	-0.000931537598204264
1.368e-05	-0.000960718294051627
1.37e-05	-0.000985409652076318
1.372e-05	-0.00100561167227834
1.374e-05	-0.00102132435465769
1.376e-05	-0.00103254769921436
1.378e-05	-0.00104152637485971
1.38e-05	-0.00104826038159371
1.382e-05	-0.00104826038159371
1.384e-05	-0.00104377104377104
1.386e-05	-0.0010347923681257
1.388e-05	-0.00102132435465769
1.39e-05	-0.00100561167227834
1.392e-05	-0.000985409652076318
1.394e-05	-0.000960718294051627
1.396e-05	-0.000931537598204264
1.398e-05	-0.000900112233445566
1.4e-05	-0.000868686868686868
1.402e-05	-0.00083726150392817
1.404e-05	-0.000810325476992143
1.406e-05	-0.000787878787878787
1.408e-05	-0.000767676767676767
1.41e-05	-0.000749719416386082
1.412e-05	-0.000736251402918069
1.414e-05	-0.000725028058361391
1.416e-05	-0.000711560044893378
1.418e-05	-0.000695847362514029
1.42e-05	-0.00068013468013468
1.422e-05	-0.000664421997755331
1.424e-05	-0.000648709315375982
1.426e-05	-0.000632996632996633
1.428e-05	-0.000617283950617284
1.43e-05	-0.000599326599326599
1.432e-05	-0.00058361391694725
1.434e-05	-0.000572390572390572
1.436e-05	-0.00056341189674523
1.438e-05	-0.000552188552188552
1.44e-05	-0.000538720538720539
1.442e-05	-0.000525252525252525
1.444e-05	-0.000507295173961841
1.446e-05	-0.00048709315375982
1.448e-05	-0.0004668911335578
1.45e-05	-0.00044668911335578
1.452e-05	-0.000421997755331089
1.454e-05	-0.000395061728395062
1.456e-05	-0.000368125701459035
1.458e-05	-0.000341189674523008
1.46e-05	-0.000312008978675645
1.462e-05	-0.000282828282828283
1.464e-05	-0.000255892255892256
1.466e-05	-0.000231200897867565
1.468e-05	-0.000208754208754209
1.47e-05	-0.000190796857463524
1.472e-05	-0.000175084175084175
1.474e-05	-0.000161616161616162
1.476e-05	-0.000148148148148148
1.478e-05	-0.000134680134680135
1.48e-05	-0.000121212121212121
1.482e-05	-0.000107744107744108
1.484e-05	-9.42760942760943e-05
1.486e-05	-7.63187429854096e-05
1.488e-05	-5.61167227833894e-05
1.49e-05	-3.59147025813692e-05
1.492e-05	-1.5712682379349e-05
1.494e-05	2.24466891133559e-06
1.496e-05	1.79573512906846e-05
1.498e-05	2.91806958473625e-05
1.5e-05	3.81593714927048e-05
1.502e-05	4.71380471380472e-05
1.504e-05	5.38720538720539e-05
1.506e-05	5.8361391694725e-05
1.508e-05	5.8361391694725e-05
1.51e-05	5.16273849607183e-05
1.512e-05	4.04040404040404e-05
1.514e-05	2.46913580246913e-05
1.516e-05	4.48933782267114e-06
1.518e-05	-2.02020202020202e-05
1.52e-05	-4.93827160493827e-05
1.522e-05	-8.30527497194164e-05
1.524e-05	-0.000121212121212121
1.526e-05	-0.000161616161616162
1.528e-05	-0.000202020202020202
1.53e-05	-0.000242424242424242
1.532e-05	-0.000282828282828283
1.534e-05	-0.000323232323232323
1.536e-05	-0.000363636363636364
1.538e-05	-0.000404040404040404
1.54e-05	-0.000444444444444445
1.542e-05	-0.000484848484848485
1.544e-05	-0.00052300785634119
1.546e-05	-0.000558922558922559
1.548e-05	-0.000592592592592592
1.55e-05	-0.000621773288439955
1.552e-05	-0.000646464646464646
1.554e-05	-0.000666666666666666
1.556e-05	-0.000682379349046015
1.558e-05	-0.000693602693602693
1.56e-05	-0.0007003367003367
1.562e-05	-0.000704826038159371
1.564e-05	-0.000707070707070707
1.566e-05	-0.000707070707070707
1.568e-05	-0.000707070707070707
1.57e-05	-0.000707070707070707
1.572e-05	-0.000707070707070707
1.574e-05	-0.000707070707070707
1.576e-05	-0.000707070707070707
1.578e-05	-0.000707070707070707
1.58e-05	-0.000709315375982042
1.582e-05	-0.000713804713804713
1.584e-05	-0.000722783389450056
1.586e-05	-0.000736251402918069
1.588e-05	-0.000751964085297418
1.59e-05	-0.000772166105499438
1.592e-05	-0.00079685746352413
1.594e-05	-0.000826038159371492
1.596e-05	-0.00085746352413019
1.598e-05	-0.000888888888888888
1.6e-05	-0.000920314253647586
1.602e-05	-0.000947250280583613
1.604e-05	-0.000969696969696969
1.606e-05	-0.000989898989898989
1.608e-05	-0.00100785634118967
1.61e-05	-0.00102132435465769
1.612e-05	-0.00103254769921436
1.614e-05	-0.00104601571268238
1.616e-05	-0.00106172839506173
1.618e-05	-0.00107744107744108
1.62e-05	-0.00109315375982043
1.622e-05	-0.00110886644219977
1.624e-05	-0.00112233445566779
1.626e-05	-0.00113131313131313
1.628e-05	-0.00113804713804714
1.63e-05	-0.00114029180695847
1.632e-05	-0.0011358024691358
1.634e-05	-0.00112457912457912
1.636e-05	-0.00111111111111111
1.638e-05	-0.00109539842873176
1.64e-05	-0.00107744107744108
1.642e-05	-0.00106172839506173
1.644e-05	-0.00104826038159371
1.646e-05	-0.00103703703703704
1.648e-05	-0.00102581369248036
1.65e-05	-0.00101683501683502
1.652e-05	-0.00101010101010101
1.654e-05	-0.001003367003367
1.656e-05	-0.000998877665544331
1.658e-05	-0.000996632996632996
1.66e-05	-0.00099438832772166
1.662e-05	-0.00099438832772166
1.664e-05	-0.000996632996632996
1.666e-05	-0.00100112233445567
1.668e-05	-0.00100785634118967
1.67e-05	-0.00101683501683502
1.672e-05	-0.00102805836139169
1.674e-05	-0.00104152637485971
1.676e-05	-0.00105723905723906
1.678e-05	-0.00107744107744108
1.68e-05	-0.0010976430976431
1.682e-05	-0.00111560044893378
1.684e-05	-0.0011358024691358
1.686e-05	-0.00115600448933782
1.688e-05	-0.00117620650953984
1.69e-05	-0.00119640852974186
1.692e-05	-0.00121436588103255
1.694e-05	-0.0012300785634119
1.696e-05	-0.00124130190796857
1.698e-05	-0.00125028058361392
1.7e-05	-0.00125925925925926
1.702e-05	-0.00126374859708193
1.704e-05	-0.00126150392817059
1.706e-05	-0.00125252525252525
1.708e-05	-0.0012368125701459
1.71e-05	-0.00121661054994388
1.712e-05	-0.00119191919191919
1.714e-05	-0.00116273849607183
1.716e-05	-0.00112906846240179
1.718e-05	-0.00109090909090909
1.72e-05	-0.00105050505050505
1.722e-05	-0.00101010101010101
1.724e-05	-0.000969696969696969
1.726e-05	-0.000929292929292928
1.728e-05	-0.000888888888888888
1.73e-05	-0.000848484848484848
1.732e-05	-0.000808080808080808
1.734e-05	-0.000767676767676767
1.736e-05	-0.000727272727272727
1.738e-05	-0.000686868686868687
1.74e-05	-0.000646464646464646
1.742e-05	-0.000606060606060606
1.744e-05	-0.000565656565656566
1.746e-05	-0.000525252525252525
1.748e-05	-0.000484848484848485
1.75e-05	-0.00044668911335578
1.752e-05	-0.000410774410774411
1.754e-05	-0.000374859708193042
1.756e-05	-0.000338945005611672
1.758e-05	-0.000305274971941639
1.76e-05	-0.000271604938271605
1.762e-05	-0.000237934904601571
1.764e-05	-0.000206509539842873
1.766e-05	-0.000175084175084175
1.768e-05	-0.000141414141414141
1.77e-05	-0.000107744107744108
1.772e-05	-7.85634118967451e-05
1.774e-05	-5.38720538720538e-05
1.776e-05	-3.1425364758698e-05
1.778e-05	-1.34680134680134e-05
1.78e-05	7.70799982001413e-20
1.782e-05	1.1223344556678e-05
1.784e-05	1.79573512906847e-05
1.786e-05	2.02020202020203e-05
1.788e-05	2.02020202020203e-05
1.79e-05	2.02020202020203e-05
1.792e-05	2.24466891133558e-05
1.794e-05	2.6936026936027e-05
1.796e-05	3.36700336700337e-05
1.798e-05	4.48933782267116e-05
1.8e-05	6.06060606060606e-05
1.802e-05	7.85634118967453e-05
1.804e-05	0.000101010101010101
1.806e-05	0.000125701459034792
1.808e-05	0.000150392817059484
1.81e-05	0.000175084175084175
1.812e-05	0.000199775533108866
1.814e-05	0.000224466891133558
1.816e-05	0.000249158249158249
1.818e-05	0.000273849607182941
1.82e-05	0.000300785634118968
1.822e-05	0.000325476992143659
1.824e-05	0.000347923681257015
1.826e-05	0.00037037037037037
1.828e-05	0.000392817059483726
1.83e-05	0.000413019079685746
1.832e-05	0.000428731762065095
1.834e-05	0.000435465768799102
1.836e-05	0.000433221099887767
1.838e-05	0.000421997755331089
1.84e-05	0.000404040404040404
1.842e-05	0.000381593714927048
1.844e-05	0.000354657687991021
1.846e-05	0.000320987654320988
1.848e-05	0.000282828282828283
1.85e-05	0.000242424242424242
1.852e-05	0.000202020202020202
1.854e-05	0.000161616161616162
1.856e-05	0.000121212121212121
1.858e-05	8.30527497194164e-05
1.86e-05	5.16273849607183e-05
1.862e-05	2.91806958473625e-05
1.864e-05	1.57126823793491e-05
1.866e-05	1.12233445566779e-05
1.868e-05	1.57126823793491e-05
1.87e-05	2.91806958473625e-05
1.872e-05	5.16273849607183e-05
1.874e-05	8.30527497194164e-05
1.876e-05	0.000121212121212121
1.878e-05	0.000161616161616162
1.88e-05	0.000202020202020202
1.882e-05	0.000242424242424242
1.884e-05	0.000282828282828283
1.886e-05	0.000320987654320988
1.888e-05	0.000356902356902357
1.89e-05	0.000392817059483726
1.892e-05	0.000428731762065096
1.894e-05	0.000464646464646465
1.896e-05	0.000498316498316498
1.898e-05	0.000529741863075196
1.9e-05	0.000554433221099888
1.902e-05	0.000570145903479237
1.904e-05	0.000579124579124579
1.906e-05	0.000581369248035915
1.908e-05	0.000574635241301908
1.91e-05	0.000561167227833894
1.912e-05	0.000538720538720539
1.914e-05	0.000509539842873176
1.916e-05	0.000475869809203143
1.918e-05	0.000442199775533109
1.92e-05	0.000408529741863075
1.922e-05	0.000377104377104377
1.924e-05	0.00035016835016835
1.926e-05	0.000327721661054994
1.928e-05	0.000307519640852974
1.93e-05	0.000291806958473625
1.932e-05	0.000280583613916947
1.934e-05	0.000269360269360269
1.936e-05	0.000258136924803592
1.938e-05	0.000249158249158249
1.94e-05	0.000242424242424242
1.942e-05	0.0002334455667789
1.944e-05	0.000224466891133558
1.946e-05	0.00021324354657688
1.948e-05	0.000202020202020202
1.95e-05	0.000188552188552189
1.952e-05	0.000175084175084175
1.954e-05	0.000163860830527497
1.956e-05	0.000154882154882155
1.958e-05	0.000141414141414141
1.96e-05	0.000125701459034792
1.962e-05	0.000107744107744108
1.964e-05	8.75420875420875e-05
1.966e-05	6.50953984287318e-05
1.968e-05	4.71380471380471e-05
1.97e-05	3.36700336700337e-05
1.972e-05	2.46913580246914e-05
1.974e-05	2.02020202020202e-05
1.976e-05	2.46913580246914e-05
1.978e-05	3.81593714927048e-05
1.98e-05	5.61167227833895e-05
1.982e-05	8.30527497194164e-05
1.984e-05	0.000114478114478115
1.986e-05	0.000145903479236813
1.988e-05	0.000177328843995511
1.99e-05	0.000206509539842873
1.992e-05	0.000231200897867565
1.994e-05	0.000251402918069585
1.996e-05	0.000264870931537598
1.998e-05	0.000273849607182941
2e-05	0.000280583613916947
2.002e-05	0.000285072951739618
2.004e-05	0.00028956228956229
2.006e-05	0.000294051627384961
2.008e-05	0.000296296296296296
2.01e-05	0.000300785634118968
2.012e-05	0.000305274971941639
2.014e-05	0.000312008978675645
2.016e-05	0.000318742985409652
2.018e-05	0.000323232323232323
2.02e-05	0.000327721661054994
2.022e-05	0.00032996632996633
2.024e-05	0.00032996632996633
2.026e-05	0.00032996632996633
2.028e-05	0.00032996632996633
2.03e-05	0.000332210998877666
2.032e-05	0.000338945005611672
2.034e-05	0.00035016835016835
2.036e-05	0.000363636363636364
2.038e-05	0.000379349046015713
2.04e-05	0.000397306397306397
2.042e-05	0.000417508417508418
2.044e-05	0.000439955106621773
2.046e-05	0.000464646464646465
2.048e-05	0.000489337822671156
2.05e-05	0.000511784511784512
2.052e-05	0.000536475869809203
2.054e-05	0.000561167227833895
2.056e-05	0.00058361391694725
2.058e-05	0.000599326599326599
2.06e-05	0.000608305274971942
2.062e-05	0.000612794612794613
2.064e-05	0.000610549943883277
2.066e-05	0.000601571268237935
2.068e-05	0.000588103254769921
2.07e-05	0.000570145903479237
2.072e-05	0.000549943883277217
2.074e-05	0.000529741863075196
2.076e-05	0.000514029180695847
2.078e-05	0.00050280583613917
2.08e-05	0.000493827160493827
2.082e-05	0.000487093153759821
2.084e-05	0.000487093153759821
2.086e-05	0.000489337822671156
2.088e-05	0.000489337822671156
2.09e-05	0.000484848484848485
2.092e-05	0.000475869809203143
2.094e-05	0.000464646464646465
2.096e-05	0.000451178451178451
2.098e-05	0.000439955106621773
2.1e-05	0.000428731762065096
2.102e-05	0.000415263748597082
2.104e-05	0.000401795735129069
2.106e-05	0.000390572390572391
2.108e-05	0.000381593714927048
2.11e-05	0.000377104377104377
2.112e-05	0.000374859708193042
2.114e-05	0.000372615039281706
2.116e-05	0.000365881032547699
2.118e-05	0.000359147025813693
2.12e-05	0.00035016835016835
2.122e-05	0.000336700336700337
2.124e-05	0.000318742985409652
2.126e-05	0.000298540965207632
2.128e-05	0.000273849607182941
2.13e-05	0.000244668911335578
2.132e-05	0.000215488215488215
2.134e-05	0.000188552188552188
2.136e-05	0.000161616161616162
2.138e-05	0.000132435465768799
2.14e-05	0.000105499438832772
2.142e-05	8.08080808080807e-05
2.144e-05	6.28507295173961e-05
2.146e-05	5.16273849607183e-05
2.148e-05	4.93827160493827e-05
2.15e-05	5.16273849607183e-05
2.152e-05	5.38720538720539e-05
2.154e-05	5.8361391694725e-05
2.156e-05	7.18294051627385e-05
2.158e-05	9.20314253647587e-05
2.16e-05	0.000118967452300786
2.162e-05	0.000148148148148148
2.164e-05	0.000177328843995511
2.166e-05	0.000202020202020202
2.168e-05	0.000226711560044893
2.17e-05	0.000251402918069585
2.172e-05	0.00027384960718294
2.174e-05	0.000291806958473625
2.176e-05	0.000305274971941639
2.178e-05	0.000316498316498316
2.18e-05	0.000323232323232323
2.182e-05	0.00032996632996633
2.184e-05	0.000336700336700337
2.186e-05	0.000338945005611672
2.188e-05	0.000336700336700337
2.19e-05	0.000332210998877666
2.192e-05	0.000325476992143659
2.194e-05	0.000316498316498317
2.196e-05	0.000303030303030303
2.198e-05	0.000285072951739618
2.2e-05	0.000260381593714927
2.202e-05	0.000231200897867565
2.204e-05	0.000202020202020202
2.206e-05	0.000175084175084175
2.208e-05	0.000145903479236813
2.21e-05	0.00011672278338945
2.212e-05	8.52974186307519e-05
2.214e-05	5.38720538720538e-05
2.216e-05	2.24466891133557e-05
2.218e-05	-8.97867564534235e-06
2.22e-05	-4.04040404040404e-05
2.222e-05	-7.40740740740741e-05
2.224e-05	-0.000109988776655443
2.226e-05	-0.000145903479236813
2.228e-05	-0.000184062850729517
2.23e-05	-0.000222222222222222
2.232e-05	-0.000260381593714927
2.234e-05	-0.000296296296296296
2.236e-05	-0.00032996632996633
2.238e-05	-0.000361391694725028
2.24e-05	-0.000390572390572391
2.242e-05	-0.000417508417508418
2.244e-05	-0.000444444444444445
2.246e-05	-0.000469135802469136
2.248e-05	-0.000491582491582492
2.25e-05	-0.000516273849607183
2.252e-05	-0.000540965207631874
2.254e-05	-0.000565656565656566
2.256e-05	-0.000588103254769921
2.258e-05	-0.000608305274971942
2.26e-05	-0.000628507295173962
2.262e-05	-0.000646464646464646
2.264e-05	-0.000662177328843995
2.266e-05	-0.000677890011223344
2.268e-05	-0.000693602693602693
2.27e-05	-0.000711560044893378
2.272e-05	-0.000731762065095398
2.274e-05	-0.000756453423120089
2.276e-05	-0.000785634118967452
2.278e-05	-0.00081705948372615
2.28e-05	-0.000850729517396184
2.282e-05	-0.000888888888888888
2.284e-05	-0.000927048260381593
2.286e-05	-0.000962962962962962
2.288e-05	-0.00099438832772166
2.29e-05	-0.00102132435465769
2.292e-05	-0.00104377104377104
2.294e-05	-0.00106172839506173
2.296e-05	-0.00107744107744108
2.298e-05	-0.00108866442199775
2.3e-05	-0.00109315375982043
2.302e-05	-0.00109315375982043
2.304e-05	-0.00108866442199775
2.306e-05	-0.00108417508417508
2.308e-05	-0.00107968574635241
2.31e-05	-0.00107519640852974
2.312e-05	-0.00107070707070707
2.314e-05	-0.00106397306397306
2.316e-05	-0.00105723905723906
2.318e-05	-0.00105274971941639
2.32e-05	-0.00104826038159371
2.322e-05	-0.00104152637485971
2.324e-05	-0.00103030303030303
2.326e-05	-0.00101459034792368
2.328e-05	-0.00099438832772166
2.33e-05	-0.000969696969696969
2.332e-05	-0.000942760942760942
2.334e-05	-0.000913580246913579
2.336e-05	-0.000879910213243546
2.338e-05	-0.000843995510662177
2.34e-05	-0.000810325476992143
2.342e-05	-0.000781144781144781
2.344e-05	-0.000756453423120089
2.346e-05	-0.000736251402918069
2.348e-05	-0.00072053872053872
2.35e-05	-0.000707070707070707
2.352e-05	-0.000695847362514029
2.354e-05	-0.000689113355780022
2.356e-05	-0.000686868686868687
2.358e-05	-0.000686868686868687
2.36e-05	-0.000686868686868687
2.362e-05	-0.000686868686868687
2.364e-05	-0.000686868686868687
2.366e-05	-0.000686868686868687
2.368e-05	-0.000689113355780022
2.37e-05	-0.000695847362514029
2.372e-05	-0.000707070707070707
2.374e-05	-0.000722783389450056
2.376e-05	-0.000742985409652076
2.378e-05	-0.000767676767676767
2.38e-05	-0.00079685746352413
2.382e-05	-0.000828282828282828
2.384e-05	-0.000859708193041526
2.386e-05	-0.000888888888888888
2.388e-05	-0.00091358024691358
2.39e-05	-0.000931537598204264
2.392e-05	-0.000945005611672278
2.394e-05	-0.00095398428731762
2.396e-05	-0.000958473625140291
2.398e-05	-0.000958473625140291
2.4e-05	-0.000956228956228956
2.402e-05	-0.00095398428731762
2.404e-05	-0.000951739618406284
2.406e-05	-0.000949494949494949
2.408e-05	-0.000949494949494949
2.41e-05	-0.000949494949494949
2.412e-05	-0.000949494949494949
2.414e-05	-0.000947250280583613
2.416e-05	-0.000945005611672278
2.418e-05	-0.000942760942760942
2.42e-05	-0.000940516273849606
2.422e-05	-0.000938271604938271
2.424e-05	-0.000936026936026935
2.426e-05	-0.0009337822671156
2.428e-05	-0.000931537598204264
2.43e-05	-0.000929292929292928
2.432e-05	-0.000929292929292928
2.434e-05	-0.000929292929292928
2.436e-05	-0.000929292929292928
2.438e-05	-0.000929292929292928
2.44e-05	-0.000929292929292928
2.442e-05	-0.000929292929292928
2.444e-05	-0.000927048260381593
2.446e-05	-0.000924803591470257
2.448e-05	-0.000922558922558922
2.45e-05	-0.000920314253647586
2.452e-05	-0.000918069584736251
2.454e-05	-0.000915824915824915
2.456e-05	-0.000913580246913579
2.458e-05	-0.000911335578002244
2.46e-05	-0.000909090909090908
2.462e-05	-0.000909090909090908
2.464e-05	-0.000909090909090908
2.466e-05	-0.000909090909090908
2.468e-05	-0.000906846240179573
2.47e-05	-0.000902356902356902
2.472e-05	-0.000893378226711559
2.474e-05	-0.000882154882154881
2.476e-05	-0.000870931537598204
2.478e-05	-0.000859708193041526
2.48e-05	-0.000848484848484848
2.482e-05	-0.00083726150392817
2.484e-05	-0.000826038159371492
2.486e-05	-0.00081705948372615
2.488e-05	-0.000810325476992143
2.49e-05	-0.000808080808080807
2.492e-05	-0.000805836139169472
2.494e-05	-0.000801346801346801
2.496e-05	-0.000794612794612794
2.498e-05	-0.000787878787878787
2.5e-05	-0.000778900112233445
2.502e-05	-0.000769921436588103
2.504e-05	-0.000758698092031425
2.506e-05	-0.000747474747474747
2.508e-05	-0.000736251402918069
2.51e-05	-0.000727272727272727
2.512e-05	-0.00072053872053872
2.514e-05	-0.000716049382716049
2.516e-05	-0.000711560044893378
2.518e-05	-0.000711560044893378
2.52e-05	-0.000713804713804713
2.522e-05	-0.000722783389450056
2.524e-05	-0.000734006734006734
2.526e-05	-0.000747474747474747
2.528e-05	-0.000765432098765432
2.53e-05	-0.000787878787878787
2.532e-05	-0.000814814814814814
2.534e-05	-0.000846240179573512
2.536e-05	-0.000879910213243546
2.538e-05	-0.000915824915824915
2.54e-05	-0.000951739618406284
2.542e-05	-0.000989898989898989
2.544e-05	-0.00103030303030303
2.546e-05	-0.00107070707070707
2.548e-05	-0.00111111111111111
2.55e-05	-0.00114927048260381
2.552e-05	-0.00118742985409652
2.554e-05	-0.00122558922558922
2.556e-05	-0.00126374859708193
2.558e-05	-0.00130190796857463
2.56e-05	-0.00134006734006734
2.562e-05	-0.00137822671156004
2.564e-05	-0.00141638608305275
2.566e-05	-0.00145230078563412
2.568e-05	-0.00148597081930415
2.57e-05	-0.00151515151515151
2.572e-05	-0.0015398428731762
2.574e-05	-0.00155780022446689
2.576e-05	-0.00156677890011223
2.578e-05	-0.00156677890011223
2.58e-05	-0.00155780022446689
2.582e-05	-0.0015398428731762
2.584e-05	-0.00151515151515151
2.586e-05	-0.00148821548821549
2.588e-05	-0.00146352413019079
2.59e-05	-0.0014388327721661
2.592e-05	-0.00141638608305275
2.594e-05	-0.00139842873176206
2.596e-05	-0.00138496071829405
2.598e-05	-0.00137598204264871
2.6e-05	-0.00137149270482604
2.602e-05	-0.00137149270482604
2.604e-05	-0.00137373737373737
2.606e-05	-0.00137373737373737
2.608e-05	-0.00137373737373737
2.61e-05	-0.00137373737373737
2.612e-05	-0.00137598204264871
2.614e-05	-0.00137822671156004
2.616e-05	-0.00138047138047138
2.618e-05	-0.00138271604938271
2.62e-05	-0.00138496071829405
2.622e-05	-0.00138720538720539
2.624e-05	-0.00138945005611672
2.626e-05	-0.00139169472502806
2.628e-05	-0.00139393939393939
2.63e-05	-0.00139393939393939
2.632e-05	-0.00139169472502806
2.634e-05	-0.00138496071829405
2.636e-05	-0.00137373737373737
2.638e-05	-0.00136026936026936
2.64e-05	-0.00134231200897867
2.642e-05	-0.00132210998877665
2.644e-05	-0.00129741863075196
2.646e-05	-0.0012682379349046
2.648e-05	-0.00123456790123457
2.65e-05	-0.0011986531986532
2.652e-05	-0.00116273849607183
2.654e-05	-0.00112682379349046
2.656e-05	-0.00108866442199775
2.658e-05	-0.00105050505050505
2.66e-05	-0.00101010101010101
2.662e-05	-0.000969696969696969
2.664e-05	-0.000929292929292928
2.666e-05	-0.000891133557800224
2.668e-05	-0.000855218855218855
2.67e-05	-0.000823793490460157
2.672e-05	-0.000794612794612794
2.674e-05	-0.000767676767676767
2.676e-05	-0.000742985409652076
2.678e-05	-0.00072053872053872
2.68e-05	-0.0007003367003367
2.682e-05	-0.000682379349046016
2.684e-05	-0.000664421997755331
2.686e-05	-0.000646464646464646
2.688e-05	-0.000626262626262626
2.69e-05	-0.000606060606060606
2.692e-05	-0.000585858585858586
2.694e-05	-0.000565656565656566
2.696e-05	-0.000545454545454546
2.698e-05	-0.000527497194163861
2.7e-05	-0.000511784511784512
2.702e-05	-0.000500561167227834
2.704e-05	-0.000491582491582492
2.706e-05	-0.000484848484848485
2.708e-05	-0.000480359147025814
2.71e-05	-0.000478114478114478
2.712e-05	-0.000478114478114478
2.714e-05	-0.000478114478114478
2.716e-05	-0.000475869809203143
2.718e-05	-0.000471380471380471
2.72e-05	-0.000460157126823794
2.722e-05	-0.00044668911335578
2.724e-05	-0.000433221099887767
2.726e-05	-0.000417508417508418
2.728e-05	-0.000399551066217733
2.73e-05	-0.000379349046015713
2.732e-05	-0.000359147025813692
2.734e-05	-0.000336700336700337
2.736e-05	-0.000312008978675645
2.738e-05	-0.000287317620650954
2.74e-05	-0.000260381593714927
2.742e-05	-0.000228956228956229
2.744e-05	-0.000195286195286195
2.746e-05	-0.000159371492704826
2.748e-05	-0.000123456790123457
2.75e-05	-8.75420875420875e-05
2.752e-05	-5.38720538720538e-05
2.754e-05	-2.46913580246913e-05
2.756e-05	8.13151629364128e-20
2.758e-05	2.02020202020203e-05
2.76e-05	3.59147025813693e-05
2.762e-05	4.71380471380472e-05
2.764e-05	5.38720538720539e-05
2.766e-05	5.83613916947251e-05
2.768e-05	6.06060606060607e-05
2.77e-05	6.06060606060606e-05
2.772e-05	5.8361391694725e-05
2.774e-05	5.16273849607183e-05
2.776e-05	4.04040404040404e-05
2.778e-05	2.46913580246914e-05
2.78e-05	4.48933782267117e-06
2.782e-05	-2.02020202020202e-05
2.784e-05	-4.71380471380471e-05
2.786e-05	-7.40740740740741e-05
2.788e-05	-0.000101010101010101
2.79e-05	-0.000125701459034792
2.792e-05	-0.000145903479236813
2.794e-05	-0.000161616161616162
2.796e-05	-0.00017283950617284
2.798e-05	-0.000179573512906846
2.8e-05	-0.000181818181818182
2.802e-05	-0.000179573512906846
2.804e-05	-0.000172839506172839
2.806e-05	-0.000161616161616162
2.808e-05	-0.000145903479236813
2.81e-05	-0.000125701459034792
2.812e-05	-0.000101010101010101
2.814e-05	-7.18294051627385e-05
2.816e-05	-3.81593714927048e-05
2.818e-05	1.6940658945086e-20
2.82e-05	4.04040404040404e-05
2.822e-05	8.08080808080808e-05
2.824e-05	0.000121212121212121
2.826e-05	0.000161616161616162
2.828e-05	0.000202020202020202
2.83e-05	0.000240179573512907
2.832e-05	0.000273849607182941
2.834e-05	0.000303030303030303
2.836e-05	0.00032996632996633
2.838e-05	0.000352413019079686
2.84e-05	0.00037037037037037
2.842e-05	0.000383838383838384
2.844e-05	0.000392817059483726
2.846e-05	0.000397306397306397
2.848e-05	0.000399551066217733
2.85e-05	0.000401795735129068
2.852e-05	0.000404040404040404
2.854e-05	0.000404040404040404
2.856e-05	0.000404040404040404
2.858e-05	0.000404040404040404
2.86e-05	0.000401795735129069
2.862e-05	0.000397306397306397
2.864e-05	0.000388327721661055
2.866e-05	0.000374859708193042
2.868e-05	0.000356902356902357
2.87e-05	0.000334455667789001
2.872e-05	0.00030976430976431
2.874e-05	0.000282828282828283
2.876e-05	0.000255892255892256
2.878e-05	0.0002334455667789
2.88e-05	0.000215488215488215
2.882e-05	0.000204264870931538
2.884e-05	0.000199775533108866
2.886e-05	0.000202020202020202
2.888e-05	0.000206509539842873
2.89e-05	0.00021324354657688
2.892e-05	0.000222222222222222
2.894e-05	0.000231200897867565
2.896e-05	0.000237934904601571
2.898e-05	0.000244668911335578
2.9e-05	0.00025364758698092
2.902e-05	0.000264870931537598
2.904e-05	0.000278338945005612
2.906e-05	0.000298540965207632
2.908e-05	0.000323232323232323
2.91e-05	0.000352413019079686
2.912e-05	0.000383838383838384
2.914e-05	0.000417508417508418
2.916e-05	0.000448933782267116
2.918e-05	0.000475869809203143
2.92e-05	0.000498316498316498
2.922e-05	0.000518518518518518
2.924e-05	0.000536475869809203
2.926e-05	0.000552188552188552
2.928e-05	0.000565656565656566
2.93e-05	0.000579124579124579
2.932e-05	0.000590347923681257
2.934e-05	0.000601571268237935
2.936e-05	0.000612794612794613
2.938e-05	0.000624017957351291
2.94e-05	0.000632996632996633
2.942e-05	0.000639730639730639
2.944e-05	0.000644219977553311
2.946e-05	0.000646464646464646
2.948e-05	0.000648709315375982
2.95e-05	0.000653198653198653
2.952e-05	0.000662177328843995
2.954e-05	0.000675645342312009
2.956e-05	0.000693602693602693
2.958e-05	0.000716049382716049
2.96e-05	0.000742985409652076
2.962e-05	0.000774410774410774
2.964e-05	0.000810325476992143
2.966e-05	0.000848484848484848
2.968e-05	0.000888888888888888
2.97e-05	0.000929292929292928
2.972e-05	0.000969696969696969
2.974e-05	0.00101010101010101
2.976e-05	0.00104826038159371
2.978e-05	0.00108417508417508
2.98e-05	0.00111784511784512
2.982e-05	0.00115151515151515
2.984e-05	0.00118518518518518
2.986e-05	0.00121661054994388
2.988e-05	0.00124354657687991
2.99e-05	0.0012682379349046
2.992e-05	0.00128843995510662
2.994e-05	0.0013063973063973
2.996e-05	0.00132210998877665
2.998e-05	0.00133557800224467
3e-05	0.00134231200897867
3.002e-05	0.00134006734006734
3.004e-05	0.001331088664422
3.006e-05	0.00131762065095398
3.008e-05	0.00129741863075196
3.01e-05	0.00127272727272727
3.012e-05	0.00124354657687991
3.014e-05	0.00120987654320988
3.016e-05	0.00117171717171717
3.018e-05	0.00113355780022447
3.02e-05	0.0010976430976431
3.022e-05	0.00106172839506173
3.024e-05	0.00102581369248036
3.026e-05	0.000989898989898989
3.028e-05	0.00095398428731762
3.03e-05	0.000918069584736251
3.032e-05	0.000882154882154881
3.034e-05	0.000848484848484848
3.036e-05	0.000812570145903479
3.038e-05	0.000774410774410774
3.04e-05	0.000738496071829405
3.042e-05	0.000707070707070707
3.044e-05	0.000677890011223344
3.046e-05	0.000650953984287317
3.048e-05	0.000626262626262626
3.05e-05	0.000601571268237935
3.052e-05	0.000576879910213244
3.054e-05	0.000554433221099888
3.056e-05	0.000531986531986532
3.058e-05	0.000509539842873176
3.06e-05	0.000484848484848485
3.062e-05	0.000464646464646465
3.064e-05	0.000448933782267116
3.066e-05	0.000437710437710438
3.068e-05	0.000430976430976431
3.07e-05	0.000428731762065096
3.072e-05	0.000430976430976431
3.074e-05	0.000437710437710438
3.076e-05	0.000444444444444445
3.078e-05	0.000451178451178451
3.08e-05	0.000453423120089787
3.082e-05	0.000451178451178451
3.084e-05	0.00044668911335578
3.086e-05	0.000444444444444445
3.088e-05	0.000439955106621773
3.09e-05	0.000433221099887767
3.092e-05	0.00042648709315376
3.094e-05	0.000421997755331089
3.096e-05	0.000419753086419753
3.098e-05	0.000419753086419753
3.1e-05	0.000421997755331089
3.102e-05	0.000424242424242424
3.104e-05	0.000424242424242424
3.106e-05	0.000424242424242424
3.108e-05	0.000424242424242424
3.11e-05	0.000424242424242424
3.112e-05	0.000424242424242424
3.114e-05	0.000424242424242424
3.116e-05	0.000424242424242424
3.118e-05	0.000424242424242424
3.12e-05	0.000421997755331089
3.122e-05	0.000415263748597082
3.124e-05	0.000404040404040404
3.126e-05	0.000388327721661055
3.128e-05	0.000368125701459035
3.13e-05	0.000343434343434343
3.132e-05	0.000314253647586981
3.134e-05	0.000280583613916947
3.136e-05	0.000242424242424242
3.138e-05	0.000204264870931538
3.14e-05	0.000166105499438833
3.142e-05	0.000127946127946128
3.144e-05	8.97867564534231e-05
3.146e-05	5.16273849607182e-05
3.148e-05	1.34680134680134e-05
3.15e-05	-2.46913580246914e-05
3.152e-05	-6.28507295173962e-05
3.154e-05	-9.87654320987655e-05
3.156e-05	-0.000132435465768799
3.158e-05	-0.000161616161616162
3.16e-05	-0.000186307519640853
3.162e-05	-0.000206509539842873
3.164e-05	-0.000222222222222222
3.166e-05	-0.0002334455667789
3.168e-05	-0.000240179573512907
3.17e-05	-0.000242424242424243
3.172e-05	-0.000242424242424243
3.174e-05	-0.000240179573512907
3.176e-05	-0.000235690235690236
3.178e-05	-0.000228956228956229
3.18e-05	-0.000222222222222222
3.182e-05	-0.000215488215488216
3.184e-05	-0.000206509539842873
3.186e-05	-0.00019304152637486
3.188e-05	-0.000177328843995511
3.19e-05	-0.00015712682379349
3.192e-05	-0.000134680134680135
3.194e-05	-0.000112233445566779
3.196e-05	-8.97867564534231e-05
3.198e-05	-6.73400673400673e-05
3.2e-05	-4.48933782267115e-05
3.202e-05	-2.46913580246913e-05
3.204e-05	-8.97867564534227e-06
3.206e-05	4.48933782267119e-06
3.208e-05	1.34680134680135e-05
3.21e-05	1.79573512906847e-05
3.212e-05	2.02020202020202e-05
3.214e-05	2.02020202020202e-05
3.216e-05	1.79573512906847e-05
3.218e-05	1.34680134680135e-05
3.22e-05	8.97867564534234e-06
3.222e-05	4.48933782267119e-06
3.224e-05	2.71050543121376e-20
3.226e-05	-4.48933782267113e-06
3.228e-05	-8.97867564534229e-06
3.23e-05	-1.34680134680135e-05
3.232e-05	-2.02020202020202e-05
3.234e-05	-2.46913580246913e-05
3.236e-05	-2.69360269360269e-05
3.238e-05	-2.91806958473625e-05
3.24e-05	-3.36700336700337e-05
3.242e-05	-3.59147025813692e-05
3.244e-05	-3.59147025813692e-05
3.246e-05	-3.36700336700337e-05
3.248e-05	-2.69360269360269e-05
3.25e-05	-1.5712682379349e-05
3.252e-05	-2.24466891133557e-06
3.254e-05	1.57126823793491e-05
3.256e-05	3.81593714927048e-05
3.258e-05	6.73400673400674e-05
3.26e-05	9.65207631874299e-05
3.262e-05	0.000125701459034792
3.264e-05	0.000154882154882155
3.266e-05	0.000184062850729517
3.268e-05	0.00021324354657688
3.27e-05	0.000242424242424242
3.272e-05	0.000269360269360269
3.274e-05	0.000294051627384961
3.276e-05	0.000316498316498317
3.278e-05	0.000338945005611672
3.28e-05	0.000361391694725028
3.282e-05	0.000379349046015713
3.284e-05	0.000392817059483726
3.286e-05	0.000404040404040404
3.288e-05	0.000413019079685746
3.29e-05	0.000419753086419753
3.292e-05	0.000421997755331089
3.294e-05	0.000417508417508418
3.296e-05	0.00040628507295174
3.298e-05	0.000388327721661055
3.3e-05	0.000368125701459035
3.302e-05	0.000343434343434343
3.304e-05	0.000314253647586981
3.306e-05	0.000280583613916947
3.308e-05	0.000242424242424242
3.31e-05	0.000204264870931538
3.312e-05	0.000168350168350168
3.314e-05	0.00013692480359147
3.316e-05	0.000109988776655443
3.318e-05	8.97867564534231e-05
3.32e-05	7.85634118967452e-05
3.322e-05	7.63187429854097e-05
3.324e-05	8.30527497194164e-05
3.326e-05	9.87654320987655e-05
3.328e-05	0.000121212121212121
3.33e-05	0.000150392817059484
3.332e-05	0.000184062850729517
3.334e-05	0.000222222222222222
3.336e-05	0.000260381593714927
3.338e-05	0.000298540965207632
3.34e-05	0.000336700336700337
3.342e-05	0.000374859708193042
3.344e-05	0.000413019079685746
3.346e-05	0.000451178451178451
3.348e-05	0.000489337822671156
3.35e-05	0.000527497194163861
3.352e-05	0.00056341189674523
3.354e-05	0.000597081930415264
3.356e-05	0.000626262626262626
3.358e-05	0.000648709315375982
3.36e-05	0.000664421997755331
3.362e-05	0.000675645342312009
3.364e-05	0.00068013468013468
3.366e-05	0.000677890011223344
3.368e-05	0.000668911335578002
3.37e-05	0.000653198653198653
3.372e-05	0.000635241301907968
3.374e-05	0.000612794612794613
3.376e-05	0.000590347923681257
3.378e-05	0.000567901234567901
3.38e-05	0.00054320987654321
3.382e-05	0.000520763187429854
3.384e-05	0.000498316498316498
3.386e-05	0.000475869809203143
3.388e-05	0.000455667789001122
3.39e-05	0.000433221099887767
3.392e-05	0.000413019079685746
3.394e-05	0.000392817059483726
3.396e-05	0.000377104377104377
3.398e-05	0.000365881032547699
3.4e-05	0.000356902356902357
3.402e-05	0.000352413019079686
3.404e-05	0.000354657687991021
3.406e-05	0.000361391694725028
3.408e-05	0.000374859708193042
3.41e-05	0.000395061728395062
3.412e-05	0.000419753086419753
3.414e-05	0.00044668911335578
3.416e-05	0.000473625140291807
3.418e-05	0.000500561167227834
3.42e-05	0.000527497194163861
3.422e-05	0.000549943883277217
3.424e-05	0.000570145903479237
3.426e-05	0.000588103254769921
3.428e-05	0.000601571268237935
3.43e-05	0.000612794612794613
3.432e-05	0.000619528619528619
3.434e-05	0.000624017957351291
3.436e-05	0.000624017957351291
3.438e-05	0.00061952861952862
3.44e-05	0.000610549943883277
3.442e-05	0.000597081930415264
3.444e-05	0.000579124579124579
3.446e-05	0.000556677890011223
3.448e-05	0.000529741863075196
3.45e-05	0.000498316498316498
3.452e-05	0.000462401795735129
3.454e-05	0.000424242424242424
3.456e-05	0.000383838383838384
3.458e-05	0.000343434343434343
3.46e-05	0.000303030303030303
3.462e-05	0.000262626262626263
3.464e-05	0.000222222222222222
3.466e-05	0.000181818181818182
3.468e-05	0.000141414141414141
3.47e-05	0.000101010101010101
3.472e-05	6.06060606060605e-05
3.474e-05	2.02020202020201e-05
3.476e-05	-2.02020202020203e-05
3.478e-05	-6.06060606060607e-05
3.48e-05	-9.87654320987655e-05
3.482e-05	-0.00013692480359147
3.484e-05	-0.000175084175084175
3.486e-05	-0.000210998877665544
3.488e-05	-0.000246913580246914
3.49e-05	-0.000280583613916947
3.492e-05	-0.000307519640852974
3.494e-05	-0.000327721661054994
3.496e-05	-0.000341189674523008
3.498e-05	-0.000352413019079686
3.5e-05	-0.000356902356902357
3.502e-05	-0.000352413019079686
3.504e-05	-0.000341189674523008
3.506e-05	-0.000320987654320988
3.508e-05	-0.000296296296296296
3.51e-05	-0.000271604938271605
3.512e-05	-0.000249158249158249
3.514e-05	-0.000228956228956229
3.516e-05	-0.000210998877665544
3.518e-05	-0.000199775533108866
3.52e-05	-0.000195286195286195
3.522e-05	-0.000199775533108866
3.524e-05	-0.000210998877665544
3.526e-05	-0.000228956228956229
3.528e-05	-0.00025364758698092
3.53e-05	-0.000282828282828283
3.532e-05	-0.000316498316498317
3.534e-05	-0.000352413019079686
3.536e-05	-0.000388327721661055
3.538e-05	-0.00042648709315376
3.54e-05	-0.000464646464646465
3.542e-05	-0.000505050505050505
3.544e-05	-0.000545454545454546
3.546e-05	-0.000585858585858586
3.548e-05	-0.000626262626262626
3.55e-05	-0.000666666666666667
3.552e-05	-0.000707070707070707
3.554e-05	-0.000747474747474747
3.556e-05	-0.000783389450056116
3.558e-05	-0.000814814814814814
3.56e-05	-0.000846240179573512
3.562e-05	-0.000873176206509539
3.564e-05	-0.000895622895622895
3.566e-05	-0.00091358024691358
3.568e-05	-0.000922558922558922
3.57e-05	-0.000924803591470257
3.572e-05	-0.000918069584736251
3.574e-05	-0.000909090909090908
3.576e-05	-0.00089786756453423
3.578e-05	-0.000879910213243546
3.58e-05	-0.000861952861952861
3.582e-05	-0.000841750841750841
3.584e-05	-0.000819304152637485
3.586e-05	-0.000799102132435465
3.588e-05	-0.000778900112233445
3.59e-05	-0.000758698092031425
3.592e-05	-0.000738496071829405
3.594e-05	-0.000718294051627385
3.596e-05	-0.0007003367003367
3.598e-05	-0.000682379349046015
3.6e-05	-0.000664421997755331
3.602e-05	-0.000648709315375982
3.604e-05	-0.000635241301907969
3.606e-05	-0.000624017957351291
3.608e-05	-0.000621773288439955
3.61e-05	-0.000624017957351291
3.612e-05	-0.000632996632996633
3.614e-05	-0.000644219977553311
3.616e-05	-0.000657687991021324
3.618e-05	-0.000675645342312009
3.62e-05	-0.000693602693602693
3.622e-05	-0.000711560044893378
3.624e-05	-0.000729517396184063
3.626e-05	-0.000742985409652076
3.628e-05	-0.000754208754208754
3.63e-05	-0.000760942760942761
3.632e-05	-0.000765432098765432
3.634e-05	-0.000767676767676767
3.636e-05	-0.000767676767676767
3.638e-05	-0.000765432098765432
3.64e-05	-0.000760942760942761
3.642e-05	-0.000756453423120089
3.644e-05	-0.000749719416386083
3.646e-05	-0.000738496071829405
3.648e-05	-0.000722783389450056
3.65e-05	-0.000704826038159371
3.652e-05	-0.000684624017957351
3.654e-05	-0.00065993265993266
3.656e-05	-0.000632996632996633
3.658e-05	-0.00060381593714927
3.66e-05	-0.000570145903479237
3.662e-05	-0.000534231200897867
3.664e-05	-0.000498316498316498
3.666e-05	-0.000462401795735129
3.668e-05	-0.000424242424242424
3.67e-05	-0.000386083052749719
3.672e-05	-0.00035016835016835
3.674e-05	-0.000318742985409652
3.676e-05	-0.00028956228956229
3.678e-05	-0.000262626262626263
3.68e-05	-0.000240179573512907
3.682e-05	-0.000219977553310887
3.684e-05	-0.000206509539842873
3.686e-05	-0.000197530864197531
3.688e-05	-0.000190796857463524
3.69e-05	-0.000188552188552189
3.692e-05	-0.000188552188552189
3.694e-05	-0.00019304152637486
3.696e-05	-0.000199775533108866
3.698e-05	-0.000208754208754209
3.7e-05	-0.000222222222222222
3.702e-05	-0.000237934904601571
3.704e-05	-0.000258136924803592
3.706e-05	-0.000282828282828283
3.708e-05	-0.00030976430976431
3.71e-05	-0.000338945005611672
3.712e-05	-0.00037037037037037
3.714e-05	-0.000404040404040404
3.716e-05	-0.000435465768799102
3.718e-05	-0.0004668911335578
3.72e-05	-0.000493827160493827
3.722e-05	-0.000518518518518519
3.724e-05	-0.000538720538720539
3.726e-05	-0.000552188552188552
3.728e-05	-0.000558922558922559
3.73e-05	-0.000556677890011223
3.732e-05	-0.000547699214365881
3.734e-05	-0.000534231200897867
3.736e-05	-0.000514029180695847
3.738e-05	-0.000489337822671156
3.74e-05	-0.000457912457912458
3.742e-05	-0.000421997755331089
3.744e-05	-0.000383838383838384
3.746e-05	-0.000343434343434343
3.748e-05	-0.000303030303030303
3.75e-05	-0.000262626262626263
3.752e-05	-0.000222222222222222
3.754e-05	-0.000184062850729517
3.756e-05	-0.000148148148148148
3.758e-05	-0.000112233445566779
3.76e-05	-7.85634118967452e-05
3.762e-05	-4.71380471380471e-05
3.764e-05	-1.79573512906846e-05
3.766e-05	6.73400673400674e-06
3.768e-05	2.69360269360269e-05
3.77e-05	4.2648709315376e-05
3.772e-05	5.61167227833894e-05
3.774e-05	6.73400673400673e-05
3.776e-05	7.4074074074074e-05
3.778e-05	7.63187429854096e-05
3.78e-05	7.40740740740741e-05
3.782e-05	6.73400673400673e-05
3.784e-05	5.8361391694725e-05
3.786e-05	5.16273849607183e-05
3.788e-05	4.2648709315376e-05
3.79e-05	3.14253647586981e-05
3.792e-05	1.5712682379349e-05
3.794e-05	-2.2446689113356e-06
3.796e-05	-2.02020202020202e-05
3.798e-05	-4.04040404040404e-05
3.8e-05	-6.28507295173962e-05
3.802e-05	-8.5297418630752e-05
3.804e-05	-0.000112233445566779
3.806e-05	-0.00013692480359147
3.808e-05	-0.000159371492704826
3.81e-05	-0.000177328843995511
3.812e-05	-0.00019304152637486
3.814e-05	-0.000206509539842873
3.816e-05	-0.000215488215488215
3.818e-05	-0.000219977553310887
3.82e-05	-0.000222222222222222
3.822e-05	-0.000222222222222222
3.824e-05	-0.000222222222222222
3.826e-05	-0.000222222222222222
3.828e-05	-0.000222222222222222
3.83e-05	-0.000222222222222222
3.832e-05	-0.000222222222222222
3.834e-05	-0.000222222222222222
3.836e-05	-0.000224466891133558
3.838e-05	-0.000228956228956229
3.84e-05	-0.0002334455667789
3.842e-05	-0.000240179573512907
3.844e-05	-0.000251402918069585
3.846e-05	-0.000264870931537598
3.848e-05	-0.000278338945005612
3.85e-05	-0.00028956228956229
3.852e-05	-0.000300785634118968
3.854e-05	-0.00030976430976431
3.856e-05	-0.000316498316498317
3.858e-05	-0.000323232323232323
3.86e-05	-0.000327721661054994
3.862e-05	-0.000327721661054994
3.864e-05	-0.000325476992143659
3.866e-05	-0.000323232323232323
3.868e-05	-0.000320987654320988
3.87e-05	-0.000316498316498317
3.872e-05	-0.000307519640852974
3.874e-05	-0.000296296296296296
3.876e-05	-0.000282828282828283
3.878e-05	-0.000264870931537598
3.88e-05	-0.000244668911335578
3.882e-05	-0.000219977553310887
3.884e-05	-0.000190796857463524
3.886e-05	-0.000161616161616162
3.888e-05	-0.000132435465768799
3.89e-05	-0.000105499438832772
3.892e-05	-7.63187429854096e-05
3.894e-05	-4.71380471380471e-05
3.896e-05	-2.02020202020202e-05
3.898e-05	2.24466891133561e-06
3.9e-05	2.02020202020202e-05
3.902e-05	3.36700336700337e-05
3.904e-05	4.48933782267116e-05
3.906e-05	5.38720538720539e-05
3.908e-05	6.06060606060606e-05
3.91e-05	6.28507295173962e-05
3.912e-05	6.50953984287318e-05
3.914e-05	6.95847362514029e-05
3.916e-05	8.08080808080808e-05
3.918e-05	9.65207631874299e-05
3.92e-05	0.00011672278338945
3.922e-05	0.000141414141414141
3.924e-05	0.000168350168350168
3.926e-05	0.000197530864197531
3.928e-05	0.000226711560044893
3.93e-05	0.00025364758698092
3.932e-05	0.000276094276094276
3.934e-05	0.000294051627384961
3.936e-05	0.000307519640852974
3.938e-05	0.000316498316498316
3.94e-05	0.000320987654320988
3.942e-05	0.000323232323232323
3.944e-05	0.000323232323232323
3.946e-05	0.000323232323232323
3.948e-05	0.000323232323232323
3.95e-05	0.000323232323232323
3.952e-05	0.000323232323232323
3.954e-05	0.000320987654320988
3.956e-05	0.000314253647586981
3.958e-05	0.000305274971941639
3.96e-05	0.000291806958473625
3.962e-05	0.000273849607182941
3.964e-05	0.00025364758698092
3.966e-05	0.000231200897867565
3.968e-05	0.000204264870931538
3.97e-05	0.00017283950617284
3.972e-05	0.000139169472502806
3.974e-05	0.000105499438832772
3.976e-05	7.18294051627385e-05
3.978e-05	4.2648709315376e-05
3.98e-05	1.5712682379349e-05
3.982e-05	-8.97867564534233e-06
3.984e-05	-3.36700336700337e-05
3.986e-05	-5.16273849607183e-05
3.988e-05	-6.06060606060606e-05
3.99e-05	-6.06060606060606e-05
3.992e-05	-5.16273849607183e-05
3.994e-05	-3.59147025813692e-05
3.996e-05	-1.5712682379349e-05
3.998e-05	1.1223344556678e-05
[truncated: 66,695 more rows]
