# Supplementary material for: Fully implanted battery-free high power platform for chronic spinal and muscular functional electrical stimulation
Source: Nat Commun. 2023 Nov 30;14:7887. doi: 10.1038/s41467-023-43669-2 (PMC10689769; doi:10.1038/s41467-023-43669-2)
Supplement: Supplementary file 4 — Source Data [file 41467_2023_43669_MOESM4_ESM.zip › Source Data/SourceData_Fig3d/OrginizedAmp4.DAT]

0	0
2e-08	-0.000133333333333333
4e-08	-0.000765714285714286
6e-08	-0.00125822748679892
8e-08	-0.00161652987535341
1e-07	-0.00195571116190311
1.2e-07	-0.00230491751110946
1.4e-07	-0.00261796098937033
1.6e-07	-0.00282367527508462
1.8e-07	-0.00297182342323277
2e-07	-0.00308467608780957
2.2e-07	-0.00317400611262347
2.4e-07	-0.00324673338535074
2.6e-07	-0.00330723758703141
2.8e-07	-0.00335844669087209
3e-07	-0.00340240273482814
3.2e-07	-0.00344057876876239
3.4e-07	-0.00347406714085541
3.6e-07	-0.00350369677048504
3.8e-07	-0.00353010909623706
4e-07	-0.00355380889873871
4.2e-07	-0.00357519927307026
4.4e-07	-0.00358622053692171
4.6e-07	-0.00358774933845051
4.8e-07	-0.00357275458661365
5e-07	-0.00353490607253529
5.2e-07	-0.00349034301920365
5.4e-07	-0.00344660404213134
5.6e-07	-0.00339684954131301
5.8e-07	-0.00334811362903765
6e-07	-0.00330037279357303
6.2e-07	-0.00326198734461092
6.4e-07	-0.00323232081631425
6.6e-07	-0.00321859761943316
6.8e-07	-0.00322730454339432
7e-07	-0.00324242985754433
7.2e-07	-0.00325653920498701
7.4e-07	-0.0032765577406682
7.6e-07	-0.00329552174418005
7.8e-07	-0.0033135127486778
8e-07	-0.00333060406059424
8.2e-07	-0.00334686177548209
8.4e-07	-0.00336234564644984
8.6e-07	-0.00337710982963507
8.8e-07	-0.00339120352662059
9e-07	-0.0034046715400886
9.2e-07	-0.00342084397393172
9.4e-07	-0.00343980482426511
9.6e-07	-0.00346163229436845
9.8e-07	-0.00348639931539015
1e-06	-0.00351192934092017
1.02e-06	-0.00353604142954839
1.04e-06	-0.00355879528388119
1.06e-06	-0.00358024691358024
1.08e-06	-0.00360044893378226
1.1e-06	-0.00361616161616161
1.12e-06	-0.00362738496071829
1.14e-06	-0.0036341189674523
1.16e-06	-0.00363636363636363
1.18e-06	-0.00363636363636363
1.2e-06	-0.00363636363636363
1.22e-06	-0.00363636363636363
1.24e-06	-0.00363636363636363
1.26e-06	-0.00363636363636363
1.28e-06	-0.00363636363636363
1.3e-06	-0.00363636363636363
1.32e-06	-0.00363636363636363
1.34e-06	-0.00363636363636363
1.36e-06	-0.00363636363636363
1.38e-06	-0.00363636363636363
1.4e-06	-0.00363636363636363
1.42e-06	-0.00363636363636363
1.44e-06	-0.00363636363636363
1.46e-06	-0.00363636363636363
1.48e-06	-0.00363636363636363
1.5e-06	-0.00363636363636363
1.52e-06	-0.00363636363636363
1.54e-06	-0.00363636363636363
1.56e-06	-0.00363636363636363
1.58e-06	-0.00363636363636363
1.6e-06	-0.00363636363636363
1.62e-06	-0.00363636363636363
1.64e-06	-0.00363636363636363
1.66e-06	-0.00363636363636363
1.68e-06	-0.00363636363636363
1.7e-06	-0.00363636363636363
1.72e-06	-0.00363636363636363
1.74e-06	-0.00363636363636363
1.76e-06	-0.00363636363636363
1.78e-06	-0.00363636363636363
1.8e-06	-0.00363636363636363
1.82e-06	-0.00363636363636363
1.84e-06	-0.00363636363636363
1.86e-06	-0.00363636363636363
1.88e-06	-0.00363636363636363
1.9e-06	-0.00363636363636363
1.92e-06	-0.00363636363636363
1.94e-06	-0.00363636363636363
1.96e-06	-0.0036408529741863
1.98e-06	-0.00364983164983164
2e-06	-0.00365881032547699
2.02e-06	-0.003672278338945
2.04e-06	-0.00369023569023568
2.06e-06	-0.00371268237934904
2.08e-06	-0.00374410774410774
2.1e-06	-0.00378002244668911
2.12e-06	-0.00381593714927048
2.14e-06	-0.00384736251402918
2.16e-06	-0.0038742985409652
2.18e-06	-0.00390123456790123
2.2e-06	-0.00392817059483726
2.22e-06	-0.00395061728395061
2.24e-06	-0.0039685746352413
2.26e-06	-0.00397755331088664
2.28e-06	-0.00398204264870931
2.3e-06	-0.00398653198653198
2.32e-06	-0.00399102132435465
2.34e-06	-0.00399551066217732
2.36e-06	-0.00399999999999999
2.38e-06	-0.00399999999999999
2.4e-06	-0.00399999999999999
2.42e-06	-0.00399999999999999
2.44e-06	-0.00399999999999999
2.46e-06	-0.00399999999999999
2.48e-06	-0.00399999999999999
2.5e-06	-0.00399999999999999
2.52e-06	-0.00399999999999999
2.54e-06	-0.00399999999999999
2.56e-06	-0.00399999999999999
2.58e-06	-0.00399999999999999
2.6e-06	-0.00399999999999999
2.62e-06	-0.00399999999999999
2.64e-06	-0.00399999999999999
2.66e-06	-0.00399999999999999
2.68e-06	-0.00399999999999999
2.7e-06	-0.00399999999999999
2.72e-06	-0.00399999999999999
2.74e-06	-0.00399999999999999
2.76e-06	-0.00399999999999999
2.78e-06	-0.00399999999999999
2.8e-06	-0.00399999999999999
2.82e-06	-0.00399999999999999
2.84e-06	-0.00399999999999999
2.86e-06	-0.00399999999999999
2.88e-06	-0.00399999999999999
2.9e-06	-0.00399999999999999
2.92e-06	-0.00399999999999999
2.94e-06	-0.00399999999999999
2.96e-06	-0.00399999999999999
2.98e-06	-0.00399999999999999
3e-06	-0.00399999999999999
3.02e-06	-0.00399999999999999
3.04e-06	-0.00399999999999999
3.06e-06	-0.00399999999999999
3.08e-06	-0.00399999999999999
3.1e-06	-0.00399999999999999
3.12e-06	-0.00399999999999999
3.14e-06	-0.00399999999999999
3.16e-06	-0.00399999999999999
3.18e-06	-0.00399999999999999
3.2e-06	-0.00399999999999999
3.22e-06	-0.00399999999999999
3.24e-06	-0.00399999999999999
3.26e-06	-0.00399999999999999
3.28e-06	-0.00399551066217732
3.3e-06	-0.00398653198653198
3.32e-06	-0.00397306397306397
3.34e-06	-0.00395959595959595
3.36e-06	-0.00394612794612794
3.38e-06	-0.00393265993265993
3.4e-06	-0.00391919191919191
3.42e-06	-0.00390123456790123
3.44e-06	-0.00387878787878787
3.46e-06	-0.00386083052749719
3.48e-06	-0.00384736251402917
3.5e-06	-0.00383838383838383
3.52e-06	-0.00382940516273849
3.54e-06	-0.00382042648709315
3.56e-06	-0.00381144781144781
3.58e-06	-0.00380246913580246
3.6e-06	-0.00379797979797979
3.62e-06	-0.00379797979797979
3.64e-06	-0.00379797979797979
3.66e-06	-0.00379797979797979
3.68e-06	-0.00379797979797979
3.7e-06	-0.00379797979797979
3.72e-06	-0.00379797979797979
3.74e-06	-0.00379797979797979
3.76e-06	-0.00379797979797979
3.78e-06	-0.00379797979797979
3.8e-06	-0.00379797979797979
3.82e-06	-0.00379797979797979
3.84e-06	-0.00379797979797979
3.86e-06	-0.00379797979797979
3.88e-06	-0.00379797979797979
3.9e-06	-0.00379797979797979
3.92e-06	-0.00379797979797979
3.94e-06	-0.00379797979797979
3.96e-06	-0.00379797979797979
3.98e-06	-0.00379797979797979
4e-06	-0.00379797979797979
4.02e-06	-0.00379797979797979
4.04e-06	-0.00379797979797979
4.06e-06	-0.00379797979797979
4.08e-06	-0.00379797979797979
4.1e-06	-0.00379797979797979
4.12e-06	-0.00379797979797979
4.14e-06	-0.00379797979797979
4.16e-06	-0.00379797979797979
4.18e-06	-0.00379797979797979
4.2e-06	-0.00379797979797979
4.22e-06	-0.00379797979797979
4.24e-06	-0.00379797979797979
4.26e-06	-0.00379797979797979
4.28e-06	-0.00379797979797979
4.3e-06	-0.00379797979797979
4.32e-06	-0.00379797979797979
4.34e-06	-0.00379797979797979
4.36e-06	-0.00379797979797979
4.38e-06	-0.00379797979797979
4.4e-06	-0.00379797979797979
4.42e-06	-0.00379797979797979
4.44e-06	-0.00379797979797979
4.46e-06	-0.00379797979797979
4.48e-06	-0.00379797979797979
4.5e-06	-0.00379797979797979
4.52e-06	-0.00379797979797979
4.54e-06	-0.00379797979797979
4.56e-06	-0.00379797979797979
4.58e-06	-0.00379797979797979
4.6e-06	-0.00379797979797979
4.62e-06	-0.00379797979797979
4.64e-06	-0.00379797979797979
4.66e-06	-0.00379797979797979
4.68e-06	-0.00379797979797979
4.7e-06	-0.00379797979797979
4.72e-06	-0.00379797979797979
4.74e-06	-0.00379797979797979
4.76e-06	-0.00379797979797979
4.78e-06	-0.00379797979797979
4.8e-06	-0.00379797979797979
4.82e-06	-0.00379797979797979
4.84e-06	-0.00379797979797979
4.86e-06	-0.00379797979797979
4.88e-06	-0.00379797979797979
4.9e-06	-0.00379797979797979
4.92e-06	-0.00379797979797979
4.94e-06	-0.00379797979797979
4.96e-06	-0.00379797979797979
4.98e-06	-0.00379797979797979
5e-06	-0.00379797979797979
5.02e-06	-0.00379797979797979
5.04e-06	-0.00379797979797979
5.06e-06	-0.00379797979797979
5.08e-06	-0.00379797979797979
5.1e-06	-0.00379797979797979
5.12e-06	-0.00379797979797979
5.14e-06	-0.00379797979797979
5.16e-06	-0.00379797979797979
5.18e-06	-0.00379797979797979
5.2e-06	-0.00379797979797979
5.22e-06	-0.00379797979797979
5.24e-06	-0.00379797979797979
5.26e-06	-0.00380246913580246
5.28e-06	-0.00381144781144781
5.3e-06	-0.00382491582491582
5.32e-06	-0.00383838383838383
5.34e-06	-0.00385185185185185
5.36e-06	-0.00386531986531986
5.38e-06	-0.00387878787878787
5.4e-06	-0.00389674523007856
5.42e-06	-0.00391919191919191
5.44e-06	-0.0039371492704826
5.46e-06	-0.00395061728395061
5.48e-06	-0.00395959595959595
5.5e-06	-0.0039685746352413
5.52e-06	-0.00397755331088664
5.54e-06	-0.00398653198653198
5.56e-06	-0.00399551066217732
5.58e-06	-0.00399999999999999
5.6e-06	-0.00399999999999999
5.62e-06	-0.00399999999999999
5.64e-06	-0.00399999999999999
5.66e-06	-0.00399999999999999
5.68e-06	-0.00399999999999999
5.7e-06	-0.00399999999999999
5.72e-06	-0.00399999999999999
5.74e-06	-0.00399999999999999
5.76e-06	-0.00399999999999999
5.78e-06	-0.00399999999999999
5.8e-06	-0.00399999999999999
5.82e-06	-0.00399999999999999
5.84e-06	-0.00399999999999999
5.86e-06	-0.00399999999999999
5.88e-06	-0.00399999999999999
5.9e-06	-0.00399999999999999
5.92e-06	-0.00399999999999999
5.94e-06	-0.00399999999999999
5.96e-06	-0.00399999999999999
5.98e-06	-0.00399999999999999
6e-06	-0.00399999999999999
6.02e-06	-0.00399999999999999
6.04e-06	-0.00399999999999999
6.06e-06	-0.00399999999999999
6.08e-06	-0.00399999999999999
6.1e-06	-0.00399999999999999
6.12e-06	-0.00399999999999999
6.14e-06	-0.00399999999999999
6.16e-06	-0.00399551066217732
6.18e-06	-0.00399102132435465
6.2e-06	-0.00398653198653198
6.22e-06	-0.00397755331088664
6.24e-06	-0.0039685746352413
6.26e-06	-0.00395959595959595
6.28e-06	-0.00395061728395061
6.3e-06	-0.00394163860830527
6.32e-06	-0.00393265993265993
6.34e-06	-0.00392817059483726
6.36e-06	-0.00392368125701458
6.38e-06	-0.00391919191919191
6.4e-06	-0.00391919191919191
6.42e-06	-0.00391919191919191
6.44e-06	-0.00391919191919191
6.46e-06	-0.00391919191919191
6.48e-06	-0.00391919191919191
6.5e-06	-0.00391919191919191
6.52e-06	-0.00391919191919191
6.54e-06	-0.00391919191919191
6.56e-06	-0.00391919191919191
6.58e-06	-0.00391919191919191
6.6e-06	-0.00391919191919191
6.62e-06	-0.00391919191919191
6.64e-06	-0.00391919191919191
6.66e-06	-0.00391470258136924
6.68e-06	-0.0039057239057239
6.7e-06	-0.00389225589225589
6.72e-06	-0.0038742985409652
6.74e-06	-0.00385634118967452
6.76e-06	-0.00383838383838383
6.78e-06	-0.00381593714927048
6.8e-06	-0.00378900112233445
6.82e-06	-0.00375757575757575
6.84e-06	-0.00373063973063972
6.86e-06	-0.0037037037037037
6.88e-06	-0.00368125701459034
6.9e-06	-0.00365881032547699
6.92e-06	-0.00363636363636363
6.94e-06	-0.00361391694725028
6.96e-06	-0.00359595959595959
6.98e-06	-0.00358249158249158
7e-06	-0.00357351290684624
7.02e-06	-0.00356453423120089
7.04e-06	-0.00356004489337822
7.06e-06	-0.00355555555555555
7.08e-06	-0.00355555555555555
7.1e-06	-0.00355555555555555
7.12e-06	-0.00355555555555555
7.14e-06	-0.00355555555555555
7.16e-06	-0.00355555555555555
7.18e-06	-0.00355555555555555
7.2e-06	-0.00355555555555555
7.22e-06	-0.00355555555555555
7.24e-06	-0.00355555555555555
7.26e-06	-0.00355555555555555
7.28e-06	-0.00355555555555555
7.3e-06	-0.00355555555555555
7.32e-06	-0.00355555555555555
7.34e-06	-0.00355555555555555
7.36e-06	-0.00355555555555555
7.38e-06	-0.00355555555555555
7.4e-06	-0.00355555555555555
7.42e-06	-0.00355555555555555
7.44e-06	-0.00355555555555555
7.46e-06	-0.00355555555555555
7.48e-06	-0.00355555555555555
7.5e-06	-0.00355555555555555
7.52e-06	-0.00355555555555555
7.54e-06	-0.00355555555555555
7.56e-06	-0.00355555555555555
7.58e-06	-0.00355555555555555
7.6e-06	-0.00355555555555555
7.62e-06	-0.00355555555555555
7.64e-06	-0.00355555555555555
7.66e-06	-0.00355555555555555
7.68e-06	-0.00355555555555555
7.7e-06	-0.00355555555555555
7.72e-06	-0.00355555555555555
7.74e-06	-0.00355555555555555
7.76e-06	-0.00355555555555555
7.78e-06	-0.00355555555555555
7.8e-06	-0.00355555555555555
7.82e-06	-0.00355555555555555
7.84e-06	-0.00355555555555555
7.86e-06	-0.00355555555555555
7.88e-06	-0.00355555555555555
7.9e-06	-0.00355555555555555
7.92e-06	-0.00355555555555555
7.94e-06	-0.00355555555555555
7.96e-06	-0.00355555555555555
7.98e-06	-0.00355555555555555
8e-06	-0.00355555555555555
8.02e-06	-0.00355555555555555
8.04e-06	-0.00355555555555555
8.06e-06	-0.00355555555555555
8.08e-06	-0.00355555555555555
8.1e-06	-0.00355555555555555
8.12e-06	-0.00355555555555555
8.14e-06	-0.00356004489337822
8.16e-06	-0.00356453423120089
8.18e-06	-0.00356902356902356
8.2e-06	-0.00357800224466891
8.22e-06	-0.00358698092031425
8.24e-06	-0.00359595959595959
8.26e-06	-0.00360493827160493
8.28e-06	-0.00361391694725028
8.3e-06	-0.00362289562289562
8.32e-06	-0.00362738496071829
8.34e-06	-0.00363187429854096
8.36e-06	-0.00363636363636363
8.38e-06	-0.00363636363636363
8.4e-06	-0.00363636363636363
8.42e-06	-0.00363636363636363
8.44e-06	-0.00363636363636363
8.46e-06	-0.00363636363636363
8.48e-06	-0.00363636363636363
8.5e-06	-0.00363636363636363
8.52e-06	-0.00363636363636363
8.54e-06	-0.00363636363636363
8.56e-06	-0.00363636363636363
8.58e-06	-0.00363636363636363
8.6e-06	-0.00363636363636363
8.62e-06	-0.00363636363636363
8.64e-06	-0.0036408529741863
8.66e-06	-0.00364983164983164
8.68e-06	-0.00366329966329966
8.7e-06	-0.00368125701459034
8.72e-06	-0.00369921436588103
8.74e-06	-0.00371717171717171
8.76e-06	-0.00373961840628507
8.78e-06	-0.00376655443322109
8.8e-06	-0.00379797979797979
8.82e-06	-0.00382491582491582
8.84e-06	-0.00385185185185185
8.86e-06	-0.0038742985409652
8.88e-06	-0.00389674523007856
8.9e-06	-0.00391919191919191
8.92e-06	-0.00394163860830527
8.94e-06	-0.00395959595959595
8.96e-06	-0.00397306397306397
8.98e-06	-0.00398204264870931
9e-06	-0.00399102132435465
9.02e-06	-0.00399551066217732
9.04e-06	-0.00399999999999999
9.06e-06	-0.00399999999999999
9.08e-06	-0.00399999999999999
9.1e-06	-0.00399999999999999
9.12e-06	-0.00399999999999999
9.14e-06	-0.00399999999999999
9.16e-06	-0.00399551066217732
9.18e-06	-0.00398204264870931
9.2e-06	-0.00395959595959595
9.22e-06	-0.00392817059483726
9.24e-06	-0.00388776655443322
9.26e-06	-0.00383838383838383
9.28e-06	-0.00378002244668911
9.3e-06	-0.00371268237934904
9.32e-06	-0.00363636363636363
9.34e-06	-0.00356004489337822
9.36e-06	-0.00348372615039281
9.38e-06	-0.00341189674523007
9.4e-06	-0.00334006734006734
9.42e-06	-0.0032682379349046
9.44e-06	-0.00320089786756453
9.46e-06	-0.0031425364758698
9.48e-06	-0.00309315375982042
9.5e-06	-0.00304826038159371
9.52e-06	-0.00300785634118967
9.54e-06	-0.00297643097643097
9.56e-06	-0.00294949494949495
9.58e-06	-0.00293153759820426
9.6e-06	-0.00292255892255892
9.62e-06	-0.00291806958473625
9.64e-06	-0.00291358024691358
9.66e-06	-0.00290909090909091
9.68e-06	-0.00290909090909091
9.7e-06	-0.00290909090909091
9.72e-06	-0.00290909090909091
9.74e-06	-0.00290909090909091
9.76e-06	-0.00290909090909091
9.78e-06	-0.00290909090909091
9.8e-06	-0.00290909090909091
9.82e-06	-0.00290909090909091
9.84e-06	-0.00290909090909091
9.86e-06	-0.00290909090909091
9.88e-06	-0.00290909090909091
9.9e-06	-0.00290909090909091
9.92e-06	-0.00290909090909091
9.94e-06	-0.00290909090909091
9.96e-06	-0.00290909090909091
9.98e-06	-0.00290909090909091
1e-05	-0.00290909090909091
1.002e-05	-0.00290909090909091
1.004e-05	-0.00290909090909091
1.006e-05	-0.00290460157126823
1.008e-05	-0.00290011223344556
1.01e-05	-0.00289562289562289
1.012e-05	-0.00289113355780022
1.014e-05	-0.00288215488215488
1.016e-05	-0.00286868686868687
1.018e-05	-0.00285521885521885
1.02e-05	-0.00284175084175084
1.022e-05	-0.00282828282828282
1.024e-05	-0.00281930415263748
1.026e-05	-0.00281032547699214
1.028e-05	-0.0028013468013468
1.03e-05	-0.00279236812570146
1.032e-05	-0.00278787878787878
1.034e-05	-0.00278787878787878
1.036e-05	-0.00278787878787878
1.038e-05	-0.00278787878787878
1.04e-05	-0.00278787878787878
1.042e-05	-0.00278787878787878
1.044e-05	-0.00278787878787878
1.046e-05	-0.00278787878787878
1.048e-05	-0.00278787878787878
1.05e-05	-0.00278787878787878
1.052e-05	-0.00278787878787878
1.054e-05	-0.00278787878787878
1.056e-05	-0.00278787878787878
1.058e-05	-0.00278787878787878
1.06e-05	-0.00278787878787878
1.062e-05	-0.00278787878787878
1.064e-05	-0.00278787878787878
1.066e-05	-0.00278787878787878
1.068e-05	-0.00278787878787878
1.07e-05	-0.00278787878787878
1.072e-05	-0.00278787878787878
1.074e-05	-0.00278787878787878
1.076e-05	-0.00278787878787878
1.078e-05	-0.00278787878787878
1.08e-05	-0.00278787878787878
1.082e-05	-0.00278787878787878
1.084e-05	-0.00278787878787878
1.086e-05	-0.00278787878787878
1.088e-05	-0.00278787878787878
1.09e-05	-0.00278787878787878
1.092e-05	-0.00278787878787878
1.094e-05	-0.00278787878787878
1.096e-05	-0.00278787878787878
1.098e-05	-0.00278787878787878
1.1e-05	-0.00278787878787878
1.102e-05	-0.00278787878787878
1.104e-05	-0.00278787878787878
1.106e-05	-0.00278787878787878
1.108e-05	-0.00278787878787878
1.11e-05	-0.00278787878787878
1.112e-05	-0.00278787878787878
1.114e-05	-0.00279236812570146
1.116e-05	-0.00280583613916947
1.118e-05	-0.00282828282828282
1.12e-05	-0.00285970819304152
1.122e-05	-0.00289562289562289
1.124e-05	-0.00293602693602693
1.126e-05	-0.00298092031425364
1.128e-05	-0.00303030303030303
1.13e-05	-0.00308866442199775
1.132e-05	-0.00314702581369248
1.134e-05	-0.0032053872053872
1.136e-05	-0.00325925925925925
1.138e-05	-0.00331313131313131
1.14e-05	-0.00336700336700336
1.142e-05	-0.00341638608305275
1.144e-05	-0.00345679012345679
1.146e-05	-0.00348372615039281
1.148e-05	-0.00349719416386083
1.15e-05	-0.00349719416386083
1.152e-05	-0.00347923681257014
1.154e-05	-0.00344781144781144
1.156e-05	-0.00339842873176206
1.158e-05	-0.00334006734006734
1.16e-05	-0.00328170594837261
1.162e-05	-0.00322783389450056
1.164e-05	-0.00318294051627384
1.166e-05	-0.0031425364758698
1.168e-05	-0.00311111111111111
1.17e-05	-0.00308417508417508
1.172e-05	-0.00306172839506172
1.174e-05	-0.00304377104377104
1.176e-05	-0.00302581369248036
1.178e-05	-0.003003367003367
1.18e-05	-0.00298092031425364
1.182e-05	-0.00295398428731762
1.184e-05	-0.00292255892255892
1.186e-05	-0.00288664421997755
1.188e-05	-0.00285072951739618
1.19e-05	-0.00281930415263748
1.192e-05	-0.00279236812570146
1.194e-05	-0.0027699214365881
1.196e-05	-0.00275196408529741
1.198e-05	-0.00273400673400673
1.2e-05	-0.00272053872053872
1.202e-05	-0.00271156004489337
1.204e-05	-0.00271156004489337
1.206e-05	-0.00271604938271605
1.208e-05	-0.00272053872053872
1.21e-05	-0.00272502805836139
1.212e-05	-0.00273400673400673
1.214e-05	-0.00274747474747474
1.216e-05	-0.00276094276094276
1.218e-05	-0.00277441077441077
1.22e-05	-0.00278787878787878
1.222e-05	-0.00279685746352413
1.224e-05	-0.00280583613916947
1.226e-05	-0.00281481481481481
1.228e-05	-0.00282379349046015
1.23e-05	-0.00282828282828282
1.232e-05	-0.00282828282828282
1.234e-05	-0.00282828282828282
1.236e-05	-0.00282828282828282
1.238e-05	-0.00282828282828282
1.24e-05	-0.00282828282828282
1.242e-05	-0.00282828282828282
1.244e-05	-0.00282828282828282
1.246e-05	-0.00282828282828282
1.248e-05	-0.00282828282828282
1.25e-05	-0.00282828282828282
1.252e-05	-0.00282828282828282
1.254e-05	-0.00282828282828282
1.256e-05	-0.00282828282828282
1.258e-05	-0.00282828282828282
1.26e-05	-0.00282828282828282
1.262e-05	-0.00282828282828282
1.264e-05	-0.00282828282828282
1.266e-05	-0.00282828282828282
1.268e-05	-0.00282828282828282
1.27e-05	-0.00282828282828282
1.272e-05	-0.00282828282828282
1.274e-05	-0.00282828282828282
1.276e-05	-0.00282828282828282
1.278e-05	-0.00282828282828282
1.28e-05	-0.00282828282828282
1.282e-05	-0.00282828282828282
1.284e-05	-0.00282828282828282
1.286e-05	-0.00282828282828282
1.288e-05	-0.00282828282828282
1.29e-05	-0.00282828282828282
1.292e-05	-0.00282828282828282
1.294e-05	-0.00282828282828282
1.296e-05	-0.00282828282828282
1.298e-05	-0.00282828282828282
1.3e-05	-0.00282828282828282
1.302e-05	-0.00282828282828282
1.304e-05	-0.00282828282828282
1.306e-05	-0.00282828282828282
1.308e-05	-0.00282828282828282
1.31e-05	-0.00282828282828282
1.312e-05	-0.00282828282828282
1.314e-05	-0.00282828282828282
1.316e-05	-0.00282828282828282
1.318e-05	-0.00282828282828282
1.32e-05	-0.0028327721661055
1.322e-05	-0.00284175084175084
1.324e-05	-0.00285521885521885
1.326e-05	-0.00287317620650954
1.328e-05	-0.00289113355780022
1.33e-05	-0.0029090909090909
1.332e-05	-0.00292704826038159
1.334e-05	-0.00294500561167227
1.336e-05	-0.00296296296296296
1.338e-05	-0.00298092031425364
1.34e-05	-0.00299887766554433
1.342e-05	-0.00301683501683501
1.344e-05	-0.00303928170594837
1.346e-05	-0.00307070707070707
1.348e-05	-0.00310662177328844
1.35e-05	-0.0031425364758698
1.352e-05	-0.00318294051627385
1.354e-05	-0.00322783389450056
1.356e-05	-0.0032682379349046
1.358e-05	-0.00330415263748597
1.36e-05	-0.00333557800224466
1.362e-05	-0.00335802469135802
1.364e-05	-0.00337149270482603
1.366e-05	-0.0033759820426487
1.368e-05	-0.00338047138047137
1.37e-05	-0.0033759820426487
1.372e-05	-0.00336251402918069
1.374e-05	-0.00334455667789001
1.376e-05	-0.00332210998877665
1.378e-05	-0.00329068462401795
1.38e-05	-0.00325925925925925
1.382e-05	-0.00322334455667789
1.384e-05	-0.00318742985409652
1.386e-05	-0.00314702581369248
1.388e-05	-0.00310213243546576
1.39e-05	-0.00305274971941638
1.392e-05	-0.00299887766554433
1.394e-05	-0.0029405162738496
1.396e-05	-0.00288215488215488
1.398e-05	-0.00281481481481481
1.4e-05	-0.00274298540965207
1.402e-05	-0.00266666666666666
1.404e-05	-0.00258585858585858
1.406e-05	-0.0025050505050505
1.408e-05	-0.00242424242424242
1.41e-05	-0.00234792368125701
1.412e-05	-0.00227609427609427
1.414e-05	-0.00221324354657688
1.416e-05	-0.00215488215488215
1.418e-05	-0.00210549943883277
1.42e-05	-0.00206509539842873
1.422e-05	-0.00203367003367003
1.424e-05	-0.00201122334455668
1.426e-05	-0.00199775533108866
1.428e-05	-0.00198877665544332
1.43e-05	-0.00198428731762065
1.432e-05	-0.00197979797979798
1.434e-05	-0.00197979797979798
1.436e-05	-0.00197979797979798
1.438e-05	-0.00197979797979798
1.44e-05	-0.00197979797979798
1.442e-05	-0.00197979797979798
1.444e-05	-0.00197979797979798
1.446e-05	-0.00197979797979798
1.448e-05	-0.00197979797979798
1.45e-05	-0.00197979797979798
1.452e-05	-0.00197979797979798
1.454e-05	-0.00197979797979798
1.456e-05	-0.00197979797979798
1.458e-05	-0.00197979797979798
1.46e-05	-0.00197979797979798
1.462e-05	-0.00197979797979798
1.464e-05	-0.00197979797979798
1.466e-05	-0.00197979797979798
1.468e-05	-0.00197979797979798
1.47e-05	-0.00197979797979798
1.472e-05	-0.00197979797979798
1.474e-05	-0.00197979797979798
1.476e-05	-0.00197979797979798
1.478e-05	-0.00197979797979798
1.48e-05	-0.00197979797979798
1.482e-05	-0.00197979797979798
1.484e-05	-0.00197979797979798
1.486e-05	-0.00197530864197531
1.488e-05	-0.00197081930415264
1.49e-05	-0.00196632996632996
1.492e-05	-0.00195735129068462
1.494e-05	-0.00194388327721661
1.496e-05	-0.00192592592592592
1.498e-05	-0.00190347923681257
1.5e-05	-0.00187654320987654
1.502e-05	-0.00184960718294051
1.504e-05	-0.00182267115600449
1.506e-05	-0.00179124579124579
1.508e-05	-0.00175533108866442
1.51e-05	-0.00172390572390572
1.512e-05	-0.0016969696969697
1.514e-05	-0.00167452300785634
1.516e-05	-0.00165207631874298
1.518e-05	-0.00162514029180696
1.52e-05	-0.00158922558922559
1.522e-05	-0.00154882154882155
1.524e-05	-0.00150392817059484
1.526e-05	-0.00145454545454545
1.528e-05	-0.00139618406285073
1.53e-05	-0.00132884399551066
1.532e-05	-0.00125252525252525
1.534e-05	-0.00117620650953984
1.536e-05	-0.00109988776655443
1.538e-05	-0.00102805836139169
1.54e-05	-0.000960718294051627
1.542e-05	-0.00089337822671156
1.544e-05	-0.000826038159371493
1.546e-05	-0.000767676767676768
1.548e-05	-0.000722783389450056
1.55e-05	-0.000686868686868687
1.552e-05	-0.00065993265993266
1.554e-05	-0.000641975308641975
1.556e-05	-0.000628507295173962
1.558e-05	-0.000619528619528619
1.56e-05	-0.000619528619528619
1.562e-05	-0.000628507295173962
1.564e-05	-0.000641975308641975
1.566e-05	-0.000655443322109989
1.568e-05	-0.000677890011223345
1.57e-05	-0.000704826038159372
1.572e-05	-0.000740740740740741
1.574e-05	-0.000785634118967453
1.576e-05	-0.000839506172839506
1.578e-05	-0.000897867564534231
1.58e-05	-0.000965207631874299
1.582e-05	-0.00103703703703704
1.584e-05	-0.00111335578002245
1.586e-05	-0.00118967452300786
1.588e-05	-0.00126599326599327
1.59e-05	-0.001337822671156
1.592e-05	-0.00140516273849607
1.594e-05	-0.00147250280583614
1.596e-05	-0.00154433221099888
1.598e-05	-0.00161616161616162
1.6e-05	-0.00168799102132435
1.602e-05	-0.00175982042648709
1.604e-05	-0.00183164983164983
1.606e-05	-0.00190347923681257
1.608e-05	-0.00197530864197531
1.61e-05	-0.00204713804713805
1.612e-05	-0.00210998877665544
1.614e-05	-0.00216835016835017
1.616e-05	-0.00221773288439955
1.618e-05	-0.00225813692480359
1.62e-05	-0.00228956228956229
1.622e-05	-0.00231200897867564
1.624e-05	-0.00232547699214366
1.626e-05	-0.002334455667789
1.628e-05	-0.00233894500561167
1.63e-05	-0.00234343434343434
1.632e-05	-0.00234343434343434
1.634e-05	-0.00234343434343434
1.636e-05	-0.00234343434343434
1.638e-05	-0.00234343434343434
1.64e-05	-0.00234343434343434
1.642e-05	-0.00234343434343434
1.644e-05	-0.00234343434343434
1.646e-05	-0.00234343434343434
1.648e-05	-0.00234343434343434
1.65e-05	-0.00234343434343434
1.652e-05	-0.00234343434343434
1.654e-05	-0.00234343434343434
1.656e-05	-0.00234343434343434
1.658e-05	-0.00234343434343434
1.66e-05	-0.00234343434343434
1.662e-05	-0.00234343434343434
1.664e-05	-0.00234343434343434
1.666e-05	-0.00234343434343434
1.668e-05	-0.00234343434343434
1.67e-05	-0.00234343434343434
1.672e-05	-0.00234343434343434
1.674e-05	-0.00234343434343434
1.676e-05	-0.00234343434343434
1.678e-05	-0.00234343434343434
1.68e-05	-0.00234343434343434
1.682e-05	-0.00234343434343434
1.684e-05	-0.00234792368125701
1.686e-05	-0.00235241301907968
1.688e-05	-0.00235690235690235
1.69e-05	-0.0023658810325477
1.692e-05	-0.00237934904601571
1.694e-05	-0.00239730639730639
1.696e-05	-0.00241975308641975
1.698e-05	-0.00244668911335578
1.7e-05	-0.0024736251402918
1.702e-05	-0.00250056116722783
1.704e-05	-0.00253198653198653
1.706e-05	-0.0025679012345679
1.708e-05	-0.0025993265993266
1.71e-05	-0.00262626262626262
1.712e-05	-0.00264870931537598
1.714e-05	-0.00267115600448933
1.716e-05	-0.00269809203142536
1.718e-05	-0.00273400673400673
1.72e-05	-0.00277441077441077
1.722e-05	-0.00281930415263748
1.724e-05	-0.00286868686868686
1.726e-05	-0.00292704826038159
1.728e-05	-0.00299438832772166
1.73e-05	-0.00307070707070707
1.732e-05	-0.00314702581369248
1.734e-05	-0.00322334455667789
1.736e-05	-0.00329517396184062
1.738e-05	-0.00336251402918069
1.74e-05	-0.00342985409652076
1.742e-05	-0.00349719416386082
1.744e-05	-0.00356004489337822
1.746e-05	-0.00361840628507295
1.748e-05	-0.003672278338945
1.75e-05	-0.00372166105499438
1.752e-05	-0.00376655443322109
1.754e-05	-0.00380695847362513
1.756e-05	-0.0038428731762065
1.758e-05	-0.00386980920314253
1.76e-05	-0.00388776655443322
1.762e-05	-0.00390123456790123
1.764e-05	-0.00391021324354657
1.766e-05	-0.00391470258136924
1.768e-05	-0.00391919191919191
1.77e-05	-0.00391919191919191
1.772e-05	-0.00391919191919191
1.774e-05	-0.00391919191919191
1.776e-05	-0.00391919191919191
1.778e-05	-0.00391919191919191
1.78e-05	-0.00391919191919191
1.782e-05	-0.00391919191919191
1.784e-05	-0.00391919191919191
1.786e-05	-0.00391919191919191
1.788e-05	-0.00392368125701458
1.79e-05	-0.00393265993265993
1.792e-05	-0.00394163860830527
1.794e-05	-0.00395061728395061
1.796e-05	-0.00395959595959595
1.798e-05	-0.0039685746352413
1.8e-05	-0.00397755331088664
1.802e-05	-0.00398653198653198
1.804e-05	-0.00399551066217732
1.806e-05	-0.00399999999999999
1.808e-05	-0.00399999999999999
1.81e-05	-0.00399999999999999
1.812e-05	-0.00399999999999999
1.814e-05	-0.00399999999999999
1.816e-05	-0.00399999999999999
1.818e-05	-0.00399999999999999
1.82e-05	-0.00399999999999999
1.822e-05	-0.00399999999999999
1.824e-05	-0.00399999999999999
1.826e-05	-0.00399999999999999
1.828e-05	-0.00399999999999999
1.83e-05	-0.00399999999999999
1.832e-05	-0.00399999999999999
1.834e-05	-0.00399999999999999
1.836e-05	-0.00399999999999999
1.838e-05	-0.00399999999999999
1.84e-05	-0.00399999999999999
1.842e-05	-0.00399999999999999
1.844e-05	-0.00399999999999999
1.846e-05	-0.00399999999999999
1.848e-05	-0.00399999999999999
1.85e-05	-0.00399999999999999
1.852e-05	-0.00399999999999999
1.854e-05	-0.00399999999999999
1.856e-05	-0.00399999999999999
1.858e-05	-0.00399999999999999
1.86e-05	-0.00399999999999999
1.862e-05	-0.00399999999999999
1.864e-05	-0.00399999999999999
1.866e-05	-0.00399999999999999
1.868e-05	-0.00399999999999999
1.87e-05	-0.00399999999999999
1.872e-05	-0.00399999999999999
1.874e-05	-0.00399999999999999
1.876e-05	-0.00399999999999999
1.878e-05	-0.00399999999999999
1.88e-05	-0.00399999999999999
1.882e-05	-0.00399999999999999
1.884e-05	-0.00399999999999999
1.886e-05	-0.00399999999999999
1.888e-05	-0.00399999999999999
1.89e-05	-0.00399999999999999
1.892e-05	-0.00399999999999999
1.894e-05	-0.00399999999999999
1.896e-05	-0.00399999999999999
1.898e-05	-0.00399999999999999
1.9e-05	-0.00399999999999999
1.902e-05	-0.00399551066217732
1.904e-05	-0.00398204264870931
1.906e-05	-0.00395959595959595
1.908e-05	-0.00393265993265993
1.91e-05	-0.00389674523007856
1.912e-05	-0.00385185185185185
1.914e-05	-0.00379797979797979
1.916e-05	-0.0037351290684624
1.918e-05	-0.00366329966329966
1.92e-05	-0.00358698092031425
1.922e-05	-0.00351066217732884
1.924e-05	-0.00343434343434343
1.926e-05	-0.00335353535353535
1.928e-05	-0.00327272727272727
1.93e-05	-0.00319191919191919
1.932e-05	-0.00311111111111111
1.934e-05	-0.00303030303030303
1.936e-05	-0.00294949494949495
1.938e-05	-0.00286868686868686
1.94e-05	-0.00279236812570146
1.942e-05	-0.00272502805836139
1.944e-05	-0.00266666666666666
1.946e-05	-0.00261728395061728
1.948e-05	-0.00257687991021324
1.95e-05	-0.00254545454545454
1.952e-05	-0.00252300785634119
1.954e-05	-0.00250953984287317
1.956e-05	-0.0025050505050505
1.958e-05	-0.0025050505050505
1.96e-05	-0.0025050505050505
1.962e-05	-0.0025050505050505
1.964e-05	-0.0025050505050505
1.966e-05	-0.0025050505050505
1.968e-05	-0.0025050505050505
1.97e-05	-0.0025050505050505
1.972e-05	-0.0025050505050505
1.974e-05	-0.0025050505050505
1.976e-05	-0.0025050505050505
1.978e-05	-0.0025050505050505
1.98e-05	-0.0025050505050505
1.982e-05	-0.0025050505050505
1.984e-05	-0.0025050505050505
1.986e-05	-0.0025050505050505
1.988e-05	-0.0025050505050505
1.99e-05	-0.0025050505050505
1.992e-05	-0.0025050505050505
1.994e-05	-0.0025050505050505
1.996e-05	-0.0025050505050505
1.998e-05	-0.0025050505050505
2e-05	-0.00250056116722783
2.002e-05	-0.00249607182940516
2.004e-05	-0.00249158249158249
2.006e-05	-0.00248709315375982
2.008e-05	-0.00248260381593715
2.01e-05	-0.00247811447811448
2.012e-05	-0.0024736251402918
2.014e-05	-0.00246913580246913
2.016e-05	-0.00246464646464646
2.018e-05	-0.00246464646464646
2.02e-05	-0.00246464646464646
2.022e-05	-0.00246464646464646
2.024e-05	-0.00246464646464646
2.026e-05	-0.00246464646464646
2.028e-05	-0.00246464646464646
2.03e-05	-0.00246464646464646
2.032e-05	-0.00246015712682379
2.034e-05	-0.00245566778900112
2.036e-05	-0.00245117845117845
2.038e-05	-0.00244668911335578
2.04e-05	-0.00244219977553311
2.042e-05	-0.00243322109988776
2.044e-05	-0.00241975308641975
2.046e-05	-0.00240628507295174
2.048e-05	-0.00238832772166105
2.05e-05	-0.0023658810325477
2.052e-05	-0.002334455667789
2.054e-05	-0.00229854096520763
2.056e-05	-0.00225813692480359
2.058e-05	-0.00221773288439955
2.06e-05	-0.00218181818181818
2.062e-05	-0.00215039281705948
2.064e-05	-0.00211896745230078
2.066e-05	-0.00209203142536476
2.068e-05	-0.00207407407407407
2.07e-05	-0.00206509539842873
2.072e-05	-0.00206060606060606
2.074e-05	-0.00206060606060606
2.076e-05	-0.00206060606060606
2.078e-05	-0.00206060606060606
2.08e-05	-0.00206060606060606
2.082e-05	-0.00206060606060606
2.084e-05	-0.00206060606060606
2.086e-05	-0.00206060606060606
2.088e-05	-0.00206060606060606
2.09e-05	-0.00206060606060606
2.092e-05	-0.00206060606060606
2.094e-05	-0.00206060606060606
2.096e-05	-0.00206060606060606
2.098e-05	-0.00206060606060606
2.1e-05	-0.00206509539842873
2.102e-05	-0.00207856341189674
2.104e-05	-0.0021010101010101
2.106e-05	-0.00212794612794613
2.108e-05	-0.00216386083052749
2.11e-05	-0.00220875420875421
2.112e-05	-0.00226262626262626
2.114e-05	-0.00232547699214366
2.116e-05	-0.00239730639730639
2.118e-05	-0.0024736251402918
2.12e-05	-0.00254994388327721
2.122e-05	-0.00262626262626262
2.124e-05	-0.0027070707070707
2.126e-05	-0.00278787878787878
2.128e-05	-0.00286868686868687
2.13e-05	-0.00294949494949495
2.132e-05	-0.00303030303030303
2.134e-05	-0.00311111111111111
2.136e-05	-0.00319191919191919
2.138e-05	-0.0032682379349046
2.14e-05	-0.00333557800224466
2.142e-05	-0.00339393939393939
2.144e-05	-0.00344332210998877
2.146e-05	-0.00348372615039281
2.148e-05	-0.00351515151515151
2.15e-05	-0.00353759820426487
2.152e-05	-0.00355106621773288
2.154e-05	-0.00355555555555555
2.156e-05	-0.00355555555555555
2.158e-05	-0.00355106621773288
2.16e-05	-0.00353759820426487
2.162e-05	-0.00351515151515151
2.164e-05	-0.00348372615039281
2.166e-05	-0.00344332210998877
2.168e-05	-0.00339393939393939
2.17e-05	-0.00333557800224466
2.172e-05	-0.00327272727272727
2.174e-05	-0.0032053872053872
2.176e-05	-0.00313355780022446
2.178e-05	-0.00306172839506172
2.18e-05	-0.00298989898989899
2.182e-05	-0.00291806958473625
2.184e-05	-0.00285072951739618
2.186e-05	-0.00278338945005611
2.188e-05	-0.00271604938271605
2.19e-05	-0.00264870931537598
2.192e-05	-0.00258585858585858
2.194e-05	-0.00253198653198653
2.196e-05	-0.00248709315375982
2.198e-05	-0.00245566778900112
2.2e-05	-0.00243322109988776
2.202e-05	-0.00241526374859708
2.204e-05	-0.00240628507295174
2.206e-05	-0.00240628507295174
2.208e-05	-0.00241077441077441
2.21e-05	-0.00241526374859708
2.212e-05	-0.00241975308641975
2.214e-05	-0.00242424242424242
2.216e-05	-0.00242424242424242
2.218e-05	-0.00242424242424242
2.22e-05	-0.00242424242424242
2.222e-05	-0.00242424242424242
2.224e-05	-0.00242424242424242
2.226e-05	-0.00242424242424242
2.228e-05	-0.00242424242424242
2.23e-05	-0.00242873176206509
2.232e-05	-0.00243322109988776
2.234e-05	-0.00243771043771044
2.236e-05	-0.00244219977553311
2.238e-05	-0.00244668911335578
2.24e-05	-0.00245566778900112
2.242e-05	-0.00246913580246913
2.244e-05	-0.00248260381593715
2.246e-05	-0.00250056116722783
2.248e-05	-0.00252300785634119
2.25e-05	-0.00255443322109988
2.252e-05	-0.00259034792368125
2.254e-05	-0.00263075196408529
2.256e-05	-0.00267115600448933
2.258e-05	-0.0027070707070707
2.26e-05	-0.0027384960718294
2.262e-05	-0.0027699214365881
2.264e-05	-0.00279236812570146
2.266e-05	-0.00279685746352413
2.268e-05	-0.00278338945005611
2.27e-05	-0.00276094276094276
2.272e-05	-0.00273400673400673
2.274e-05	-0.0027070707070707
2.276e-05	-0.00268013468013468
2.278e-05	-0.00265319865319865
2.28e-05	-0.00262626262626262
2.282e-05	-0.00260381593714927
2.284e-05	-0.00259034792368125
2.286e-05	-0.00258585858585858
2.288e-05	-0.00258585858585858
2.29e-05	-0.00258585858585858
2.292e-05	-0.00258585858585858
2.294e-05	-0.00258585858585858
2.296e-05	-0.00258585858585858
2.298e-05	-0.00258585858585858
2.3e-05	-0.00258585858585858
2.302e-05	-0.00258585858585858
2.304e-05	-0.00258585858585858
2.306e-05	-0.00258585858585858
2.308e-05	-0.00258585858585858
2.31e-05	-0.00258136924803591
2.312e-05	-0.0025679012345679
2.314e-05	-0.00254545454545454
2.316e-05	-0.00251402918069584
2.318e-05	-0.0024736251402918
2.32e-05	-0.00242424242424242
2.322e-05	-0.0023658810325477
2.324e-05	-0.00229854096520763
2.326e-05	-0.00222222222222222
2.328e-05	-0.00214141414141414
2.33e-05	-0.00206060606060606
2.332e-05	-0.00197979797979798
2.334e-05	-0.0018989898989899
2.336e-05	-0.00181818181818182
2.338e-05	-0.00173737373737374
2.34e-05	-0.00165656565656566
2.342e-05	-0.00157575757575757
2.344e-05	-0.00149494949494949
2.346e-05	-0.00141414141414141
2.348e-05	-0.00133333333333333
2.35e-05	-0.00125252525252525
2.352e-05	-0.00117620650953984
2.354e-05	-0.00110886644219978
2.356e-05	-0.00105499438832772
2.358e-05	-0.00101907968574635
2.36e-05	-0.00100112233445567
2.362e-05	-0.00100112233445567
2.364e-05	-0.00101907968574635
2.366e-05	-0.00105499438832772
2.368e-05	-0.00110886644219978
2.37e-05	-0.00117171717171717
2.372e-05	-0.00123905723905724
2.374e-05	-0.00131088664421998
2.376e-05	-0.00138271604938272
2.378e-05	-0.00145454545454545
2.38e-05	-0.00152637485970819
2.382e-05	-0.00159371492704826
2.384e-05	-0.00166105499438833
2.386e-05	-0.00172839506172839
2.388e-05	-0.00179573512906846
2.39e-05	-0.00185858585858586
2.392e-05	-0.00191245791245791
2.394e-05	-0.00195735129068462
2.396e-05	-0.00199326599326599
2.398e-05	-0.00202020202020202
2.4e-05	-0.00204264870931537
2.402e-05	-0.00205611672278339
2.404e-05	-0.00206060606060606
2.406e-05	-0.00206060606060606
2.408e-05	-0.00206060606060606
2.41e-05	-0.00206060606060606
2.412e-05	-0.00206060606060606
2.414e-05	-0.00205611672278339
2.416e-05	-0.00204713804713805
2.418e-05	-0.00203367003367003
2.42e-05	-0.00201571268237935
2.422e-05	-0.00199775533108866
2.424e-05	-0.00197979797979798
2.426e-05	-0.00196184062850729
2.428e-05	-0.00194388327721661
2.43e-05	-0.00192143658810325
2.432e-05	-0.00189450056116723
2.434e-05	-0.00186307519640853
2.436e-05	-0.00182716049382716
2.438e-05	-0.00178675645342312
2.44e-05	-0.00173737373737374
2.442e-05	-0.00167901234567901
2.444e-05	-0.00161167227833894
2.446e-05	-0.00153535353535353
2.448e-05	-0.00145454545454545
2.45e-05	-0.00137373737373737
2.452e-05	-0.00129292929292929
2.454e-05	-0.00121212121212121
2.456e-05	-0.00113131313131313
2.458e-05	-0.00105050505050505
2.46e-05	-0.00096969696969697
2.462e-05	-0.00089337822671156
2.464e-05	-0.000826038159371493
2.466e-05	-0.000767676767676768
2.468e-05	-0.000713804713804714
2.47e-05	-0.000664421997755331
2.472e-05	-0.00061952861952862
2.474e-05	-0.000579124579124579
2.476e-05	-0.00054320987654321
2.478e-05	-0.000511784511784512
2.48e-05	-0.000480359147025814
2.482e-05	-0.000448933782267115
2.484e-05	-0.000417508417508417
2.486e-05	-0.00039057239057239
2.488e-05	-0.000368125701459035
2.49e-05	-0.00035016835016835
2.492e-05	-0.000336700336700337
2.494e-05	-0.000327721661054994
2.496e-05	-0.000323232323232323
2.498e-05	-0.000323232323232323
2.5e-05	-0.000323232323232323
2.502e-05	-0.000323232323232323
2.504e-05	-0.000323232323232323
2.506e-05	-0.000323232323232323
2.508e-05	-0.000327721661054994
2.51e-05	-0.000341189674523008
2.512e-05	-0.000363636363636364
2.514e-05	-0.000395061728395062
2.516e-05	-0.000435465768799102
2.518e-05	-0.000484848484848485
2.52e-05	-0.00054320987654321
2.522e-05	-0.000610549943883277
2.524e-05	-0.000686868686868687
2.526e-05	-0.000767676767676768
2.528e-05	-0.000848484848484849
2.53e-05	-0.000924803591470258
2.532e-05	-0.000996632996632997
2.534e-05	-0.00106846240179574
2.536e-05	-0.00114029180695847
2.538e-05	-0.00121212121212121
2.54e-05	-0.00128395061728395
2.542e-05	-0.00135578002244669
2.544e-05	-0.00142760942760943
2.546e-05	-0.00149943883277217
2.548e-05	-0.00157575757575757
2.55e-05	-0.00165207631874298
2.552e-05	-0.00171941638608305
2.554e-05	-0.00177777777777778
2.556e-05	-0.00182716049382716
2.558e-05	-0.0018675645342312
2.56e-05	-0.0018989898989899
2.562e-05	-0.00192143658810325
2.564e-05	-0.00193490460157127
2.566e-05	-0.00193939393939394
2.568e-05	-0.00193939393939394
2.57e-05	-0.00193939393939394
2.572e-05	-0.00193939393939394
2.574e-05	-0.00193939393939394
2.576e-05	-0.00193939393939394
2.578e-05	-0.00193939393939394
2.58e-05	-0.00193939393939394
2.582e-05	-0.00193939393939394
2.584e-05	-0.00193939393939394
2.586e-05	-0.00193939393939394
2.588e-05	-0.00193939393939394
2.59e-05	-0.00193939393939394
2.592e-05	-0.00193939393939394
2.594e-05	-0.00193939393939394
2.596e-05	-0.00193939393939394
2.598e-05	-0.00193939393939394
2.6e-05	-0.00193939393939394
2.602e-05	-0.00193939393939394
2.604e-05	-0.00193939393939394
2.606e-05	-0.00193939393939394
2.608e-05	-0.00193939393939394
2.61e-05	-0.00193939393939394
2.612e-05	-0.00194388327721661
2.614e-05	-0.00195286195286195
2.616e-05	-0.00196632996632996
2.618e-05	-0.00198428731762065
2.62e-05	-0.00200224466891133
2.622e-05	-0.00202020202020202
2.624e-05	-0.0020381593714927
2.626e-05	-0.00205611672278339
2.628e-05	-0.00207856341189674
2.63e-05	-0.00210549943883277
2.632e-05	-0.00213692480359147
2.634e-05	-0.00217283950617284
2.636e-05	-0.00221324354657688
2.638e-05	-0.00226262626262626
2.64e-05	-0.00232098765432099
2.642e-05	-0.00238832772166105
2.644e-05	-0.00246464646464646
2.646e-05	-0.00254545454545454
2.648e-05	-0.00262626262626262
2.65e-05	-0.0027070707070707
2.652e-05	-0.00278787878787878
2.654e-05	-0.00286868686868687
2.656e-05	-0.00294949494949495
2.658e-05	-0.00303030303030303
2.66e-05	-0.00311111111111111
2.662e-05	-0.00319191919191919
2.664e-05	-0.00327272727272727
2.666e-05	-0.00334904601571268
2.668e-05	-0.00341189674523007
2.67e-05	-0.00346576879910213
2.672e-05	-0.00351066217732884
2.674e-05	-0.00355106621773288
2.676e-05	-0.00358249158249158
2.678e-05	-0.00360493827160493
2.68e-05	-0.00361391694725028
2.682e-05	-0.0036094276094276
2.684e-05	-0.00359595959595959
2.686e-05	-0.00358249158249158
2.688e-05	-0.00356004489337822
2.69e-05	-0.00353310886644219
2.692e-05	-0.00349719416386083
2.694e-05	-0.00346127946127946
2.696e-05	-0.00342536475869809
2.698e-05	-0.00339393939393939
2.7e-05	-0.00336700336700336
2.702e-05	-0.00334455667789001
2.704e-05	-0.00332659932659932
2.706e-05	-0.00331762065095398
2.708e-05	-0.00331313131313131
2.71e-05	-0.00331313131313131
2.712e-05	-0.00331313131313131
2.714e-05	-0.00331313131313131
2.716e-05	-0.00331313131313131
2.718e-05	-0.00331313131313131
2.72e-05	-0.00331313131313131
2.722e-05	-0.00331313131313131
2.724e-05	-0.00331313131313131
2.726e-05	-0.00331313131313131
2.728e-05	-0.00331762065095398
2.73e-05	-0.00332659932659932
2.732e-05	-0.00333557800224466
2.734e-05	-0.00334455667789001
2.736e-05	-0.00335353535353535
2.738e-05	-0.00336251402918069
2.74e-05	-0.00337149270482603
2.742e-05	-0.00338047138047137
2.744e-05	-0.00338945005611672
2.746e-05	-0.00339393939393939
2.748e-05	-0.00339393939393939
2.75e-05	-0.00339393939393939
2.752e-05	-0.00338945005611672
2.754e-05	-0.0033759820426487
2.756e-05	-0.00335353535353535
2.758e-05	-0.00332210998877665
2.76e-05	-0.00328170594837261
2.762e-05	-0.00323232323232323
2.764e-05	-0.0031739618406285
2.766e-05	-0.00310662177328844
2.768e-05	-0.00303030303030303
2.77e-05	-0.00294949494949495
2.772e-05	-0.00286868686868686
2.774e-05	-0.00278787878787878
2.776e-05	-0.0027070707070707
2.778e-05	-0.00262626262626262
2.78e-05	-0.00254545454545454
2.782e-05	-0.00246464646464646
2.784e-05	-0.00238383838383838
2.786e-05	-0.0023030303030303
2.788e-05	-0.00222222222222222
2.79e-05	-0.00214141414141414
2.792e-05	-0.00206060606060606
2.794e-05	-0.00197979797979798
2.796e-05	-0.0018989898989899
2.798e-05	-0.00181818181818182
2.8e-05	-0.00174186307519641
2.802e-05	-0.00167003367003367
2.804e-05	-0.0016026936026936
2.806e-05	-0.00154433221099888
2.808e-05	-0.00149494949494949
2.81e-05	-0.00145454545454545
2.812e-05	-0.00142312008978676
2.814e-05	-0.0014006734006734
2.816e-05	-0.00138720538720539
2.818e-05	-0.00137822671156004
2.82e-05	-0.00137373737373737
2.822e-05	-0.00137373737373737
2.824e-05	-0.00137373737373737
2.826e-05	-0.00137373737373737
2.828e-05	-0.00137373737373737
2.83e-05	-0.00137373737373737
2.832e-05	-0.00137373737373737
2.834e-05	-0.00137373737373737
2.836e-05	-0.00137373737373737
2.838e-05	-0.00137373737373737
2.84e-05	-0.00137373737373737
2.842e-05	-0.00137373737373737
2.844e-05	-0.00137373737373737
2.846e-05	-0.00137373737373737
2.848e-05	-0.00137373737373737
2.85e-05	-0.00137373737373737
2.852e-05	-0.00137373737373737
2.854e-05	-0.0013692480359147
2.856e-05	-0.00136475869809203
2.858e-05	-0.00136026936026936
2.86e-05	-0.00135578002244669
2.862e-05	-0.00135129068462402
2.864e-05	-0.00135129068462402
2.866e-05	-0.00136026936026936
2.868e-05	-0.00137373737373737
2.87e-05	-0.00139169472502806
2.872e-05	-0.00141414141414141
2.874e-05	-0.00144107744107744
2.876e-05	-0.00147250280583614
2.878e-05	-0.00150841750841751
2.88e-05	-0.00154882154882155
2.882e-05	-0.00158922558922559
2.884e-05	-0.00162514029180696
2.886e-05	-0.001665544332211
2.888e-05	-0.00170594837261504
2.89e-05	-0.00175084175084175
2.892e-05	-0.00179124579124579
2.894e-05	-0.00182716049382716
2.896e-05	-0.00185858585858586
2.898e-05	-0.00188552188552188
2.9e-05	-0.00190796857463524
2.902e-05	-0.00192592592592592
2.904e-05	-0.00193490460157127
2.906e-05	-0.00193939393939394
2.908e-05	-0.00193939393939394
2.91e-05	-0.00193939393939394
2.912e-05	-0.00193939393939394
2.914e-05	-0.00193939393939394
2.916e-05	-0.00193939393939394
2.918e-05	-0.00193939393939394
2.92e-05	-0.00193939393939394
2.922e-05	-0.00193939393939394
2.924e-05	-0.00193939393939394
2.926e-05	-0.00193939393939394
2.928e-05	-0.00193939393939394
2.93e-05	-0.00193939393939394
2.932e-05	-0.00193939393939394
2.934e-05	-0.00193939393939394
2.936e-05	-0.00193939393939394
2.938e-05	-0.00193939393939394
2.94e-05	-0.00193939393939394
2.942e-05	-0.00193939393939394
2.944e-05	-0.00193939393939394
2.946e-05	-0.00193939393939394
2.948e-05	-0.00193939393939394
2.95e-05	-0.00194388327721661
2.952e-05	-0.00195735129068462
2.954e-05	-0.00197979797979798
2.956e-05	-0.00201122334455668
2.958e-05	-0.00205162738496072
2.96e-05	-0.0021010101010101
2.962e-05	-0.00215937149270482
2.964e-05	-0.00222671156004489
2.966e-05	-0.0023030303030303
2.968e-05	-0.00238383838383838
2.97e-05	-0.00246464646464646
2.972e-05	-0.00254545454545454
2.974e-05	-0.00262626262626262
2.976e-05	-0.0027070707070707
2.978e-05	-0.00278787878787878
2.98e-05	-0.00286868686868687
2.982e-05	-0.00294949494949495
2.984e-05	-0.00303030303030303
2.986e-05	-0.00311111111111111
2.988e-05	-0.00319191919191919
2.99e-05	-0.00327272727272727
2.992e-05	-0.00335353535353535
2.994e-05	-0.00343434343434343
2.996e-05	-0.00351515151515151
2.998e-05	-0.00359147025813692
3e-05	-0.00366329966329966
3.002e-05	-0.00373063973063973
3.004e-05	-0.00378900112233445
3.006e-05	-0.00383389450056116
3.008e-05	-0.00386083052749719
3.01e-05	-0.00386980920314253
3.012e-05	-0.00386083052749719
3.014e-05	-0.00383389450056116
3.016e-05	-0.00379349046015712
3.018e-05	-0.00373961840628507
3.02e-05	-0.003672278338945
3.022e-05	-0.00359595959595959
3.024e-05	-0.00351515151515151
3.026e-05	-0.0034388327721661
3.028e-05	-0.00336251402918069
3.03e-05	-0.00328619528619528
3.032e-05	-0.00320987654320987
3.034e-05	-0.00313355780022446
3.036e-05	-0.00305723905723905
3.038e-05	-0.00298092031425364
3.04e-05	-0.00290460157126823
3.042e-05	-0.00282828282828282
3.044e-05	-0.00274747474747474
3.046e-05	-0.00267115600448933
3.048e-05	-0.0025993265993266
3.05e-05	-0.00253198653198653
3.052e-05	-0.0024736251402918
3.054e-05	-0.00241526374859708
3.056e-05	-0.00236139169472503
3.058e-05	-0.00230751964085297
3.06e-05	-0.00225364758698092
3.062e-05	-0.00219977553310886
3.064e-05	-0.00214590347923681
3.066e-05	-0.00208754208754209
3.068e-05	-0.00202469135802469
3.07e-05	-0.00195735129068462
3.072e-05	-0.00189450056116723
3.074e-05	-0.0018361391694725
3.076e-05	-0.00178675645342312
3.078e-05	-0.00174635241301908
3.08e-05	-0.00171492704826038
3.082e-05	-0.00168799102132435
3.084e-05	-0.00167003367003367
3.086e-05	-0.00166105499438833
3.088e-05	-0.00165656565656566
3.09e-05	-0.00165656565656566
3.092e-05	-0.00165656565656566
3.094e-05	-0.00165656565656566
3.096e-05	-0.00165207631874298
3.098e-05	-0.00164758698092031
3.1e-05	-0.00164309764309764
3.102e-05	-0.0016341189674523
3.104e-05	-0.00162065095398429
3.106e-05	-0.0016026936026936
3.108e-05	-0.00158024691358025
3.11e-05	-0.00154882154882155
3.112e-05	-0.00150841750841751
3.114e-05	-0.0014635241301908
3.116e-05	-0.00140965207631874
3.118e-05	-0.00134680134680135
3.12e-05	-0.00127946127946128
3.122e-05	-0.00120763187429854
3.124e-05	-0.00113131313131313
3.126e-05	-0.00105050505050505
3.128e-05	-0.000974186307519641
3.13e-05	-0.000902356902356902
3.132e-05	-0.000835016835016835
3.134e-05	-0.00077665544332211
3.136e-05	-0.000727272727272727
3.138e-05	-0.000686868686868687
3.14e-05	-0.000655443322109989
3.142e-05	-0.000632996632996633
3.144e-05	-0.00061952861952862
3.146e-05	-0.000610549943883277
3.148e-05	-0.000606060606060606
3.15e-05	-0.000606060606060606
3.152e-05	-0.000606060606060606
3.154e-05	-0.000606060606060606
3.156e-05	-0.000606060606060606
3.158e-05	-0.000606060606060606
3.16e-05	-0.000606060606060606
3.162e-05	-0.000606060606060606
3.164e-05	-0.000606060606060606
3.166e-05	-0.000606060606060606
3.168e-05	-0.000606060606060606
3.17e-05	-0.000606060606060606
3.172e-05	-0.000606060606060606
3.174e-05	-0.000606060606060606
3.176e-05	-0.000606060606060606
3.178e-05	-0.000606060606060606
3.18e-05	-0.000606060606060606
3.182e-05	-0.000606060606060606
3.184e-05	-0.000606060606060606
3.186e-05	-0.000606060606060606
3.188e-05	-0.000606060606060606
3.19e-05	-0.000601571268237935
3.192e-05	-0.000592592592592593
3.194e-05	-0.00058361391694725
3.196e-05	-0.000574635241301908
3.198e-05	-0.000565656565656566
3.2e-05	-0.000556677890011223
3.202e-05	-0.000547699214365881
3.204e-05	-0.00054320987654321
3.206e-05	-0.000547699214365881
3.208e-05	-0.000565656565656566
3.21e-05	-0.000597081930415264
3.212e-05	-0.000637485970819304
3.214e-05	-0.000686868686868687
3.216e-05	-0.000745230078563412
3.218e-05	-0.000812570145903479
3.22e-05	-0.000888888888888889
3.222e-05	-0.00096969696969697
3.224e-05	-0.00104601571268238
3.226e-05	-0.00112233445566779
3.228e-05	-0.0011986531986532
3.23e-05	-0.00127497194163861
3.232e-05	-0.00135129068462402
3.234e-05	-0.00142760942760943
3.236e-05	-0.00150392817059484
3.238e-05	-0.00158024691358025
3.24e-05	-0.00165656565656566
3.242e-05	-0.00173737373737374
3.244e-05	-0.00181369248035915
3.246e-05	-0.00188552188552188
3.248e-05	-0.00195286195286195
3.25e-05	-0.00201571268237935
3.252e-05	-0.00207856341189674
3.254e-05	-0.00213692480359147
3.256e-05	-0.00219528619528619
3.258e-05	-0.00225364758698092
3.26e-05	-0.00231200897867564
3.262e-05	-0.00237037037037037
3.264e-05	-0.00243322109988776
3.266e-05	-0.00250056116722783
3.268e-05	-0.0025679012345679
3.27e-05	-0.00263075196408529
3.272e-05	-0.00268911335578002
3.274e-05	-0.0027384960718294
3.276e-05	-0.00277890011223344
3.278e-05	-0.00281032547699214
3.28e-05	-0.00283726150392817
3.282e-05	-0.00285521885521885
3.284e-05	-0.00286419753086419
3.286e-05	-0.00286868686868687
3.288e-05	-0.00286419753086419
3.29e-05	-0.00285072951739618
3.292e-05	-0.00282828282828282
3.294e-05	-0.0028013468013468
3.296e-05	-0.00276543209876543
3.298e-05	-0.00272053872053872
3.3e-05	-0.00267115600448933
3.302e-05	-0.00261728395061728
3.304e-05	-0.00256341189674523
3.306e-05	-0.00251402918069584
3.308e-05	-0.00247811447811448
3.31e-05	-0.00246015712682379
3.312e-05	-0.00245566778900112
3.314e-05	-0.00246913580246913
3.316e-05	-0.00250056116722783
3.318e-05	-0.00254545454545454
3.32e-05	-0.00260381593714927
3.322e-05	-0.00267115600448933
3.324e-05	-0.00274747474747474
3.326e-05	-0.00282379349046015
3.328e-05	-0.00289562289562289
3.33e-05	-0.00296296296296296
3.332e-05	-0.00302132435465768
3.334e-05	-0.00307070707070707
3.336e-05	-0.00311111111111111
3.338e-05	-0.0031425364758698
3.34e-05	-0.00316498316498316
3.342e-05	-0.00317845117845117
3.344e-05	-0.00318742985409652
3.346e-05	-0.00319191919191919
3.348e-05	-0.00319191919191919
3.35e-05	-0.00319191919191919
3.352e-05	-0.00319191919191919
3.354e-05	-0.00319191919191919
3.356e-05	-0.00319191919191919
3.358e-05	-0.00319191919191919
3.36e-05	-0.00319191919191919
3.362e-05	-0.00319191919191919
3.364e-05	-0.00319191919191919
3.366e-05	-0.00319191919191919
3.368e-05	-0.00319191919191919
3.37e-05	-0.00319191919191919
3.372e-05	-0.00319191919191919
3.374e-05	-0.00319191919191919
3.376e-05	-0.00319191919191919
3.378e-05	-0.00319191919191919
3.38e-05	-0.00319191919191919
3.382e-05	-0.00319191919191919
3.384e-05	-0.00319191919191919
3.386e-05	-0.00319191919191919
3.388e-05	-0.00319191919191919
3.39e-05	-0.00318742985409652
3.392e-05	-0.0031739618406285
3.394e-05	-0.00315151515151515
3.396e-05	-0.00312008978675645
3.398e-05	-0.00307968574635241
3.4e-05	-0.00303030303030303
3.402e-05	-0.0029719416386083
3.404e-05	-0.00290909090909091
3.406e-05	-0.00283726150392817
3.408e-05	-0.00276094276094276
3.41e-05	-0.00268462401795735
3.412e-05	-0.00260830527497194
3.414e-05	-0.00253198653198653
3.416e-05	-0.00245566778900112
3.418e-05	-0.00237934904601571
3.42e-05	-0.0023030303030303
3.422e-05	-0.00222222222222222
3.424e-05	-0.00214141414141414
3.426e-05	-0.00206060606060606
3.428e-05	-0.00198428731762065
3.43e-05	-0.00191245791245791
3.432e-05	-0.00184511784511784
3.434e-05	-0.00178675645342312
3.436e-05	-0.00173737373737374
3.438e-05	-0.0016969696969697
3.44e-05	-0.001665544332211
3.442e-05	-0.00164309764309764
3.444e-05	-0.00162962962962963
3.446e-05	-0.00162065095398429
3.448e-05	-0.00161616161616161
3.45e-05	-0.00161616161616161
3.452e-05	-0.00161616161616161
3.454e-05	-0.00161616161616161
3.456e-05	-0.00161616161616161
3.458e-05	-0.00161616161616161
3.46e-05	-0.00161616161616161
3.462e-05	-0.00161616161616161
3.464e-05	-0.00161616161616161
3.466e-05	-0.00161616161616161
3.468e-05	-0.00161616161616161
3.47e-05	-0.00161616161616161
3.472e-05	-0.00161616161616161
3.474e-05	-0.00161616161616161
3.476e-05	-0.00161616161616161
3.478e-05	-0.00161616161616161
3.48e-05	-0.00161616161616161
3.482e-05	-0.00161616161616161
3.484e-05	-0.00161616161616161
3.486e-05	-0.00162065095398429
3.488e-05	-0.0016341189674523
3.49e-05	-0.00165207631874298
3.492e-05	-0.00167452300785634
3.494e-05	-0.00170145903479237
3.496e-05	-0.00173288439955106
3.498e-05	-0.00176879910213243
3.5e-05	-0.0018047138047138
3.502e-05	-0.0018361391694725
3.504e-05	-0.00185858585858586
3.506e-05	-0.0018675645342312
3.508e-05	-0.00186307519640853
3.51e-05	-0.00184511784511784
3.512e-05	-0.00181369248035915
3.514e-05	-0.00176879910213243
3.516e-05	-0.00171043771043771
3.518e-05	-0.00164309764309764
3.52e-05	-0.0015712682379349
3.522e-05	-0.00149943883277217
3.524e-05	-0.00142760942760943
3.526e-05	-0.00135578002244669
3.528e-05	-0.00128843995510662
3.53e-05	-0.00122558922558923
3.532e-05	-0.00116273849607183
3.534e-05	-0.00109988776655443
3.536e-05	-0.00103703703703704
3.538e-05	-0.000974186307519641
3.54e-05	-0.000906846240179574
3.542e-05	-0.000839506172839506
3.544e-05	-0.000781144781144781
3.546e-05	-0.000727272727272727
3.548e-05	-0.000677890011223345
3.55e-05	-0.000637485970819304
3.552e-05	-0.000606060606060606
3.554e-05	-0.00058361391694725
3.556e-05	-0.000570145903479237
3.558e-05	-0.000565656565656566
3.56e-05	-0.000561167227833894
3.562e-05	-0.000552188552188552
3.564e-05	-0.00054320987654321
3.566e-05	-0.000534231200897868
3.568e-05	-0.000525252525252525
3.57e-05	-0.000516273849607183
3.572e-05	-0.000507295173961841
3.574e-05	-0.000498316498316498
3.576e-05	-0.000489337822671156
3.578e-05	-0.000484848484848485
3.58e-05	-0.000484848484848485
3.582e-05	-0.000484848484848485
3.584e-05	-0.000484848484848485
3.586e-05	-0.000489337822671156
3.588e-05	-0.00050280583613917
3.59e-05	-0.000525252525252525
3.592e-05	-0.000556677890011223
3.594e-05	-0.000597081930415264
3.596e-05	-0.000646464646464647
3.598e-05	-0.000704826038159372
3.6e-05	-0.000772166105499439
3.602e-05	-0.000843995510662178
3.604e-05	-0.000920314253647587
3.606e-05	-0.000996632996632997
3.608e-05	-0.00107295173961841
3.61e-05	-0.00114927048260382
3.612e-05	-0.00122558922558923
3.614e-05	-0.00130190796857463
3.616e-05	-0.00137822671156004
3.618e-05	-0.00145454545454545
3.62e-05	-0.00153535353535353
3.622e-05	-0.00161616161616162
3.624e-05	-0.0016969696969697
3.626e-05	-0.00177328843995511
3.628e-05	-0.00184511784511784
3.63e-05	-0.00191245791245791
3.632e-05	-0.00197081930415264
3.634e-05	-0.00202020202020202
3.636e-05	-0.00206060606060606
3.638e-05	-0.00209203142536476
3.64e-05	-0.00211447811447811
3.642e-05	-0.00212794612794613
3.644e-05	-0.00213692480359147
3.646e-05	-0.00214141414141414
3.648e-05	-0.00214141414141414
3.65e-05	-0.00214141414141414
3.652e-05	-0.00214141414141414
3.654e-05	-0.00214141414141414
3.656e-05	-0.00214141414141414
3.658e-05	-0.00214141414141414
3.66e-05	-0.00214141414141414
3.662e-05	-0.00214141414141414
3.664e-05	-0.00214141414141414
3.666e-05	-0.00214141414141414
3.668e-05	-0.00214141414141414
3.67e-05	-0.00214141414141414
3.672e-05	-0.00214141414141414
3.674e-05	-0.00214141414141414
3.676e-05	-0.00214141414141414
3.678e-05	-0.00214141414141414
3.68e-05	-0.00214141414141414
3.682e-05	-0.00214141414141414
3.684e-05	-0.00214141414141414
3.686e-05	-0.00214141414141414
3.688e-05	-0.00214590347923681
3.69e-05	-0.00215488215488215
3.692e-05	-0.00216835016835017
3.694e-05	-0.00218630751964085
3.696e-05	-0.00220875420875421
3.698e-05	-0.0022401795735129
3.7e-05	-0.00228058361391694
3.702e-05	-0.00232996632996633
3.704e-05	-0.00238832772166105
3.706e-05	-0.00245117845117845
3.708e-05	-0.00251851851851852
3.71e-05	-0.00259034792368125
3.712e-05	-0.00266666666666666
3.714e-05	-0.00274747474747474
3.716e-05	-0.00282379349046015
3.718e-05	-0.00290011223344556
3.72e-05	-0.0029719416386083
3.722e-05	-0.00303928170594837
3.724e-05	-0.00310662177328844
3.726e-05	-0.00316947250280583
3.728e-05	-0.00322783389450056
3.73e-05	-0.00328619528619528
3.732e-05	-0.00334455667789001
3.734e-05	-0.0034074074074074
3.736e-05	-0.0034702581369248
3.738e-05	-0.00353759820426487
3.74e-05	-0.00360493827160493
3.742e-05	-0.00366329966329966
3.744e-05	-0.00371717171717171
3.746e-05	-0.00376655443322109
3.748e-05	-0.00380695847362513
3.75e-05	-0.00383838383838383
3.752e-05	-0.00386083052749719
3.754e-05	-0.0038742985409652
3.756e-05	-0.00387878787878787
3.758e-05	-0.00388327721661054
3.76e-05	-0.00389225589225589
3.762e-05	-0.00390123456790123
3.764e-05	-0.00391021324354657
3.766e-05	-0.00391919191919191
3.768e-05	-0.00392817059483726
3.77e-05	-0.0039371492704826
3.772e-05	-0.00394612794612794
3.774e-05	-0.00395510662177328
3.776e-05	-0.00395959595959595
3.778e-05	-0.00395510662177328
3.78e-05	-0.00394612794612794
3.782e-05	-0.00393265993265993
3.784e-05	-0.00391470258136924
3.786e-05	-0.00389225589225589
3.788e-05	-0.00386980920314253
3.79e-05	-0.0038428731762065
3.792e-05	-0.00381144781144781
3.794e-05	-0.00378002244668911
3.796e-05	-0.00375308641975308
3.798e-05	-0.00373063973063972
3.8e-05	-0.00371268237934904
3.802e-05	-0.00369921436588103
3.804e-05	-0.00369023569023569
3.806e-05	-0.00368125701459034
3.808e-05	-0.00367676767676767
3.81e-05	-0.00367676767676767
3.812e-05	-0.00367676767676767
3.814e-05	-0.00367676767676767
3.816e-05	-0.00367676767676767
3.818e-05	-0.00367676767676767
3.82e-05	-0.00367676767676767
3.822e-05	-0.00367676767676767
3.824e-05	-0.003672278338945
3.826e-05	-0.00366329966329966
3.828e-05	-0.00364983164983165
3.83e-05	-0.00363187429854096
3.832e-05	-0.00360493827160493
3.834e-05	-0.00356902356902356
3.836e-05	-0.00352413019079685
3.838e-05	-0.0034702581369248
3.84e-05	-0.0034074074074074
3.842e-05	-0.00334006734006734
3.844e-05	-0.0032682379349046
3.846e-05	-0.00319191919191919
3.848e-05	-0.00311111111111111
3.85e-05	-0.00303030303030303
3.852e-05	-0.00294949494949495
3.854e-05	-0.00286868686868686
3.856e-05	-0.00278787878787878
3.858e-05	-0.0027070707070707
3.86e-05	-0.00262626262626262
3.862e-05	-0.00254545454545454
3.864e-05	-0.00246464646464646
3.866e-05	-0.00238383838383838
3.868e-05	-0.0023030303030303
3.87e-05	-0.00222222222222222
3.872e-05	-0.00214141414141414
3.874e-05	-0.00206060606060606
3.876e-05	-0.00197979797979798
3.878e-05	-0.0018989898989899
3.88e-05	-0.00181818181818182
3.882e-05	-0.00173737373737374
3.884e-05	-0.00165656565656566
3.886e-05	-0.00158024691358025
3.888e-05	-0.00150841750841751
3.89e-05	-0.00144556677890011
3.892e-05	-0.00139169472502806
3.894e-05	-0.00134680134680135
3.896e-05	-0.00130639730639731
3.898e-05	-0.00127048260381594
3.9e-05	-0.00124354657687991
3.902e-05	-0.00122558922558923
3.904e-05	-0.00121212121212121
3.906e-05	-0.00120314253647587
3.908e-05	-0.00119416386083053
3.91e-05	-0.00118518518518519
3.912e-05	-0.00117620650953984
3.914e-05	-0.00117620650953984
3.916e-05	-0.00118069584736251
3.918e-05	-0.00118518518518518
3.92e-05	-0.00118967452300786
3.922e-05	-0.00119416386083053
3.924e-05	-0.0011986531986532
3.926e-05	-0.00120314253647587
3.928e-05	-0.00120763187429854
3.93e-05	-0.00121212121212121
3.932e-05	-0.00121212121212121
3.934e-05	-0.00121212121212121
3.936e-05	-0.00121212121212121
3.938e-05	-0.00121212121212121
3.94e-05	-0.00121212121212121
3.942e-05	-0.00121212121212121
3.944e-05	-0.00121212121212121
3.946e-05	-0.00121212121212121
3.948e-05	-0.00121212121212121
3.95e-05	-0.00121212121212121
3.952e-05	-0.00121212121212121
3.954e-05	-0.00121212121212121
3.956e-05	-0.00121212121212121
3.958e-05	-0.00121212121212121
3.96e-05	-0.00121212121212121
3.962e-05	-0.00121212121212121
3.964e-05	-0.00121212121212121
3.966e-05	-0.00121212121212121
3.968e-05	-0.00121212121212121
3.97e-05	-0.00121212121212121
3.972e-05	-0.00121212121212121
3.974e-05	-0.00121212121212121
3.976e-05	-0.00121661054994388
3.978e-05	-0.00122558922558923
3.98e-05	-0.00123905723905724
3.982e-05	-0.00125701459034792
3.984e-05	-0.00127946127946128
3.986e-05	-0.00130190796857463
3.988e-05	-0.00132884399551066
3.99e-05	-0.00136026936026936
3.992e-05	-0.00139169472502806
3.994e-05	-0.00141414141414141
3.996e-05	-0.00142760942760943
3.998e-05	-0.00143658810325477
[truncated: 66,695 more rows]
