# Supplementary material for: Fully implanted battery-free high power platform for chronic spinal and muscular functional electrical stimulation
Source: Nat Commun. 2023 Nov 30;14:7887. doi: 10.1038/s41467-023-43669-2 (PMC10689769; doi:10.1038/s41467-023-43669-2)
Supplement: Supplementary file 4 — Source Data [file 41467_2023_43669_MOESM4_ESM.zip › Source Data/SourceData_Fig3d/OrginizedAmp5.DAT]

0	0
2e-08	0
4e-08	0
6e-08	-9.99000999000999e-06
8e-08	-0.000347639288815759
1e-07	-0.000669276715716344
1.2e-07	-0.00106610211254174
1.4e-07	-0.00152503931060937
1.6e-07	-0.00203615042172048
1.8e-07	-0.00259170597727604
2e-07	-0.00313507065857176
2.2e-07	-0.00376920355076916
2.4e-07	-0.00424731802888364
2.6e-07	-0.00457411541450456
2.8e-07	-0.0047780035131295
3e-07	-0.0048797536148796
3.2e-07	-0.00494927170136481
3.4e-07	-0.00499371614580926
3.6e-07	-0.00501840750383395
3.8e-07	-0.00502737465146581
4e-07	-0.00505955956844335
4.2e-07	-0.00511303550427223
4.4e-07	-0.00521785730720724
4.6e-07	-0.00536909945844939
4.8e-07	-0.0055040522249811
5e-07	-0.00554998488769756
5.2e-07	-0.00551355501520212
5.4e-07	-0.00540068023566067
5.6e-07	-0.0052508348092195
5.8e-07	-0.00509988885869999
6e-07	-0.00494833065087579
6.2e-07	-0.00479656049113327
6.4e-07	-0.00464490696961674
6.6e-07	-0.00455211944525026
6.8e-07	-0.00453328705353652
7e-07	-0.00458378162364096
7.2e-07	-0.00469939988740738
7.4e-07	-0.004828737751685
7.6e-07	-0.00489858459589532
7.8e-07	-0.00491191126589366
8e-07	-0.0048714688611531
8.2e-07	-0.0047798101393574
8.4e-07	-0.0046393083472427
8.6e-07	-0.00445217384431872
8.8e-07	-0.00422046882597662
9e-07	-0.00394612040348005
9.2e-07	-0.00366120971696293
9.4e-07	-0.0034049213430275
9.6e-07	-0.0031754232974375
9.8e-07	-0.00297100710051194
1e-06	-0.00279007691958176
1.02e-06	-0.00263113987892429
1.04e-06	-0.00249279738970461
1.06e-06	-0.00237373737373737
1.08e-06	-0.00227272727272727
1.1e-06	-0.00216610549943883
1.12e-06	-0.00205948372615039
1.14e-06	-0.00196408529741863
1.16e-06	-0.00186868686868687
1.18e-06	-0.00176206509539843
1.2e-06	-0.00164421997755331
1.22e-06	-0.00151515151515151
1.24e-06	-0.00137485970819304
1.26e-06	-0.00122334455667789
1.28e-06	-0.0010662177328844
1.3e-06	-0.000897867564534232
1.32e-06	-0.000707070707070708
1.34e-06	-0.000505050505050505
1.36e-06	-0.000314253647586981
1.38e-06	-0.000134680134680135
1.4e-06	4.48933782267112e-05
1.42e-06	0.000224466891133557
1.44e-06	0.000404040404040404
1.46e-06	0.00058361391694725
1.48e-06	0.000763187429854096
1.5e-06	0.000931537598204264
1.52e-06	0.00109988776655443
1.54e-06	0.00127946127946128
1.56e-06	0.00145903479236813
1.58e-06	0.00162738496071829
1.6e-06	0.00178451178451178
1.62e-06	0.0019304152637486
1.64e-06	0.00206509539842873
1.66e-06	0.00218855218855219
1.68e-06	0.00231200897867565
1.7e-06	0.0024354657687991
1.72e-06	0.00255892255892256
1.74e-06	0.00269360269360269
1.76e-06	0.00283950617283951
1.78e-06	0.002996632996633
1.8e-06	0.00316498316498317
1.82e-06	0.00334455667789001
1.84e-06	0.00353535353535354
1.86e-06	0.00373737373737374
1.88e-06	0.00393939393939394
1.9e-06	0.00414141414141414
1.92e-06	0.00434343434343435
1.94e-06	0.00454545454545455
1.96e-06	0.00474747474747475
1.98e-06	0.00494949494949495
2e-06	0.00515151515151515
2.02e-06	0.00534231200897868
2.04e-06	0.00551066217732884
2.06e-06	0.00564534231200898
2.08e-06	0.0057351290684624
2.1e-06	0.00579124579124579
2.12e-06	0.00581369248035915
2.14e-06	0.00579124579124579
2.16e-06	0.00572390572390572
2.18e-06	0.00562289562289562
2.2e-06	0.00551066217732884
2.22e-06	0.00542087542087542
2.24e-06	0.00536475869809203
2.26e-06	0.00535353535353535
2.28e-06	0.00537598204264871
2.3e-06	0.0054320987654321
2.32e-06	0.00552188552188552
2.34e-06	0.00565656565656566
2.36e-06	0.00582491582491582
2.38e-06	0.00601571268237935
2.4e-06	0.00620650953984287
2.42e-06	0.00639730639730639
2.44e-06	0.00658810325476992
2.46e-06	0.00677890011223344
2.48e-06	0.00696969696969697
2.5e-06	0.00717171717171717
2.52e-06	0.00737373737373737
2.54e-06	0.00757575757575757
2.56e-06	0.0077665544332211
2.58e-06	0.00793490460157127
2.6e-06	0.00808080808080808
2.62e-06	0.00820426487093154
2.64e-06	0.00830527497194164
2.66e-06	0.00838383838383838
2.68e-06	0.00843995510662177
2.7e-06	0.00847362514029181
2.72e-06	0.00848484848484849
2.74e-06	0.00848484848484849
2.76e-06	0.00848484848484849
2.78e-06	0.00848484848484849
2.8e-06	0.00848484848484849
2.82e-06	0.00848484848484849
2.84e-06	0.00848484848484849
2.86e-06	0.00848484848484849
2.88e-06	0.00848484848484849
2.9e-06	0.00848484848484849
2.92e-06	0.00848484848484849
2.94e-06	0.00848484848484849
2.96e-06	0.00847362514029181
2.98e-06	0.00845117845117845
3e-06	0.00841750841750842
3.02e-06	0.00838383838383838
3.04e-06	0.00835016835016835
3.06e-06	0.00831649831649832
3.08e-06	0.0082716049382716
3.1e-06	0.00821548821548821
3.12e-06	0.00814814814814815
3.14e-06	0.00808080808080808
3.16e-06	0.00800224466891133
3.18e-06	0.00791245791245791
3.2e-06	0.00780022446689113
3.22e-06	0.007665544332211
3.24e-06	0.00750841750841751
3.26e-06	0.00734006734006734
3.28e-06	0.00716049382716049
3.3e-06	0.00696969696969697
3.32e-06	0.00676767676767677
3.34e-06	0.00657687991021324
3.36e-06	0.0063973063973064
3.38e-06	0.00621773288439955
3.4e-06	0.0060381593714927
3.42e-06	0.00585858585858586
3.44e-06	0.00567901234567901
3.46e-06	0.00549943883277217
3.48e-06	0.00531986531986532
3.5e-06	0.00514029180695847
3.52e-06	0.00494949494949495
3.54e-06	0.00474747474747475
3.56e-06	0.00454545454545455
3.58e-06	0.00434343434343435
3.6e-06	0.00414141414141414
3.62e-06	0.00393939393939394
3.64e-06	0.00373737373737374
3.66e-06	0.00353535353535354
3.68e-06	0.00333333333333334
3.7e-06	0.00313131313131313
3.72e-06	0.00292929292929293
3.74e-06	0.00272727272727273
3.76e-06	0.00252525252525253
3.78e-06	0.00232323232323232
3.8e-06	0.00212121212121212
3.82e-06	0.00191919191919192
3.84e-06	0.00171717171717172
3.86e-06	0.00151515151515152
3.88e-06	0.00131313131313131
3.9e-06	0.00111111111111111
3.92e-06	0.00090909090909091
3.94e-06	0.000707070707070708
3.96e-06	0.000516273849607183
3.98e-06	0.000336700336700337
4e-06	0.000157126823793491
4.02e-06	-1.12233445566776e-05
4.04e-06	-0.000168350168350168
4.06e-06	-0.000303030303030303
4.08e-06	-0.00042648709315376
4.1e-06	-0.000538720538720539
4.12e-06	-0.000628507295173962
4.14e-06	-0.000707070707070707
4.16e-06	-0.000763187429854097
4.18e-06	-0.00079685746352413
4.2e-06	-0.000830527497194164
4.22e-06	-0.000875420875420875
4.24e-06	-0.000942760942760943
4.26e-06	-0.00101010101010101
4.28e-06	-0.00108866442199775
4.3e-06	-0.00117845117845118
4.32e-06	-0.00129068462401796
4.34e-06	-0.00143658810325477
4.36e-06	-0.00160493827160494
4.38e-06	-0.00178451178451178
4.4e-06	-0.00196408529741863
4.42e-06	-0.00214365881032548
4.44e-06	-0.002334455667789
4.46e-06	-0.00252525252525253
4.48e-06	-0.00272727272727273
4.5e-06	-0.00292929292929293
4.52e-06	-0.00313131313131313
4.54e-06	-0.00332210998877666
4.56e-06	-0.00351290684624018
4.58e-06	-0.00369248035914703
4.6e-06	-0.0038608305274972
4.62e-06	-0.00400673400673401
4.64e-06	-0.00413019079685747
4.66e-06	-0.00424242424242425
4.68e-06	-0.00433221099887767
4.7e-06	-0.00439955106621774
4.72e-06	-0.00445566778900112
4.74e-06	-0.00448933782267116
4.76e-06	-0.00451178451178451
4.78e-06	-0.00452300785634119
4.8e-06	-0.00453423120089787
4.82e-06	-0.00454545454545455
4.84e-06	-0.00454545454545455
4.86e-06	-0.00454545454545455
4.88e-06	-0.00454545454545455
4.9e-06	-0.00454545454545455
4.92e-06	-0.00454545454545455
4.94e-06	-0.00453423120089787
4.96e-06	-0.00451178451178451
4.98e-06	-0.00447811447811448
5e-06	-0.00444444444444445
5.02e-06	-0.00441077441077441
5.04e-06	-0.00437710437710438
5.06e-06	-0.00433221099887767
5.08e-06	-0.00427609427609428
5.1e-06	-0.00420875420875421
5.12e-06	-0.00414141414141414
5.14e-06	-0.0040628507295174
5.16e-06	-0.00397306397306398
5.18e-06	-0.0038608305274972
5.2e-06	-0.00372615039281706
5.22e-06	-0.00356902356902357
5.24e-06	-0.0034006734006734
5.26e-06	-0.00322109988776656
5.28e-06	-0.00303030303030303
5.3e-06	-0.00282828282828283
5.32e-06	-0.00262626262626263
5.34e-06	-0.00242424242424243
5.36e-06	-0.00222222222222222
5.38e-06	-0.00202020202020202
5.4e-06	-0.00181818181818182
5.42e-06	-0.00161616161616162
5.44e-06	-0.00141414141414141
5.46e-06	-0.00121212121212121
5.48e-06	-0.00101010101010101
5.5e-06	-0.000808080808080809
5.52e-06	-0.000606060606060606
5.54e-06	-0.000404040404040404
5.56e-06	-0.000202020202020202
5.58e-06	-4.60785923306339e-19
5.6e-06	0.000190796857463524
5.62e-06	0.00037037037037037
5.64e-06	0.000549943883277216
5.66e-06	0.000729517396184063
5.68e-06	0.000897867564534231
5.7e-06	0.00105499438832772
5.72e-06	0.00120089786756453
5.74e-06	0.00132435465768799
5.76e-06	0.00142536475869809
5.78e-06	0.00152637485970819
5.8e-06	0.00161616161616162
5.82e-06	0.00169472502805836
5.84e-06	0.00176206509539843
5.86e-06	0.00181818181818182
5.88e-06	0.00186307519640853
5.9e-06	0.00189674523007856
5.92e-06	0.00194163860830527
5.94e-06	0.00199775533108866
5.96e-06	0.00204264870931538
5.98e-06	0.00209876543209877
6e-06	0.00215488215488215
6.02e-06	0.00222222222222222
6.04e-06	0.00230078563411897
6.06e-06	0.00237934904601571
6.08e-06	0.00246913580246914
6.1e-06	0.00255892255892256
6.12e-06	0.00263748597081931
6.14e-06	0.00271604938271605
6.16e-06	0.00277216610549944
6.18e-06	0.00280583613916947
6.2e-06	0.00282828282828283
6.22e-06	0.00285072951739619
6.24e-06	0.00288439955106622
6.26e-06	0.00292929292929293
6.28e-06	0.00298540965207632
6.3e-06	0.00306397306397307
6.32e-06	0.00316498316498317
6.34e-06	0.0032996632996633
6.36e-06	0.00346801346801347
6.38e-06	0.00364758698092032
6.4e-06	0.00383838383838384
6.42e-06	0.00402918069584737
6.44e-06	0.00420875420875421
6.46e-06	0.00437710437710438
6.48e-06	0.00453423120089787
6.5e-06	0.00469135802469136
6.52e-06	0.00483726150392817
6.54e-06	0.00498316498316499
6.56e-06	0.00511784511784512
6.58e-06	0.00524130190796858
6.6e-06	0.00535353535353536
6.62e-06	0.00545454545454546
6.64e-06	0.00554433221099888
6.66e-06	0.00561167227833895
6.68e-06	0.00564534231200898
6.7e-06	0.00564534231200898
6.72e-06	0.00560044893378227
6.74e-06	0.00552188552188552
6.76e-06	0.00540965207631874
6.78e-06	0.00527497194163861
6.8e-06	0.00511784511784512
6.82e-06	0.00493827160493827
6.84e-06	0.00474747474747475
6.86e-06	0.00454545454545455
6.88e-06	0.00434343434343435
6.9e-06	0.00414141414141414
6.92e-06	0.00393939393939394
6.94e-06	0.00373737373737374
6.96e-06	0.00353535353535354
6.98e-06	0.00333333333333334
7e-06	0.00313131313131313
7.02e-06	0.00292929292929293
7.04e-06	0.00272727272727273
7.06e-06	0.00252525252525253
7.08e-06	0.00232323232323232
7.1e-06	0.00212121212121212
7.12e-06	0.00191919191919192
7.14e-06	0.00171717171717172
7.16e-06	0.00151515151515152
7.18e-06	0.00131313131313131
7.2e-06	0.00111111111111111
7.22e-06	0.00090909090909091
7.24e-06	0.000707070707070708
7.26e-06	0.000505050505050505
7.28e-06	0.000303030303030303
7.3e-06	0.000101010101010101
7.32e-06	-0.000101010101010101
7.34e-06	-0.000303030303030303
7.36e-06	-0.000505050505050505
7.38e-06	-0.000707070707070707
7.4e-06	-0.000909090909090909
7.42e-06	-0.00111111111111111
7.44e-06	-0.00131313131313131
7.46e-06	-0.00151515151515152
7.48e-06	-0.00171717171717172
7.5e-06	-0.00191919191919192
7.52e-06	-0.00212121212121212
7.54e-06	-0.00232323232323232
7.56e-06	-0.00252525252525253
7.58e-06	-0.00270482603815937
7.6e-06	-0.00286195286195286
7.62e-06	-0.002996632996633
7.64e-06	-0.00312008978675646
7.66e-06	-0.00322109988776656
7.68e-06	-0.0032996632996633
7.7e-06	-0.00334455667789001
7.72e-06	-0.00335578002244669
7.74e-06	-0.00333333333333334
7.76e-06	-0.00331088664421998
7.78e-06	-0.00326599326599327
7.8e-06	-0.00322109988776656
7.82e-06	-0.00316498316498317
7.84e-06	-0.00310886644219978
7.86e-06	-0.00305274971941639
7.88e-06	-0.00300785634118968
7.9e-06	-0.00297418630751964
7.92e-06	-0.00297418630751964
7.94e-06	-0.00298540965207632
7.96e-06	-0.00301907968574635
7.98e-06	-0.00306397306397307
8e-06	-0.00312008978675646
8.02e-06	-0.00318742985409652
8.04e-06	-0.00325476992143659
8.06e-06	-0.00332210998877666
8.08e-06	-0.0034006734006734
8.1e-06	-0.00345679012345679
8.12e-06	-0.00350168350168351
8.14e-06	-0.00354657687991022
8.16e-06	-0.00358024691358025
8.18e-06	-0.00361391694725028
8.2e-06	-0.00364758698092032
8.22e-06	-0.00370370370370371
8.24e-06	-0.00378226711560045
8.26e-06	-0.00387205387205388
8.28e-06	-0.00398428731762065
8.3e-06	-0.00411896745230079
8.32e-06	-0.00427609427609428
8.34e-06	-0.00445566778900112
8.36e-06	-0.00464646464646465
8.38e-06	-0.00484848484848485
8.4e-06	-0.00503928170594837
8.42e-06	-0.00521885521885522
8.44e-06	-0.00538720538720539
8.46e-06	-0.00554433221099888
8.48e-06	-0.00570145903479237
8.5e-06	-0.00585858585858586
8.52e-06	-0.00601571268237935
8.54e-06	-0.00617283950617284
8.56e-06	-0.00632996632996633
8.58e-06	-0.0064983164983165
8.6e-06	-0.00667789001122334
8.62e-06	-0.00685746352413019
8.64e-06	-0.00703703703703703
8.66e-06	-0.0072053872053872
8.68e-06	-0.00735129068462401
8.7e-06	-0.00747474747474747
8.72e-06	-0.00757575757575757
8.74e-06	-0.00765432098765432
8.76e-06	-0.00771043771043771
8.78e-06	-0.00774410774410774
8.8e-06	-0.00776655443322109
8.82e-06	-0.00777777777777777
8.84e-06	-0.00777777777777777
8.86e-06	-0.00777777777777777
8.88e-06	-0.00777777777777777
8.9e-06	-0.00777777777777777
8.92e-06	-0.00777777777777777
8.94e-06	-0.00777777777777777
8.96e-06	-0.0077665544332211
8.98e-06	-0.00774410774410774
9e-06	-0.00771043771043771
9.02e-06	-0.00765432098765432
9.04e-06	-0.00757575757575757
9.06e-06	-0.00748597081930415
9.08e-06	-0.00738496071829405
9.1e-06	-0.00728395061728395
9.12e-06	-0.00718294051627385
9.14e-06	-0.00709315375982042
9.16e-06	-0.00701459034792368
9.18e-06	-0.00694725028058361
9.2e-06	-0.0069023569023569
9.22e-06	-0.00687991021324354
9.24e-06	-0.00686868686868687
9.26e-06	-0.00686868686868687
9.28e-06	-0.00686868686868687
9.3e-06	-0.00686868686868687
9.32e-06	-0.00686868686868687
9.34e-06	-0.00686868686868687
9.36e-06	-0.00686868686868687
9.38e-06	-0.00686868686868687
9.4e-06	-0.00686868686868687
9.42e-06	-0.00686868686868687
9.44e-06	-0.00686868686868687
9.46e-06	-0.00686868686868687
9.48e-06	-0.00686868686868687
9.5e-06	-0.00686868686868687
9.52e-06	-0.00686868686868687
9.54e-06	-0.00686868686868687
9.56e-06	-0.00687991021324354
9.58e-06	-0.0069023569023569
9.6e-06	-0.00694725028058361
9.62e-06	-0.007003367003367
9.64e-06	-0.00707070707070707
9.66e-06	-0.00714927048260381
9.68e-06	-0.00725028058361391
9.7e-06	-0.00736251402918069
9.72e-06	-0.00748597081930415
9.74e-06	-0.00760942760942761
9.76e-06	-0.00774410774410774
9.78e-06	-0.0078675645342312
9.8e-06	-0.00799102132435466
9.82e-06	-0.00810325476992143
9.84e-06	-0.00819304152637486
9.86e-06	-0.00824915824915825
9.88e-06	-0.00830527497194164
9.9e-06	-0.00835016835016835
9.92e-06	-0.00838383838383838
9.94e-06	-0.00840628507295174
9.96e-06	-0.0084287317620651
9.98e-06	-0.00845117845117845
1e-05	-0.00847362514029181
1.002e-05	-0.00849607182940516
1.004e-05	-0.00851851851851852
1.006e-05	-0.00850729517396184
1.008e-05	-0.00847362514029181
1.01e-05	-0.0084287317620651
1.012e-05	-0.00835016835016835
1.014e-05	-0.00823793490460157
1.016e-05	-0.00810325476992144
1.018e-05	-0.0079685746352413
1.02e-05	-0.00784511784511784
1.022e-05	-0.00773288439955106
1.024e-05	-0.00764309764309764
1.026e-05	-0.00757575757575757
1.028e-05	-0.00751964085297418
1.03e-05	-0.00748597081930415
1.032e-05	-0.00747474747474747
1.034e-05	-0.00747474747474747
1.036e-05	-0.00747474747474747
1.038e-05	-0.00747474747474747
1.04e-05	-0.00747474747474747
1.042e-05	-0.00747474747474747
1.044e-05	-0.00747474747474747
1.046e-05	-0.00747474747474747
1.048e-05	-0.00747474747474747
1.05e-05	-0.00747474747474747
1.052e-05	-0.00747474747474747
1.054e-05	-0.00747474747474747
1.056e-05	-0.00746352413019079
1.058e-05	-0.00744107744107744
1.06e-05	-0.0074074074074074
1.062e-05	-0.00735129068462401
1.064e-05	-0.00728395061728395
1.066e-05	-0.0072053872053872
1.068e-05	-0.00712682379349046
1.07e-05	-0.00703703703703703
1.072e-05	-0.00692480359147026
1.074e-05	-0.0068013468013468
1.076e-05	-0.00666666666666666
1.078e-05	-0.00652076318742985
1.08e-05	-0.00637485970819304
1.082e-05	-0.00621773288439955
1.084e-05	-0.00604938271604938
1.086e-05	-0.00585858585858586
1.088e-05	-0.00565656565656566
1.09e-05	-0.00545454545454546
1.092e-05	-0.00525252525252526
1.094e-05	-0.00506172839506173
1.096e-05	-0.00488215488215488
1.098e-05	-0.00471380471380472
1.1e-05	-0.0045679012345679
1.102e-05	-0.00445566778900112
1.104e-05	-0.0043658810325477
1.106e-05	-0.00428731762065096
1.108e-05	-0.00420875420875421
1.11e-05	-0.00413019079685747
1.112e-05	-0.00404040404040404
1.114e-05	-0.00395061728395062
1.116e-05	-0.0038608305274972
1.118e-05	-0.00374859708193042
1.12e-05	-0.00361391694725028
1.122e-05	-0.00346801346801347
1.124e-05	-0.00332210998877666
1.126e-05	-0.00318742985409652
1.128e-05	-0.00305274971941639
1.13e-05	-0.00292929292929293
1.132e-05	-0.0027946127946128
1.134e-05	-0.00264870931537598
1.136e-05	-0.00250280583613917
1.138e-05	-0.00234567901234568
1.14e-05	-0.00217732884399551
1.142e-05	-0.00199775533108867
1.144e-05	-0.00180695847362514
1.146e-05	-0.00161616161616162
1.148e-05	-0.00141414141414141
1.15e-05	-0.00121212121212121
1.152e-05	-0.00101010101010101
1.154e-05	-0.000808080808080809
1.156e-05	-0.000606060606060606
1.158e-05	-0.000404040404040404
1.16e-05	-0.000202020202020202
1.162e-05	-4.60785923306339e-19
1.164e-05	0.000202020202020202
1.166e-05	0.000404040404040404
1.168e-05	0.000606060606060606
1.17e-05	0.000808080808080808
1.172e-05	0.00101010101010101
1.174e-05	0.00120089786756453
1.176e-05	0.00138047138047138
1.178e-05	0.00153759820426487
1.18e-05	0.00167227833894501
1.182e-05	0.00177328843995511
1.184e-05	0.00184062850729517
1.186e-05	0.00188552188552189
1.188e-05	0.00190796857463524
1.19e-05	0.00190796857463524
1.192e-05	0.00189674523007856
1.194e-05	0.00187429854096521
1.196e-05	0.00185185185185185
1.198e-05	0.0018294051627385
1.2e-05	0.00180695847362514
1.202e-05	0.00177328843995511
1.204e-05	0.00171717171717172
1.206e-05	0.00163860830527497
1.208e-05	0.00153759820426487
1.21e-05	0.00141414141414141
1.212e-05	0.0012682379349046
1.214e-05	0.00111111111111111
1.216e-05	0.000953984287317621
1.218e-05	0.000808080808080808
1.22e-05	0.000684624017957351
1.222e-05	0.000594837261503928
1.224e-05	0.000538720538720539
1.226e-05	0.000505050505050505
1.228e-05	0.000493827160493827
1.23e-05	0.000505050505050505
1.232e-05	0.000538720538720539
1.234e-05	0.00058361391694725
1.236e-05	0.000628507295173962
1.238e-05	0.000673400673400673
1.24e-05	0.000707070707070707
1.242e-05	0.000729517396184063
1.244e-05	0.000751964085297419
1.246e-05	0.000774410774410774
1.248e-05	0.000808080808080808
1.25e-05	0.000830527497194164
1.252e-05	0.00085297418630752
1.254e-05	0.000875420875420876
1.256e-05	0.000909090909090909
1.258e-05	0.000953984287317621
1.26e-05	0.000987654320987655
1.262e-05	0.00101010101010101
1.264e-05	0.00103254769921437
1.266e-05	0.0010662177328844
1.268e-05	0.00111111111111111
1.27e-05	0.00114478114478115
1.272e-05	0.00117845117845118
1.274e-05	0.00120089786756453
1.276e-05	0.00121212121212121
1.278e-05	0.00123456790123457
1.28e-05	0.00125701459034792
1.282e-05	0.0012682379349046
1.284e-05	0.00124579124579125
1.286e-05	0.00120089786756453
1.288e-05	0.00114478114478115
1.29e-05	0.00107744107744108
1.292e-05	0.000987654320987655
1.294e-05	0.000886644219977554
1.296e-05	0.000774410774410775
1.298e-05	0.000650953984287318
1.3e-05	0.000538720538720539
1.302e-05	0.000448933782267116
1.304e-05	0.000370370370370371
1.306e-05	0.000303030303030303
1.308e-05	0.000235690235690236
1.31e-05	0.000179573512906847
1.312e-05	0.000134680134680135
1.314e-05	0.000101010101010101
1.316e-05	7.85634118967456e-05
1.318e-05	6.73400673400677e-05
1.32e-05	5.61167227833898e-05
1.322e-05	5.61167227833898e-05
1.324e-05	6.73400673400676e-05
1.326e-05	8.97867564534234e-05
1.328e-05	0.000134680134680135
1.33e-05	0.000179573512906847
1.332e-05	0.000224466891133558
1.334e-05	0.000280583613916947
1.336e-05	0.000325476992143659
1.338e-05	0.000359147025813693
1.34e-05	0.000381593714927048
1.342e-05	0.000392817059483726
1.344e-05	0.000404040404040404
1.346e-05	0.000404040404040404
1.348e-05	0.000404040404040404
1.35e-05	0.000404040404040404
1.352e-05	0.000392817059483726
1.354e-05	0.000381593714927048
1.356e-05	0.00037037037037037
1.358e-05	0.000359147025813693
1.36e-05	0.000347923681257015
1.362e-05	0.000336700336700337
1.364e-05	0.000325476992143659
1.366e-05	0.000314253647586981
1.368e-05	0.000303030303030303
1.37e-05	0.000303030303030303
1.372e-05	0.000314253647586981
1.374e-05	0.000325476992143659
1.376e-05	0.000347923681257014
1.378e-05	0.00037037037037037
1.38e-05	0.000392817059483726
1.382e-05	0.000426487093153759
1.384e-05	0.000471380471380471
1.386e-05	0.00052749719416386
1.388e-05	0.000606060606060606
1.39e-05	0.000684624017957351
1.392e-05	0.000785634118967452
1.394e-05	0.000886644219977553
1.396e-05	0.000998877665544332
1.398e-05	0.00111111111111111
1.4e-05	0.00121212121212121
1.402e-05	0.00130190796857463
1.404e-05	0.00138047138047138
1.406e-05	0.00143658810325477
1.408e-05	0.00148148148148148
1.41e-05	0.00150392817059484
1.412e-05	0.00151515151515151
1.414e-05	0.00151515151515151
1.416e-05	0.00151515151515151
1.418e-05	0.00151515151515151
1.42e-05	0.00150392817059484
1.422e-05	0.00148148148148148
1.424e-05	0.00145903479236813
1.426e-05	0.00143658810325477
1.428e-05	0.00141414141414141
1.43e-05	0.00138047138047138
1.432e-05	0.00133557800224467
1.434e-05	0.00129068462401796
1.436e-05	0.00124579124579125
1.438e-05	0.00121212121212121
1.44e-05	0.00118967452300786
1.442e-05	0.0011672278338945
1.444e-05	0.00114478114478114
1.446e-05	0.00111111111111111
1.448e-05	0.00108866442199776
1.45e-05	0.0010662177328844
1.452e-05	0.00103254769921437
1.454e-05	0.000976430976430977
1.456e-05	0.000897867564534231
1.458e-05	0.000808080808080808
1.46e-05	0.000718294051627385
1.462e-05	0.000617283950617284
1.464e-05	0.000505050505050505
1.466e-05	0.000370370370370371
1.468e-05	0.000235690235690236
1.47e-05	8.97867564534235e-05
1.472e-05	-4.48933782267112e-05
1.474e-05	-0.000168350168350168
1.476e-05	-0.000291806958473625
1.478e-05	-0.000415263748597082
1.48e-05	-0.00052749719416386
1.482e-05	-0.000606060606060606
1.484e-05	-0.000650953984287317
1.486e-05	-0.000673400673400673
1.488e-05	-0.000662177328843995
1.49e-05	-0.000628507295173961
1.492e-05	-0.00058361391694725
1.494e-05	-0.000538720538720538
1.496e-05	-0.000493827160493827
1.498e-05	-0.000460157126823793
1.5e-05	-0.000460157126823793
1.502e-05	-0.000493827160493827
1.504e-05	-0.000561167227833894
1.506e-05	-0.000650953984287317
1.508e-05	-0.000763187429854096
1.51e-05	-0.000886644219977553
1.512e-05	-0.00101010101010101
1.514e-05	-0.00114478114478114
1.516e-05	-0.00129068462401796
1.518e-05	-0.00143658810325477
1.52e-05	-0.00158249158249158
1.522e-05	-0.0017283950617284
1.524e-05	-0.00188552188552189
1.526e-05	-0.00205387205387205
1.528e-05	-0.0022334455667789
1.53e-05	-0.00242424242424243
1.532e-05	-0.00261503928170595
1.534e-05	-0.00278338945005612
1.536e-05	-0.00292929292929293
1.538e-05	-0.00306397306397307
1.54e-05	-0.00317620650953985
1.542e-05	-0.00326599326599327
1.544e-05	-0.00334455667789001
1.546e-05	-0.00341189674523008
1.548e-05	-0.00345679012345679
1.55e-05	-0.00347923681257015
1.552e-05	-0.0035016835016835
1.554e-05	-0.00352413019079686
1.556e-05	-0.00353535353535354
1.558e-05	-0.00354657687991022
1.56e-05	-0.00355780022446689
1.562e-05	-0.00355780022446689
1.564e-05	-0.00354657687991022
1.566e-05	-0.00353535353535354
1.568e-05	-0.00353535353535354
1.57e-05	-0.00353535353535354
1.572e-05	-0.00353535353535354
1.574e-05	-0.00353535353535354
1.576e-05	-0.00351290684624018
1.578e-05	-0.00346801346801347
1.58e-05	-0.00342312008978676
1.582e-05	-0.00338945005611673
1.584e-05	-0.00336700336700337
1.586e-05	-0.00335578002244669
1.588e-05	-0.00334455667789001
1.59e-05	-0.00334455667789001
1.592e-05	-0.00335578002244669
1.594e-05	-0.0034006734006734
1.596e-05	-0.00345679012345679
1.598e-05	-0.00350168350168351
1.6e-05	-0.00351290684624018
1.602e-05	-0.00349046015712683
1.604e-05	-0.00344556677890012
1.606e-05	-0.00338945005611673
1.608e-05	-0.00331088664421998
1.61e-05	-0.00322109988776656
1.612e-05	-0.00310886644219978
1.614e-05	-0.00300785634118968
1.616e-05	-0.00291806958473625
1.618e-05	-0.00285072951739619
1.62e-05	-0.00280583613916947
1.622e-05	-0.00276094276094276
1.624e-05	-0.00270482603815937
1.626e-05	-0.00263748597081931
1.628e-05	-0.00254769921436588
1.63e-05	-0.00244668911335578
1.632e-05	-0.00232323232323232
1.634e-05	-0.00217732884399551
1.636e-05	-0.00200897867564534
1.638e-05	-0.00181818181818182
1.64e-05	-0.00161616161616162
1.642e-05	-0.00141414141414141
1.644e-05	-0.00121212121212121
1.646e-05	-0.00101010101010101
1.648e-05	-0.000808080808080809
1.65e-05	-0.000606060606060606
1.652e-05	-0.000404040404040404
1.654e-05	-0.000202020202020202
1.656e-05	-4.60785923306339e-19
1.658e-05	0.000202020202020202
1.66e-05	0.000404040404040404
1.662e-05	0.000606060606060606
1.664e-05	0.000808080808080808
1.666e-05	0.000987654320987654
1.668e-05	0.00115600448933782
1.67e-05	0.00130190796857464
1.672e-05	0.00142536475869809
1.674e-05	0.00152637485970819
1.676e-05	0.00159371492704826
1.678e-05	0.00162738496071829
1.68e-05	0.00161616161616162
1.682e-05	0.00156004489337823
1.684e-05	0.00148148148148148
1.686e-05	0.0013692480359147
1.688e-05	0.00124579124579125
1.69e-05	0.00112233445566779
1.692e-05	0.00102132435465769
1.694e-05	0.000953984287317621
1.696e-05	0.000920314253647587
1.698e-05	0.000931537598204265
1.7e-05	0.000987654320987654
1.702e-05	0.00108866442199776
1.704e-05	0.00122334455667789
1.706e-05	0.00138047138047138
1.708e-05	0.00153759820426487
1.71e-05	0.00167227833894501
1.712e-05	0.00178451178451178
1.714e-05	0.00187429854096521
1.716e-05	0.00195286195286195
1.718e-05	0.0020314253647587
1.72e-05	0.00209876543209877
1.722e-05	0.00215488215488216
1.724e-05	0.00219977553310887
1.726e-05	0.00224466891133558
1.728e-05	0.00230078563411897
1.73e-05	0.00235690235690236
1.732e-05	0.00240179573512907
1.734e-05	0.0024354657687991
1.736e-05	0.00244668911335578
1.738e-05	0.00244668911335578
1.74e-05	0.00244668911335578
1.742e-05	0.00245791245791246
1.744e-05	0.00248035914702582
1.746e-05	0.00249158249158249
1.748e-05	0.00250280583613917
1.75e-05	0.00252525252525253
1.752e-05	0.00254769921436588
1.754e-05	0.00257014590347924
1.756e-05	0.00258136924803592
1.758e-05	0.00258136924803592
1.76e-05	0.00257014590347924
1.762e-05	0.00254769921436588
1.764e-05	0.00252525252525253
1.766e-05	0.00250280583613917
1.768e-05	0.00248035914702582
1.77e-05	0.00246913580246914
1.772e-05	0.00246913580246914
1.774e-05	0.00248035914702581
1.776e-05	0.00250280583613917
1.778e-05	0.0025364758698092
1.78e-05	0.00259259259259259
1.782e-05	0.00267115600448934
1.784e-05	0.00276094276094276
1.786e-05	0.00286195286195286
1.788e-05	0.00296296296296296
1.79e-05	0.00307519640852974
1.792e-05	0.00320987654320988
1.794e-05	0.00335578002244669
1.796e-05	0.0035016835016835
1.798e-05	0.00362514029180696
1.8e-05	0.00372615039281706
1.802e-05	0.00382716049382716
1.804e-05	0.00392817059483726
1.806e-05	0.00402918069584737
1.808e-05	0.00413019079685747
1.81e-05	0.00421997755331089
1.812e-05	0.00432098765432099
1.814e-05	0.00443322109988777
1.816e-05	0.0045679012345679
1.818e-05	0.00471380471380472
1.82e-05	0.00484848484848485
1.822e-05	0.00496071829405163
1.824e-05	0.00505050505050505
1.826e-05	0.00509539842873176
1.828e-05	0.00510662177328844
1.83e-05	0.00507295173961841
1.832e-05	0.00499438832772166
1.834e-05	0.00488215488215488
1.836e-05	0.00474747474747475
1.838e-05	0.00461279461279462
1.84e-05	0.00447811447811448
1.842e-05	0.00435465768799102
1.844e-05	0.00425364758698092
1.846e-05	0.00417508417508418
1.848e-05	0.00411896745230079
1.85e-05	0.00408529741863076
1.852e-05	0.0040628507295174
1.854e-05	0.00405162738496072
1.856e-05	0.00404040404040404
1.858e-05	0.00404040404040404
1.86e-05	0.00404040404040404
1.862e-05	0.00404040404040404
1.864e-05	0.00405162738496072
1.866e-05	0.00407407407407408
1.868e-05	0.00410774410774411
1.87e-05	0.00415263748597082
1.872e-05	0.00420875420875421
1.874e-05	0.00428731762065096
1.876e-05	0.00438832772166106
1.878e-05	0.00451178451178451
1.88e-05	0.00465768799102133
1.882e-05	0.00481481481481482
1.884e-05	0.00498316498316498
1.886e-05	0.00516273849607183
1.888e-05	0.00534231200897868
1.89e-05	0.00551066217732884
1.892e-05	0.00565656565656566
1.894e-05	0.00578002244668911
1.896e-05	0.00588103254769921
1.898e-05	0.00595959595959596
1.9e-05	0.00601571268237935
1.902e-05	0.00606060606060606
1.904e-05	0.00608305274971941
1.906e-05	0.00609427609427609
1.908e-05	0.00610549943883277
1.91e-05	0.00611672278338945
1.912e-05	0.00612794612794613
1.914e-05	0.00612794612794613
1.916e-05	0.00610549943883277
1.918e-05	0.00607182940516274
1.92e-05	0.00602693602693603
1.922e-05	0.00598204264870932
1.924e-05	0.0059371492704826
1.926e-05	0.00588103254769921
1.928e-05	0.00581369248035915
1.93e-05	0.0057351290684624
1.932e-05	0.00564534231200898
1.934e-05	0.00556677890011223
1.936e-05	0.00547699214365881
1.938e-05	0.00536475869809203
1.94e-05	0.0052300785634119
1.942e-05	0.00507295173961841
1.944e-05	0.00490460157126824
1.946e-05	0.00472502805836139
1.948e-05	0.00453423120089787
1.95e-05	0.00434343434343435
1.952e-05	0.00414141414141414
1.954e-05	0.00395061728395062
1.956e-05	0.00377104377104377
1.958e-05	0.00359147025813693
1.96e-05	0.00341189674523008
1.962e-05	0.00323232323232324
1.964e-05	0.00305274971941639
1.966e-05	0.00287317620650954
1.968e-05	0.0026936026936027
1.97e-05	0.00251402918069585
1.972e-05	0.00232323232323232
1.974e-05	0.00212121212121212
1.976e-05	0.00191919191919192
1.978e-05	0.00171717171717172
1.98e-05	0.00151515151515152
1.982e-05	0.00131313131313131
1.984e-05	0.00111111111111111
1.986e-05	0.00090909090909091
1.988e-05	0.000707070707070708
1.99e-05	0.000505050505050505
1.992e-05	0.000303030303030303
1.994e-05	0.000112233445566779
1.996e-05	-5.61167227833891e-05
1.998e-05	-0.000202020202020202
2e-05	-0.000325476992143658
2.002e-05	-0.000426487093153759
2.004e-05	-0.000505050505050505
2.006e-05	-0.000561167227833894
2.008e-05	-0.000594837261503928
2.01e-05	-0.000606060606060606
2.012e-05	-0.000606060606060606
2.014e-05	-0.000606060606060606
2.016e-05	-0.000594837261503928
2.018e-05	-0.000572390572390572
2.02e-05	-0.000538720538720539
2.022e-05	-0.000493827160493827
2.024e-05	-0.00042648709315376
2.026e-05	-0.000336700336700337
2.028e-05	-0.000224466891133558
2.03e-05	-8.97867564534231e-05
2.032e-05	5.61167227833895e-05
2.034e-05	0.000202020202020202
2.036e-05	0.000336700336700337
2.038e-05	0.000471380471380472
2.04e-05	0.000594837261503928
2.042e-05	0.000695847362514029
2.044e-05	0.000774410774410775
2.046e-05	0.000830527497194164
2.048e-05	0.000864197530864198
2.05e-05	0.000886644219977553
2.052e-05	0.000886644219977553
2.054e-05	0.000875420875420876
2.056e-05	0.000841750841750842
2.058e-05	0.000808080808080808
2.06e-05	0.000763187429854097
2.062e-05	0.000707070707070707
2.064e-05	0.000628507295173962
2.066e-05	0.000527497194163861
2.068e-05	0.000404040404040404
2.07e-05	0.000269360269360269
2.072e-05	0.000123456790123457
2.074e-05	-3.36700336700336e-05
2.076e-05	-0.00021324354657688
2.078e-05	-0.000404040404040404
2.08e-05	-0.000606060606060606
2.082e-05	-0.000808080808080808
2.084e-05	-0.00101010101010101
2.086e-05	-0.00121212121212121
2.088e-05	-0.00141414141414141
2.09e-05	-0.00160493827160494
2.092e-05	-0.00178451178451178
2.094e-05	-0.00194163860830528
2.096e-05	-0.00208754208754209
2.098e-05	-0.0022334455667789
2.1e-05	-0.00236812570145904
2.102e-05	-0.00248035914702581
2.104e-05	-0.00254769921436588
2.106e-05	-0.00257014590347924
2.108e-05	-0.00255892255892256
2.11e-05	-0.00251402918069585
2.112e-05	-0.00244668911335578
2.114e-05	-0.00234567901234568
2.116e-05	-0.00219977553310887
2.118e-05	-0.00202020202020202
2.12e-05	-0.00181818181818182
2.122e-05	-0.00161616161616162
2.124e-05	-0.00141414141414141
2.126e-05	-0.00121212121212121
2.128e-05	-0.00102132435465769
2.13e-05	-0.00085297418630752
2.132e-05	-0.00069584736251403
2.134e-05	-0.000549943883277217
2.136e-05	-0.000404040404040405
2.138e-05	-0.000258136924803592
2.14e-05	-0.000112233445566779
2.142e-05	3.36700336700333e-05
2.144e-05	0.000179573512906846
2.146e-05	0.000336700336700336
2.148e-05	0.000516273849607183
2.15e-05	0.000707070707070707
2.152e-05	0.000909090909090909
2.154e-05	0.00111111111111111
2.156e-05	0.00131313131313131
2.158e-05	0.00151515151515152
2.16e-05	0.00171717171717172
2.162e-05	0.00191919191919192
2.164e-05	0.00212121212121212
2.166e-05	0.00232323232323232
2.168e-05	0.00252525252525253
2.17e-05	0.00272727272727273
2.172e-05	0.00292929292929293
2.174e-05	0.00313131313131313
2.176e-05	0.00333333333333334
2.178e-05	0.00352413019079686
2.18e-05	0.00369248035914703
2.182e-05	0.00383838383838384
2.184e-05	0.0039618406285073
2.186e-05	0.0040628507295174
2.188e-05	0.00414141414141414
2.19e-05	0.00419753086419753
2.192e-05	0.00421997755331089
2.194e-05	0.00419753086419753
2.196e-05	0.00414141414141414
2.198e-05	0.0040628507295174
2.2e-05	0.0039618406285073
2.202e-05	0.00383838383838384
2.204e-05	0.00369248035914703
2.206e-05	0.00352413019079686
2.208e-05	0.00333333333333334
2.21e-05	0.00313131313131313
2.212e-05	0.00292929292929293
2.214e-05	0.00272727272727273
2.216e-05	0.00252525252525253
2.218e-05	0.00232323232323232
2.22e-05	0.00212121212121212
2.222e-05	0.00191919191919192
2.224e-05	0.00171717171717172
2.226e-05	0.00151515151515152
2.228e-05	0.00131313131313131
2.23e-05	0.00111111111111111
2.232e-05	0.00090909090909091
2.234e-05	0.000707070707070708
2.236e-05	0.000505050505050505
2.238e-05	0.000303030303030303
2.24e-05	0.000101010101010101
2.242e-05	-0.000101010101010101
2.244e-05	-0.000303030303030303
2.246e-05	-0.000505050505050505
2.248e-05	-0.000707070707070707
2.25e-05	-0.000897867564534231
2.252e-05	-0.00107744107744108
2.254e-05	-0.00124579124579125
2.256e-05	-0.00140291806958474
2.258e-05	-0.00154882154882155
2.26e-05	-0.00168350168350168
2.262e-05	-0.00179573512906846
2.264e-05	-0.00188552188552189
2.266e-05	-0.00194163860830528
2.268e-05	-0.00197530864197531
2.27e-05	-0.00199775533108866
2.272e-05	-0.00199775533108866
2.274e-05	-0.00196408529741863
2.276e-05	-0.00190796857463524
2.278e-05	-0.00184062850729517
2.28e-05	-0.00176206509539843
2.282e-05	-0.00167227833894501
2.284e-05	-0.00158249158249158
2.286e-05	-0.00149270482603816
2.288e-05	-0.00140291806958474
2.29e-05	-0.00133557800224467
2.292e-05	-0.00131313131313131
2.294e-05	-0.00131313131313131
2.296e-05	-0.00131313131313131
2.298e-05	-0.00133557800224467
2.3e-05	-0.0013692480359147
2.302e-05	-0.00141414141414141
2.304e-05	-0.0014702581369248
2.306e-05	-0.00152637485970819
2.308e-05	-0.0015712682379349
2.31e-05	-0.00159371492704826
2.312e-05	-0.00160493827160494
2.314e-05	-0.00161616161616162
2.316e-05	-0.00161616161616162
2.318e-05	-0.00161616161616162
2.32e-05	-0.00161616161616162
2.322e-05	-0.00161616161616162
2.324e-05	-0.00161616161616162
2.326e-05	-0.00160493827160494
2.328e-05	-0.0015712682379349
2.33e-05	-0.00152637485970819
2.332e-05	-0.0014702581369248
2.334e-05	-0.00141414141414141
2.336e-05	-0.00135802469135802
2.338e-05	-0.00130190796857464
2.34e-05	-0.00124579124579125
2.342e-05	-0.00118967452300786
2.344e-05	-0.00114478114478114
2.346e-05	-0.00112233445566779
2.348e-05	-0.00111111111111111
2.35e-05	-0.00111111111111111
2.352e-05	-0.00111111111111111
2.354e-05	-0.00111111111111111
2.356e-05	-0.00111111111111111
2.358e-05	-0.00111111111111111
2.36e-05	-0.00111111111111111
2.362e-05	-0.00111111111111111
2.364e-05	-0.00111111111111111
2.366e-05	-0.00111111111111111
2.368e-05	-0.00111111111111111
2.37e-05	-0.00111111111111111
2.372e-05	-0.00111111111111111
2.374e-05	-0.00111111111111111
2.376e-05	-0.00109988776655443
2.378e-05	-0.0010662177328844
2.38e-05	-0.00101010101010101
2.382e-05	-0.000931537598204265
2.384e-05	-0.000830527497194164
2.386e-05	-0.000707070707070707
2.388e-05	-0.000561167227833895
2.39e-05	-0.000392817059483726
2.392e-05	-0.000202020202020202
2.394e-05	-4.60785923306339e-19
2.396e-05	0.000202020202020202
2.398e-05	0.000404040404040404
2.4e-05	0.000606060606060606
2.402e-05	0.000808080808080808
2.404e-05	0.00101010101010101
2.406e-05	0.00121212121212121
2.408e-05	0.00141414141414141
2.41e-05	0.00160493827160494
2.412e-05	0.00177328843995511
2.414e-05	0.00191919191919192
2.416e-05	0.00204264870931538
2.418e-05	0.00214365881032548
2.42e-05	0.00222222222222222
2.422e-05	0.00227833894500561
2.424e-05	0.00232323232323232
2.426e-05	0.00234567901234568
2.428e-05	0.00235690235690236
2.43e-05	0.00237934904601571
2.432e-05	0.00241301907968575
2.434e-05	0.00244668911335578
2.436e-05	0.00248035914702581
2.438e-05	0.00251402918069585
2.44e-05	0.00254769921436588
2.442e-05	0.00257014590347924
2.444e-05	0.00259259259259259
2.446e-05	0.00261503928170595
2.448e-05	0.00262626262626263
2.45e-05	0.00262626262626263
2.452e-05	0.00262626262626263
2.454e-05	0.00261503928170595
2.456e-05	0.00260381593714927
2.458e-05	0.00259259259259259
2.46e-05	0.00258136924803592
2.462e-05	0.00257014590347924
2.464e-05	0.00254769921436588
2.466e-05	0.00251402918069585
2.468e-05	0.00248035914702581
2.47e-05	0.0024354657687991
2.472e-05	0.00237934904601571
2.474e-05	0.00231200897867565
2.476e-05	0.00225589225589226
2.478e-05	0.00221099887766554
2.48e-05	0.00217732884399551
2.482e-05	0.00216610549943883
2.484e-05	0.00217732884399551
2.486e-05	0.00219977553310887
2.488e-05	0.00225589225589226
2.49e-05	0.00235690235690236
2.492e-05	0.00249158249158249
2.494e-05	0.00263748597081931
2.496e-05	0.0027946127946128
2.498e-05	0.00295173961840629
2.5e-05	0.0030976430976431
2.502e-05	0.00323232323232324
2.504e-05	0.00335578002244669
2.506e-05	0.00345679012345679
2.508e-05	0.00353535353535354
2.51e-05	0.00359147025813693
2.512e-05	0.00362514029180696
2.514e-05	0.00363636363636364
2.516e-05	0.00363636363636364
2.518e-05	0.00363636363636364
2.52e-05	0.00363636363636364
2.522e-05	0.00363636363636364
2.524e-05	0.00363636363636364
2.526e-05	0.00363636363636364
2.528e-05	0.00363636363636364
2.53e-05	0.00363636363636364
2.532e-05	0.00363636363636364
2.534e-05	0.00363636363636364
2.536e-05	0.00363636363636364
2.538e-05	0.00363636363636364
2.54e-05	0.00363636363636364
2.542e-05	0.00363636363636364
2.544e-05	0.00363636363636364
2.546e-05	0.00363636363636364
2.548e-05	0.00363636363636364
2.55e-05	0.00363636363636364
2.552e-05	0.00363636363636364
2.554e-05	0.00363636363636364
2.556e-05	0.00363636363636364
2.558e-05	0.00363636363636364
2.56e-05	0.00363636363636364
2.562e-05	0.00363636363636364
2.564e-05	0.00363636363636364
2.566e-05	0.00363636363636364
2.568e-05	0.00363636363636364
2.57e-05	0.00362514029180696
2.572e-05	0.00361391694725028
2.574e-05	0.00360269360269361
2.576e-05	0.00359147025813693
2.578e-05	0.00358024691358025
2.58e-05	0.00356902356902357
2.582e-05	0.0035578002244669
2.584e-05	0.00354657687991022
2.586e-05	0.00353535353535354
2.588e-05	0.00353535353535354
2.59e-05	0.00353535353535354
2.592e-05	0.00352413019079686
2.594e-05	0.00349046015712683
2.596e-05	0.00343434343434344
2.598e-05	0.00335578002244669
2.6e-05	0.00326599326599327
2.602e-05	0.00316498316498317
2.604e-05	0.00305274971941639
2.606e-05	0.00294051627384961
2.608e-05	0.00283950617283951
2.61e-05	0.00277216610549944
2.612e-05	0.00273849607182941
2.614e-05	0.00272727272727273
2.616e-05	0.00273849607182941
2.618e-05	0.00276094276094276
2.62e-05	0.0027946127946128
2.622e-05	0.00282828282828283
2.624e-05	0.00286195286195286
2.626e-05	0.00288439955106622
2.628e-05	0.00287317620650954
2.63e-05	0.00283950617283951
2.632e-05	0.00280583613916947
2.634e-05	0.00277216610549944
2.636e-05	0.00273849607182941
2.638e-05	0.00270482603815937
2.64e-05	0.00268237934904602
2.642e-05	0.00265993265993266
2.644e-05	0.0026374859708193
2.646e-05	0.00262626262626263
2.648e-05	0.00262626262626263
2.65e-05	0.00262626262626263
2.652e-05	0.00262626262626263
2.654e-05	0.00262626262626263
2.656e-05	0.00262626262626263
2.658e-05	0.00262626262626263
2.66e-05	0.00262626262626263
2.662e-05	0.00262626262626263
2.664e-05	0.00262626262626263
2.666e-05	0.00262626262626263
2.668e-05	0.00262626262626263
2.67e-05	0.00262626262626263
2.672e-05	0.00262626262626263
2.674e-05	0.00262626262626263
2.676e-05	0.00260381593714927
2.678e-05	0.00255892255892256
2.68e-05	0.00249158249158249
2.682e-05	0.00240179573512907
2.684e-05	0.00228956228956229
2.686e-05	0.00216610549943883
2.688e-05	0.0020314253647587
2.69e-05	0.00189674523007856
2.692e-05	0.00176206509539843
2.694e-05	0.00164983164983165
2.696e-05	0.00156004489337823
2.698e-05	0.00149270482603816
2.7e-05	0.00144781144781145
2.702e-05	0.00142536475869809
2.704e-05	0.00141414141414141
2.706e-05	0.00141414141414141
2.708e-05	0.00141414141414141
2.71e-05	0.00141414141414141
2.712e-05	0.00141414141414141
2.714e-05	0.00141414141414141
2.716e-05	0.00141414141414141
2.718e-05	0.00141414141414141
2.72e-05	0.00141414141414141
2.722e-05	0.00140291806958474
2.724e-05	0.0013692480359147
2.726e-05	0.00131313131313131
2.728e-05	0.00123456790123457
2.73e-05	0.00113355780022447
2.732e-05	0.00101010101010101
2.734e-05	0.000864197530864198
2.736e-05	0.00069584736251403
2.738e-05	0.000505050505050505
2.74e-05	0.000303030303030303
2.742e-05	0.000101010101010101
2.744e-05	-0.000101010101010101
2.746e-05	-0.000303030303030303
2.748e-05	-0.000505050505050505
2.75e-05	-0.000707070707070707
2.752e-05	-0.000909090909090909
2.754e-05	-0.00111111111111111
2.756e-05	-0.00131313131313131
2.758e-05	-0.00151515151515152
2.76e-05	-0.00171717171717172
2.762e-05	-0.00191919191919192
2.764e-05	-0.00212121212121212
2.766e-05	-0.00231200897867565
2.768e-05	-0.00249158249158249
2.77e-05	-0.00267115600448934
2.772e-05	-0.00285072951739619
2.774e-05	-0.00303030303030303
2.776e-05	-0.00320987654320988
2.778e-05	-0.00338945005611673
2.78e-05	-0.00356902356902357
2.782e-05	-0.00374859708193042
2.784e-05	-0.00393939393939394
2.786e-05	-0.00414141414141414
2.788e-05	-0.00434343434343435
2.79e-05	-0.00453423120089787
2.792e-05	-0.00470258136924804
2.794e-05	-0.00484848484848485
2.796e-05	-0.00497194163860831
2.798e-05	-0.00508417508417509
2.8e-05	-0.00518518518518519
2.802e-05	-0.00527497194163861
2.804e-05	-0.00536475869809203
2.806e-05	-0.00545454545454545
2.808e-05	-0.00555555555555555
2.81e-05	-0.00566778900112233
2.812e-05	-0.00578002244668911
2.814e-05	-0.00588103254769921
2.816e-05	-0.00594837261503928
2.818e-05	-0.00598204264870931
2.82e-05	-0.00598204264870932
2.822e-05	-0.0059371492704826
2.824e-05	-0.00584736251402918
2.826e-05	-0.00571268237934905
2.828e-05	-0.00554433221099888
2.83e-05	-0.00536475869809203
2.832e-05	-0.00518518518518519
2.834e-05	-0.00500561167227834
2.836e-05	-0.00483726150392817
2.838e-05	-0.00466891133557801
2.84e-05	-0.00450056116722784
2.842e-05	-0.00434343434343435
2.844e-05	-0.00420875420875421
2.846e-05	-0.00409652076318743
2.848e-05	-0.00399551066217733
2.85e-05	-0.00389450056116723
2.852e-05	-0.00380471380471381
2.854e-05	-0.00371492704826039
2.856e-05	-0.00364758698092032
2.858e-05	-0.00359147025813693
2.86e-05	-0.00353535353535354
2.862e-05	-0.00345679012345679
2.864e-05	-0.00335578002244669
2.866e-05	-0.00323232323232324
2.868e-05	-0.0030976430976431
2.87e-05	-0.00295173961840629
2.872e-05	-0.00280583613916947
2.874e-05	-0.00263748597081931
2.876e-05	-0.00245791245791246
2.878e-05	-0.00226711560044893
2.88e-05	-0.00207631874298541
2.882e-05	-0.00188552188552189
2.884e-05	-0.00170594837261504
2.886e-05	-0.00153759820426487
2.888e-05	-0.00139169472502806
2.89e-05	-0.00125701459034792
2.892e-05	-0.00114478114478114
2.894e-05	-0.00105499438832772
2.896e-05	-0.000987654320987654
2.898e-05	-0.000953984287317621
2.9e-05	-0.000965207631874298
2.902e-05	-0.00101010101010101
2.904e-05	-0.00108866442199776
2.906e-05	-0.00118967452300786
2.908e-05	-0.00131313131313131
2.91e-05	-0.00145903479236813
2.912e-05	-0.00162738496071829
2.914e-05	-0.00181818181818182
2.916e-05	-0.00202020202020202
2.918e-05	-0.00222222222222222
2.92e-05	-0.00241301907968575
2.922e-05	-0.00258136924803592
2.924e-05	-0.00272727272727273
2.926e-05	-0.00285072951739619
2.928e-05	-0.00295173961840629
2.93e-05	-0.00303030303030303
2.932e-05	-0.00308641975308642
2.934e-05	-0.00310886644219978
2.936e-05	-0.0030976430976431
2.938e-05	-0.00305274971941639
2.94e-05	-0.00298540965207632
2.942e-05	-0.0028956228956229
2.944e-05	-0.00278338945005612
2.946e-05	-0.00264870931537598
2.948e-05	-0.00249158249158249
2.95e-05	-0.00231200897867565
2.952e-05	-0.00212121212121212
2.954e-05	-0.00191919191919192
2.956e-05	-0.00171717171717172
2.958e-05	-0.00151515151515152
2.96e-05	-0.00131313131313131
2.962e-05	-0.00111111111111111
2.964e-05	-0.000920314253647587
2.966e-05	-0.000729517396184063
2.968e-05	-0.000538720538720539
2.97e-05	-0.000347923681257015
2.972e-05	-0.000157126823793491
2.974e-05	3.36700336700333e-05
2.976e-05	0.000224466891133557
2.978e-05	0.000415263748597082
2.98e-05	0.000606060606060606
2.982e-05	0.000808080808080808
2.984e-05	0.00101010101010101
2.986e-05	0.00121212121212121
2.988e-05	0.00140291806958474
2.99e-05	0.0015712682379349
2.992e-05	0.00171717171717172
2.994e-05	0.00184062850729517
2.996e-05	0.00194163860830528
2.998e-05	0.00202020202020202
3e-05	0.00207631874298541
3.002e-05	0.00210998877665544
3.004e-05	0.00212121212121212
3.006e-05	0.00212121212121212
3.008e-05	0.00212121212121212
3.01e-05	0.00212121212121212
3.012e-05	0.00210998877665544
3.014e-05	0.00207631874298541
3.016e-05	0.00202020202020202
3.018e-05	0.00194163860830528
3.02e-05	0.00184062850729517
3.022e-05	0.00171717171717172
3.024e-05	0.00157126823793491
3.026e-05	0.00140291806958474
3.028e-05	0.00122334455667789
3.03e-05	0.00104377104377104
3.032e-05	0.000864197530864198
3.034e-05	0.00069584736251403
3.036e-05	0.000527497194163861
3.038e-05	0.000359147025813693
3.04e-05	0.000202020202020202
3.042e-05	6.73400673400675e-05
3.044e-05	-4.48933782267114e-05
3.046e-05	-0.000145903479236812
3.048e-05	-0.000235690235690235
3.05e-05	-0.000314253647586981
3.052e-05	-0.000392817059483726
3.054e-05	-0.000448933782267115
3.056e-05	-0.000493827160493827
3.058e-05	-0.000538720538720538
3.06e-05	-0.000606060606060606
3.062e-05	-0.000695847362514029
3.064e-05	-0.000808080808080808
3.066e-05	-0.000942760942760942
3.068e-05	-0.00108866442199775
3.07e-05	-0.00124579124579125
3.072e-05	-0.00142536475869809
3.074e-05	-0.00161616161616162
3.076e-05	-0.00181818181818182
3.078e-05	-0.00202020202020202
3.08e-05	-0.00221099887766554
3.082e-05	-0.00240179573512907
3.084e-05	-0.00259259259259259
3.086e-05	-0.00278338945005612
3.088e-05	-0.00297418630751964
3.09e-05	-0.00316498316498317
3.092e-05	-0.00335578002244669
3.094e-05	-0.00354657687991022
3.096e-05	-0.00372615039281706
3.098e-05	-0.00389450056116723
3.1e-05	-0.00404040404040404
3.102e-05	-0.0041638608305275
3.104e-05	-0.0042648709315376
3.106e-05	-0.00434343434343435
3.108e-05	-0.00439955106621774
3.11e-05	-0.00443322109988777
3.112e-05	-0.00444444444444445
3.114e-05	-0.00444444444444445
3.116e-05	-0.00444444444444445
3.118e-05	-0.00444444444444445
3.12e-05	-0.00444444444444445
3.122e-05	-0.00444444444444445
3.124e-05	-0.00444444444444445
3.126e-05	-0.00444444444444445
3.128e-05	-0.00444444444444445
3.13e-05	-0.00444444444444445
3.132e-05	-0.00445566778900112
3.134e-05	-0.00447811447811448
3.136e-05	-0.00452300785634119
3.138e-05	-0.00459034792368126
3.14e-05	-0.00468013468013468
3.142e-05	-0.00479236812570146
3.144e-05	-0.00492704826038159
3.146e-05	-0.00507295173961841
3.148e-05	-0.0052300785634119
3.15e-05	-0.00539842873176207
3.152e-05	-0.00556677890011223
3.154e-05	-0.00571268237934905
3.156e-05	-0.0058361391694725
3.158e-05	-0.0059371492704826
3.16e-05	-0.00601571268237935
3.162e-05	-0.00607182940516274
3.164e-05	-0.00611672278338945
3.166e-05	-0.00615039281705948
3.168e-05	-0.00616161616161616
3.17e-05	-0.00616161616161616
3.172e-05	-0.00616161616161616
3.174e-05	-0.00616161616161616
3.176e-05	-0.00616161616161616
3.178e-05	-0.00616161616161616
3.18e-05	-0.00616161616161616
3.182e-05	-0.00616161616161616
3.184e-05	-0.00616161616161616
3.186e-05	-0.00615039281705948
3.188e-05	-0.00611672278338945
3.19e-05	-0.00606060606060606
3.192e-05	-0.00598204264870932
3.194e-05	-0.00588103254769921
3.196e-05	-0.00575757575757576
3.198e-05	-0.00561167227833895
3.2e-05	-0.00544332210998878
3.202e-05	-0.00525252525252526
3.204e-05	-0.00506172839506173
3.206e-05	-0.00488215488215488
3.208e-05	-0.00472502805836139
3.21e-05	-0.00459034792368126
3.212e-05	-0.00447811447811448
3.214e-05	-0.00438832772166106
3.216e-05	-0.00432098765432099
3.218e-05	-0.00427609427609428
3.22e-05	-0.00425364758698092
3.222e-05	-0.00424242424242425
3.224e-05	-0.00424242424242425
3.226e-05	-0.00424242424242425
3.228e-05	-0.00424242424242425
3.23e-05	-0.00424242424242425
3.232e-05	-0.00424242424242425
3.234e-05	-0.00424242424242425
3.236e-05	-0.00424242424242425
3.238e-05	-0.00424242424242425
3.24e-05	-0.00424242424242425
3.242e-05	-0.00424242424242425
3.244e-05	-0.00424242424242425
3.246e-05	-0.00425364758698092
3.248e-05	-0.0042648709315376
3.25e-05	-0.00427609427609428
3.252e-05	-0.00428731762065096
3.254e-05	-0.00429854096520764
3.256e-05	-0.00430976430976431
3.258e-05	-0.00432098765432099
3.26e-05	-0.00433221099887767
3.262e-05	-0.00434343434343435
3.264e-05	-0.00434343434343435
3.266e-05	-0.00434343434343435
3.268e-05	-0.00434343434343435
3.27e-05	-0.00434343434343435
3.272e-05	-0.00434343434343435
3.274e-05	-0.00433221099887767
3.276e-05	-0.00430976430976431
3.278e-05	-0.00429854096520764
3.28e-05	-0.00428731762065096
3.282e-05	-0.00427609427609428
3.284e-05	-0.0042648709315376
3.286e-05	-0.00425364758698092
3.288e-05	-0.00424242424242425
3.29e-05	-0.00421997755331089
3.292e-05	-0.00418630751964086
3.294e-05	-0.00414141414141415
3.296e-05	-0.0040628507295174
3.298e-05	-0.0039618406285073
3.3e-05	-0.00383838383838384
3.302e-05	-0.00369248035914703
3.304e-05	-0.00352413019079686
3.306e-05	-0.00333333333333334
3.308e-05	-0.00313131313131313
3.31e-05	-0.00294051627384961
3.312e-05	-0.00276094276094276
3.314e-05	-0.00259259259259259
3.316e-05	-0.0024354657687991
3.318e-05	-0.00227833894500561
3.32e-05	-0.00212121212121212
3.322e-05	-0.00196408529741863
3.324e-05	-0.00180695847362514
3.326e-05	-0.00164983164983165
3.328e-05	-0.00148148148148148
3.33e-05	-0.00130190796857464
3.332e-05	-0.00111111111111111
3.334e-05	-0.000909090909090909
3.336e-05	-0.000707070707070707
3.338e-05	-0.000516273849607183
3.34e-05	-0.000336700336700337
3.342e-05	-0.000179573512906846
3.344e-05	-5.61167227833895e-05
3.346e-05	4.48933782267115e-05
3.348e-05	0.000123456790123457
3.35e-05	0.000168350168350168
3.352e-05	0.000179573512906846
3.354e-05	0.000157126823793491
3.356e-05	0.000101010101010101
3.358e-05	1.12233445566781e-05
3.36e-05	-8.97867564534229e-05
3.362e-05	-0.000202020202020202
3.364e-05	-0.000336700336700337
3.366e-05	-0.000493827160493827
3.368e-05	-0.000662177328843995
3.37e-05	-0.000841750841750842
3.372e-05	-0.00103254769921437
3.374e-05	-0.00122334455667789
3.376e-05	-0.00141414141414141
3.378e-05	-0.00160493827160494
3.38e-05	-0.00178451178451178
3.382e-05	-0.00195286195286195
3.384e-05	-0.00210998877665544
3.386e-05	-0.00226711560044893
3.388e-05	-0.00242424242424243
3.39e-05	-0.00257014590347924
3.392e-05	-0.00271604938271605
3.394e-05	-0.00286195286195286
3.396e-05	-0.00301907968574635
3.398e-05	-0.00318742985409652
3.4e-05	-0.00336700336700337
3.402e-05	-0.00354657687991022
3.404e-05	-0.00371492704826039
3.406e-05	-0.00384960718294052
3.408e-05	-0.0039618406285073
3.41e-05	-0.00404040404040404
3.412e-05	-0.00409652076318743
3.414e-05	-0.00411896745230079
3.416e-05	-0.00411896745230079
3.418e-05	-0.00409652076318743
3.42e-05	-0.0040628507295174
3.422e-05	-0.00401795735129069
3.424e-05	-0.00398428731762066
3.426e-05	-0.0039618406285073
3.428e-05	-0.00395061728395062
3.43e-05	-0.00393939393939394
3.432e-05	-0.00393939393939394
3.434e-05	-0.00393939393939394
3.436e-05	-0.00393939393939394
3.438e-05	-0.00393939393939394
3.44e-05	-0.00393939393939394
3.442e-05	-0.00393939393939394
3.444e-05	-0.00393939393939394
3.446e-05	-0.00393939393939394
3.448e-05	-0.00393939393939394
3.45e-05	-0.00393939393939394
3.452e-05	-0.00393939393939394
3.454e-05	-0.00393939393939394
3.456e-05	-0.00392817059483727
3.458e-05	-0.00389450056116723
3.46e-05	-0.00383838383838384
3.462e-05	-0.0037598204264871
3.464e-05	-0.003658810325477
3.466e-05	-0.00353535353535354
3.468e-05	-0.00338945005611673
3.47e-05	-0.00322109988776656
3.472e-05	-0.00304152637485971
3.474e-05	-0.00286195286195286
3.476e-05	-0.00268237934904602
3.478e-05	-0.00250280583613917
3.48e-05	-0.00232323232323232
3.482e-05	-0.00214365881032548
3.484e-05	-0.00196408529741863
3.486e-05	-0.00178451178451178
3.488e-05	-0.00161616161616162
3.49e-05	-0.00145903479236813
3.492e-05	-0.00131313131313131
3.494e-05	-0.00118967452300786
3.496e-05	-0.00108866442199776
3.498e-05	-0.00101010101010101
3.5e-05	-0.000953984287317621
3.502e-05	-0.000920314253647587
3.504e-05	-0.000909090909090909
3.506e-05	-0.000909090909090909
3.508e-05	-0.000897867564534231
3.51e-05	-0.000886644219977553
3.512e-05	-0.000886644219977553
3.514e-05	-0.000886644219977553
3.516e-05	-0.000886644219977553
3.518e-05	-0.000886644219977553
3.52e-05	-0.000897867564534231
3.522e-05	-0.000909090909090909
3.524e-05	-0.000920314253647587
3.526e-05	-0.000942760942760943
3.528e-05	-0.000965207631874298
3.53e-05	-0.000976430976430976
3.532e-05	-0.000987654320987654
3.534e-05	-0.00101010101010101
3.536e-05	-0.00103254769921437
3.538e-05	-0.00105499438832772
3.54e-05	-0.00107744107744108
3.542e-05	-0.00109988776655443
3.544e-05	-0.00112233445566779
3.546e-05	-0.00114478114478115
3.548e-05	-0.00115600448933782
3.55e-05	-0.00115600448933782
3.552e-05	-0.00113355780022447
3.554e-05	-0.00108866442199776
3.556e-05	-0.00101010101010101
3.558e-05	-0.000920314253647587
3.56e-05	-0.000808080808080809
3.562e-05	-0.000684624017957352
3.564e-05	-0.000561167227833895
3.566e-05	-0.000448933782267116
3.568e-05	-0.000347923681257015
3.57e-05	-0.000258136924803592
3.572e-05	-0.000190796857463525
3.574e-05	-0.000145903479236813
3.576e-05	-0.000123456790123457
3.578e-05	-0.000134680134680135
3.58e-05	-0.000168350168350169
3.582e-05	-0.000202020202020202
3.584e-05	-0.000224466891133558
3.586e-05	-0.000235690235690236
3.588e-05	-0.000258136924803592
3.59e-05	-0.000280583613916948
3.592e-05	-0.000303030303030303
3.594e-05	-0.000314253647586981
3.596e-05	-0.000314253647586981
3.598e-05	-0.000303030303030303
3.6e-05	-0.000291806958473625
3.602e-05	-0.000291806958473625
3.604e-05	-0.000314253647586981
3.606e-05	-0.000336700336700337
3.608e-05	-0.000370370370370371
3.61e-05	-0.000404040404040404
3.612e-05	-0.000448933782267116
3.614e-05	-0.000493827160493827
3.616e-05	-0.000538720538720539
3.618e-05	-0.000583613916947251
3.62e-05	-0.000628507295173962
3.622e-05	-0.000662177328843996
3.624e-05	-0.000684624017957352
3.626e-05	-0.000695847362514029
3.628e-05	-0.000707070707070707
3.63e-05	-0.000707070707070707
3.632e-05	-0.000707070707070707
3.634e-05	-0.000707070707070707
3.636e-05	-0.000707070707070707
3.638e-05	-0.000707070707070707
3.64e-05	-0.000707070707070707
3.642e-05	-0.000707070707070707
3.644e-05	-0.000707070707070707
3.646e-05	-0.000707070707070707
3.648e-05	-0.000707070707070707
3.65e-05	-0.000707070707070707
3.652e-05	-0.000707070707070707
3.654e-05	-0.000718294051627385
3.656e-05	-0.000751964085297418
3.658e-05	-0.000808080808080808
3.66e-05	-0.000886644219977553
3.662e-05	-0.000987654320987654
3.664e-05	-0.00111111111111111
3.666e-05	-0.00125701459034792
3.668e-05	-0.00142536475869809
3.67e-05	-0.00161616161616162
3.672e-05	-0.00181818181818182
3.674e-05	-0.00200897867564534
3.676e-05	-0.00218855218855219
3.678e-05	-0.00234567901234568
3.68e-05	-0.00248035914702581
3.682e-05	-0.00259259259259259
3.684e-05	-0.0026936026936027
3.686e-05	-0.0027946127946128
3.688e-05	-0.0028956228956229
3.69e-05	-0.002996632996633
3.692e-05	-0.00310886644219978
3.694e-05	-0.00323232323232323
3.696e-05	-0.00337822671156005
3.698e-05	-0.00354657687991022
3.7e-05	-0.00373737373737374
3.702e-05	-0.00393939393939394
3.704e-05	-0.00414141414141414
3.706e-05	-0.00434343434343435
3.708e-05	-0.00453423120089787
3.71e-05	-0.00470258136924804
3.712e-05	-0.00485970819304153
3.714e-05	-0.00501683501683502
3.716e-05	-0.00517396184062851
3.718e-05	-0.00531986531986532
3.72e-05	-0.00546576879910213
3.722e-05	-0.00561167227833894
3.724e-05	-0.00575757575757576
3.726e-05	-0.00591470258136925
3.728e-05	-0.00609427609427609
3.73e-05	-0.00627384960718294
3.732e-05	-0.00643097643097643
3.734e-05	-0.00656565656565656
3.736e-05	-0.00666666666666666
3.738e-05	-0.00672278338945005
3.74e-05	-0.00673400673400673
3.742e-05	-0.00671156004489338
3.744e-05	-0.00664421997755331
3.746e-05	-0.00655443322109989
3.748e-05	-0.00645342312008978
3.75e-05	-0.00635241301907968
3.752e-05	-0.00626262626262626
3.754e-05	-0.00621773288439955
3.756e-05	-0.00621773288439955
3.758e-05	-0.00626262626262626
3.76e-05	-0.00632996632996633
3.762e-05	-0.00640852974186307
3.764e-05	-0.00646464646464646
3.766e-05	-0.00650953984287317
3.768e-05	-0.00653198653198653
3.77e-05	-0.00653198653198653
3.772e-05	-0.0064983164983165
3.774e-05	-0.00641975308641975
3.776e-05	-0.0062962962962963
3.778e-05	-0.00615039281705948
3.78e-05	-0.00601571268237935
3.782e-05	-0.00589225589225589
3.784e-05	-0.00576879910213244
3.786e-05	-0.00564534231200898
3.788e-05	-0.00551066217732884
3.79e-05	-0.00536475869809203
3.792e-05	-0.00521885521885522
3.794e-05	-0.00507295173961841
3.796e-05	-0.00491582491582492
3.798e-05	-0.00473625140291807
3.8e-05	-0.00454545454545455
3.802e-05	-0.00434343434343435
3.804e-05	-0.00414141414141414
3.806e-05	-0.00393939393939394
3.808e-05	-0.00373737373737374
3.81e-05	-0.00353535353535354
3.812e-05	-0.00333333333333334
3.814e-05	-0.00313131313131313
3.816e-05	-0.00292929292929293
3.818e-05	-0.00272727272727273
3.82e-05	-0.00252525252525253
3.822e-05	-0.00232323232323232
3.824e-05	-0.00212121212121212
3.826e-05	-0.00191919191919192
3.828e-05	-0.00171717171717172
3.83e-05	-0.00151515151515152
3.832e-05	-0.00132435465768799
3.834e-05	-0.00114478114478115
3.836e-05	-0.000987654320987655
3.838e-05	-0.000841750841750842
3.84e-05	-0.000707070707070708
3.842e-05	-0.000583613916947251
3.844e-05	-0.000471380471380472
3.846e-05	-0.000370370370370371
3.848e-05	-0.00026936026936027
3.85e-05	-0.000157126823793491
3.852e-05	-3.36700336700341e-05
3.854e-05	0.000112233445566779
3.856e-05	0.000269360269360269
3.858e-05	0.000437710437710437
3.86e-05	0.000617283950617284
3.862e-05	0.000808080808080808
3.864e-05	0.00101010101010101
3.866e-05	0.00121212121212121
3.868e-05	0.00141414141414141
3.87e-05	0.00161616161616162
3.872e-05	0.00180695847362514
3.874e-05	0.00198653198653199
3.876e-05	0.00214365881032548
3.878e-05	0.00227833894500561
3.88e-05	0.00239057239057239
3.882e-05	0.00249158249158249
3.884e-05	0.00259259259259259
3.886e-05	0.00269360269360269
3.888e-05	0.0027946127946128
3.89e-05	0.00290684624017958
3.892e-05	0.00303030303030303
3.894e-05	0.00317620650953985
3.896e-05	0.00334455667789001
3.898e-05	0.00352413019079686
3.9e-05	0.00370370370370371
3.902e-05	0.00387205387205387
3.904e-05	0.00401795735129069
3.906e-05	0.00414141414141414
3.908e-05	0.00424242424242425
3.91e-05	0.00432098765432099
3.912e-05	0.00437710437710438
3.914e-05	0.00441077441077441
3.916e-05	0.00443322109988777
3.918e-05	0.00444444444444445
3.92e-05	0.00444444444444445
3.922e-05	0.00444444444444445
3.924e-05	0.00444444444444445
3.926e-05	0.00444444444444445
3.928e-05	0.00443322109988777
3.93e-05	0.00441077441077441
3.932e-05	0.00437710437710438
3.934e-05	0.00432098765432099
3.936e-05	0.00424242424242425
3.938e-05	0.00414141414141414
3.94e-05	0.00401795735129069
3.942e-05	0.00387205387205388
3.944e-05	0.00371492704826039
3.946e-05	0.00354657687991022
3.948e-05	0.00336700336700337
3.95e-05	0.00318742985409652
3.952e-05	0.00303030303030303
3.954e-05	0.0028956228956229
3.956e-05	0.00278338945005612
3.958e-05	0.00269360269360269
3.96e-05	0.00261503928170595
3.962e-05	0.00252525252525253
3.964e-05	0.00244668911335578
3.966e-05	0.00236812570145904
3.968e-05	0.00228956228956229
3.97e-05	0.00219977553310887
3.972e-05	0.00208754208754209
3.974e-05	0.00195286195286195
3.976e-05	0.00180695847362514
3.978e-05	0.00166105499438833
3.98e-05	0.00151515151515152
3.982e-05	0.00135802469135802
3.984e-05	0.00120089786756453
3.986e-05	0.00103254769921437
3.988e-05	0.00085297418630752
3.99e-05	0.000673400673400674
3.992e-05	0.000493827160493827
3.994e-05	0.000303030303030303
3.996e-05	0.000101010101010101
3.998e-05	-0.000101010101010101
[truncated: 66,695 more rows]
