# Supplementary material for: Fully implanted battery-free high power platform for chronic spinal and muscular functional electrical stimulation
Source: Nat Commun. 2023 Nov 30;14:7887. doi: 10.1038/s41467-023-43669-2 (PMC10689769; doi:10.1038/s41467-023-43669-2)
Supplement: Supplementary file 4 — Source Data [file 41467_2023_43669_MOESM4_ESM.zip › Source Data/SourceData_Fig3d/OrginizedAmp6.DAT]

0	0
2e-08	0
4e-08	0
6e-08	0.0001998001998002
8e-08	0.00100071605953959
1e-07	0.00105919559170333
1.2e-07	0.000900465432973173
1.4e-07	0.000562301181765443
1.6e-07	7.34122928765544e-05
1.8e-07	-0.00054387165774073
2e-07	-0.00117083090538963
2.2e-07	-0.00225161392165652
2.4e-07	-0.00367922334926595
2.6e-07	-0.00499014771901385
2.8e-07	-0.00609967830222864
3e-07	-0.00699507919762953
3.2e-07	-0.00765962497352208
3.4e-07	-0.00807512884949107
3.6e-07	-0.00832204242973798
3.8e-07	-0.00832693360117354
4e-07	-0.00811480573927609
4.2e-07	-0.00770680415480392
4.4e-07	-0.00716292874300398
4.6e-07	-0.00653612011619535
4.8e-07	-0.00596931849676216
5e-07	-0.00551274782936057
5.2e-07	-0.00520944796067755
5.4e-07	-0.00499780774903734
5.6e-07	-0.00496580192979748
5.8e-07	-0.00509982568855471
6e-07	-0.00538778628342068
6.2e-07	-0.00577695568135967
6.4e-07	-0.00622029316579305
6.6e-07	-0.0066366674347989
6.8e-07	-0.00702847901305115
7e-07	-0.00739785025189739
7.2e-07	-0.00774666467478588
7.4e-07	-0.00807659979990173
7.6e-07	-0.00838915467259708
7.8e-07	-0.00868567308006002
8e-07	-0.00894239443189135
8.2e-07	-0.00911266556106659
8.4e-07	-0.0092005986554513
8.6e-07	-0.00921001613855299
8.8e-07	-0.00916738705507829
9e-07	-0.00905265953294336
9.2e-07	-0.00888606723783701
9.4e-07	-0.00866899455017609
9.6e-07	-0.00840273037586593
9.8e-07	-0.00811344551729269
1e-06	-0.00785000525385242
1.02e-06	-0.00761033254106143
1.04e-06	-0.00739248151619286
1.06e-06	-0.00719416386083053
1.08e-06	-0.00703703703703704
1.1e-06	-0.00691358024691359
1.12e-06	-0.00683501683501684
1.14e-06	-0.00682379349046016
1.16e-06	-0.00687991021324355
1.18e-06	-0.00700336700336701
1.2e-06	-0.00719416386083053
1.22e-06	-0.00742985409652077
1.24e-06	-0.00766554433221101
1.26e-06	-0.00790123456790124
1.28e-06	-0.0081257014590348
1.3e-06	-0.008327721661055
1.32e-06	-0.00848484848484849
1.34e-06	-0.00859708193041527
1.36e-06	-0.00866442199775534
1.38e-06	-0.00868686868686869
1.4e-06	-0.00868686868686869
1.42e-06	-0.00868686868686869
1.44e-06	-0.00868686868686869
1.46e-06	-0.00868686868686869
1.48e-06	-0.00868686868686869
1.5e-06	-0.00868686868686869
1.52e-06	-0.00868686868686869
1.54e-06	-0.00868686868686869
1.56e-06	-0.00868686868686869
1.58e-06	-0.00868686868686869
1.6e-06	-0.00866442199775534
1.62e-06	-0.00861952861952863
1.64e-06	-0.00855218855218856
1.66e-06	-0.00843995510662178
1.68e-06	-0.008327721661055
1.7e-06	-0.00821548821548822
1.72e-06	-0.00810325476992144
1.74e-06	-0.00796857463524131
1.76e-06	-0.00785634118967453
1.78e-06	-0.00774410774410775
1.8e-06	-0.00763187429854097
1.82e-06	-0.00754208754208755
1.84e-06	-0.00749719416386084
1.86e-06	-0.00745230078563413
1.88e-06	-0.00740740740740741
1.9e-06	-0.00738496071829406
1.92e-06	-0.00738496071829406
1.94e-06	-0.0073625140291807
1.96e-06	-0.0073625140291807
1.98e-06	-0.00738496071829406
2e-06	-0.00740740740740741
2.02e-06	-0.00740740740740741
2.04e-06	-0.00740740740740741
2.06e-06	-0.00740740740740741
2.08e-06	-0.00738496071829406
2.1e-06	-0.00734006734006735
2.12e-06	-0.00729517396184064
2.14e-06	-0.00725028058361393
2.16e-06	-0.00720538720538721
2.18e-06	-0.0071604938271605
2.2e-06	-0.00713804713804715
2.22e-06	-0.00711560044893379
2.24e-06	-0.00709315375982043
2.26e-06	-0.00707070707070708
2.28e-06	-0.00707070707070708
2.3e-06	-0.00707070707070708
2.32e-06	-0.00707070707070708
2.34e-06	-0.00707070707070708
2.36e-06	-0.00707070707070708
2.38e-06	-0.00707070707070708
2.4e-06	-0.00707070707070708
2.42e-06	-0.00707070707070708
2.44e-06	-0.00707070707070708
2.46e-06	-0.00707070707070708
2.48e-06	-0.00707070707070708
2.5e-06	-0.00707070707070708
2.52e-06	-0.00707070707070708
2.54e-06	-0.00707070707070708
2.56e-06	-0.00707070707070708
2.58e-06	-0.00707070707070708
2.6e-06	-0.00707070707070708
2.62e-06	-0.00707070707070708
2.64e-06	-0.00707070707070708
2.66e-06	-0.00707070707070708
2.68e-06	-0.00709315375982043
2.7e-06	-0.00711560044893379
2.72e-06	-0.0071604938271605
2.74e-06	-0.00720538720538721
2.76e-06	-0.00727272727272728
2.78e-06	-0.00738496071829406
2.8e-06	-0.00751964085297419
2.82e-06	-0.00767676767676768
2.84e-06	-0.00785634118967453
2.86e-06	-0.00803591470258137
2.88e-06	-0.00826038159371493
2.9e-06	-0.00850729517396185
2.92e-06	-0.00879910213243547
2.94e-06	-0.00911335578002245
2.96e-06	-0.00942760942760943
2.98e-06	-0.00976430976430977
3e-06	-0.0101234567901235
3.02e-06	-0.0105050505050505
3.04e-06	-0.0108866442199776
3.06e-06	-0.0112457912457912
3.08e-06	-0.0115600448933782
3.1e-06	-0.0118294051627385
3.12e-06	-0.0120538720538721
3.14e-06	-0.0122334455667789
3.16e-06	-0.012368125701459
3.18e-06	-0.0124579124579125
3.2e-06	-0.0125028058361392
3.22e-06	-0.0125252525252525
3.24e-06	-0.0125028058361392
3.26e-06	-0.0124579124579125
3.28e-06	-0.012368125701459
3.3e-06	-0.0122334455667789
3.32e-06	-0.0120538720538721
3.34e-06	-0.0118518518518519
3.36e-06	-0.0116273849607183
3.38e-06	-0.0113804713804714
3.4e-06	-0.0111111111111111
3.42e-06	-0.0108193041526375
3.44e-06	-0.0105274971941639
3.46e-06	-0.0102356902356902
3.48e-06	-0.00994388327721661
3.5e-06	-0.00965207631874299
3.52e-06	-0.00933782267115601
3.54e-06	-0.00900112233445567
3.56e-06	-0.00864197530864198
3.58e-06	-0.00828282828282829
3.6e-06	-0.00796857463524131
3.62e-06	-0.00767676767676768
3.64e-06	-0.00747474747474748
3.66e-06	-0.00734006734006735
3.68e-06	-0.00727272727272728
3.7e-06	-0.00727272727272728
3.72e-06	-0.0073625140291807
3.74e-06	-0.00751964085297419
3.76e-06	-0.00774410774410775
3.78e-06	-0.00801346801346802
3.8e-06	-0.008327721661055
3.82e-06	-0.00864197530864198
3.84e-06	-0.00897867564534232
3.86e-06	-0.00933782267115601
3.88e-06	-0.0096969696969697
3.9e-06	-0.0100561167227834
3.92e-06	-0.0104377104377104
3.94e-06	-0.0107968574635241
3.96e-06	-0.0111335578002245
3.98e-06	-0.0114478114478114
4e-06	-0.0117396184062851
4.02e-06	-0.0119640852974186
4.04e-06	-0.0121212121212121
4.06e-06	-0.0122558922558923
4.08e-06	-0.012368125701459
4.1e-06	-0.0124354657687991
4.12e-06	-0.0124579124579125
4.14e-06	-0.0124130190796857
4.16e-06	-0.0123232323232323
4.18e-06	-0.0121661054994388
4.2e-06	-0.011986531986532
4.22e-06	-0.0118069584736251
4.24e-06	-0.0116273849607183
4.26e-06	-0.0114029180695847
4.28e-06	-0.0111335578002245
4.3e-06	-0.0108641975308642
4.32e-06	-0.0105948372615039
4.34e-06	-0.0103030303030303
4.36e-06	-0.0100112233445567
4.38e-06	-0.00971941638608306
4.4e-06	-0.00940516273849608
4.42e-06	-0.00904601571268239
4.44e-06	-0.00866442199775534
4.46e-06	-0.00828282828282829
4.48e-06	-0.00787878787878789
4.5e-06	-0.00747474747474748
4.52e-06	-0.00707070707070708
4.54e-06	-0.00666666666666667
4.56e-06	-0.00626262626262627
4.58e-06	-0.00585858585858586
4.6e-06	-0.00545454545454546
4.62e-06	-0.00505050505050505
4.64e-06	-0.00464646464646465
4.66e-06	-0.00424242424242424
4.68e-06	-0.0038608305274972
4.7e-06	-0.0035016835016835
4.72e-06	-0.00316498316498317
4.74e-06	-0.00285072951739618
4.76e-06	-0.0025364758698092
4.78e-06	-0.00222222222222222
4.8e-06	-0.00190796857463524
4.82e-06	-0.00159371492704826
4.84e-06	-0.00127946127946128
4.86e-06	-0.000942760942760943
4.88e-06	-0.000583613916947251
4.9e-06	-0.000224466891133559
4.92e-06	0.000112233445566778
4.94e-06	0.000404040404040403
4.96e-06	0.000650953984287317
4.98e-06	0.000875420875420875
5e-06	0.00107744107744108
5.02e-06	0.00125701459034792
5.04e-06	0.00139169472502806
5.06e-06	0.00148148148148148
5.08e-06	0.00154882154882155
5.1e-06	0.00161616161616162
5.12e-06	0.00170594837261504
5.14e-06	0.00179573512906846
5.16e-06	0.00188552188552189
5.18e-06	0.00199775533108866
5.2e-06	0.00210998877665544
5.22e-06	0.00219977553310887
5.24e-06	0.00226711560044893
5.26e-06	0.00228956228956229
5.28e-06	0.00226711560044893
5.3e-06	0.00217732884399551
5.32e-06	0.00208754208754209
5.34e-06	0.00197530864197531
5.36e-06	0.00181818181818182
5.38e-06	0.00163860830527497
5.4e-06	0.00148148148148148
5.42e-06	0.00134680134680135
5.44e-06	0.00123456790123457
5.46e-06	0.0011672278338945
5.48e-06	0.00114478114478115
5.5e-06	0.00112233445566779
5.52e-06	0.00109988776655443
5.54e-06	0.00107744107744108
5.56e-06	0.00103254769921437
5.58e-06	0.000987654320987654
5.6e-06	0.000965207631874298
5.62e-06	0.00101010101010101
5.64e-06	0.00107744107744108
5.66e-06	0.00114478114478114
5.68e-06	0.00123456790123457
5.7e-06	0.00134680134680135
5.72e-06	0.00145903479236813
5.74e-06	0.00159371492704826
5.76e-06	0.00172839506172839
5.78e-06	0.00184062850729517
5.8e-06	0.00190796857463524
5.82e-06	0.00195286195286195
5.84e-06	0.00199775533108866
5.86e-06	0.00202020202020202
5.88e-06	0.00202020202020202
5.9e-06	0.00202020202020202
5.92e-06	0.00202020202020202
5.94e-06	0.00202020202020202
5.96e-06	0.00202020202020202
5.98e-06	0.00202020202020202
6e-06	0.00199775533108866
6.02e-06	0.00195286195286195
6.04e-06	0.00190796857463524
6.06e-06	0.00188552188552189
6.08e-06	0.00186307519640853
6.1e-06	0.00184062850729517
6.12e-06	0.00181818181818182
6.14e-06	0.00181818181818182
6.16e-06	0.00181818181818182
6.18e-06	0.00184062850729518
6.2e-06	0.00190796857463524
6.22e-06	0.00202020202020202
6.24e-06	0.0021324354657688
6.26e-06	0.00224466891133558
6.28e-06	0.00235690235690236
6.3e-06	0.00244668911335578
6.32e-06	0.00246913580246914
6.34e-06	0.00244668911335578
6.36e-06	0.00237934904601571
6.38e-06	0.00224466891133558
6.4e-06	0.00202020202020202
6.42e-06	0.0017283950617284
6.44e-06	0.00139169472502806
6.46e-06	0.00101010101010101
6.48e-06	0.000606060606060607
6.5e-06	0.000202020202020203
6.52e-06	-0.000202020202020201
6.54e-06	-0.000606060606060606
6.56e-06	-0.00101010101010101
6.58e-06	-0.00141414141414141
6.6e-06	-0.00181818181818182
6.62e-06	-0.00222222222222222
6.64e-06	-0.00262626262626263
6.66e-06	-0.00300785634118967
6.68e-06	-0.00334455667789001
6.7e-06	-0.00365881032547699
6.72e-06	-0.00392817059483726
6.74e-06	-0.00417508417508418
6.76e-06	-0.00437710437710438
6.78e-06	-0.00453423120089787
6.8e-06	-0.00464646464646465
6.82e-06	-0.00471380471380472
6.84e-06	-0.00475869809203143
6.86e-06	-0.00480359147025814
6.88e-06	-0.00480359147025814
6.9e-06	-0.00475869809203143
6.92e-06	-0.00464646464646465
6.94e-06	-0.00448933782267116
6.96e-06	-0.00430976430976431
6.98e-06	-0.00410774410774411
7e-06	-0.00388327721661055
7.02e-06	-0.00361391694725028
7.04e-06	-0.0032996632996633
7.06e-06	-0.00296296296296296
7.08e-06	-0.00264870931537598
7.1e-06	-0.00237934904601571
7.12e-06	-0.00215488215488216
7.14e-06	-0.00195286195286195
7.16e-06	-0.00179573512906846
7.18e-06	-0.00168350168350168
7.2e-06	-0.00161616161616162
7.22e-06	-0.00159371492704826
7.24e-06	-0.00161616161616162
7.26e-06	-0.00163860830527497
7.28e-06	-0.00161616161616162
7.3e-06	-0.00157126823793491
7.32e-06	-0.00150392817059484
7.34e-06	-0.00141414141414141
7.36e-06	-0.00130190796857464
7.38e-06	-0.00118967452300786
7.4e-06	-0.00105499438832772
7.42e-06	-0.000920314253647587
7.44e-06	-0.000808080808080808
7.46e-06	-0.000740740740740741
7.48e-06	-0.000695847362514029
7.5e-06	-0.000673400673400673
7.52e-06	-0.000650953984287318
7.54e-06	-0.000606060606060606
7.56e-06	-0.000538720538720539
7.58e-06	-0.000493827160493827
7.6e-06	-0.000448933782267116
7.62e-06	-0.000381593714927049
7.64e-06	-0.00026936026936027
7.66e-06	-0.000134680134680135
7.68e-06	-7.86046575051991e-19
7.7e-06	0.000134680134680134
7.72e-06	0.000269360269360269
7.74e-06	0.000404040404040403
7.76e-06	0.000538720538720538
7.78e-06	0.000673400673400673
7.8e-06	0.000785634118967451
7.82e-06	0.000852974186307519
7.84e-06	0.000897867564534231
7.86e-06	0.000942760942760942
7.88e-06	0.000987654320987654
7.9e-06	0.00101010101010101
7.92e-06	0.00101010101010101
7.94e-06	0.00101010101010101
7.96e-06	0.00101010101010101
7.98e-06	0.00101010101010101
8e-06	0.00101010101010101
8.02e-06	0.00101010101010101
8.04e-06	0.000987654320987655
8.06e-06	0.000965207631874299
8.08e-06	0.000942760942760943
8.1e-06	0.000897867564534232
8.12e-06	0.000830527497194164
8.14e-06	0.000740740740740741
8.16e-06	0.000628507295173962
8.18e-06	0.000493827160493828
8.2e-06	0.000359147025813693
8.22e-06	0.000246913580246914
8.24e-06	0.000134680134680135
8.26e-06	4.48933782267118e-05
8.28e-06	1.38913403349705e-19
8.3e-06	2.24466891133559e-05
8.32e-06	0.000112233445566779
8.34e-06	0.000269360269360269
8.36e-06	0.000493827160493827
8.38e-06	0.000763187429854097
8.4e-06	0.00105499438832772
8.42e-06	0.0013692480359147
8.44e-06	0.00168350168350168
8.46e-06	0.00199775533108866
8.48e-06	0.00226711560044893
8.5e-06	0.00249158249158249
8.52e-06	0.00267115600448934
8.54e-06	0.00280583613916947
8.56e-06	0.00289562289562289
8.58e-06	0.00296296296296296
8.6e-06	0.00300785634118967
8.62e-06	0.00303030303030303
8.64e-06	0.00300785634118967
8.66e-06	0.00294051627384961
8.68e-06	0.00285072951739618
8.7e-06	0.00271604938271605
8.72e-06	0.00255892255892256
8.74e-06	0.00235690235690236
8.76e-06	0.00210998877665544
8.78e-06	0.00181818181818182
8.8e-06	0.00148148148148148
8.82e-06	0.00112233445566779
8.84e-06	0.000763187429854097
8.86e-06	0.000381593714927049
8.88e-06	9.21571846612679e-19
8.9e-06	-0.000404040404040403
8.92e-06	-0.000808080808080807
8.94e-06	-0.00121212121212121
8.96e-06	-0.00161616161616162
8.98e-06	-0.00202020202020202
9e-06	-0.00242424242424242
9.02e-06	-0.00282828282828283
9.04e-06	-0.00323232323232323
9.06e-06	-0.00361391694725028
9.08e-06	-0.00397306397306397
9.1e-06	-0.00428731762065095
9.12e-06	-0.00457912457912458
9.14e-06	-0.00484848484848485
9.16e-06	-0.00507295173961841
9.18e-06	-0.00525252525252526
9.2e-06	-0.00538720538720539
9.22e-06	-0.00547699214365881
9.24e-06	-0.00556677890011224
9.26e-06	-0.00567901234567901
9.28e-06	-0.00583613916947251
9.3e-06	-0.00601571268237935
9.32e-06	-0.0061952861952862
9.34e-06	-0.0063973063973064
9.36e-06	-0.00664421997755332
9.38e-06	-0.00693602693602694
9.4e-06	-0.00725028058361392
9.42e-06	-0.00758698092031426
9.44e-06	-0.0079236812570146
9.46e-06	-0.00826038159371493
9.48e-06	-0.00859708193041527
9.5e-06	-0.00895622895622896
9.52e-06	-0.00933782267115601
9.54e-06	-0.00971941638608306
9.56e-06	-0.0101010101010101
9.58e-06	-0.0105050505050505
9.6e-06	-0.0109090909090909
9.62e-06	-0.0113131313131313
9.64e-06	-0.0117171717171717
9.66e-06	-0.0120987654320988
9.68e-06	-0.0124354657687991
9.7e-06	-0.0127497194163861
9.72e-06	-0.0130415263748597
9.74e-06	-0.0132884399551066
9.76e-06	-0.0134904601571268
9.78e-06	-0.0136475869809203
9.8e-06	-0.0137598204264871
9.82e-06	-0.0138271604938272
9.84e-06	-0.0138720538720539
9.86e-06	-0.0139169472502806
9.88e-06	-0.0139393939393939
9.9e-06	-0.0139393939393939
9.92e-06	-0.0139393939393939
9.94e-06	-0.0139393939393939
9.96e-06	-0.0139393939393939
9.98e-06	-0.0139393939393939
1e-05	-0.0139393939393939
1.002e-05	-0.0139393939393939
1.004e-05	-0.0139393939393939
1.006e-05	-0.0139618406285073
1.008e-05	-0.014006734006734
1.01e-05	-0.0140740740740741
1.012e-05	-0.0141638608305275
1.014e-05	-0.0142760942760943
1.016e-05	-0.0144107744107744
1.018e-05	-0.0145903479236812
1.02e-05	-0.0148148148148148
1.022e-05	-0.0150841750841751
1.024e-05	-0.0153759820426487
1.026e-05	-0.0156677890011223
1.028e-05	-0.015959595959596
1.03e-05	-0.0162289562289562
1.032e-05	-0.0164983164983165
1.034e-05	-0.0167901234567901
1.036e-05	-0.0170819304152637
1.038e-05	-0.017351290684624
1.04e-05	-0.0175982042648709
1.042e-05	-0.0178002244668911
1.044e-05	-0.017979797979798
1.046e-05	-0.0181369248035915
1.048e-05	-0.018294051627385
1.05e-05	-0.0184287317620651
1.052e-05	-0.0185185185185185
1.054e-05	-0.0185634118967452
1.056e-05	-0.0185858585858586
1.058e-05	-0.0185858585858586
1.06e-05	-0.0185858585858586
1.062e-05	-0.0185858585858586
1.064e-05	-0.0185858585858586
1.066e-05	-0.0185858585858586
1.068e-05	-0.0185858585858586
1.07e-05	-0.0185858585858586
1.072e-05	-0.0185858585858586
1.074e-05	-0.0185858585858586
1.076e-05	-0.0185634118967452
1.078e-05	-0.0185185185185185
1.08e-05	-0.0184736251402918
1.082e-05	-0.0184287317620651
1.084e-05	-0.0183838383838384
1.086e-05	-0.0183164983164983
1.088e-05	-0.0182267115600449
1.09e-05	-0.0181144781144781
1.092e-05	-0.017979797979798
1.094e-05	-0.0178451178451179
1.096e-05	-0.0177104377104377
1.098e-05	-0.0175533108866442
1.1e-05	-0.0173961840628507
1.102e-05	-0.0172390572390572
1.104e-05	-0.0170819304152638
1.106e-05	-0.0169472502805836
1.108e-05	-0.0168350168350168
1.11e-05	-0.0167452300785634
1.112e-05	-0.0166778900112233
1.114e-05	-0.0166329966329966
1.116e-05	-0.0166105499438833
1.118e-05	-0.0165881032547699
1.12e-05	-0.0165656565656566
1.122e-05	-0.0165656565656566
1.124e-05	-0.0165656565656566
1.126e-05	-0.0165656565656566
1.128e-05	-0.0165656565656566
1.13e-05	-0.0165656565656566
1.132e-05	-0.0165656565656566
1.134e-05	-0.0165656565656566
1.136e-05	-0.0165656565656566
1.138e-05	-0.0165656565656566
1.14e-05	-0.0165656565656566
1.142e-05	-0.0165656565656566
1.144e-05	-0.0165656565656566
1.146e-05	-0.0165656565656566
1.148e-05	-0.0165656565656566
1.15e-05	-0.0165656565656566
1.152e-05	-0.0165656565656566
1.154e-05	-0.0165432098765432
1.156e-05	-0.0164983164983165
1.158e-05	-0.0164309764309764
1.16e-05	-0.0163187429854097
1.162e-05	-0.0161616161616162
1.164e-05	-0.015959595959596
1.166e-05	-0.015712682379349
1.168e-05	-0.0154208754208754
1.17e-05	-0.0150841750841751
1.172e-05	-0.0147250280583614
1.174e-05	-0.0143434343434343
1.176e-05	-0.0139393939393939
1.178e-05	-0.0135353535353535
1.18e-05	-0.0131313131313131
1.182e-05	-0.0127272727272727
1.184e-05	-0.0123232323232323
1.186e-05	-0.0119191919191919
1.188e-05	-0.0115151515151515
1.19e-05	-0.0111111111111111
1.192e-05	-0.0107070707070707
1.194e-05	-0.0103030303030303
1.196e-05	-0.0098989898989899
1.198e-05	-0.0094949494949495
1.2e-05	-0.0090909090909091
1.202e-05	-0.00868686868686869
1.204e-05	-0.00828282828282829
1.206e-05	-0.00787878787878789
1.208e-05	-0.00747474747474748
1.21e-05	-0.00707070707070708
1.212e-05	-0.00666666666666667
1.214e-05	-0.00626262626262627
1.216e-05	-0.00585858585858586
1.218e-05	-0.00545454545454546
1.22e-05	-0.00505050505050505
1.222e-05	-0.00464646464646465
1.224e-05	-0.0042648709315376
1.226e-05	-0.00390572390572391
1.228e-05	-0.00359147025813693
1.23e-05	-0.0032996632996633
1.232e-05	-0.00300785634118968
1.234e-05	-0.00271604938271605
1.236e-05	-0.00242424242424243
1.238e-05	-0.0021324354657688
1.24e-05	-0.00186307519640853
1.242e-05	-0.00159371492704826
1.244e-05	-0.00130190796857464
1.246e-05	-0.000965207631874299
1.248e-05	-0.000606060606060607
1.25e-05	-0.000246913580246915
1.252e-05	0.000112233445566778
1.254e-05	0.000448933782267115
1.256e-05	0.000763187429854096
1.258e-05	0.00107744107744108
1.26e-05	0.00139169472502806
1.262e-05	0.00166105499438833
1.264e-05	0.00190796857463524
1.266e-05	0.0021324354657688
1.268e-05	0.00235690235690236
1.27e-05	0.00255892255892256
1.272e-05	0.00276094276094276
1.274e-05	0.00294051627384961
1.276e-05	0.00312008978675645
1.278e-05	0.00332210998877665
1.28e-05	0.00356902356902357
1.282e-05	0.00383838383838384
1.284e-05	0.00410774410774411
1.286e-05	0.00435465768799102
1.288e-05	0.00460157126823794
1.29e-05	0.00484848484848485
1.292e-05	0.00511784511784512
1.294e-05	0.00538720538720539
1.296e-05	0.0056341189674523
1.298e-05	0.00588103254769922
1.3e-05	0.00612794612794613
1.302e-05	0.00637485970819305
1.304e-05	0.00664421997755332
1.306e-05	0.00693602693602694
1.308e-05	0.00725028058361392
1.31e-05	0.00758698092031426
1.312e-05	0.00794612794612795
1.314e-05	0.008327721661055
1.316e-05	0.00870931537598205
1.318e-05	0.00909090909090909
1.32e-05	0.0094949494949495
1.322e-05	0.0098989898989899
1.324e-05	0.0103030303030303
1.326e-05	0.0107070707070707
1.328e-05	0.0111111111111111
1.33e-05	0.0115151515151515
1.332e-05	0.0119191919191919
1.334e-05	0.0123232323232323
1.336e-05	0.0127048260381594
1.338e-05	0.0130639730639731
1.34e-05	0.01337822671156
1.342e-05	0.0136475869809203
1.344e-05	0.0138720538720539
1.346e-05	0.0140516273849607
1.348e-05	0.0141863075196408
1.35e-05	0.0142760942760943
1.352e-05	0.0142985409652076
1.354e-05	0.0142760942760943
1.356e-05	0.0142087542087542
1.358e-05	0.0140965207631874
1.36e-05	0.0139393939393939
1.362e-05	0.0137598204264871
1.364e-05	0.0135578002244669
1.366e-05	0.01331088664422
1.368e-05	0.0130190796857463
1.37e-05	0.0127048260381594
1.372e-05	0.012368125701459
1.374e-05	0.0120089786756453
1.376e-05	0.0116498316498316
1.378e-05	0.0113131313131313
1.38e-05	0.0109988776655443
1.382e-05	0.0107070707070707
1.384e-05	0.0104601571268238
1.386e-05	0.0102356902356902
1.388e-05	0.0100561167227834
1.39e-05	0.00992143658810326
1.392e-05	0.00983164983164984
1.394e-05	0.00978675645342312
1.396e-05	0.00976430976430977
1.398e-05	0.00974186307519641
1.4e-05	0.00971941638608306
1.402e-05	0.0096969696969697
1.404e-05	0.00967452300785635
1.406e-05	0.00962962962962964
1.408e-05	0.00956228956228957
1.41e-05	0.00945005611672279
1.412e-05	0.00931537598204265
1.414e-05	0.00915824915824916
1.416e-05	0.00897867564534232
1.418e-05	0.00877665544332212
1.42e-05	0.0085297418630752
1.422e-05	0.00826038159371493
1.424e-05	0.00796857463524131
1.426e-05	0.00765432098765433
1.428e-05	0.00734006734006735
1.43e-05	0.00700336700336701
1.432e-05	0.00664421997755332
1.434e-05	0.00626262626262627
1.436e-05	0.00585858585858586
1.438e-05	0.00545454545454546
1.44e-05	0.00505050505050505
1.442e-05	0.00464646464646465
1.444e-05	0.00424242424242424
1.446e-05	0.00383838383838384
1.448e-05	0.00343434343434344
1.45e-05	0.00303030303030303
1.452e-05	0.00264870931537598
1.454e-05	0.00231200897867565
1.456e-05	0.00204264870931538
1.458e-05	0.00181818181818182
1.46e-05	0.00166105499438833
1.462e-05	0.00157126823793491
1.464e-05	0.00154882154882155
1.466e-05	0.00157126823793491
1.468e-05	0.00166105499438833
1.47e-05	0.00179573512906846
1.472e-05	0.00195286195286195
1.474e-05	0.00208754208754209
1.476e-05	0.00222222222222222
1.478e-05	0.002334455667789
1.48e-05	0.00242424242424242
1.482e-05	0.00249158249158249
1.484e-05	0.00255892255892256
1.486e-05	0.00260381593714927
1.488e-05	0.00262626262626263
1.49e-05	0.00262626262626263
1.492e-05	0.00262626262626263
1.494e-05	0.00262626262626263
1.496e-05	0.00260381593714927
1.498e-05	0.00255892255892256
1.5e-05	0.00251402918069585
1.502e-05	0.00244668911335578
1.504e-05	0.002334455667789
1.506e-05	0.00217732884399551
1.508e-05	0.00197530864197531
1.51e-05	0.0017283950617284
1.512e-05	0.00143658810325477
1.514e-05	0.00112233445566779
1.516e-05	0.000785634118967453
1.518e-05	0.000404040404040404
1.52e-05	5.42101086242752e-20
1.522e-05	-0.000404040404040404
1.524e-05	-0.000808080808080808
1.526e-05	-0.00121212121212121
1.528e-05	-0.00161616161616162
1.53e-05	-0.00202020202020202
1.532e-05	-0.00242424242424242
1.534e-05	-0.00280583613916947
1.536e-05	-0.00314253647586981
1.538e-05	-0.00338945005611672
1.54e-05	-0.00354657687991021
1.542e-05	-0.00361391694725028
1.544e-05	-0.00359147025813693
1.546e-05	-0.00347923681257015
1.548e-05	-0.0032996632996633
1.55e-05	-0.00307519640852974
1.552e-05	-0.00282828282828283
1.554e-05	-0.00258136924803592
1.556e-05	-0.00237934904601571
1.558e-05	-0.00222222222222222
1.56e-05	-0.0021324354657688
1.562e-05	-0.00210998877665544
1.564e-05	-0.0021324354657688
1.566e-05	-0.00217732884399551
1.568e-05	-0.00222222222222222
1.57e-05	-0.00226711560044893
1.572e-05	-0.00231200897867565
1.574e-05	-0.00235690235690236
1.576e-05	-0.00242424242424242
1.578e-05	-0.00251402918069585
1.58e-05	-0.00262626262626263
1.582e-05	-0.00278338945005612
1.584e-05	-0.00296296296296296
1.586e-05	-0.00318742985409652
1.588e-05	-0.00345679012345679
1.59e-05	-0.00377104377104377
1.592e-05	-0.00410774410774411
1.594e-05	-0.00444444444444445
1.596e-05	-0.00473625140291807
1.598e-05	-0.00498316498316499
1.6e-05	-0.00518518518518519
1.602e-05	-0.00534231200897868
1.604e-05	-0.0054320987654321
1.606e-05	-0.00545454545454546
1.608e-05	-0.00538720538720539
1.61e-05	-0.00527497194163861
1.612e-05	-0.00514029180695848
1.614e-05	-0.00500561167227834
1.616e-05	-0.00487093153759821
1.618e-05	-0.00473625140291807
1.62e-05	-0.00462401795735129
1.622e-05	-0.00453423120089787
1.624e-05	-0.0044668911335578
1.626e-05	-0.00444444444444444
1.628e-05	-0.00444444444444444
1.63e-05	-0.00444444444444444
1.632e-05	-0.00444444444444444
1.634e-05	-0.00444444444444444
1.636e-05	-0.00444444444444444
1.638e-05	-0.00444444444444444
1.64e-05	-0.00444444444444444
1.642e-05	-0.00444444444444444
1.644e-05	-0.00444444444444444
1.646e-05	-0.00444444444444444
1.648e-05	-0.00444444444444444
1.65e-05	-0.00444444444444444
1.652e-05	-0.0044668911335578
1.654e-05	-0.00453423120089787
1.656e-05	-0.00462401795735129
1.658e-05	-0.00473625140291807
1.66e-05	-0.00489337822671156
1.662e-05	-0.00509539842873176
1.664e-05	-0.00534231200897868
1.666e-05	-0.00561167227833895
1.668e-05	-0.00590347923681257
1.67e-05	-0.00621773288439955
1.672e-05	-0.00653198653198654
1.674e-05	-0.00686868686868687
1.676e-05	-0.00722783389450057
1.678e-05	-0.00758698092031426
1.68e-05	-0.00794612794612795
1.682e-05	-0.00830527497194164
1.684e-05	-0.00868686868686869
1.686e-05	-0.00906846240179574
1.688e-05	-0.00942760942760943
1.69e-05	-0.00976430976430977
1.692e-05	-0.0100561167227834
1.694e-05	-0.0103030303030303
1.696e-05	-0.0105050505050505
1.698e-05	-0.010662177328844
1.7e-05	-0.0107519640852974
1.702e-05	-0.0107519640852974
1.704e-05	-0.0106846240179574
1.706e-05	-0.0105499438832772
1.708e-05	-0.010347923681257
1.71e-05	-0.0101010101010101
1.712e-05	-0.00980920314253648
1.714e-05	-0.00947250280583615
1.716e-05	-0.0090909090909091
1.718e-05	-0.00870931537598205
1.72e-05	-0.00835016835016836
1.722e-05	-0.00799102132435467
1.724e-05	-0.00763187429854097
1.726e-05	-0.00729517396184064
1.728e-05	-0.00698092031425365
1.73e-05	-0.00671156004489338
1.732e-05	-0.00648709315375982
1.734e-05	-0.00630751964085298
1.736e-05	-0.00617283950617284
1.738e-05	-0.00610549943883278
1.74e-05	-0.00612794612794613
1.742e-05	-0.00624017957351291
1.744e-05	-0.00641975308641976
1.746e-05	-0.00664421997755332
1.748e-05	-0.00686868686868687
1.75e-05	-0.00709315375982043
1.752e-05	-0.00731762065095399
1.754e-05	-0.00751964085297419
1.756e-05	-0.00767676767676769
1.758e-05	-0.00776655443322111
1.76e-05	-0.00776655443322111
1.762e-05	-0.00769921436588104
1.764e-05	-0.00758698092031426
1.766e-05	-0.00745230078563413
1.768e-05	-0.00729517396184064
1.77e-05	-0.00709315375982043
1.772e-05	-0.00684624017957352
1.774e-05	-0.00655443322109989
1.776e-05	-0.00624017957351291
1.778e-05	-0.00592592592592593
1.78e-05	-0.00558922558922559
1.782e-05	-0.0052300785634119
1.784e-05	-0.00484848484848485
1.786e-05	-0.00444444444444445
1.788e-05	-0.00404040404040404
1.79e-05	-0.00365881032547699
1.792e-05	-0.0032996632996633
1.794e-05	-0.00298540965207632
1.796e-05	-0.00271604938271605
1.798e-05	-0.00249158249158249
1.8e-05	-0.00231200897867564
1.802e-05	-0.00217732884399551
1.804e-05	-0.00208754208754209
1.806e-05	-0.00204264870931538
1.808e-05	-0.00202020202020202
1.81e-05	-0.00199775533108866
1.812e-05	-0.00195286195286195
1.814e-05	-0.00188552188552189
1.816e-05	-0.00177328843995511
1.818e-05	-0.00161616161616162
1.82e-05	-0.00141414141414142
1.822e-05	-0.0011672278338945
1.824e-05	-0.000875420875420876
1.826e-05	-0.000538720538720539
1.828e-05	-0.000179573512906847
1.83e-05	0.000202020202020201
1.832e-05	0.000606060606060605
1.834e-05	0.00101010101010101
1.836e-05	0.00141414141414141
1.838e-05	0.00179573512906846
1.84e-05	0.00215488215488215
1.842e-05	0.00249158249158249
1.844e-05	0.00280583613916947
1.846e-05	0.00312008978675645
1.848e-05	0.00341189674523008
1.85e-05	0.0037037037037037
1.852e-05	0.00397306397306397
1.854e-05	0.00419753086419753
1.856e-05	0.00439955106621773
1.858e-05	0.00457912457912458
1.86e-05	0.00475869809203143
1.862e-05	0.00491582491582492
1.864e-05	0.00500561167227834
1.866e-05	0.00507295173961841
1.868e-05	0.00511784511784512
1.87e-05	0.00516273849607183
1.872e-05	0.0052300785634119
1.874e-05	0.00531986531986532
1.876e-05	0.00540965207631875
1.878e-05	0.00547699214365881
1.88e-05	0.00554433221099888
1.882e-05	0.0056341189674523
1.884e-05	0.00572390572390573
1.886e-05	0.0057912457912458
1.888e-05	0.00585858585858586
1.89e-05	0.00590347923681257
1.892e-05	0.00594837261503929
1.894e-05	0.00601571268237935
1.896e-05	0.00608305274971942
1.898e-05	0.00615039281705949
1.9e-05	0.00621773288439956
1.902e-05	0.00628507295173962
1.904e-05	0.00635241301907969
1.906e-05	0.0063973063973064
1.908e-05	0.00644219977553312
1.91e-05	0.00646464646464647
1.912e-05	0.00646464646464647
1.914e-05	0.00646464646464647
1.916e-05	0.00648709315375983
1.918e-05	0.00653198653198654
1.92e-05	0.00657687991021325
1.922e-05	0.00662177328843996
1.924e-05	0.00668911335578003
1.926e-05	0.00677890011223345
1.928e-05	0.00691358024691359
1.93e-05	0.00707070707070708
1.932e-05	0.00720538720538721
1.934e-05	0.00731762065095399
1.936e-05	0.00740740740740741
1.938e-05	0.00749719416386084
1.94e-05	0.00758698092031426
1.942e-05	0.00765432098765433
1.944e-05	0.00769921436588104
1.946e-05	0.00769921436588104
1.948e-05	0.00767676767676768
1.95e-05	0.00767676767676768
1.952e-05	0.00767676767676768
1.954e-05	0.00767676767676768
1.956e-05	0.00765432098765433
1.958e-05	0.00758698092031426
1.96e-05	0.00751964085297419
1.962e-05	0.00745230078563413
1.964e-05	0.00738496071829406
1.966e-05	0.00731762065095399
1.968e-05	0.00725028058361393
1.97e-05	0.00718294051627386
1.972e-05	0.00711560044893379
1.974e-05	0.00707070707070708
1.976e-05	0.00707070707070708
1.978e-05	0.00707070707070708
1.98e-05	0.00707070707070708
1.982e-05	0.00707070707070708
1.984e-05	0.00707070707070708
1.986e-05	0.00704826038159372
1.988e-05	0.00702581369248037
1.99e-05	0.00700336700336701
1.992e-05	0.0069584736251403
1.994e-05	0.00689113355780023
1.996e-05	0.00680134680134681
1.998e-05	0.00666666666666667
2e-05	0.00648709315375983
2.002e-05	0.00626262626262627
2.004e-05	0.00601571268237935
2.006e-05	0.00572390572390573
2.008e-05	0.00538720538720539
2.01e-05	0.0050280583613917
2.012e-05	0.00464646464646465
2.014e-05	0.00424242424242424
2.016e-05	0.00383838383838384
2.018e-05	0.00343434343434344
2.02e-05	0.00303030303030303
2.022e-05	0.00262626262626263
2.024e-05	0.00222222222222222
2.026e-05	0.00181818181818182
2.028e-05	0.00141414141414141
2.03e-05	0.00101010101010101
2.032e-05	0.000606060606060607
2.034e-05	0.000202020202020202
2.036e-05	-0.000179573512906846
2.038e-05	-0.000538720538720538
2.04e-05	-0.000875420875420875
2.042e-05	-0.00118967452300786
2.044e-05	-0.00150392817059484
2.046e-05	-0.00179573512906846
2.048e-05	-0.00206509539842873
2.05e-05	-0.00228956228956229
2.052e-05	-0.00246913580246914
2.054e-05	-0.00262626262626263
2.056e-05	-0.00276094276094276
2.058e-05	-0.0028956228956229
2.06e-05	-0.00300785634118967
2.062e-05	-0.00307519640852974
2.064e-05	-0.00314253647586981
2.066e-05	-0.00318742985409652
2.068e-05	-0.00323232323232323
2.07e-05	-0.00327721661054995
2.072e-05	-0.0032996632996633
2.074e-05	-0.00327721661054994
2.076e-05	-0.00320987654320988
2.078e-05	-0.00312008978675645
2.08e-05	-0.00300785634118967
2.082e-05	-0.00287317620650954
2.084e-05	-0.00273849607182941
2.086e-05	-0.00262626262626263
2.088e-05	-0.0025364758698092
2.09e-05	-0.00251402918069585
2.092e-05	-0.00255892255892256
2.094e-05	-0.00264870931537598
2.096e-05	-0.00276094276094276
2.098e-05	-0.00289562289562289
2.1e-05	-0.00303030303030303
2.102e-05	-0.00316498316498316
2.104e-05	-0.00327721661054994
2.106e-05	-0.00336700336700337
2.108e-05	-0.00341189674523008
2.11e-05	-0.00343434343434343
2.112e-05	-0.00343434343434343
2.114e-05	-0.00343434343434343
2.116e-05	-0.00343434343434343
2.118e-05	-0.00343434343434343
2.12e-05	-0.00343434343434343
2.122e-05	-0.00343434343434343
2.124e-05	-0.00343434343434343
2.126e-05	-0.00343434343434343
2.128e-05	-0.00341189674523008
2.13e-05	-0.00334455667789001
2.132e-05	-0.00325476992143659
2.134e-05	-0.00312008978675645
2.136e-05	-0.00294051627384961
2.138e-05	-0.00271604938271605
2.14e-05	-0.00244668911335578
2.142e-05	-0.0021324354657688
2.144e-05	-0.00177328843995511
2.146e-05	-0.00139169472502806
2.148e-05	-0.00101010101010101
2.15e-05	-0.000606060606060607
2.152e-05	-0.000202020202020203
2.154e-05	0.000202020202020202
2.156e-05	0.000606060606060606
2.158e-05	0.000987654320987654
2.16e-05	0.00134680134680135
2.162e-05	0.00168350168350168
2.164e-05	0.00199775533108866
2.166e-05	0.00226711560044893
2.168e-05	0.00249158249158249
2.17e-05	0.00267115600448934
2.172e-05	0.00280583613916947
2.174e-05	0.0028956228956229
2.176e-05	0.00296296296296296
2.178e-05	0.00300785634118967
2.18e-05	0.00303030303030303
2.182e-05	0.00303030303030303
2.184e-05	0.00305274971941639
2.186e-05	0.00307519640852974
2.188e-05	0.0030976430976431
2.19e-05	0.00314253647586981
2.192e-05	0.00320987654320988
2.194e-05	0.0032996632996633
2.196e-05	0.00343434343434343
2.198e-05	0.00361391694725028
2.2e-05	0.00383838383838384
2.202e-05	0.00408529741863075
2.204e-05	0.00435465768799102
2.206e-05	0.00464646464646465
2.208e-05	0.00493827160493827
2.21e-05	0.00520763187429854
2.212e-05	0.00545454545454546
2.214e-05	0.00565656565656566
2.216e-05	0.00581369248035915
2.218e-05	0.00592592592592593
2.22e-05	0.005993265993266
2.222e-05	0.00603815937149271
2.224e-05	0.00606060606060606
2.226e-05	0.00606060606060606
2.228e-05	0.00606060606060606
2.23e-05	0.00606060606060606
2.232e-05	0.00606060606060606
2.234e-05	0.00606060606060606
2.236e-05	0.00606060606060606
2.238e-05	0.00606060606060606
2.24e-05	0.00606060606060606
2.242e-05	0.00606060606060606
2.244e-05	0.00606060606060606
2.246e-05	0.00603815937149271
2.248e-05	0.005993265993266
2.25e-05	0.00594837261503928
2.252e-05	0.00590347923681257
2.254e-05	0.00585858585858586
2.256e-05	0.00581369248035915
2.258e-05	0.00576879910213244
2.26e-05	0.00572390572390573
2.262e-05	0.00567901234567901
2.264e-05	0.0056341189674523
2.266e-05	0.00558922558922559
2.268e-05	0.00552188552188553
2.27e-05	0.00540965207631875
2.272e-05	0.00525252525252526
2.274e-05	0.00507295173961841
2.276e-05	0.00489337822671156
2.278e-05	0.00471380471380472
2.28e-05	0.00453423120089787
2.282e-05	0.00437710437710438
2.284e-05	0.00424242424242424
2.286e-05	0.00413019079685746
2.288e-05	0.00410774410774411
2.29e-05	0.00415263748597082
2.292e-05	0.00421997755331089
2.294e-05	0.00424242424242424
2.296e-05	0.00424242424242424
2.298e-05	0.00419753086419753
2.3e-05	0.00410774410774411
2.302e-05	0.00399551066217733
2.304e-05	0.0038608305274972
2.306e-05	0.00363636363636364
2.308e-05	0.00336700336700337
2.31e-05	0.00305274971941639
2.312e-05	0.00273849607182941
2.314e-05	0.00240179573512907
2.316e-05	0.00206509539842873
2.318e-05	0.0017283950617284
2.32e-05	0.0013692480359147
2.322e-05	0.000987654320987655
2.324e-05	0.000606060606060607
2.326e-05	0.000224466891133559
2.328e-05	-0.00015712682379349
2.33e-05	-0.000516273849607182
2.332e-05	-0.000830527497194163
2.334e-05	-0.00109988776655443
2.336e-05	-0.00132435465768799
2.338e-05	-0.00150392817059484
2.34e-05	-0.00163860830527497
2.342e-05	-0.00172839506172839
2.344e-05	-0.00179573512906846
2.346e-05	-0.00181818181818182
2.348e-05	-0.00181818181818182
2.35e-05	-0.00181818181818182
2.352e-05	-0.00181818181818182
2.354e-05	-0.00181818181818182
2.356e-05	-0.00181818181818182
2.358e-05	-0.00181818181818182
2.36e-05	-0.00181818181818182
2.362e-05	-0.00181818181818182
2.364e-05	-0.00181818181818182
2.366e-05	-0.00181818181818182
2.368e-05	-0.00181818181818182
2.37e-05	-0.00184062850729517
2.372e-05	-0.00190796857463524
2.374e-05	-0.00202020202020202
2.376e-05	-0.00217732884399551
2.378e-05	-0.00237934904601571
2.38e-05	-0.00262626262626263
2.382e-05	-0.00291806958473625
2.384e-05	-0.00325476992143659
2.386e-05	-0.00363636363636364
2.388e-05	-0.00404040404040404
2.39e-05	-0.00444444444444445
2.392e-05	-0.00484848484848485
2.394e-05	-0.00525252525252525
2.396e-05	-0.00565656565656566
2.398e-05	-0.00606060606060606
2.4e-05	-0.00646464646464647
2.402e-05	-0.00684624017957352
2.404e-05	-0.00720538720538721
2.406e-05	-0.00754208754208755
2.408e-05	-0.00783389450056117
2.41e-05	-0.00808080808080809
2.412e-05	-0.00826038159371494
2.414e-05	-0.00837261503928171
2.416e-05	-0.00841750841750843
2.418e-05	-0.00841750841750843
2.42e-05	-0.00839506172839507
2.422e-05	-0.00835016835016836
2.424e-05	-0.00828282828282829
2.426e-05	-0.00821548821548822
2.428e-05	-0.00814814814814816
2.43e-05	-0.00810325476992145
2.432e-05	-0.00808080808080809
2.434e-05	-0.00808080808080809
2.436e-05	-0.00808080808080809
2.438e-05	-0.00808080808080809
2.44e-05	-0.00808080808080809
2.442e-05	-0.00808080808080809
2.444e-05	-0.00808080808080809
2.446e-05	-0.00808080808080809
2.448e-05	-0.00808080808080809
2.45e-05	-0.00808080808080809
2.452e-05	-0.00808080808080809
2.454e-05	-0.00808080808080809
2.456e-05	-0.00808080808080809
2.458e-05	-0.00805836139169473
2.46e-05	-0.00799102132435467
2.462e-05	-0.00787878787878789
2.464e-05	-0.00774410774410775
2.466e-05	-0.00760942760942762
2.468e-05	-0.00747474747474748
2.47e-05	-0.00734006734006735
2.472e-05	-0.00718294051627386
2.474e-05	-0.00704826038159372
2.476e-05	-0.0069584736251403
2.478e-05	-0.00693602693602694
2.48e-05	-0.00698092031425365
2.482e-05	-0.00704826038159372
2.484e-05	-0.00711560044893379
2.486e-05	-0.00720538720538721
2.488e-05	-0.00731762065095399
2.49e-05	-0.00745230078563413
2.492e-05	-0.00754208754208755
2.494e-05	-0.00760942760942762
2.496e-05	-0.00763187429854097
2.498e-05	-0.00763187429854097
2.5e-05	-0.00765432098765433
2.502e-05	-0.00769921436588104
2.504e-05	-0.0077216610549944
2.506e-05	-0.00774410774410775
2.508e-05	-0.00774410774410775
2.51e-05	-0.00774410774410775
2.512e-05	-0.00774410774410775
2.514e-05	-0.00774410774410775
2.516e-05	-0.00769921436588104
2.518e-05	-0.00760942760942762
2.52e-05	-0.00745230078563413
2.522e-05	-0.00727272727272728
2.524e-05	-0.00707070707070708
2.526e-05	-0.00686868686868687
2.528e-05	-0.00666666666666667
2.53e-05	-0.00646464646464647
2.532e-05	-0.00628507295173962
2.534e-05	-0.00615039281705949
2.536e-05	-0.00606060606060606
2.538e-05	-0.00603815937149271
2.54e-05	-0.00603815937149271
2.542e-05	-0.00606060606060606
2.544e-05	-0.00612794612794613
2.546e-05	-0.00621773288439956
2.548e-05	-0.00632996632996633
2.55e-05	-0.00648709315375983
2.552e-05	-0.00668911335578003
2.554e-05	-0.00691358024691358
2.556e-05	-0.0071604938271605
2.558e-05	-0.00745230078563412
2.56e-05	-0.0077665544332211
2.562e-05	-0.00810325476992144
2.564e-05	-0.00848484848484849
2.566e-05	-0.00888888888888889
2.568e-05	-0.00927048260381594
2.57e-05	-0.00960718294051628
2.572e-05	-0.0098989898989899
2.574e-05	-0.0101459034792368
2.576e-05	-0.010347923681257
2.578e-05	-0.0105050505050505
2.58e-05	-0.0106172839506173
2.582e-05	-0.0106846240179574
2.584e-05	-0.0107070707070707
2.586e-05	-0.0107070707070707
2.588e-05	-0.0107070707070707
2.59e-05	-0.0107070707070707
2.592e-05	-0.0107070707070707
2.594e-05	-0.0107070707070707
2.596e-05	-0.0107070707070707
2.598e-05	-0.0107070707070707
2.6e-05	-0.0107070707070707
2.602e-05	-0.0107070707070707
2.604e-05	-0.0107070707070707
2.606e-05	-0.0107070707070707
2.608e-05	-0.0107070707070707
2.61e-05	-0.0107295173961841
2.612e-05	-0.0107744107744108
2.614e-05	-0.0108417508417508
2.616e-05	-0.0109090909090909
2.618e-05	-0.010976430976431
2.62e-05	-0.011043771043771
2.622e-05	-0.0111111111111111
2.624e-05	-0.0111784511784512
2.626e-05	-0.0112457912457912
2.628e-05	-0.011290684624018
2.63e-05	-0.0113131313131313
2.632e-05	-0.0113131313131313
2.634e-05	-0.0113131313131313
2.636e-05	-0.0113131313131313
2.638e-05	-0.0113131313131313
2.64e-05	-0.0113131313131313
2.642e-05	-0.011290684624018
2.644e-05	-0.0112233445566779
2.646e-05	-0.0111111111111111
2.648e-05	-0.0109539842873176
2.65e-05	-0.0107519640852974
2.652e-05	-0.0105050505050505
2.654e-05	-0.0102132435465769
2.656e-05	-0.0098989898989899
2.658e-05	-0.00958473625140292
2.66e-05	-0.0092929292929293
2.662e-05	-0.00902356902356903
2.664e-05	-0.00875420875420876
2.666e-05	-0.00848484848484849
2.668e-05	-0.00821548821548822
2.67e-05	-0.00796857463524131
2.672e-05	-0.0077216610549944
2.674e-05	-0.00745230078563413
2.676e-05	-0.00713804713804714
2.678e-05	-0.00677890011223345
2.68e-05	-0.00641975308641976
2.682e-05	-0.00608305274971942
2.684e-05	-0.00576879910213244
2.686e-05	-0.00547699214365881
2.688e-05	-0.00518518518518519
2.69e-05	-0.00491582491582492
2.692e-05	-0.00469135802469136
2.694e-05	-0.00451178451178451
2.696e-05	-0.00435465768799102
2.698e-05	-0.00419753086419753
2.7e-05	-0.0040628507295174
2.702e-05	-0.00395061728395062
2.704e-05	-0.00386083052749719
2.706e-05	-0.00381593714927048
2.708e-05	-0.00381593714927048
2.71e-05	-0.00381593714927048
2.712e-05	-0.00383838383838384
2.714e-05	-0.00392817059483726
2.716e-05	-0.0040628507295174
2.718e-05	-0.00424242424242424
2.72e-05	-0.00444444444444444
2.722e-05	-0.004668911335578
2.724e-05	-0.00489337822671156
2.726e-05	-0.00514029180695847
2.728e-05	-0.0054320987654321
2.73e-05	-0.00574635241301908
2.732e-05	-0.00606060606060606
2.734e-05	-0.00637485970819305
2.736e-05	-0.00666666666666667
2.738e-05	-0.00698092031425365
2.74e-05	-0.00729517396184064
2.742e-05	-0.00760942760942762
2.744e-05	-0.0079236812570146
2.746e-05	-0.00821548821548822
2.748e-05	-0.00846240179573514
2.75e-05	-0.00866442199775534
2.752e-05	-0.00884399551066218
2.754e-05	-0.00900112233445568
2.756e-05	-0.0090909090909091
2.758e-05	-0.00913580246913581
2.76e-05	-0.00913580246913581
2.762e-05	-0.00906846240179574
2.764e-05	-0.00895622895622896
2.766e-05	-0.00884399551066218
2.768e-05	-0.00873176206509541
2.77e-05	-0.00861952861952863
2.772e-05	-0.00850729517396185
2.774e-05	-0.00839506172839507
2.776e-05	-0.00828282828282829
2.778e-05	-0.00817059483726151
2.78e-05	-0.00805836139169473
2.782e-05	-0.00796857463524131
2.784e-05	-0.00787878787878789
2.786e-05	-0.00778900112233446
2.788e-05	-0.00769921436588104
2.79e-05	-0.00760942760942762
2.792e-05	-0.00754208754208755
2.794e-05	-0.00749719416386084
2.796e-05	-0.00747474747474748
2.798e-05	-0.00747474747474748
2.8e-05	-0.00747474747474748
2.802e-05	-0.00747474747474748
2.804e-05	-0.00747474747474748
2.806e-05	-0.00745230078563413
2.808e-05	-0.00740740740740741
2.81e-05	-0.00734006734006735
2.812e-05	-0.00725028058361392
2.814e-05	-0.00713804713804715
2.816e-05	-0.00702581369248037
2.818e-05	-0.00691358024691359
2.82e-05	-0.00680134680134681
2.822e-05	-0.00668911335578003
2.824e-05	-0.00659932659932661
2.826e-05	-0.00653198653198654
2.828e-05	-0.00648709315375983
2.83e-05	-0.00644219977553312
2.832e-05	-0.0063973063973064
2.834e-05	-0.00635241301907969
2.836e-05	-0.00630751964085298
2.838e-05	-0.00626262626262627
2.84e-05	-0.00624017957351291
2.842e-05	-0.00626262626262627
2.844e-05	-0.00632996632996633
2.846e-05	-0.00644219977553311
2.848e-05	-0.00662177328843996
2.85e-05	-0.00686868686868687
2.852e-05	-0.0071604938271605
2.854e-05	-0.00749719416386084
2.856e-05	-0.00785634118967453
2.858e-05	-0.00819304152637487
2.86e-05	-0.00848484848484849
2.862e-05	-0.0087317620650954
2.864e-05	-0.00893378226711561
2.866e-05	-0.0090909090909091
2.868e-05	-0.00920314253647587
2.87e-05	-0.00927048260381594
2.872e-05	-0.0092929292929293
2.874e-05	-0.0092929292929293
2.876e-05	-0.0092929292929293
2.878e-05	-0.0092929292929293
2.88e-05	-0.0092929292929293
2.882e-05	-0.0092929292929293
2.884e-05	-0.0092929292929293
2.886e-05	-0.0092929292929293
2.888e-05	-0.0092929292929293
2.89e-05	-0.00927048260381594
2.892e-05	-0.00922558922558923
2.894e-05	-0.00915824915824916
2.896e-05	-0.00906846240179574
2.898e-05	-0.00893378226711561
2.9e-05	-0.00875420875420876
2.902e-05	-0.00855218855218856
2.904e-05	-0.00835016835016836
2.906e-05	-0.00814814814814816
2.908e-05	-0.00796857463524131
2.91e-05	-0.00781144781144782
2.912e-05	-0.00767676767676768
2.914e-05	-0.0075645342312009
2.916e-05	-0.00749719416386084
2.918e-05	-0.00747474747474748
2.92e-05	-0.00747474747474748
2.922e-05	-0.00747474747474748
2.924e-05	-0.00747474747474748
2.926e-05	-0.00747474747474748
2.928e-05	-0.00747474747474748
2.93e-05	-0.00747474747474748
2.932e-05	-0.00747474747474748
2.934e-05	-0.00747474747474748
2.936e-05	-0.00747474747474748
2.938e-05	-0.00747474747474748
2.94e-05	-0.00747474747474748
2.942e-05	-0.00747474747474748
2.944e-05	-0.00747474747474748
2.946e-05	-0.00747474747474748
2.948e-05	-0.00747474747474748
2.95e-05	-0.00747474747474748
2.952e-05	-0.00747474747474748
2.954e-05	-0.00749719416386084
2.956e-05	-0.00754208754208755
2.958e-05	-0.00760942760942762
2.96e-05	-0.00769921436588104
2.962e-05	-0.00781144781144782
2.964e-05	-0.0079236812570146
2.966e-05	-0.00803591470258138
2.968e-05	-0.00814814814814816
2.97e-05	-0.00826038159371494
2.972e-05	-0.00837261503928171
2.974e-05	-0.00848484848484849
2.976e-05	-0.00859708193041527
2.978e-05	-0.00870931537598205
2.98e-05	-0.00879910213243547
2.982e-05	-0.0088888888888889
2.984e-05	-0.00897867564534232
2.986e-05	-0.00906846240179574
2.988e-05	-0.00915824915824917
2.99e-05	-0.00922558922558923
2.992e-05	-0.00927048260381595
2.994e-05	-0.0092929292929293
2.996e-05	-0.0092929292929293
2.998e-05	-0.00927048260381595
3e-05	-0.00922558922558923
3.002e-05	-0.00913580246913581
3.004e-05	-0.00904601571268238
3.006e-05	-0.00897867564534232
3.008e-05	-0.00893378226711561
3.01e-05	-0.00891133557800225
3.012e-05	-0.00891133557800225
3.014e-05	-0.00891133557800225
3.016e-05	-0.00893378226711561
3.018e-05	-0.00897867564534232
3.02e-05	-0.00906846240179574
3.022e-05	-0.00915824915824917
3.024e-05	-0.00922558922558923
3.026e-05	-0.00927048260381595
3.028e-05	-0.00931537598204266
3.03e-05	-0.00936026936026937
3.032e-05	-0.00940516273849608
3.034e-05	-0.00945005611672279
3.036e-05	-0.0094949494949495
3.038e-05	-0.00953984287317621
3.04e-05	-0.00958473625140292
3.042e-05	-0.00962962962962964
3.044e-05	-0.00967452300785635
3.046e-05	-0.0096969696969697
3.048e-05	-0.0096969696969697
3.05e-05	-0.0096969696969697
3.052e-05	-0.0096969696969697
3.054e-05	-0.00971941638608306
3.056e-05	-0.00978675645342312
3.058e-05	-0.00987654320987655
3.06e-05	-0.00998877665544332
3.062e-05	-0.0101234567901235
3.064e-05	-0.0102581369248036
3.066e-05	-0.0103928170594837
3.068e-05	-0.0105274971941639
3.07e-05	-0.010662177328844
3.072e-05	-0.0107968574635241
3.074e-05	-0.0109090909090909
3.076e-05	-0.0109988776655443
3.078e-05	-0.0110662177328844
3.08e-05	-0.0111111111111111
3.082e-05	-0.0111560044893378
3.084e-05	-0.0112008978675645
3.086e-05	-0.0112457912457912
3.088e-05	-0.011290684624018
3.09e-05	-0.0113131313131313
3.092e-05	-0.0113131313131313
3.094e-05	-0.0113131313131313
3.096e-05	-0.0113131313131313
3.098e-05	-0.0113131313131313
3.1e-05	-0.011290684624018
3.102e-05	-0.0112233445566779
3.104e-05	-0.0111335578002245
3.106e-05	-0.0110213243546577
3.108e-05	-0.0109090909090909
3.11e-05	-0.0107968574635241
3.112e-05	-0.0106846240179574
3.114e-05	-0.0105723905723906
3.116e-05	-0.0104601571268238
3.118e-05	-0.0103703703703704
3.12e-05	-0.0103254769921437
3.122e-05	-0.0103030303030303
3.124e-05	-0.0103030303030303
3.126e-05	-0.0103030303030303
3.128e-05	-0.0103030303030303
3.13e-05	-0.0103030303030303
3.132e-05	-0.0103030303030303
3.134e-05	-0.0103030303030303
3.136e-05	-0.0103030303030303
3.138e-05	-0.0103030303030303
3.14e-05	-0.0103030303030303
3.142e-05	-0.0103030303030303
3.144e-05	-0.0103030303030303
3.146e-05	-0.0103030303030303
3.148e-05	-0.0103030303030303
3.15e-05	-0.0102805836139169
3.152e-05	-0.0102132435465769
3.154e-05	-0.0101010101010101
3.156e-05	-0.00994388327721661
3.158e-05	-0.00974186307519641
3.16e-05	-0.0094949494949495
3.162e-05	-0.00920314253647588
3.164e-05	-0.00886644219977554
3.166e-05	-0.00848484848484849
3.168e-05	-0.00808080808080809
3.17e-05	-0.00767676767676768
3.172e-05	-0.00729517396184064
3.174e-05	-0.00693602693602694
3.176e-05	-0.00659932659932661
3.178e-05	-0.00626262626262627
3.18e-05	-0.00592592592592593
3.182e-05	-0.00558922558922559
3.184e-05	-0.00525252525252526
3.186e-05	-0.00491582491582492
3.188e-05	-0.00457912457912458
3.19e-05	-0.00421997755331089
3.192e-05	-0.0038608305274972
3.194e-05	-0.0035016835016835
3.196e-05	-0.00320987654320988
3.198e-05	-0.00298540965207632
3.2e-05	-0.00285072951739618
3.202e-05	-0.00276094276094276
3.204e-05	-0.00269360269360269
3.206e-05	-0.00267115600448934
3.208e-05	-0.00269360269360269
3.21e-05	-0.00273849607182941
3.212e-05	-0.00280583613916947
3.214e-05	-0.00285072951739618
3.216e-05	-0.00285072951739618
3.218e-05	-0.00278338945005612
3.22e-05	-0.00267115600448934
3.222e-05	-0.00255892255892256
3.224e-05	-0.00240179573512907
3.226e-05	-0.00219977553310887
3.228e-05	-0.00195286195286195
3.23e-05	-0.00166105499438833
3.232e-05	-0.00132435465768799
3.234e-05	-0.000965207631874299
3.236e-05	-0.000583613916947251
3.238e-05	-0.000202020202020202
3.24e-05	0.000202020202020202
3.242e-05	0.000606060606060606
3.244e-05	0.00101010101010101
3.246e-05	0.00141414141414141
3.248e-05	0.00181818181818182
3.25e-05	0.00219977553310887
3.252e-05	0.00255892255892256
3.254e-05	0.0028956228956229
3.256e-05	0.00316498316498316
3.258e-05	0.00336700336700337
3.26e-05	0.0035016835016835
3.262e-05	0.00354657687991021
3.264e-05	0.0035016835016835
3.266e-05	0.00336700336700337
3.268e-05	0.00316498316498317
3.27e-05	0.00291806958473625
3.272e-05	0.00262626262626263
3.274e-05	0.00231200897867565
3.276e-05	0.00197530864197531
3.278e-05	0.00163860830527497
3.28e-05	0.00134680134680135
3.282e-05	0.00109988776655443
3.284e-05	0.000897867564534232
3.286e-05	0.000740740740740741
3.288e-05	0.000606060606060606
3.29e-05	0.000493827160493827
3.292e-05	0.00042648709315376
3.294e-05	0.000404040404040404
3.296e-05	0.000404040404040404
3.298e-05	0.000404040404040404
3.3e-05	0.000404040404040404
3.302e-05	0.00042648709315376
3.304e-05	0.000471380471380471
3.306e-05	0.000561167227833894
3.308e-05	0.000695847362514029
3.31e-05	0.000875420875420875
3.312e-05	0.00109988776655443
3.314e-05	0.0013692480359147
3.316e-05	0.00168350168350168
3.318e-05	0.00204264870931538
3.32e-05	0.00242424242424242
3.322e-05	0.00280583613916947
3.324e-05	0.00314253647586981
3.326e-05	0.00345679012345679
3.328e-05	0.00374859708193042
3.33e-05	0.00401795735129068
3.332e-05	0.00424242424242424
3.334e-05	0.00444444444444445
3.336e-05	0.00462401795735129
3.338e-05	0.00478114478114478
3.34e-05	0.00493827160493827
3.342e-05	0.00514029180695848
3.344e-05	0.00534231200897868
3.346e-05	0.00552188552188553
3.348e-05	0.00565656565656566
3.35e-05	0.00576879910213244
3.352e-05	0.00581369248035915
3.354e-05	0.00581369248035915
3.356e-05	0.0057912457912458
3.358e-05	0.00572390572390573
3.36e-05	0.00558922558922559
3.362e-05	0.00540965207631875
3.364e-05	0.00520763187429854
3.366e-05	0.00500561167227834
3.368e-05	0.00480359147025814
3.37e-05	0.00462401795735129
3.372e-05	0.00444444444444445
3.374e-05	0.00424242424242424
3.376e-05	0.00401795735129069
3.378e-05	0.00377104377104377
3.38e-05	0.0035016835016835
3.382e-05	0.00320987654320988
3.384e-05	0.0028956228956229
3.386e-05	0.00255892255892256
3.388e-05	0.00219977553310887
3.39e-05	0.00184062850729517
3.392e-05	0.00148148148148148
3.394e-05	0.0011672278338945
3.396e-05	0.000897867564534231
3.398e-05	0.000673400673400673
3.4e-05	0.000471380471380471
3.402e-05	0.000291806958473625
3.404e-05	0.00015712682379349
3.406e-05	6.73400673400673e-05
3.408e-05	6.09863722023096e-20
3.41e-05	-4.48933782267114e-05
3.412e-05	-8.97867564534229e-05
3.414e-05	-0.00015712682379349
3.416e-05	-0.000246913580246913
3.418e-05	-0.000359147025813692
3.42e-05	-0.000471380471380471
3.422e-05	-0.000628507295173961
3.424e-05	-0.000830527497194163
3.426e-05	-0.00107744107744108
3.428e-05	-0.0013692480359147
3.43e-05	-0.00170594837261504
3.432e-05	-0.00206509539842873
3.434e-05	-0.00244668911335578
3.436e-05	-0.00282828282828283
3.438e-05	-0.00323232323232323
3.44e-05	-0.00363636363636364
3.442e-05	-0.00404040404040404
3.444e-05	-0.00444444444444445
3.446e-05	-0.00484848484848485
3.448e-05	-0.0052300785634119
3.45e-05	-0.00558922558922559
3.452e-05	-0.00592592592592593
3.454e-05	-0.00621773288439956
3.456e-05	-0.00646464646464647
3.458e-05	-0.00666666666666667
3.46e-05	-0.00682379349046016
3.462e-05	-0.00693602693602694
3.464e-05	-0.00700336700336701
3.466e-05	-0.00704826038159372
3.468e-05	-0.00704826038159372
3.47e-05	-0.00700336700336701
3.472e-05	-0.00693602693602694
3.474e-05	-0.00684624017957352
3.476e-05	-0.00677890011223345
3.478e-05	-0.0067564534231201
3.48e-05	-0.00677890011223345
3.482e-05	-0.00684624017957352
3.484e-05	-0.0069584736251403
3.486e-05	-0.00711560044893379
3.488e-05	-0.00729517396184063
3.49e-05	-0.00749719416386084
3.492e-05	-0.00772166105499439
3.494e-05	-0.00794612794612795
3.496e-05	-0.00814814814814815
3.498e-05	-0.00835016835016836
3.5e-05	-0.00855218855218856
3.502e-05	-0.0087317620650954
3.504e-05	-0.00891133557800225
3.506e-05	-0.00911335578002245
3.508e-05	-0.00936026936026936
3.51e-05	-0.00962962962962963
3.512e-05	-0.00987654320987654
3.514e-05	-0.0101010101010101
3.516e-05	-0.010280583613917
3.518e-05	-0.0104152637485971
3.52e-05	-0.0105050505050505
3.522e-05	-0.0105274971941639
3.524e-05	-0.0105274971941639
3.526e-05	-0.0104826038159372
3.528e-05	-0.0104152637485971
3.53e-05	-0.0103254769921437
3.532e-05	-0.0102356902356902
3.534e-05	-0.0101459034792368
3.536e-05	-0.0100561167227834
3.538e-05	-0.00998877665544333
3.54e-05	-0.00998877665544333
3.542e-05	-0.00998877665544333
3.544e-05	-0.00996632996632997
3.546e-05	-0.00992143658810326
3.548e-05	-0.0098989898989899
3.55e-05	-0.00985409652076319
3.552e-05	-0.00980920314253648
3.554e-05	-0.00980920314253648
3.556e-05	-0.00983164983164984
3.558e-05	-0.00985409652076319
3.56e-05	-0.00987654320987655
3.562e-05	-0.00992143658810326
3.564e-05	-0.00998877665544332
3.566e-05	-0.0100561167227834
3.568e-05	-0.0101234567901235
3.57e-05	-0.0101907968574635
3.572e-05	-0.0102132435465769
3.574e-05	-0.0102132435465769
3.576e-05	-0.0101683501683502
3.578e-05	-0.0100785634118967
3.58e-05	-0.00994388327721661
3.582e-05	-0.00976430976430977
3.584e-05	-0.00956228956228957
3.586e-05	-0.00936026936026937
3.588e-05	-0.00911335578002245
3.59e-05	-0.00884399551066218
3.592e-05	-0.00857463524130191
3.594e-05	-0.008327721661055
3.596e-05	-0.0081257014590348
3.598e-05	-0.00796857463524131
3.6e-05	-0.00785634118967453
3.602e-05	-0.00776655443322111
3.604e-05	-0.00769921436588104
3.606e-05	-0.00767676767676769
3.608e-05	-0.00767676767676769
3.61e-05	-0.00767676767676769
3.612e-05	-0.00767676767676769
3.614e-05	-0.00765432098765433
3.616e-05	-0.00763187429854097
3.618e-05	-0.00760942760942762
3.62e-05	-0.00758698092031426
3.622e-05	-0.00756453423120091
3.624e-05	-0.00754208754208755
3.626e-05	-0.00751964085297419
3.628e-05	-0.00749719416386084
3.63e-05	-0.00747474747474748
3.632e-05	-0.00747474747474748
3.634e-05	-0.00745230078563413
3.636e-05	-0.00738496071829406
3.638e-05	-0.00727272727272728
3.64e-05	-0.00711560044893379
3.642e-05	-0.00691358024691359
3.644e-05	-0.00666666666666667
3.646e-05	-0.00637485970819305
3.648e-05	-0.00603815937149271
3.65e-05	-0.00565656565656566
3.652e-05	-0.00525252525252526
3.654e-05	-0.00484848484848485
3.656e-05	-0.00444444444444445
3.658e-05	-0.00404040404040404
3.66e-05	-0.00363636363636364
3.662e-05	-0.00323232323232323
3.664e-05	-0.00282828282828283
3.666e-05	-0.00244668911335578
3.668e-05	-0.00208754208754209
3.67e-05	-0.00175084175084175
3.672e-05	-0.00143658810325477
3.674e-05	-0.00112233445566779
3.676e-05	-0.000808080808080809
3.678e-05	-0.000493827160493828
3.68e-05	-0.000179573512906847
3.682e-05	0.000134680134680134
3.684e-05	0.000448933782267115
3.686e-05	0.00074074074074074
3.688e-05	0.00101010101010101
3.69e-05	0.00125701459034792
3.692e-05	0.00148148148148148
3.694e-05	0.00166105499438833
3.696e-05	0.00181818181818182
3.698e-05	0.00195286195286195
3.7e-05	0.00206509539842873
3.702e-05	0.00217732884399551
3.704e-05	0.00228956228956229
3.706e-05	0.00242424242424242
3.708e-05	0.00255892255892256
3.71e-05	0.00262626262626263
3.712e-05	0.00264870931537598
3.714e-05	0.00260381593714927
3.716e-05	0.00249158249158249
3.718e-05	0.00231200897867565
3.72e-05	0.00206509539842873
3.722e-05	0.00179573512906846
3.724e-05	0.00148148148148148
3.726e-05	0.00114478114478114
3.728e-05	0.000830527497194164
3.73e-05	0.000538720538720538
3.732e-05	0.000269360269360269
3.734e-05	2.24466891133551e-05
3.736e-05	-0.000202020202020203
3.738e-05	-0.000404040404040405
3.74e-05	-0.000606060606060607
3.742e-05	-0.000808080808080809
3.744e-05	-0.00101010101010101
3.746e-05	-0.00121212121212121
3.748e-05	-0.00141414141414142
3.75e-05	-0.00159371492704826
3.752e-05	-0.0017283950617284
3.754e-05	-0.00184062850729518
3.756e-05	-0.00190796857463524
3.758e-05	-0.00195286195286195
3.76e-05	-0.00197530864197531
3.762e-05	-0.00197530864197531
3.764e-05	-0.00195286195286195
3.766e-05	-0.0019304152637486
3.768e-05	-0.00190796857463524
3.77e-05	-0.00190796857463524
3.772e-05	-0.00190796857463524
3.774e-05	-0.00195286195286195
3.776e-05	-0.00204264870931538
3.778e-05	-0.00215488215488215
3.78e-05	-0.00228956228956229
3.782e-05	-0.00242424242424242
3.784e-05	-0.00255892255892256
3.786e-05	-0.00273849607182941
3.788e-05	-0.00294051627384961
3.79e-05	-0.00314253647586981
3.792e-05	-0.00332210998877666
3.794e-05	-0.00345679012345679
3.796e-05	-0.00356902356902357
3.798e-05	-0.00365881032547699
3.8e-05	-0.00374859708193042
3.802e-05	-0.00381593714927048
3.804e-05	-0.00383838383838384
3.806e-05	-0.00383838383838384
3.808e-05	-0.00383838383838384
3.81e-05	-0.00383838383838384
3.812e-05	-0.00386083052749719
3.814e-05	-0.00388327721661055
3.816e-05	-0.00390572390572391
3.818e-05	-0.00392817059483726
3.82e-05	-0.00392817059483726
3.822e-05	-0.00388327721661055
3.824e-05	-0.00379349046015713
3.826e-05	-0.00365881032547699
3.828e-05	-0.0035016835016835
3.83e-05	-0.00327721661054994
3.832e-05	-0.00303030303030303
3.834e-05	-0.00278338945005612
3.836e-05	-0.0025364758698092
3.838e-05	-0.00231200897867565
3.84e-05	-0.0021324354657688
3.842e-05	-0.00199775533108866
3.844e-05	-0.00190796857463524
3.846e-05	-0.00184062850729517
3.848e-05	-0.00181818181818182
3.85e-05	-0.00181818181818182
3.852e-05	-0.00181818181818182
3.854e-05	-0.00181818181818182
3.856e-05	-0.00181818181818182
3.858e-05	-0.00181818181818182
3.86e-05	-0.00181818181818182
3.862e-05	-0.00181818181818182
3.864e-05	-0.00181818181818182
3.866e-05	-0.00181818181818182
3.868e-05	-0.00181818181818182
3.87e-05	-0.00181818181818182
3.872e-05	-0.00181818181818182
3.874e-05	-0.00181818181818182
3.876e-05	-0.00181818181818182
3.878e-05	-0.00181818181818182
3.88e-05	-0.00181818181818182
3.882e-05	-0.00181818181818182
3.884e-05	-0.00181818181818182
3.886e-05	-0.00181818181818182
3.888e-05	-0.00181818181818182
3.89e-05	-0.00181818181818182
3.892e-05	-0.00179573512906846
3.894e-05	-0.00175084175084175
3.896e-05	-0.00168350168350168
3.898e-05	-0.00161616161616162
3.9e-05	-0.00154882154882155
3.902e-05	-0.00145903479236813
3.904e-05	-0.00134680134680135
3.906e-05	-0.00121212121212121
3.908e-05	-0.00103254769921437
3.91e-05	-0.00085297418630752
3.912e-05	-0.000673400673400674
3.914e-05	-0.000493827160493828
3.916e-05	-0.000291806958473626
3.918e-05	-8.97867564534239e-05
3.92e-05	8.97867564534224e-05
3.922e-05	0.000246913580246913
3.924e-05	0.000381593714927048
3.926e-05	0.000471380471380471
3.928e-05	0.000538720538720538
3.93e-05	0.00058361391694725
3.932e-05	0.000606060606060605
3.934e-05	0.000606060606060605
3.936e-05	0.000606060606060605
3.938e-05	0.000606060606060605
3.94e-05	0.000606060606060605
3.942e-05	0.000606060606060606
3.944e-05	0.000606060606060606
3.946e-05	0.000606060606060606
3.948e-05	0.00058361391694725
3.95e-05	0.000538720538720538
3.952e-05	0.000493827160493827
3.954e-05	0.000426487093153759
3.956e-05	0.000336700336700336
3.958e-05	0.000224466891133557
3.96e-05	8.97867564534226e-05
3.962e-05	-6.73400673400678e-05
3.964e-05	-0.000224466891133558
3.966e-05	-0.000359147025813693
3.968e-05	-0.000448933782267116
3.97e-05	-0.000516273849607183
3.972e-05	-0.000538720538720539
3.974e-05	-0.000538720538720539
3.976e-05	-0.000538720538720539
3.978e-05	-0.000538720538720539
3.98e-05	-0.000538720538720539
3.982e-05	-0.000538720538720539
3.984e-05	-0.000538720538720539
3.986e-05	-0.000561167227833895
3.988e-05	-0.000606060606060606
3.99e-05	-0.000673400673400674
3.992e-05	-0.000740740740740741
3.994e-05	-0.000785634118967452
3.996e-05	-0.000808080808080808
3.998e-05	-0.000808080808080808
[truncated: 66,695 more rows]
