# Supplementary material for: Fully implanted battery-free high power platform for chronic spinal and muscular functional electrical stimulation
Source: Nat Commun. 2023 Nov 30;14:7887. doi: 10.1038/s41467-023-43669-2 (PMC10689769; doi:10.1038/s41467-023-43669-2)
Supplement: Supplementary file 4 — Source Data [file 41467_2023_43669_MOESM4_ESM.zip › Source Data/SourceData_Fig3d/OrginizedAmp7.DAT]

0	0
2e-08	-0.016
4e-08	-0.022552380952381
6e-08	-0.026098853527425
8e-08	-0.0283513958808076
1e-07	-0.0324449631322696
1.2e-07	-0.0343497250370315
1.4e-07	-0.0353932032979011
1.6e-07	-0.0360789175836154
1.8e-07	-0.0365727447441092
2e-07	-0.0369489202926986
2.2e-07	-0.0372466870420782
2.4e-07	-0.0374891112845025
2.6e-07	-0.0376907919567714
2.8e-07	-0.0378614889695736
3e-07	-0.0380080091160938
3.2e-07	-0.0381352625625413
3.4e-07	-0.038246890469518
3.6e-07	-0.0383456559016168
3.8e-07	-0.0384336969874569
4e-07	-0.038512696329129
4.2e-07	-0.0385839975769009
4.4e-07	-0.038648687603855
4.6e-07	-0.0387076556628231
4.8e-07	-0.0387616367694358
5e-07	-0.0388112440451696
5.2e-07	-0.0388569931873732
5.4e-07	-0.0387582277552744
5.6e-07	-0.0384556272824611
5.8e-07	-0.0380941692664189
6e-07	-0.0376773841949024
6.2e-07	-0.0371458933631192
6.4e-07	-0.0366278360779386
6.6e-07	-0.0361225729200439
6.8e-07	-0.0356295066642658
7e-07	-0.0351480789821741
7.2e-07	-0.0348188608751782
7.4e-07	-0.0347010563236387
7.6e-07	-0.0346495491536065
7.8e-07	-0.0346606547119385
8e-07	-0.0347935871379552
8.2e-07	-0.0349200360315274
8.4e-07	-0.0350404661390543
8.6e-07	-0.0351552986749395
8.8e-07	-0.0352649163181601
9e-07	-0.0353696675340225
9.2e-07	-0.0355054294368526
9.4e-07	-0.0356504086406554
9.6e-07	-0.0357827667040479
9.8e-07	-0.0359030708692959
1e-06	-0.036011850978076
1.02e-06	-0.0361096026887309
1.04e-06	-0.036196790354866
1.06e-06	-0.036273849607183
1.08e-06	-0.036341189674523
1.1e-06	-0.0363636363636364
1.12e-06	-0.0363636363636364
1.14e-06	-0.0363636363636364
1.16e-06	-0.0363636363636364
1.18e-06	-0.0363636363636364
1.2e-06	-0.0363636363636364
1.22e-06	-0.0363636363636364
1.24e-06	-0.0363636363636364
1.26e-06	-0.0363636363636364
1.28e-06	-0.0363636363636364
1.3e-06	-0.0363636363636364
1.32e-06	-0.0363636363636364
1.34e-06	-0.0363636363636364
1.36e-06	-0.0363636363636364
1.38e-06	-0.0363636363636364
1.4e-06	-0.0363636363636364
1.42e-06	-0.0363636363636364
1.44e-06	-0.0363636363636364
1.46e-06	-0.0363636363636364
1.48e-06	-0.0363636363636364
1.5e-06	-0.0363636363636364
1.52e-06	-0.0363636363636364
1.54e-06	-0.0363636363636364
1.56e-06	-0.0363636363636364
1.58e-06	-0.0363636363636364
1.6e-06	-0.0363636363636364
1.62e-06	-0.0363636363636364
1.64e-06	-0.0363636363636364
1.66e-06	-0.0363636363636364
1.68e-06	-0.0363636363636364
1.7e-06	-0.0363636363636364
1.72e-06	-0.0363636363636364
1.74e-06	-0.0363636363636364
1.76e-06	-0.0363636363636364
1.78e-06	-0.0363636363636364
1.8e-06	-0.0363636363636364
1.82e-06	-0.0363636363636364
1.84e-06	-0.0363636363636364
1.86e-06	-0.0363636363636364
1.88e-06	-0.0363636363636364
1.9e-06	-0.0363636363636364
1.92e-06	-0.0363636363636364
1.94e-06	-0.0363636363636364
1.96e-06	-0.0363636363636364
1.98e-06	-0.0363636363636364
2e-06	-0.0363636363636364
2.02e-06	-0.0363636363636364
2.04e-06	-0.0363636363636364
2.06e-06	-0.0363636363636364
2.08e-06	-0.0363636363636364
2.1e-06	-0.0363636363636364
2.12e-06	-0.0363636363636364
2.14e-06	-0.0364085297418631
2.16e-06	-0.0364983164983165
2.18e-06	-0.0366329966329966
2.2e-06	-0.0368574635241302
2.22e-06	-0.0370819304152638
2.24e-06	-0.0372166105499439
2.26e-06	-0.0373063973063973
2.28e-06	-0.0373063973063973
2.3e-06	-0.0372615039281706
2.32e-06	-0.0371268237934905
2.34e-06	-0.0368574635241302
2.36e-06	-0.0364534231200898
2.38e-06	-0.0358698092031426
2.4e-06	-0.0351964085297419
2.42e-06	-0.0345230078563412
2.44e-06	-0.0338047138047138
2.46e-06	-0.0330864197530864
2.48e-06	-0.0323232323232323
2.5e-06	-0.0315151515151515
2.52e-06	-0.0307070707070707
2.54e-06	-0.0298989898989899
2.56e-06	-0.0290909090909091
2.58e-06	-0.028327721661055
2.6e-06	-0.0276094276094276
2.62e-06	-0.0269360269360269
2.64e-06	-0.026307519640853
2.66e-06	-0.0257239057239057
2.68e-06	-0.0251851851851852
2.7e-06	-0.0246464646464646
2.72e-06	-0.0241077441077441
2.74e-06	-0.0236139169472503
2.76e-06	-0.0231649831649832
2.78e-06	-0.0227160493827161
2.8e-06	-0.0223120089786756
2.82e-06	-0.021952861952862
2.84e-06	-0.021638608305275
2.86e-06	-0.0213692480359147
2.88e-06	-0.0211896745230079
2.9e-06	-0.0210998877665544
2.92e-06	-0.0210549943883277
2.94e-06	-0.021010101010101
2.96e-06	-0.021010101010101
2.98e-06	-0.021010101010101
3e-06	-0.021010101010101
3.02e-06	-0.021010101010101
3.04e-06	-0.021010101010101
3.06e-06	-0.021010101010101
3.08e-06	-0.021010101010101
3.1e-06	-0.021010101010101
3.12e-06	-0.021010101010101
3.14e-06	-0.021010101010101
3.16e-06	-0.021010101010101
3.18e-06	-0.021010101010101
3.2e-06	-0.021010101010101
3.22e-06	-0.021010101010101
3.24e-06	-0.021010101010101
3.26e-06	-0.021010101010101
3.28e-06	-0.021010101010101
3.3e-06	-0.021010101010101
3.32e-06	-0.0209652076318743
3.34e-06	-0.0208754208754209
3.36e-06	-0.0207856341189675
3.38e-06	-0.0206509539842873
3.4e-06	-0.0205162738496072
3.42e-06	-0.0203367003367003
3.44e-06	-0.0200673400673401
3.46e-06	-0.0197530864197531
3.48e-06	-0.0193939393939394
3.5e-06	-0.018989898989899
3.52e-06	-0.0185409652076319
3.54e-06	-0.0180022446689114
3.56e-06	-0.0174635241301908
3.58e-06	-0.0168799102132436
3.6e-06	-0.0162962962962963
3.62e-06	-0.0158024691358025
3.64e-06	-0.0153535353535354
3.66e-06	-0.014949494949495
3.68e-06	-0.014635241301908
3.7e-06	-0.0144107744107744
3.72e-06	-0.0142760942760943
3.74e-06	-0.0141863075196409
3.76e-06	-0.0141414141414142
3.78e-06	-0.0141414141414142
3.8e-06	-0.0141414141414142
3.82e-06	-0.0141414141414142
3.84e-06	-0.0141414141414142
3.86e-06	-0.0141414141414142
3.88e-06	-0.0141414141414142
3.9e-06	-0.0141414141414142
3.92e-06	-0.0141414141414142
3.94e-06	-0.0141414141414142
3.96e-06	-0.0141414141414142
3.98e-06	-0.0141414141414142
4e-06	-0.0141414141414142
4.02e-06	-0.0141414141414142
4.04e-06	-0.0141414141414142
4.06e-06	-0.0141414141414142
4.08e-06	-0.0141414141414142
4.1e-06	-0.0141414141414142
4.12e-06	-0.0141414141414142
4.14e-06	-0.0141414141414142
4.16e-06	-0.0141414141414142
4.18e-06	-0.0141414141414142
4.2e-06	-0.0141863075196409
4.22e-06	-0.014320987654321
4.24e-06	-0.0145454545454546
4.26e-06	-0.0148597081930415
4.28e-06	-0.0152637485970819
4.3e-06	-0.0157575757575758
4.32e-06	-0.016341189674523
4.34e-06	-0.0170145903479237
4.36e-06	-0.0177777777777778
4.38e-06	-0.0185858585858586
4.4e-06	-0.0193939393939394
4.42e-06	-0.0202020202020202
4.44e-06	-0.021010101010101
4.46e-06	-0.0218181818181818
4.48e-06	-0.0226262626262626
4.5e-06	-0.0234343434343434
4.52e-06	-0.0242424242424242
4.54e-06	-0.025050505050505
4.56e-06	-0.0258136924803591
4.58e-06	-0.0265319865319865
4.6e-06	-0.0272053872053872
4.62e-06	-0.0278338945005612
4.64e-06	-0.0284175084175084
4.66e-06	-0.0289562289562289
4.68e-06	-0.0294949494949495
4.7e-06	-0.03003367003367
4.72e-06	-0.0305274971941638
4.74e-06	-0.030976430976431
4.76e-06	-0.0314253647586981
4.78e-06	-0.0318294051627385
4.8e-06	-0.0321885521885522
4.82e-06	-0.0325028058361392
4.84e-06	-0.0327721661054994
4.86e-06	-0.0329517396184063
4.88e-06	-0.0330415263748597
4.9e-06	-0.0330864197530864
4.92e-06	-0.0331313131313131
4.94e-06	-0.0331313131313131
4.96e-06	-0.0331313131313131
4.98e-06	-0.0331313131313131
5e-06	-0.0331313131313131
5.02e-06	-0.0331313131313131
5.04e-06	-0.0331313131313131
5.06e-06	-0.0331313131313131
5.08e-06	-0.0331313131313131
5.1e-06	-0.0331313131313131
5.12e-06	-0.0331313131313131
5.14e-06	-0.0331313131313131
5.16e-06	-0.0331313131313131
5.18e-06	-0.0331313131313131
5.2e-06	-0.0331313131313131
5.22e-06	-0.0331313131313131
5.24e-06	-0.0331313131313131
5.26e-06	-0.0331313131313131
5.28e-06	-0.0331313131313131
5.3e-06	-0.0331762065095398
5.32e-06	-0.0332659932659933
5.34e-06	-0.0333557800224467
5.36e-06	-0.0334904601571268
5.38e-06	-0.033625140291807
5.4e-06	-0.0338047138047138
5.42e-06	-0.0340740740740741
5.44e-06	-0.0343883277216611
5.46e-06	-0.0347474747474747
5.48e-06	-0.0351515151515152
5.5e-06	-0.0356004489337823
5.52e-06	-0.0361391694725028
5.54e-06	-0.0366778900112234
5.56e-06	-0.0372615039281706
5.58e-06	-0.0378451178451179
5.6e-06	-0.0383389450056117
5.62e-06	-0.0387878787878788
5.64e-06	-0.0391919191919192
5.66e-06	-0.0395061728395062
5.68e-06	-0.0397306397306398
5.7e-06	-0.0398653198653199
5.72e-06	-0.0399551066217733
5.74e-06	-0.04
5.76e-06	-0.04
5.78e-06	-0.04
5.8e-06	-0.04
5.82e-06	-0.04
5.84e-06	-0.04
5.86e-06	-0.04
5.88e-06	-0.04
5.9e-06	-0.04
5.92e-06	-0.04
5.94e-06	-0.04
5.96e-06	-0.04
5.98e-06	-0.04
6e-06	-0.04
6.02e-06	-0.04
6.04e-06	-0.04
6.06e-06	-0.04
6.08e-06	-0.04
6.1e-06	-0.04
6.12e-06	-0.04
6.14e-06	-0.04
6.16e-06	-0.04
6.18e-06	-0.04
6.2e-06	-0.04
6.22e-06	-0.04
6.24e-06	-0.04
6.26e-06	-0.04
6.28e-06	-0.04
6.3e-06	-0.04
6.32e-06	-0.04
6.34e-06	-0.04
6.36e-06	-0.0399551066217733
6.38e-06	-0.0398653198653199
6.4e-06	-0.0397755331088665
6.42e-06	-0.0396408529741863
6.44e-06	-0.0394612794612795
6.46e-06	-0.0392817059483726
6.48e-06	-0.0391021324354658
6.5e-06	-0.0388776655443322
6.52e-06	-0.038608305274972
6.54e-06	-0.0383838383838384
6.56e-06	-0.0382042648709316
6.58e-06	-0.0380246913580247
6.6e-06	-0.0378900112233446
6.62e-06	-0.0378002244668912
6.64e-06	-0.0377104377104377
6.66e-06	-0.0376206509539843
6.68e-06	-0.0375757575757576
6.7e-06	-0.0375757575757576
6.72e-06	-0.0375757575757576
6.74e-06	-0.0375757575757576
6.76e-06	-0.0375757575757576
6.78e-06	-0.0375757575757576
6.8e-06	-0.0375757575757576
6.82e-06	-0.0375757575757576
6.84e-06	-0.0375757575757576
6.86e-06	-0.0375757575757576
6.88e-06	-0.0375757575757576
6.9e-06	-0.0375757575757576
6.92e-06	-0.0375757575757576
6.94e-06	-0.0375757575757576
6.96e-06	-0.0375757575757576
6.98e-06	-0.0375757575757576
7e-06	-0.0375757575757576
7.02e-06	-0.0375757575757576
7.04e-06	-0.0375757575757576
7.06e-06	-0.0375757575757576
7.08e-06	-0.0375757575757576
7.1e-06	-0.0375757575757576
7.12e-06	-0.0375757575757576
7.14e-06	-0.0375757575757576
7.16e-06	-0.0375757575757576
7.18e-06	-0.0375757575757576
7.2e-06	-0.0375757575757576
7.22e-06	-0.0375757575757576
7.24e-06	-0.0375757575757576
7.26e-06	-0.0375757575757576
7.28e-06	-0.0375757575757576
7.3e-06	-0.0375757575757576
7.32e-06	-0.0375757575757576
7.34e-06	-0.0375757575757576
7.36e-06	-0.0375757575757576
7.38e-06	-0.0375757575757576
7.4e-06	-0.0375757575757576
7.42e-06	-0.0375757575757576
7.44e-06	-0.0375757575757576
7.46e-06	-0.0375757575757576
7.48e-06	-0.0375757575757576
7.5e-06	-0.0375757575757576
7.52e-06	-0.0375757575757576
7.54e-06	-0.0375757575757576
7.56e-06	-0.0375757575757576
7.58e-06	-0.0375757575757576
7.6e-06	-0.0375757575757576
7.62e-06	-0.0375757575757576
7.64e-06	-0.0375757575757576
7.66e-06	-0.0375757575757576
7.68e-06	-0.0375757575757576
7.7e-06	-0.0375757575757576
7.72e-06	-0.0375757575757576
7.74e-06	-0.0375757575757576
7.76e-06	-0.0375757575757576
7.78e-06	-0.0375757575757576
7.8e-06	-0.0375757575757576
7.82e-06	-0.0375757575757576
7.84e-06	-0.0375757575757576
7.86e-06	-0.0375757575757576
7.88e-06	-0.0375308641975309
7.9e-06	-0.0374410774410775
7.92e-06	-0.0373063973063973
7.94e-06	-0.0371268237934905
7.96e-06	-0.0369023569023569
7.98e-06	-0.0366329966329966
8e-06	-0.0363187429854097
8.02e-06	-0.0360044893378227
8.04e-06	-0.0356902356902357
8.06e-06	-0.0354208754208754
8.08e-06	-0.0351964085297419
8.1e-06	-0.035016835016835
8.12e-06	-0.0348821548821549
8.14e-06	-0.0347923681257015
8.16e-06	-0.0347474747474748
8.18e-06	-0.0347474747474748
8.2e-06	-0.0347474747474748
8.22e-06	-0.0347474747474748
8.24e-06	-0.0347474747474748
8.26e-06	-0.0347474747474748
8.28e-06	-0.0347474747474748
8.3e-06	-0.0347474747474748
8.32e-06	-0.0347474747474748
8.34e-06	-0.0347923681257015
8.36e-06	-0.0348821548821549
8.38e-06	-0.0349719416386083
8.4e-06	-0.0351066217732884
8.42e-06	-0.0352861952861953
8.44e-06	-0.0354657687991021
8.46e-06	-0.035645342312009
8.48e-06	-0.0358698092031426
8.5e-06	-0.0361391694725028
8.52e-06	-0.0363636363636364
8.54e-06	-0.0365432098765432
8.56e-06	-0.0367227833894501
8.58e-06	-0.0368574635241302
8.6e-06	-0.0369472502805836
8.62e-06	-0.0370370370370371
8.64e-06	-0.0371268237934905
8.66e-06	-0.0371717171717172
8.68e-06	-0.0371717171717172
8.7e-06	-0.0371717171717172
8.72e-06	-0.0371717171717172
8.74e-06	-0.0371717171717172
8.76e-06	-0.0371717171717172
8.78e-06	-0.0371717171717172
8.8e-06	-0.0371717171717172
8.82e-06	-0.0371717171717172
8.84e-06	-0.0371717171717172
8.86e-06	-0.0371717171717172
8.88e-06	-0.0371717171717172
8.9e-06	-0.0371717171717172
8.92e-06	-0.0371717171717172
8.94e-06	-0.0371717171717172
8.96e-06	-0.0371717171717172
8.98e-06	-0.0371717171717172
9e-06	-0.0371717171717172
9.02e-06	-0.0371717171717172
9.04e-06	-0.0371717171717172
9.06e-06	-0.0371717171717172
9.08e-06	-0.0371268237934905
9.1e-06	-0.0370370370370371
9.12e-06	-0.0368574635241302
9.14e-06	-0.0365881032547699
9.16e-06	-0.036273849607183
9.18e-06	-0.035959595959596
9.2e-06	-0.0356004489337823
9.22e-06	-0.0351964085297419
9.24e-06	-0.0347923681257015
9.26e-06	-0.0344332210998878
9.28e-06	-0.0341189674523008
9.3e-06	-0.0338945005611672
9.32e-06	-0.0337598204264871
9.34e-06	-0.0336700336700337
9.36e-06	-0.0335802469135803
9.38e-06	-0.0335353535353535
9.4e-06	-0.0335353535353535
9.42e-06	-0.0334904601571268
9.44e-06	-0.0333557800224467
9.46e-06	-0.0331762065095398
9.48e-06	-0.032996632996633
9.5e-06	-0.0328170594837261
9.52e-06	-0.0326374859708193
9.54e-06	-0.0324579124579125
9.56e-06	-0.0322783389450056
9.58e-06	-0.0320987654320988
9.6e-06	-0.0319640852974186
9.62e-06	-0.0319191919191919
9.64e-06	-0.0319191919191919
9.66e-06	-0.0319191919191919
9.68e-06	-0.0319191919191919
9.7e-06	-0.0319191919191919
9.72e-06	-0.0319191919191919
9.74e-06	-0.0319191919191919
9.76e-06	-0.0319191919191919
9.78e-06	-0.0319191919191919
9.8e-06	-0.0319191919191919
9.82e-06	-0.0319191919191919
9.84e-06	-0.0319191919191919
9.86e-06	-0.0319640852974186
9.88e-06	-0.032053872053872
9.9e-06	-0.0321885521885522
9.92e-06	-0.032368125701459
9.94e-06	-0.0325925925925926
9.96e-06	-0.0328619528619529
9.98e-06	-0.0331762065095398
1e-05	-0.0334904601571268
1.002e-05	-0.0338047138047138
1.004e-05	-0.0340740740740741
1.006e-05	-0.0342985409652076
1.008e-05	-0.0344781144781145
1.01e-05	-0.0346127946127946
1.012e-05	-0.034702581369248
1.014e-05	-0.0347474747474748
1.016e-05	-0.0347474747474748
1.018e-05	-0.0347474747474748
1.02e-05	-0.0347474747474748
1.022e-05	-0.0347474747474748
1.024e-05	-0.0347474747474748
1.026e-05	-0.0347474747474748
1.028e-05	-0.0347474747474748
1.03e-05	-0.0347474747474748
1.032e-05	-0.0347474747474748
1.034e-05	-0.0347474747474748
1.036e-05	-0.0347474747474748
1.038e-05	-0.0347474747474748
1.04e-05	-0.0347474747474748
1.042e-05	-0.0347474747474748
1.044e-05	-0.0347474747474748
1.046e-05	-0.0347474747474748
1.048e-05	-0.0347474747474748
1.05e-05	-0.0347474747474748
1.052e-05	-0.0347474747474748
1.054e-05	-0.0347474747474748
1.056e-05	-0.0347474747474748
1.058e-05	-0.0347474747474748
1.06e-05	-0.0347474747474748
1.062e-05	-0.0347474747474748
1.064e-05	-0.0347474747474748
1.066e-05	-0.0347474747474748
1.068e-05	-0.0347474747474748
1.07e-05	-0.034702581369248
1.072e-05	-0.0346127946127946
1.074e-05	-0.0344781144781145
1.076e-05	-0.0342985409652076
1.078e-05	-0.0340291806958474
1.08e-05	-0.0336700336700337
1.082e-05	-0.0332659932659933
1.084e-05	-0.0328170594837261
1.086e-05	-0.032368125701459
1.088e-05	-0.0319640852974186
1.09e-05	-0.0316049382716049
1.092e-05	-0.0312906846240179
1.094e-05	-0.0310213243546577
1.096e-05	-0.0308417508417508
1.098e-05	-0.0307519640852974
1.1e-05	-0.0307070707070707
1.102e-05	-0.0307070707070707
1.104e-05	-0.0307070707070707
1.106e-05	-0.0307519640852974
1.108e-05	-0.0308417508417508
1.11e-05	-0.0310213243546577
1.112e-05	-0.0312906846240179
1.114e-05	-0.0316049382716049
1.116e-05	-0.0319191919191919
1.118e-05	-0.0322783389450056
1.12e-05	-0.032682379349046
1.122e-05	-0.0330864197530864
1.124e-05	-0.0334455667789001
1.126e-05	-0.0337598204264871
1.128e-05	-0.0339842873176207
1.13e-05	-0.0341189674523008
1.132e-05	-0.0342087542087542
1.134e-05	-0.0342985409652076
1.136e-05	-0.0343434343434343
1.138e-05	-0.0343434343434343
1.14e-05	-0.0343883277216611
1.142e-05	-0.0345230078563412
1.144e-05	-0.034702581369248
1.146e-05	-0.0348821548821549
1.148e-05	-0.0350617283950617
1.15e-05	-0.0352413019079686
1.152e-05	-0.0354208754208754
1.154e-05	-0.0356004489337823
1.156e-05	-0.0357800224466891
1.158e-05	-0.0359147025813693
1.16e-05	-0.035959595959596
1.162e-05	-0.035959595959596
1.164e-05	-0.035959595959596
1.166e-05	-0.035959595959596
1.168e-05	-0.035959595959596
1.17e-05	-0.035959595959596
1.172e-05	-0.035959595959596
1.174e-05	-0.035959595959596
1.176e-05	-0.035959595959596
1.178e-05	-0.035959595959596
1.18e-05	-0.035959595959596
1.182e-05	-0.035959595959596
1.184e-05	-0.035959595959596
1.186e-05	-0.035959595959596
1.188e-05	-0.035959595959596
1.19e-05	-0.035959595959596
1.192e-05	-0.035959595959596
1.194e-05	-0.035959595959596
1.196e-05	-0.035959595959596
1.198e-05	-0.035959595959596
1.2e-05	-0.035959595959596
1.202e-05	-0.035959595959596
1.204e-05	-0.035959595959596
1.206e-05	-0.035959595959596
1.208e-05	-0.035959595959596
1.21e-05	-0.035959595959596
1.212e-05	-0.035959595959596
1.214e-05	-0.035959595959596
1.216e-05	-0.035959595959596
1.218e-05	-0.035959595959596
1.22e-05	-0.0359147025813693
1.222e-05	-0.0358249158249158
1.224e-05	-0.0356902356902357
1.226e-05	-0.0355555555555556
1.228e-05	-0.0354208754208754
1.23e-05	-0.0352861952861953
1.232e-05	-0.0351515151515152
1.234e-05	-0.035016835016835
1.236e-05	-0.0348821548821549
1.238e-05	-0.0347923681257015
1.24e-05	-0.0347474747474748
1.242e-05	-0.0347474747474748
1.244e-05	-0.0347474747474748
1.246e-05	-0.0347474747474748
1.248e-05	-0.0347474747474748
1.25e-05	-0.0347474747474748
1.252e-05	-0.0347474747474748
1.254e-05	-0.0347474747474748
1.256e-05	-0.0347474747474748
1.258e-05	-0.0347474747474748
1.26e-05	-0.0347474747474748
1.262e-05	-0.0347474747474748
1.264e-05	-0.0347474747474748
1.266e-05	-0.0347474747474748
1.268e-05	-0.0347923681257015
1.27e-05	-0.0348821548821549
1.272e-05	-0.035016835016835
1.274e-05	-0.0351964085297419
1.276e-05	-0.0354657687991021
1.278e-05	-0.0358249158249158
1.28e-05	-0.0362289562289562
1.282e-05	-0.0366778900112234
1.284e-05	-0.0371268237934905
1.286e-05	-0.0375308641975309
1.288e-05	-0.0378900112233446
1.29e-05	-0.0382042648709316
1.292e-05	-0.0384736251402918
1.294e-05	-0.0386531986531987
1.296e-05	-0.0387429854096521
1.298e-05	-0.0387878787878788
1.3e-05	-0.0387878787878788
1.302e-05	-0.0387878787878788
1.304e-05	-0.0387878787878788
1.306e-05	-0.0387878787878788
1.308e-05	-0.0387878787878788
1.31e-05	-0.0387878787878788
1.312e-05	-0.0387878787878788
1.314e-05	-0.0387878787878788
1.316e-05	-0.0387878787878788
1.318e-05	-0.0387878787878788
1.32e-05	-0.0387878787878788
1.322e-05	-0.0387878787878788
1.324e-05	-0.0387878787878788
1.326e-05	-0.0387878787878788
1.328e-05	-0.0387878787878788
1.33e-05	-0.0387878787878788
1.332e-05	-0.0387878787878788
1.334e-05	-0.0387878787878788
1.336e-05	-0.0387878787878788
1.338e-05	-0.0387878787878788
1.34e-05	-0.0387878787878788
1.342e-05	-0.0387878787878788
1.344e-05	-0.0387878787878788
1.346e-05	-0.0387878787878788
1.348e-05	-0.0387878787878788
1.35e-05	-0.0387878787878788
1.352e-05	-0.0387878787878788
1.354e-05	-0.0387878787878788
1.356e-05	-0.0387878787878788
1.358e-05	-0.0387878787878788
1.36e-05	-0.0387878787878788
1.362e-05	-0.0387878787878788
1.364e-05	-0.0387878787878788
1.366e-05	-0.0387878787878788
1.368e-05	-0.0387878787878788
1.37e-05	-0.0387878787878788
1.372e-05	-0.0387878787878788
1.374e-05	-0.0387878787878788
1.376e-05	-0.0387878787878788
1.378e-05	-0.0387878787878788
1.38e-05	-0.0387878787878788
1.382e-05	-0.0387878787878788
1.384e-05	-0.0387878787878788
1.386e-05	-0.0387878787878788
1.388e-05	-0.0387878787878788
1.39e-05	-0.0387878787878788
1.392e-05	-0.0387878787878788
1.394e-05	-0.0387878787878788
1.396e-05	-0.0387878787878788
1.398e-05	-0.0387878787878788
1.4e-05	-0.0387878787878788
1.402e-05	-0.0387878787878788
1.404e-05	-0.0387878787878788
1.406e-05	-0.0387878787878788
1.408e-05	-0.0387878787878788
1.41e-05	-0.0387878787878788
1.412e-05	-0.0387878787878788
1.414e-05	-0.0387878787878788
1.416e-05	-0.0387878787878788
1.418e-05	-0.0388327721661055
1.42e-05	-0.0389225589225589
1.422e-05	-0.0390572390572391
1.424e-05	-0.0391919191919192
1.426e-05	-0.0393265993265994
1.428e-05	-0.0394612794612795
1.43e-05	-0.0395959595959596
1.432e-05	-0.0397306397306398
1.434e-05	-0.0398653198653199
1.436e-05	-0.0399551066217733
1.438e-05	-0.04
1.44e-05	-0.04
1.442e-05	-0.04
1.444e-05	-0.04
1.446e-05	-0.04
1.448e-05	-0.04
1.45e-05	-0.04
1.452e-05	-0.04
1.454e-05	-0.04
1.456e-05	-0.04
1.458e-05	-0.04
1.46e-05	-0.04
1.462e-05	-0.04
1.464e-05	-0.04
1.466e-05	-0.04
1.468e-05	-0.04
1.47e-05	-0.04
1.472e-05	-0.04
1.474e-05	-0.04
1.476e-05	-0.04
1.478e-05	-0.04
1.48e-05	-0.04
1.482e-05	-0.04
1.484e-05	-0.04
1.486e-05	-0.04
1.488e-05	-0.04
1.49e-05	-0.04
1.492e-05	-0.04
1.494e-05	-0.04
1.496e-05	-0.04
1.498e-05	-0.04
1.5e-05	-0.04
1.502e-05	-0.04
1.504e-05	-0.04
1.506e-05	-0.04
1.508e-05	-0.04
1.51e-05	-0.04
1.512e-05	-0.04
1.514e-05	-0.04
1.516e-05	-0.04
1.518e-05	-0.04
1.52e-05	-0.04
1.522e-05	-0.04
1.524e-05	-0.04
1.526e-05	-0.04
1.528e-05	-0.04
1.53e-05	-0.04
1.532e-05	-0.04
1.534e-05	-0.04
1.536e-05	-0.04
1.538e-05	-0.04
1.54e-05	-0.04
1.542e-05	-0.04
1.544e-05	-0.04
1.546e-05	-0.04
1.548e-05	-0.04
1.55e-05	-0.04
1.552e-05	-0.04
1.554e-05	-0.04
1.556e-05	-0.04
1.558e-05	-0.04
1.56e-05	-0.04
1.562e-05	-0.04
1.564e-05	-0.04
1.566e-05	-0.04
1.568e-05	-0.04
1.57e-05	-0.04
1.572e-05	-0.04
1.574e-05	-0.04
1.576e-05	-0.04
1.578e-05	-0.04
1.58e-05	-0.04
1.582e-05	-0.04
1.584e-05	-0.04
1.586e-05	-0.04
1.588e-05	-0.04
1.59e-05	-0.04
1.592e-05	-0.04
1.594e-05	-0.04
1.596e-05	-0.04
1.598e-05	-0.04
1.6e-05	-0.04
1.602e-05	-0.04
1.604e-05	-0.04
1.606e-05	-0.04
1.608e-05	-0.04
1.61e-05	-0.04
1.612e-05	-0.04
1.614e-05	-0.04
1.616e-05	-0.04
1.618e-05	-0.04
1.62e-05	-0.0399551066217733
1.622e-05	-0.0398653198653199
1.624e-05	-0.0397306397306398
1.626e-05	-0.0395510662177329
1.628e-05	-0.0393265993265994
1.63e-05	-0.0390572390572391
1.632e-05	-0.0387429854096521
1.634e-05	-0.0383838383838384
1.636e-05	-0.0379349046015713
1.638e-05	-0.0374410774410775
1.64e-05	-0.0369023569023569
1.642e-05	-0.0363187429854097
1.644e-05	-0.0356902356902357
1.646e-05	-0.035016835016835
1.648e-05	-0.0342985409652076
1.65e-05	-0.0335353535353535
1.652e-05	-0.0327721661054994
1.654e-05	-0.0320987654320988
1.656e-05	-0.0315151515151515
1.658e-05	-0.0310213243546577
1.66e-05	-0.0306172839506173
1.662e-05	-0.0303030303030303
1.664e-05	-0.0300785634118967
1.666e-05	-0.0299438832772166
1.668e-05	-0.0298989898989899
1.67e-05	-0.0298989898989899
1.672e-05	-0.0298989898989899
1.674e-05	-0.0298989898989899
1.676e-05	-0.0298989898989899
1.678e-05	-0.0298989898989899
1.68e-05	-0.0298989898989899
1.682e-05	-0.0298989898989899
1.684e-05	-0.0298989898989899
1.686e-05	-0.0298989898989899
1.688e-05	-0.0298989898989899
1.69e-05	-0.0298989898989899
1.692e-05	-0.0298989898989899
1.694e-05	-0.0298989898989899
1.696e-05	-0.0298989898989899
1.698e-05	-0.0298989898989899
1.7e-05	-0.0298989898989899
1.702e-05	-0.0298989898989899
1.704e-05	-0.0298989898989899
1.706e-05	-0.0298989898989899
1.708e-05	-0.0298989898989899
1.71e-05	-0.0298989898989899
1.712e-05	-0.0298989898989899
1.714e-05	-0.0298989898989899
1.716e-05	-0.0298989898989899
1.718e-05	-0.0298989898989899
1.72e-05	-0.0298989898989899
1.722e-05	-0.0298989898989899
1.724e-05	-0.0298989898989899
1.726e-05	-0.0298989898989899
1.728e-05	-0.0298989898989899
1.73e-05	-0.0298989898989899
1.732e-05	-0.0298989898989899
1.734e-05	-0.0298989898989899
1.736e-05	-0.0298989898989899
1.738e-05	-0.0298989898989899
1.74e-05	-0.0298989898989899
1.742e-05	-0.0298989898989899
1.744e-05	-0.0298989898989899
1.746e-05	-0.0298989898989899
1.748e-05	-0.0298989898989899
1.75e-05	-0.0298989898989899
1.752e-05	-0.0298989898989899
1.754e-05	-0.0298989898989899
1.756e-05	-0.0298989898989899
1.758e-05	-0.0298989898989899
1.76e-05	-0.0298989898989899
1.762e-05	-0.0298989898989899
1.764e-05	-0.0298989898989899
1.766e-05	-0.0298989898989899
1.768e-05	-0.0298989898989899
1.77e-05	-0.0298989898989899
1.772e-05	-0.0298989898989899
1.774e-05	-0.0298989898989899
1.776e-05	-0.0298989898989899
1.778e-05	-0.0298989898989899
1.78e-05	-0.0298989898989899
1.782e-05	-0.0298989898989899
1.784e-05	-0.0298989898989899
1.786e-05	-0.0298989898989899
1.788e-05	-0.0298989898989899
1.79e-05	-0.0298989898989899
1.792e-05	-0.0298989898989899
1.794e-05	-0.0298989898989899
1.796e-05	-0.0298989898989899
1.798e-05	-0.0298989898989899
1.8e-05	-0.0298989898989899
1.802e-05	-0.0298989898989899
1.804e-05	-0.0298989898989899
1.806e-05	-0.0298989898989899
1.808e-05	-0.0298989898989899
1.81e-05	-0.0298989898989899
1.812e-05	-0.0298989898989899
1.814e-05	-0.0298989898989899
1.816e-05	-0.0298989898989899
1.818e-05	-0.0299438832772166
1.82e-05	-0.03003367003367
1.822e-05	-0.0301683501683502
1.824e-05	-0.030347923681257
1.826e-05	-0.0305723905723906
1.828e-05	-0.0308417508417508
1.83e-05	-0.0311560044893378
1.832e-05	-0.0315151515151515
1.834e-05	-0.0319640852974186
1.836e-05	-0.0324579124579124
1.838e-05	-0.032996632996633
1.84e-05	-0.0335802469135802
1.842e-05	-0.0342087542087542
1.844e-05	-0.0348821548821549
1.846e-05	-0.0356004489337823
1.848e-05	-0.0363636363636364
1.85e-05	-0.0371268237934905
1.852e-05	-0.0378002244668912
1.854e-05	-0.0383838383838384
1.856e-05	-0.0388776655443322
1.858e-05	-0.0392817059483726
1.86e-05	-0.0395959595959596
1.862e-05	-0.0398204264870932
1.864e-05	-0.0399551066217733
1.866e-05	-0.04
1.868e-05	-0.04
1.87e-05	-0.04
1.872e-05	-0.04
1.874e-05	-0.04
1.876e-05	-0.04
1.878e-05	-0.04
1.88e-05	-0.04
1.882e-05	-0.04
1.884e-05	-0.04
1.886e-05	-0.04
1.888e-05	-0.04
1.89e-05	-0.04
1.892e-05	-0.04
1.894e-05	-0.04
1.896e-05	-0.04
1.898e-05	-0.04
1.9e-05	-0.04
1.902e-05	-0.04
1.904e-05	-0.04
1.906e-05	-0.04
1.908e-05	-0.04
1.91e-05	-0.04
1.912e-05	-0.04
1.914e-05	-0.04
1.916e-05	-0.04
1.918e-05	-0.04
1.92e-05	-0.04
1.922e-05	-0.04
1.924e-05	-0.04
1.926e-05	-0.04
1.928e-05	-0.04
1.93e-05	-0.04
1.932e-05	-0.04
1.934e-05	-0.04
1.936e-05	-0.04
1.938e-05	-0.0399551066217733
1.94e-05	-0.0399102132435466
1.942e-05	-0.0398653198653199
1.944e-05	-0.0398204264870932
1.946e-05	-0.0397755331088665
1.948e-05	-0.0397306397306398
1.95e-05	-0.0396857463524131
1.952e-05	-0.0396408529741863
1.954e-05	-0.0395959595959596
1.956e-05	-0.0395959595959596
1.958e-05	-0.0395959595959596
1.96e-05	-0.0395959595959596
1.962e-05	-0.0395959595959596
1.964e-05	-0.0395959595959596
1.966e-05	-0.0395959595959596
1.968e-05	-0.0395959595959596
1.97e-05	-0.0395959595959596
1.972e-05	-0.0395959595959596
1.974e-05	-0.0395959595959596
1.976e-05	-0.0395959595959596
1.978e-05	-0.0395959595959596
1.98e-05	-0.0395959595959596
1.982e-05	-0.0395959595959596
1.984e-05	-0.0395959595959596
1.986e-05	-0.0395959595959596
1.988e-05	-0.0395959595959596
1.99e-05	-0.0395959595959596
1.992e-05	-0.0395959595959596
1.994e-05	-0.0395959595959596
1.996e-05	-0.0395959595959596
1.998e-05	-0.0395959595959596
2e-05	-0.0395959595959596
2.002e-05	-0.0395959595959596
2.004e-05	-0.0395959595959596
2.006e-05	-0.0395959595959596
2.008e-05	-0.0395959595959596
2.01e-05	-0.0395959595959596
2.012e-05	-0.0395959595959596
2.014e-05	-0.0395959595959596
2.016e-05	-0.0395959595959596
2.018e-05	-0.0395959595959596
2.02e-05	-0.0395959595959596
2.022e-05	-0.0395959595959596
2.024e-05	-0.0395959595959596
2.026e-05	-0.0395959595959596
2.028e-05	-0.0395959595959596
2.03e-05	-0.0395959595959596
2.032e-05	-0.0395959595959596
2.034e-05	-0.0395959595959596
2.036e-05	-0.0395959595959596
2.038e-05	-0.0395959595959596
2.04e-05	-0.0395959595959596
2.042e-05	-0.0395959595959596
2.044e-05	-0.0395959595959596
2.046e-05	-0.0395959595959596
2.048e-05	-0.0395959595959596
2.05e-05	-0.0395959595959596
2.052e-05	-0.0395959595959596
2.054e-05	-0.0395959595959596
2.056e-05	-0.0395959595959596
2.058e-05	-0.0395959595959596
2.06e-05	-0.0395959595959596
2.062e-05	-0.0395959595959596
2.064e-05	-0.0395959595959596
2.066e-05	-0.0395959595959596
2.068e-05	-0.0395959595959596
2.07e-05	-0.0395959595959596
2.072e-05	-0.0395959595959596
2.074e-05	-0.0395959595959596
2.076e-05	-0.0395959595959596
2.078e-05	-0.0395959595959596
2.08e-05	-0.0395959595959596
2.082e-05	-0.0395959595959596
2.084e-05	-0.0395959595959596
2.086e-05	-0.0395959595959596
2.088e-05	-0.0395959595959596
2.09e-05	-0.0395959595959596
2.092e-05	-0.0395959595959596
2.094e-05	-0.0395959595959596
2.096e-05	-0.0395959595959596
2.098e-05	-0.0395959595959596
2.1e-05	-0.0395959595959596
2.102e-05	-0.0395959595959596
2.104e-05	-0.0395959595959596
2.106e-05	-0.0395959595959596
2.108e-05	-0.0395959595959596
2.11e-05	-0.0395959595959596
2.112e-05	-0.0395959595959596
2.114e-05	-0.0395959595959596
2.116e-05	-0.0395959595959596
2.118e-05	-0.0395959595959596
2.12e-05	-0.0395959595959596
2.122e-05	-0.0395959595959596
2.124e-05	-0.0395959595959596
2.126e-05	-0.0395959595959596
2.128e-05	-0.0395959595959596
2.13e-05	-0.0395959595959596
2.132e-05	-0.0395959595959596
2.134e-05	-0.0395959595959596
2.136e-05	-0.0396408529741863
2.138e-05	-0.0396857463524131
2.14e-05	-0.0397306397306398
2.142e-05	-0.0397755331088665
2.144e-05	-0.0398204264870932
2.146e-05	-0.0398653198653199
2.148e-05	-0.0399102132435466
2.15e-05	-0.0399551066217733
2.152e-05	-0.04
2.154e-05	-0.04
2.156e-05	-0.04
2.158e-05	-0.04
2.16e-05	-0.04
2.162e-05	-0.04
2.164e-05	-0.04
2.166e-05	-0.04
2.168e-05	-0.04
2.17e-05	-0.04
2.172e-05	-0.04
2.174e-05	-0.04
2.176e-05	-0.04
2.178e-05	-0.04
2.18e-05	-0.04
2.182e-05	-0.04
2.184e-05	-0.04
2.186e-05	-0.04
2.188e-05	-0.04
2.19e-05	-0.04
2.192e-05	-0.04
2.194e-05	-0.04
2.196e-05	-0.04
2.198e-05	-0.04
2.2e-05	-0.04
2.202e-05	-0.04
2.204e-05	-0.04
2.206e-05	-0.04
2.208e-05	-0.04
2.21e-05	-0.04
2.212e-05	-0.04
2.214e-05	-0.04
2.216e-05	-0.04
2.218e-05	-0.04
2.22e-05	-0.04
2.222e-05	-0.04
2.224e-05	-0.04
2.226e-05	-0.04
2.228e-05	-0.04
2.23e-05	-0.04
2.232e-05	-0.04
2.234e-05	-0.04
2.236e-05	-0.04
2.238e-05	-0.04
2.24e-05	-0.04
2.242e-05	-0.04
2.244e-05	-0.04
2.246e-05	-0.04
2.248e-05	-0.04
2.25e-05	-0.04
2.252e-05	-0.04
2.254e-05	-0.04
2.256e-05	-0.04
2.258e-05	-0.04
2.26e-05	-0.04
2.262e-05	-0.04
2.264e-05	-0.04
2.266e-05	-0.0399551066217733
2.268e-05	-0.0398653198653199
2.27e-05	-0.0397755331088665
2.272e-05	-0.0396857463524131
2.274e-05	-0.0395959595959596
2.276e-05	-0.0395061728395062
2.278e-05	-0.0394163860830528
2.28e-05	-0.0393265993265994
2.282e-05	-0.0391919191919192
2.284e-05	-0.0391021324354658
2.286e-05	-0.0390572390572391
2.288e-05	-0.0390123456790124
2.29e-05	-0.0389674523007857
2.292e-05	-0.0389225589225589
2.294e-05	-0.0388776655443322
2.296e-05	-0.0388327721661055
2.298e-05	-0.0387878787878788
2.3e-05	-0.0387878787878788
2.302e-05	-0.0387878787878788
2.304e-05	-0.0387878787878788
2.306e-05	-0.0387878787878788
2.308e-05	-0.0387878787878788
2.31e-05	-0.0387878787878788
2.312e-05	-0.0387878787878788
2.314e-05	-0.0387878787878788
2.316e-05	-0.0387878787878788
2.318e-05	-0.0387878787878788
2.32e-05	-0.0387878787878788
2.322e-05	-0.0387878787878788
2.324e-05	-0.0387878787878788
2.326e-05	-0.0387878787878788
2.328e-05	-0.0387878787878788
2.33e-05	-0.0387878787878788
2.332e-05	-0.0387878787878788
2.334e-05	-0.0387878787878788
2.336e-05	-0.0387878787878788
2.338e-05	-0.0387878787878788
2.34e-05	-0.0387878787878788
2.342e-05	-0.0387878787878788
2.344e-05	-0.0387878787878788
2.346e-05	-0.0387878787878788
2.348e-05	-0.0387878787878788
2.35e-05	-0.0387878787878788
2.352e-05	-0.0387878787878788
2.354e-05	-0.0387878787878788
2.356e-05	-0.0387878787878788
2.358e-05	-0.0387878787878788
2.36e-05	-0.0387878787878788
2.362e-05	-0.0387878787878788
2.364e-05	-0.0387878787878788
2.366e-05	-0.0387878787878788
2.368e-05	-0.0387878787878788
2.37e-05	-0.0387878787878788
2.372e-05	-0.0387878787878788
2.374e-05	-0.0387878787878788
2.376e-05	-0.0387878787878788
2.378e-05	-0.0387878787878788
2.38e-05	-0.0387878787878788
2.382e-05	-0.0387878787878788
2.384e-05	-0.0387878787878788
2.386e-05	-0.0387878787878788
2.388e-05	-0.0387878787878788
2.39e-05	-0.0387878787878788
2.392e-05	-0.0387878787878788
2.394e-05	-0.0387878787878788
2.396e-05	-0.0387878787878788
2.398e-05	-0.0387878787878788
2.4e-05	-0.0387878787878788
2.402e-05	-0.0387878787878788
2.404e-05	-0.0387878787878788
2.406e-05	-0.0387878787878788
2.408e-05	-0.0387878787878788
2.41e-05	-0.0387878787878788
2.412e-05	-0.0387878787878788
2.414e-05	-0.0387878787878788
2.416e-05	-0.0387878787878788
2.418e-05	-0.0387878787878788
2.42e-05	-0.0387878787878788
2.422e-05	-0.0387878787878788
2.424e-05	-0.0387878787878788
2.426e-05	-0.0387878787878788
2.428e-05	-0.0387878787878788
2.43e-05	-0.0387878787878788
2.432e-05	-0.0387878787878788
2.434e-05	-0.0387878787878788
2.436e-05	-0.0387878787878788
2.438e-05	-0.0387878787878788
2.44e-05	-0.0387878787878788
2.442e-05	-0.0387878787878788
2.444e-05	-0.0387878787878788
2.446e-05	-0.0387878787878788
2.448e-05	-0.0387878787878788
2.45e-05	-0.0387878787878788
2.452e-05	-0.0387878787878788
2.454e-05	-0.0387878787878788
2.456e-05	-0.0387878787878788
2.458e-05	-0.0387878787878788
2.46e-05	-0.0387878787878788
2.462e-05	-0.0387878787878788
2.464e-05	-0.0388327721661055
2.466e-05	-0.0389225589225589
2.468e-05	-0.0390123456790124
2.47e-05	-0.0391021324354658
2.472e-05	-0.0391919191919192
2.474e-05	-0.0392817059483727
2.476e-05	-0.0393714927048261
2.478e-05	-0.0394612794612795
2.48e-05	-0.0395959595959596
2.482e-05	-0.0396857463524131
2.484e-05	-0.0397306397306398
2.486e-05	-0.0397755331088665
2.488e-05	-0.0398204264870932
2.49e-05	-0.0398653198653199
2.492e-05	-0.0399102132435466
2.494e-05	-0.0399551066217733
2.496e-05	-0.04
2.498e-05	-0.04
2.5e-05	-0.04
2.502e-05	-0.04
2.504e-05	-0.04
2.506e-05	-0.04
2.508e-05	-0.04
2.51e-05	-0.04
2.512e-05	-0.04
2.514e-05	-0.04
2.516e-05	-0.04
2.518e-05	-0.04
2.52e-05	-0.04
2.522e-05	-0.04
2.524e-05	-0.04
2.526e-05	-0.04
2.528e-05	-0.04
2.53e-05	-0.0399551066217733
2.532e-05	-0.0399102132435466
2.534e-05	-0.0398653198653199
2.536e-05	-0.0398204264870932
2.538e-05	-0.0397755331088665
2.54e-05	-0.0397306397306398
2.542e-05	-0.0396857463524131
2.544e-05	-0.0396408529741863
2.546e-05	-0.0395959595959596
2.548e-05	-0.0395959595959596
2.55e-05	-0.0395959595959596
2.552e-05	-0.0395959595959596
2.554e-05	-0.0395959595959596
2.556e-05	-0.0395959595959596
2.558e-05	-0.0395959595959596
2.56e-05	-0.0395959595959596
2.562e-05	-0.0395959595959596
2.564e-05	-0.0395959595959596
2.566e-05	-0.0395959595959596
2.568e-05	-0.0395959595959596
2.57e-05	-0.0395959595959596
2.572e-05	-0.0395510662177329
2.574e-05	-0.0394163860830528
2.576e-05	-0.0391919191919192
2.578e-05	-0.0388776655443322
2.58e-05	-0.0384736251402918
2.582e-05	-0.037979797979798
2.584e-05	-0.0374410774410775
2.586e-05	-0.0369023569023569
2.588e-05	-0.0363636363636364
2.59e-05	-0.0358698092031425
2.592e-05	-0.0354208754208754
2.594e-05	-0.035016835016835
2.596e-05	-0.0346127946127946
2.598e-05	-0.0342087542087542
2.6e-05	-0.0338047138047138
2.602e-05	-0.0333557800224467
2.604e-05	-0.0328170594837261
2.606e-05	-0.0321885521885522
2.608e-05	-0.0314702581369248
2.61e-05	-0.0307070707070707
2.612e-05	-0.0298989898989899
2.614e-05	-0.0290909090909091
2.616e-05	-0.028327721661055
2.618e-05	-0.0276543209876543
2.62e-05	-0.0270707070707071
2.622e-05	-0.0265319865319865
2.624e-05	-0.0260381593714927
2.626e-05	-0.0255443322109989
2.628e-05	-0.025050505050505
2.63e-05	-0.0245566778900112
2.632e-05	-0.0240628507295174
2.634e-05	-0.0235241301907969
2.636e-05	-0.0229405162738496
2.638e-05	-0.0223569023569024
2.64e-05	-0.0218181818181818
2.642e-05	-0.021324354657688
2.644e-05	-0.0209203142536476
2.646e-05	-0.0206060606060606
2.648e-05	-0.0203815937149271
2.65e-05	-0.0202469135802469
2.652e-05	-0.0202020202020202
2.654e-05	-0.0202020202020202
2.656e-05	-0.0202020202020202
2.658e-05	-0.0202020202020202
2.66e-05	-0.0202020202020202
2.662e-05	-0.0202020202020202
2.664e-05	-0.0202020202020202
2.666e-05	-0.0202020202020202
2.668e-05	-0.0202020202020202
2.67e-05	-0.0202020202020202
2.672e-05	-0.0202020202020202
2.674e-05	-0.0202020202020202
2.676e-05	-0.0202020202020202
2.678e-05	-0.0202020202020202
2.68e-05	-0.0202020202020202
2.682e-05	-0.0202020202020202
2.684e-05	-0.0202020202020202
2.686e-05	-0.0202020202020202
2.688e-05	-0.0202020202020202
2.69e-05	-0.0202020202020202
2.692e-05	-0.0202020202020202
2.694e-05	-0.0202020202020202
2.696e-05	-0.0202020202020202
2.698e-05	-0.0202020202020202
2.7e-05	-0.0202020202020202
2.702e-05	-0.0202020202020202
2.704e-05	-0.0202020202020202
2.706e-05	-0.0202020202020202
2.708e-05	-0.0202020202020202
2.71e-05	-0.0202020202020202
2.712e-05	-0.0202020202020202
2.714e-05	-0.0202020202020202
2.716e-05	-0.0202020202020202
2.718e-05	-0.0202020202020202
2.72e-05	-0.0202020202020202
2.722e-05	-0.0202020202020202
2.724e-05	-0.0202020202020202
2.726e-05	-0.0202020202020202
2.728e-05	-0.0202469135802469
2.73e-05	-0.0202918069584736
2.732e-05	-0.0203367003367003
2.734e-05	-0.0203815937149271
2.736e-05	-0.0204264870931538
2.738e-05	-0.0204713804713805
2.74e-05	-0.0205162738496072
2.742e-05	-0.0205611672278339
2.744e-05	-0.0206060606060606
2.746e-05	-0.0206060606060606
2.748e-05	-0.0206060606060606
2.75e-05	-0.0206060606060606
2.752e-05	-0.0206060606060606
2.754e-05	-0.0206060606060606
2.756e-05	-0.0206060606060606
2.758e-05	-0.0206060606060606
2.76e-05	-0.0206060606060606
2.762e-05	-0.0206060606060606
2.764e-05	-0.0206060606060606
2.766e-05	-0.0206060606060606
2.768e-05	-0.0206060606060606
2.77e-05	-0.0206509539842873
2.772e-05	-0.0207856341189675
2.774e-05	-0.021010101010101
2.776e-05	-0.021324354657688
2.778e-05	-0.0217283950617284
2.78e-05	-0.0222222222222222
2.782e-05	-0.0227609427609428
2.784e-05	-0.0232996632996633
2.786e-05	-0.0238383838383838
2.788e-05	-0.0243322109988777
2.79e-05	-0.0247811447811448
2.792e-05	-0.0251851851851852
2.794e-05	-0.0255892255892256
2.796e-05	-0.025993265993266
2.798e-05	-0.0263973063973064
2.8e-05	-0.0268462401795735
2.802e-05	-0.027384960718294
2.804e-05	-0.028013468013468
2.806e-05	-0.0287317620650954
2.808e-05	-0.0294949494949495
2.81e-05	-0.0303030303030303
2.812e-05	-0.0311111111111111
2.814e-05	-0.0318742985409652
2.816e-05	-0.0325476992143659
2.818e-05	-0.0331313131313131
2.82e-05	-0.0336700336700337
2.822e-05	-0.0341638608305275
2.824e-05	-0.0346576879910213
2.826e-05	-0.0351515151515152
2.828e-05	-0.035645342312009
2.83e-05	-0.0361391694725028
2.832e-05	-0.0366778900112234
2.834e-05	-0.0372615039281706
2.836e-05	-0.0378451178451179
2.838e-05	-0.0383838383838384
2.84e-05	-0.0388776655443322
2.842e-05	-0.0392817059483726
2.844e-05	-0.0395959595959596
2.846e-05	-0.0398204264870932
2.848e-05	-0.0399551066217733
2.85e-05	-0.04
2.852e-05	-0.04
2.854e-05	-0.04
2.856e-05	-0.04
2.858e-05	-0.04
2.86e-05	-0.04
2.862e-05	-0.04
2.864e-05	-0.04
2.866e-05	-0.04
2.868e-05	-0.04
2.87e-05	-0.04
2.872e-05	-0.04
2.874e-05	-0.04
2.876e-05	-0.04
2.878e-05	-0.04
2.88e-05	-0.04
2.882e-05	-0.04
2.884e-05	-0.04
2.886e-05	-0.04
2.888e-05	-0.04
2.89e-05	-0.04
2.892e-05	-0.04
2.894e-05	-0.04
2.896e-05	-0.04
2.898e-05	-0.04
2.9e-05	-0.04
2.902e-05	-0.04
2.904e-05	-0.04
2.906e-05	-0.04
2.908e-05	-0.04
2.91e-05	-0.04
2.912e-05	-0.04
2.914e-05	-0.04
2.916e-05	-0.04
2.918e-05	-0.04
2.92e-05	-0.04
2.922e-05	-0.04
2.924e-05	-0.04
2.926e-05	-0.04
2.928e-05	-0.04
2.93e-05	-0.04
2.932e-05	-0.04
2.934e-05	-0.04
2.936e-05	-0.04
2.938e-05	-0.04
2.94e-05	-0.04
2.942e-05	-0.04
2.944e-05	-0.04
2.946e-05	-0.04
2.948e-05	-0.04
2.95e-05	-0.04
2.952e-05	-0.04
2.954e-05	-0.04
2.956e-05	-0.04
2.958e-05	-0.04
2.96e-05	-0.04
2.962e-05	-0.04
2.964e-05	-0.04
2.966e-05	-0.04
2.968e-05	-0.04
2.97e-05	-0.04
2.972e-05	-0.04
2.974e-05	-0.04
2.976e-05	-0.04
2.978e-05	-0.04
2.98e-05	-0.04
2.982e-05	-0.04
2.984e-05	-0.04
2.986e-05	-0.04
2.988e-05	-0.04
2.99e-05	-0.04
2.992e-05	-0.04
2.994e-05	-0.04
2.996e-05	-0.04
2.998e-05	-0.04
3e-05	-0.04
3.002e-05	-0.04
3.004e-05	-0.04
3.006e-05	-0.04
3.008e-05	-0.04
3.01e-05	-0.04
3.012e-05	-0.04
3.014e-05	-0.04
3.016e-05	-0.04
3.018e-05	-0.04
3.02e-05	-0.04
3.022e-05	-0.04
3.024e-05	-0.04
3.026e-05	-0.04
3.028e-05	-0.04
3.03e-05	-0.04
3.032e-05	-0.04
3.034e-05	-0.04
3.036e-05	-0.04
3.038e-05	-0.04
3.04e-05	-0.04
3.042e-05	-0.04
3.044e-05	-0.04
3.046e-05	-0.04
3.048e-05	-0.04
3.05e-05	-0.04
3.052e-05	-0.04
3.054e-05	-0.04
3.056e-05	-0.04
3.058e-05	-0.04
3.06e-05	-0.04
3.062e-05	-0.04
3.064e-05	-0.04
3.066e-05	-0.04
3.068e-05	-0.04
3.07e-05	-0.04
3.072e-05	-0.04
3.074e-05	-0.04
3.076e-05	-0.04
3.078e-05	-0.04
3.08e-05	-0.04
3.082e-05	-0.04
3.084e-05	-0.04
3.086e-05	-0.04
3.088e-05	-0.04
3.09e-05	-0.04
3.092e-05	-0.04
3.094e-05	-0.04
3.096e-05	-0.04
3.098e-05	-0.04
3.1e-05	-0.04
3.102e-05	-0.04
3.104e-05	-0.04
3.106e-05	-0.04
3.108e-05	-0.04
3.11e-05	-0.0399551066217733
3.112e-05	-0.0399102132435466
3.114e-05	-0.0398653198653199
3.116e-05	-0.0398204264870932
3.118e-05	-0.0397755331088665
3.12e-05	-0.0396857463524131
3.122e-05	-0.0395061728395062
3.124e-05	-0.0392368125701459
3.126e-05	-0.038922558922559
3.128e-05	-0.0385634118967453
3.13e-05	-0.0381144781144781
3.132e-05	-0.0376206509539843
3.134e-05	-0.0370819304152638
3.136e-05	-0.0364534231200898
3.138e-05	-0.0357800224466891
3.14e-05	-0.0351066217732884
3.142e-05	-0.0344332210998878
3.144e-05	-0.0337149270482604
3.146e-05	-0.0330415263748597
3.148e-05	-0.0324130190796857
3.15e-05	-0.0318294051627385
3.152e-05	-0.0312906846240179
3.154e-05	-0.0308417508417508
3.156e-05	-0.0304826038159371
3.158e-05	-0.0302132435465769
3.16e-05	-0.03003367003367
3.162e-05	-0.0299438832772166
3.164e-05	-0.0298989898989899
3.166e-05	-0.0298989898989899
3.168e-05	-0.0298989898989899
3.17e-05	-0.0298989898989899
3.172e-05	-0.0298989898989899
3.174e-05	-0.0298989898989899
3.176e-05	-0.0298989898989899
3.178e-05	-0.0298989898989899
3.18e-05	-0.0298989898989899
3.182e-05	-0.0298989898989899
3.184e-05	-0.0298989898989899
3.186e-05	-0.0298989898989899
3.188e-05	-0.0298989898989899
3.19e-05	-0.0298989898989899
3.192e-05	-0.0298989898989899
3.194e-05	-0.0298989898989899
3.196e-05	-0.0298989898989899
3.198e-05	-0.0298989898989899
3.2e-05	-0.0298989898989899
3.202e-05	-0.0298989898989899
3.204e-05	-0.0298989898989899
3.206e-05	-0.0298989898989899
3.208e-05	-0.0298989898989899
3.21e-05	-0.0298989898989899
3.212e-05	-0.0298989898989899
3.214e-05	-0.0298989898989899
3.216e-05	-0.0298989898989899
3.218e-05	-0.0298989898989899
3.22e-05	-0.0298989898989899
3.222e-05	-0.0298989898989899
3.224e-05	-0.0298989898989899
3.226e-05	-0.0298989898989899
3.228e-05	-0.0298989898989899
3.23e-05	-0.0298989898989899
3.232e-05	-0.0298989898989899
3.234e-05	-0.0298989898989899
3.236e-05	-0.0298989898989899
3.238e-05	-0.0298989898989899
3.24e-05	-0.0298989898989899
3.242e-05	-0.0298989898989899
3.244e-05	-0.0298989898989899
3.246e-05	-0.0298989898989899
3.248e-05	-0.0298989898989899
3.25e-05	-0.0298989898989899
3.252e-05	-0.0298989898989899
3.254e-05	-0.0298989898989899
3.256e-05	-0.0298989898989899
3.258e-05	-0.0298989898989899
3.26e-05	-0.0298989898989899
3.262e-05	-0.0298989898989899
3.264e-05	-0.0298989898989899
3.266e-05	-0.0298989898989899
3.268e-05	-0.0298989898989899
3.27e-05	-0.0298989898989899
3.272e-05	-0.0298989898989899
3.274e-05	-0.0298989898989899
3.276e-05	-0.0298989898989899
3.278e-05	-0.0298989898989899
3.28e-05	-0.0298989898989899
3.282e-05	-0.0298989898989899
3.284e-05	-0.0298989898989899
3.286e-05	-0.0298989898989899
3.288e-05	-0.0298989898989899
3.29e-05	-0.0298989898989899
3.292e-05	-0.0298989898989899
3.294e-05	-0.0298989898989899
3.296e-05	-0.0298989898989899
3.298e-05	-0.0298989898989899
3.3e-05	-0.0298989898989899
3.302e-05	-0.0298989898989899
3.304e-05	-0.0298989898989899
3.306e-05	-0.0298989898989899
3.308e-05	-0.0299438832772166
3.31e-05	-0.0299887766554433
3.312e-05	-0.03003367003367
3.314e-05	-0.0300785634118967
3.316e-05	-0.0301234567901234
3.318e-05	-0.0302132435465769
3.32e-05	-0.0303928170594837
3.322e-05	-0.030662177328844
3.324e-05	-0.030976430976431
3.326e-05	-0.0313355780022447
3.328e-05	-0.0317845117845118
3.33e-05	-0.0322783389450056
3.332e-05	-0.0328170594837261
3.334e-05	-0.0334455667789001
3.336e-05	-0.0341189674523008
3.338e-05	-0.0347923681257015
3.34e-05	-0.0354657687991021
3.342e-05	-0.0361840628507295
3.344e-05	-0.0368574635241302
3.346e-05	-0.0374859708193042
3.348e-05	-0.0380695847362514
3.35e-05	-0.038608305274972
3.352e-05	-0.0390572390572391
3.354e-05	-0.0394163860830528
3.356e-05	-0.0396857463524131
3.358e-05	-0.0398653198653199
3.36e-05	-0.0399551066217733
3.362e-05	-0.04
3.364e-05	-0.04
3.366e-05	-0.04
3.368e-05	-0.04
3.37e-05	-0.04
3.372e-05	-0.04
3.374e-05	-0.04
3.376e-05	-0.04
3.378e-05	-0.04
3.38e-05	-0.04
3.382e-05	-0.04
3.384e-05	-0.04
3.386e-05	-0.04
3.388e-05	-0.04
3.39e-05	-0.04
3.392e-05	-0.04
3.394e-05	-0.04
3.396e-05	-0.04
3.398e-05	-0.04
3.4e-05	-0.04
3.402e-05	-0.04
3.404e-05	-0.04
3.406e-05	-0.04
3.408e-05	-0.04
3.41e-05	-0.04
3.412e-05	-0.04
3.414e-05	-0.04
3.416e-05	-0.04
3.418e-05	-0.04
3.42e-05	-0.04
3.422e-05	-0.04
3.424e-05	-0.04
3.426e-05	-0.04
3.428e-05	-0.04
3.43e-05	-0.04
3.432e-05	-0.04
3.434e-05	-0.04
3.436e-05	-0.04
3.438e-05	-0.04
3.44e-05	-0.04
3.442e-05	-0.04
3.444e-05	-0.04
3.446e-05	-0.04
3.448e-05	-0.04
3.45e-05	-0.04
3.452e-05	-0.04
3.454e-05	-0.04
3.456e-05	-0.04
3.458e-05	-0.04
3.46e-05	-0.04
3.462e-05	-0.04
3.464e-05	-0.04
3.466e-05	-0.04
3.468e-05	-0.04
3.47e-05	-0.04
3.472e-05	-0.04
3.474e-05	-0.04
3.476e-05	-0.04
3.478e-05	-0.04
3.48e-05	-0.04
3.482e-05	-0.04
3.484e-05	-0.04
3.486e-05	-0.04
3.488e-05	-0.04
3.49e-05	-0.04
3.492e-05	-0.04
3.494e-05	-0.04
3.496e-05	-0.04
3.498e-05	-0.04
3.5e-05	-0.04
3.502e-05	-0.04
3.504e-05	-0.04
3.506e-05	-0.04
3.508e-05	-0.04
3.51e-05	-0.04
3.512e-05	-0.04
3.514e-05	-0.04
3.516e-05	-0.04
3.518e-05	-0.04
3.52e-05	-0.04
3.522e-05	-0.04
3.524e-05	-0.04
3.526e-05	-0.04
3.528e-05	-0.04
3.53e-05	-0.04
3.532e-05	-0.04
3.534e-05	-0.04
3.536e-05	-0.04
3.538e-05	-0.04
3.54e-05	-0.04
3.542e-05	-0.04
3.544e-05	-0.04
3.546e-05	-0.04
3.548e-05	-0.04
3.55e-05	-0.04
3.552e-05	-0.0399551066217733
3.554e-05	-0.0399102132435466
3.556e-05	-0.0398653198653199
3.558e-05	-0.0398204264870932
3.56e-05	-0.0397755331088665
3.562e-05	-0.0397306397306398
3.564e-05	-0.0396857463524131
3.566e-05	-0.0396408529741863
3.568e-05	-0.0395959595959596
3.57e-05	-0.0395959595959596
3.572e-05	-0.0395959595959596
3.574e-05	-0.0395959595959596
3.576e-05	-0.0395959595959596
3.578e-05	-0.0395959595959596
3.58e-05	-0.0395959595959596
3.582e-05	-0.0395959595959596
3.584e-05	-0.0395959595959596
3.586e-05	-0.0395959595959596
3.588e-05	-0.0395959595959596
3.59e-05	-0.0395959595959596
3.592e-05	-0.0395959595959596
3.594e-05	-0.0395959595959596
3.596e-05	-0.0395959595959596
3.598e-05	-0.0395959595959596
3.6e-05	-0.0395959595959596
3.602e-05	-0.0395959595959596
3.604e-05	-0.0395959595959596
3.606e-05	-0.0395959595959596
3.608e-05	-0.0395959595959596
3.61e-05	-0.0395959595959596
3.612e-05	-0.0395959595959596
3.614e-05	-0.0395959595959596
3.616e-05	-0.0395959595959596
3.618e-05	-0.0395959595959596
3.62e-05	-0.0395959595959596
3.622e-05	-0.0395959595959596
3.624e-05	-0.0395959595959596
3.626e-05	-0.0395959595959596
3.628e-05	-0.0395959595959596
3.63e-05	-0.0395959595959596
3.632e-05	-0.0395959595959596
3.634e-05	-0.0395959595959596
3.636e-05	-0.0395959595959596
3.638e-05	-0.0395959595959596
3.64e-05	-0.0395959595959596
3.642e-05	-0.0395959595959596
3.644e-05	-0.0395959595959596
3.646e-05	-0.0395959595959596
3.648e-05	-0.0395959595959596
3.65e-05	-0.0395959595959596
3.652e-05	-0.0395959595959596
3.654e-05	-0.0395959595959596
3.656e-05	-0.0395959595959596
3.658e-05	-0.0395959595959596
3.66e-05	-0.0395959595959596
3.662e-05	-0.0395959595959596
3.664e-05	-0.0395959595959596
3.666e-05	-0.0395959595959596
3.668e-05	-0.0395959595959596
3.67e-05	-0.0395959595959596
3.672e-05	-0.0395959595959596
3.674e-05	-0.0395959595959596
3.676e-05	-0.0395959595959596
3.678e-05	-0.0395959595959596
3.68e-05	-0.0395959595959596
3.682e-05	-0.0395959595959596
3.684e-05	-0.0395959595959596
3.686e-05	-0.0395959595959596
3.688e-05	-0.0395959595959596
3.69e-05	-0.0395959595959596
3.692e-05	-0.0395959595959596
3.694e-05	-0.0395959595959596
3.696e-05	-0.0395959595959596
3.698e-05	-0.0395959595959596
3.7e-05	-0.0395959595959596
3.702e-05	-0.0395959595959596
3.704e-05	-0.0395959595959596
3.706e-05	-0.0395959595959596
3.708e-05	-0.0395959595959596
3.71e-05	-0.0395959595959596
3.712e-05	-0.0395959595959596
3.714e-05	-0.0395959595959596
3.716e-05	-0.0395959595959596
3.718e-05	-0.0395959595959596
3.72e-05	-0.0395959595959596
3.722e-05	-0.0395959595959596
3.724e-05	-0.0395959595959596
3.726e-05	-0.0395959595959596
3.728e-05	-0.0395959595959596
3.73e-05	-0.0395959595959596
3.732e-05	-0.0395959595959596
3.734e-05	-0.0395959595959596
3.736e-05	-0.0395959595959596
3.738e-05	-0.0395959595959596
3.74e-05	-0.0395959595959596
3.742e-05	-0.0395959595959596
3.744e-05	-0.0395959595959596
3.746e-05	-0.0395959595959596
3.748e-05	-0.0395959595959596
3.75e-05	-0.0396408529741863
3.752e-05	-0.0396857463524131
3.754e-05	-0.0397306397306398
3.756e-05	-0.0397755331088665
3.758e-05	-0.0398204264870932
3.76e-05	-0.0398653198653199
3.762e-05	-0.0399102132435466
3.764e-05	-0.0399551066217733
3.766e-05	-0.04
3.768e-05	-0.04
3.77e-05	-0.04
3.772e-05	-0.04
3.774e-05	-0.04
3.776e-05	-0.04
3.778e-05	-0.04
3.78e-05	-0.04
3.782e-05	-0.04
3.784e-05	-0.04
3.786e-05	-0.04
3.788e-05	-0.04
3.79e-05	-0.04
3.792e-05	-0.04
3.794e-05	-0.04
3.796e-05	-0.04
3.798e-05	-0.04
3.8e-05	-0.04
3.802e-05	-0.04
3.804e-05	-0.04
3.806e-05	-0.04
3.808e-05	-0.04
3.81e-05	-0.04
3.812e-05	-0.04
3.814e-05	-0.0399551066217733
3.816e-05	-0.0398653198653199
3.818e-05	-0.0397306397306398
3.82e-05	-0.0395510662177329
3.822e-05	-0.0393265993265994
3.824e-05	-0.0390572390572391
3.826e-05	-0.0387429854096521
3.828e-05	-0.0384287317620651
3.83e-05	-0.0381144781144781
3.832e-05	-0.0378451178451179
3.834e-05	-0.0376206509539843
3.836e-05	-0.0374410774410775
3.838e-05	-0.0373063973063973
3.84e-05	-0.0372166105499439
3.842e-05	-0.0371717171717172
3.844e-05	-0.0371717171717172
3.846e-05	-0.0371717171717172
3.848e-05	-0.0371717171717172
3.85e-05	-0.0371717171717172
3.852e-05	-0.0371717171717172
3.854e-05	-0.0371717171717172
3.856e-05	-0.0371717171717172
3.858e-05	-0.0371717171717172
3.86e-05	-0.0371717171717172
3.862e-05	-0.0371717171717172
3.864e-05	-0.0371717171717172
3.866e-05	-0.0371717171717172
3.868e-05	-0.0371717171717172
3.87e-05	-0.0371717171717172
3.872e-05	-0.0371717171717172
3.874e-05	-0.0371717171717172
3.876e-05	-0.0371717171717172
3.878e-05	-0.0371717171717172
3.88e-05	-0.0371717171717172
3.882e-05	-0.0371717171717172
3.884e-05	-0.0371717171717172
3.886e-05	-0.0371717171717172
3.888e-05	-0.0371717171717172
3.89e-05	-0.0371717171717172
3.892e-05	-0.0371717171717172
3.894e-05	-0.0371717171717172
3.896e-05	-0.0371717171717172
3.898e-05	-0.0371717171717172
3.9e-05	-0.0371717171717172
3.902e-05	-0.0371717171717172
3.904e-05	-0.0371717171717172
3.906e-05	-0.0371717171717172
3.908e-05	-0.0371717171717172
3.91e-05	-0.0371717171717172
3.912e-05	-0.0371717171717172
3.914e-05	-0.0371717171717172
3.916e-05	-0.0371717171717172
3.918e-05	-0.0371717171717172
3.92e-05	-0.0371717171717172
3.922e-05	-0.0371717171717172
3.924e-05	-0.0371717171717172
3.926e-05	-0.0371717171717172
3.928e-05	-0.0371717171717172
3.93e-05	-0.0371717171717172
3.932e-05	-0.0371717171717172
3.934e-05	-0.0371717171717172
3.936e-05	-0.0371717171717172
3.938e-05	-0.0371717171717172
3.94e-05	-0.0371717171717172
3.942e-05	-0.0371717171717172
3.944e-05	-0.0371717171717172
3.946e-05	-0.0371717171717172
3.948e-05	-0.0371717171717172
3.95e-05	-0.0371717171717172
3.952e-05	-0.0371717171717172
3.954e-05	-0.0371717171717172
3.956e-05	-0.0371717171717172
3.958e-05	-0.0371717171717172
3.96e-05	-0.0371717171717172
3.962e-05	-0.0371717171717172
3.964e-05	-0.0371717171717172
3.966e-05	-0.0371717171717172
3.968e-05	-0.0371717171717172
3.97e-05	-0.0371717171717172
3.972e-05	-0.0371717171717172
3.974e-05	-0.0371717171717172
3.976e-05	-0.0371717171717172
3.978e-05	-0.0371717171717172
3.98e-05	-0.0371717171717172
3.982e-05	-0.0371717171717172
3.984e-05	-0.0371717171717172
3.986e-05	-0.0371717171717172
3.988e-05	-0.0371717171717172
3.99e-05	-0.0371717171717172
3.992e-05	-0.0371717171717172
3.994e-05	-0.0371717171717172
3.996e-05	-0.0371717171717172
3.998e-05	-0.0371717171717172
[truncated: 66,695 more rows]
