# Supplementary material for: Fully implanted battery-free high power platform for chronic spinal and muscular functional electrical stimulation
Source: Nat Commun. 2023 Nov 30;14:7887. doi: 10.1038/s41467-023-43669-2 (PMC10689769; doi:10.1038/s41467-023-43669-2)
Supplement: Supplementary file 4 — Source Data [file 41467_2023_43669_MOESM4_ESM.zip › Source Data/SourceData_Fig3d/OrginizedAmp8.DAT]

0	0
2e-08	0
4e-08	-0.00380952380952381
6e-08	-0.00839541410969982
8e-08	-0.0120722501898972
1e-07	-0.0151131858624119
1.2e-07	-0.018287789037015
1.4e-07	-0.0215728131916044
1.6e-07	-0.0243156703344616
1.8e-07	-0.0262909789764369
2e-07	-0.0277956811707942
2.2e-07	-0.0289867481683128
2.4e-07	-0.0299564451380098
2.6e-07	-0.0307631678270854
2.8e-07	-0.0314459558782946
3e-07	-0.0320320364643751
3.2e-07	-0.0325410502501652
3.4e-07	-0.0328842027049455
3.6e-07	-0.0331804990012418
3.8e-07	-0.0334381006968479
4e-07	-0.0336633951156907
4.2e-07	-0.0338614541372792
4.4e-07	-0.0340363568027479
4.6e-07	-0.034191420957812
4.8e-07	-0.0343293726747111
5e-07	-0.0344524722107912
5.2e-07	-0.0346659682077413
5.4e-07	-0.0348634990719388
5.6e-07	-0.0350468051275853
5.8e-07	-0.0352173808205491
6e-07	-0.0353765169387645
6.2e-07	-0.0355253343716637
6.4e-07	-0.0356648113330585
6.6e-07	-0.0357958054851053
6.8e-07	-0.0359190720490498
7e-07	-0.036035278730934
7.2e-07	-0.0361450180999327
7.4e-07	-0.0362488179145758
7.6e-07	-0.0363471497846373
7.8e-07	-0.0364404364746256
8e-07	-0.0365290580919702
8.2e-07	-0.0366133573543516
8.4e-07	-0.0366936440927029
8.6e-07	-0.0367701991166263
8.8e-07	-0.0368432775454401
9e-07	-0.0369131116893483
9.2e-07	-0.0370185840839773
9.4e-07	-0.0371601302647392
9.6e-07	-0.037338155730121
9.8e-07	-0.0375530386416331
1e-06	-0.03780513222706
1.02e-06	-0.0380274268579568
1.04e-06	-0.0382651254816204
1.06e-06	-0.0384960718294052
1.08e-06	-0.0387205387205387
1.1e-06	-0.0389001122334456
1.12e-06	-0.0390347923681257
1.14e-06	-0.0391245791245792
1.16e-06	-0.0391694725028059
1.18e-06	-0.0391694725028059
1.2e-06	-0.0391919191919192
1.22e-06	-0.0391470258136925
1.24e-06	-0.0390572390572391
1.26e-06	-0.0389225589225589
1.28e-06	-0.0386980920314254
1.3e-06	-0.0384287317620651
1.32e-06	-0.0381144781144781
1.34e-06	-0.0377553310886644
1.36e-06	-0.037351290684624
1.38e-06	-0.0369023569023569
1.4e-06	-0.0364534231200898
1.42e-06	-0.0360493827160494
1.44e-06	-0.035645342312009
1.46e-06	-0.0352413019079686
1.48e-06	-0.0347923681257015
1.5e-06	-0.0342985409652076
1.52e-06	-0.0337598204264871
1.54e-06	-0.0331762065095398
1.56e-06	-0.0325476992143659
1.58e-06	-0.0318742985409652
1.6e-06	-0.0311111111111111
1.62e-06	-0.0303030303030303
1.64e-06	-0.0294949494949495
1.66e-06	-0.0286868686868687
1.68e-06	-0.0278787878787879
1.7e-06	-0.0270707070707071
1.72e-06	-0.0262626262626263
1.74e-06	-0.0254545454545455
1.76e-06	-0.0246913580246914
1.78e-06	-0.023973063973064
1.8e-06	-0.02334455667789
1.82e-06	-0.0228058361391695
1.84e-06	-0.0223569023569024
1.86e-06	-0.0219977553310887
1.88e-06	-0.0217283950617284
1.9e-06	-0.0215488215488216
1.92e-06	-0.0214590347923681
1.94e-06	-0.0214141414141414
1.96e-06	-0.0214141414141414
1.98e-06	-0.0214141414141414
2e-06	-0.0214141414141414
2.02e-06	-0.0214141414141414
2.04e-06	-0.0214141414141414
2.06e-06	-0.0214141414141414
2.08e-06	-0.0214141414141414
2.1e-06	-0.0214141414141414
2.12e-06	-0.0214141414141414
2.14e-06	-0.0214141414141414
2.16e-06	-0.0214141414141414
2.18e-06	-0.0214141414141414
2.2e-06	-0.0214141414141414
2.22e-06	-0.0214141414141414
2.24e-06	-0.0214141414141414
2.26e-06	-0.0214141414141414
2.28e-06	-0.0214141414141414
2.3e-06	-0.0214141414141414
2.32e-06	-0.0214141414141414
2.34e-06	-0.0214141414141414
2.36e-06	-0.0214141414141414
2.38e-06	-0.0214141414141414
2.4e-06	-0.0214141414141414
2.42e-06	-0.0214141414141414
2.44e-06	-0.0214141414141414
2.46e-06	-0.0214141414141414
2.48e-06	-0.0214141414141414
2.5e-06	-0.0214141414141414
2.52e-06	-0.0214141414141414
2.54e-06	-0.0214141414141414
2.56e-06	-0.0214141414141414
2.58e-06	-0.0214141414141414
2.6e-06	-0.0214141414141414
2.62e-06	-0.0214141414141414
2.64e-06	-0.0214141414141414
2.66e-06	-0.0214141414141414
2.68e-06	-0.0214141414141414
2.7e-06	-0.0214141414141414
2.72e-06	-0.0214141414141414
2.74e-06	-0.0214141414141414
2.76e-06	-0.0214141414141414
2.78e-06	-0.0214141414141414
2.8e-06	-0.0214141414141414
2.82e-06	-0.0214141414141414
2.84e-06	-0.0214141414141414
2.86e-06	-0.0214141414141414
2.88e-06	-0.0214141414141414
2.9e-06	-0.0214141414141414
2.92e-06	-0.0214141414141414
2.94e-06	-0.0214141414141414
2.96e-06	-0.0214141414141414
2.98e-06	-0.0214141414141414
3e-06	-0.0214590347923681
3.02e-06	-0.0215039281705948
3.04e-06	-0.0215488215488216
3.06e-06	-0.0215937149270483
3.08e-06	-0.021638608305275
3.1e-06	-0.0216835016835017
3.12e-06	-0.0217283950617284
3.14e-06	-0.0217732884399551
3.16e-06	-0.0218181818181818
3.18e-06	-0.0218181818181818
3.2e-06	-0.0218630751964085
3.22e-06	-0.021952861952862
3.24e-06	-0.0220875420875421
3.26e-06	-0.0223120089786756
3.28e-06	-0.0225813692480359
3.3e-06	-0.0228956228956229
3.32e-06	-0.0232547699214366
3.34e-06	-0.023658810325477
3.36e-06	-0.0241077441077441
3.38e-06	-0.0245566778900112
3.4e-06	-0.0249607182940516
3.42e-06	-0.025364758698092
3.44e-06	-0.0257687991021324
3.46e-06	-0.0262177328843995
3.48e-06	-0.0267115600448934
3.5e-06	-0.0272502805836139
3.52e-06	-0.0278338945005612
3.54e-06	-0.0284624017957351
3.56e-06	-0.0291358024691358
3.58e-06	-0.0298989898989899
3.6e-06	-0.0307070707070707
3.62e-06	-0.0315151515151515
3.64e-06	-0.0323232323232323
3.66e-06	-0.0331313131313131
3.68e-06	-0.0339393939393939
3.7e-06	-0.0347474747474747
3.72e-06	-0.0355555555555556
3.74e-06	-0.0363636363636364
3.76e-06	-0.0371268237934905
3.78e-06	-0.0378002244668912
3.8e-06	-0.0383838383838384
3.82e-06	-0.0388776655443322
3.84e-06	-0.0392817059483726
3.86e-06	-0.0395959595959596
3.88e-06	-0.0398204264870932
3.9e-06	-0.0399551066217733
3.92e-06	-0.04
3.94e-06	-0.04
3.96e-06	-0.04
3.98e-06	-0.04
4e-06	-0.04
4.02e-06	-0.04
4.04e-06	-0.04
4.06e-06	-0.04
4.08e-06	-0.04
4.1e-06	-0.04
4.12e-06	-0.04
4.14e-06	-0.04
4.16e-06	-0.04
4.18e-06	-0.04
4.2e-06	-0.04
4.22e-06	-0.04
4.24e-06	-0.04
4.26e-06	-0.04
4.28e-06	-0.04
4.3e-06	-0.04
4.32e-06	-0.04
4.34e-06	-0.04
4.36e-06	-0.04
4.38e-06	-0.04
4.4e-06	-0.04
4.42e-06	-0.04
4.44e-06	-0.04
4.46e-06	-0.04
4.48e-06	-0.04
4.5e-06	-0.04
4.52e-06	-0.04
4.54e-06	-0.04
4.56e-06	-0.04
4.58e-06	-0.04
4.6e-06	-0.04
4.62e-06	-0.04
4.64e-06	-0.04
4.66e-06	-0.04
4.68e-06	-0.04
4.7e-06	-0.04
4.72e-06	-0.04
4.74e-06	-0.04
4.76e-06	-0.04
4.78e-06	-0.04
4.8e-06	-0.04
4.82e-06	-0.04
4.84e-06	-0.04
4.86e-06	-0.04
4.88e-06	-0.04
4.9e-06	-0.04
4.92e-06	-0.04
4.94e-06	-0.04
4.96e-06	-0.04
4.98e-06	-0.04
5e-06	-0.04
5.02e-06	-0.04
5.04e-06	-0.04
5.06e-06	-0.04
5.08e-06	-0.04
5.1e-06	-0.04
5.12e-06	-0.04
5.14e-06	-0.04
5.16e-06	-0.04
5.18e-06	-0.04
5.2e-06	-0.04
5.22e-06	-0.04
5.24e-06	-0.04
5.26e-06	-0.04
5.28e-06	-0.04
5.3e-06	-0.04
5.32e-06	-0.04
5.34e-06	-0.04
5.36e-06	-0.04
5.38e-06	-0.04
5.4e-06	-0.04
5.42e-06	-0.04
5.44e-06	-0.04
5.46e-06	-0.04
5.48e-06	-0.04
5.5e-06	-0.04
5.52e-06	-0.04
5.54e-06	-0.04
5.56e-06	-0.04
5.58e-06	-0.04
5.6e-06	-0.04
5.62e-06	-0.04
5.64e-06	-0.04
5.66e-06	-0.04
5.68e-06	-0.04
5.7e-06	-0.04
5.72e-06	-0.04
5.74e-06	-0.04
5.76e-06	-0.04
5.78e-06	-0.04
5.8e-06	-0.04
5.82e-06	-0.04
5.84e-06	-0.04
5.86e-06	-0.04
5.88e-06	-0.04
5.9e-06	-0.04
5.92e-06	-0.04
5.94e-06	-0.04
5.96e-06	-0.04
5.98e-06	-0.04
6e-06	-0.04
6.02e-06	-0.04
6.04e-06	-0.04
6.06e-06	-0.04
6.08e-06	-0.04
6.1e-06	-0.04
6.12e-06	-0.04
6.14e-06	-0.04
6.16e-06	-0.04
6.18e-06	-0.04
6.2e-06	-0.04
6.22e-06	-0.04
6.24e-06	-0.04
6.26e-06	-0.04
6.28e-06	-0.04
6.3e-06	-0.04
6.32e-06	-0.04
6.34e-06	-0.04
6.36e-06	-0.04
6.38e-06	-0.04
6.4e-06	-0.04
6.42e-06	-0.04
6.44e-06	-0.04
6.46e-06	-0.04
6.48e-06	-0.04
6.5e-06	-0.04
6.52e-06	-0.04
6.54e-06	-0.04
6.56e-06	-0.04
6.58e-06	-0.04
6.6e-06	-0.04
6.62e-06	-0.04
6.64e-06	-0.04
6.66e-06	-0.04
6.68e-06	-0.04
6.7e-06	-0.04
6.72e-06	-0.04
6.74e-06	-0.04
6.76e-06	-0.04
6.78e-06	-0.04
6.8e-06	-0.04
6.82e-06	-0.04
6.84e-06	-0.04
6.86e-06	-0.04
6.88e-06	-0.04
6.9e-06	-0.04
6.92e-06	-0.04
6.94e-06	-0.04
6.96e-06	-0.04
6.98e-06	-0.0399551066217733
7e-06	-0.0398204264870932
7.02e-06	-0.0395959595959596
7.04e-06	-0.0392817059483727
7.06e-06	-0.0388776655443323
7.08e-06	-0.0383838383838384
7.1e-06	-0.0378002244668912
7.12e-06	-0.0371268237934905
7.14e-06	-0.0363636363636364
7.16e-06	-0.0355555555555556
7.18e-06	-0.0347474747474748
7.2e-06	-0.0339393939393939
7.22e-06	-0.0331313131313131
7.24e-06	-0.0323232323232323
7.26e-06	-0.0315600448933782
7.28e-06	-0.0308417508417508
7.3e-06	-0.0302132435465769
7.32e-06	-0.0296296296296296
7.34e-06	-0.0291358024691358
7.36e-06	-0.0287317620650954
7.38e-06	-0.0284175084175084
7.4e-06	-0.0281930415263748
7.42e-06	-0.0280583613916947
7.44e-06	-0.0279685746352413
7.46e-06	-0.0279236812570146
7.48e-06	-0.0278787878787879
7.5e-06	-0.0278338945005612
7.52e-06	-0.0277441077441077
7.54e-06	-0.0276094276094276
7.56e-06	-0.0274298540965208
7.58e-06	-0.0272502805836139
7.6e-06	-0.0270258136924804
7.62e-06	-0.0267564534231201
7.64e-06	-0.0263973063973064
7.66e-06	-0.0259483726150393
7.68e-06	-0.0254545454545455
7.7e-06	-0.0249158249158249
7.72e-06	-0.0243322109988777
7.74e-06	-0.0237037037037037
7.76e-06	-0.0229854096520763
7.78e-06	-0.0222222222222222
7.8e-06	-0.0214590347923681
7.82e-06	-0.0207407407407407
7.84e-06	-0.0200673400673401
7.86e-06	-0.0194837261503928
7.88e-06	-0.018989898989899
7.9e-06	-0.0185858585858586
7.92e-06	-0.0182716049382716
7.94e-06	-0.0180471380471381
7.96e-06	-0.0179124579124579
7.98e-06	-0.0177777777777778
8e-06	-0.0176430976430977
8.02e-06	-0.0174635241301908
8.04e-06	-0.0172390572390573
8.06e-06	-0.0170145903479237
8.08e-06	-0.0167452300785634
8.1e-06	-0.0164309764309764
8.12e-06	-0.0161167227833895
8.14e-06	-0.0158024691358025
8.16e-06	-0.0155331088664422
8.18e-06	-0.0153086419753087
8.2e-06	-0.0151739618406285
8.22e-06	-0.0150841750841751
8.24e-06	-0.0149943883277217
8.26e-06	-0.0149046015712683
8.28e-06	-0.0148148148148148
8.3e-06	-0.0147250280583614
8.32e-06	-0.014635241301908
8.34e-06	-0.0145005611672278
8.36e-06	-0.014320987654321
8.38e-06	-0.0141414141414142
8.4e-06	-0.0139618406285073
8.42e-06	-0.0137822671156005
8.44e-06	-0.0136026936026936
8.46e-06	-0.0134231200897868
8.48e-06	-0.0132435465768799
8.5e-06	-0.0130639730639731
8.52e-06	-0.0128843995510662
8.54e-06	-0.0127048260381594
8.56e-06	-0.0124803591470258
8.58e-06	-0.0122109988776656
8.6e-06	-0.0119416386083053
8.62e-06	-0.0117171717171717
8.64e-06	-0.0115375982042649
8.66e-06	-0.011358024691358
8.68e-06	-0.0111784511784512
8.7e-06	-0.0110437710437711
8.72e-06	-0.0109539842873176
8.74e-06	-0.0109090909090909
8.76e-06	-0.0109090909090909
8.78e-06	-0.0109090909090909
8.8e-06	-0.0109090909090909
8.82e-06	-0.0109090909090909
8.84e-06	-0.0109090909090909
8.86e-06	-0.0109090909090909
8.88e-06	-0.0109090909090909
8.9e-06	-0.0109090909090909
8.92e-06	-0.0109090909090909
8.94e-06	-0.0109090909090909
8.96e-06	-0.0109539842873176
8.98e-06	-0.0110886644219978
9e-06	-0.0113131313131313
9.02e-06	-0.0116273849607183
9.04e-06	-0.0120314253647587
9.06e-06	-0.0125252525252525
9.08e-06	-0.0131088664421998
9.1e-06	-0.0137822671156005
9.12e-06	-0.0145454545454546
9.14e-06	-0.0153535353535354
9.16e-06	-0.0161616161616162
9.18e-06	-0.016969696969697
9.2e-06	-0.0177777777777778
9.22e-06	-0.0185858585858586
9.24e-06	-0.0193490460157127
9.26e-06	-0.0200673400673401
9.28e-06	-0.020695847362514
9.3e-06	-0.0212794612794613
9.32e-06	-0.0217732884399551
9.34e-06	-0.0221773288439955
9.36e-06	-0.0224915824915825
9.38e-06	-0.0227160493827161
9.4e-06	-0.0228507295173962
9.42e-06	-0.0229405162738496
9.44e-06	-0.0229854096520763
9.46e-06	-0.023030303030303
9.48e-06	-0.0230751964085297
9.5e-06	-0.0231649831649832
9.52e-06	-0.0232996632996633
9.54e-06	-0.0234792368125701
9.56e-06	-0.023658810325477
9.58e-06	-0.0238832772166105
9.6e-06	-0.0241526374859708
9.62e-06	-0.0245117845117845
9.64e-06	-0.0249607182940516
9.66e-06	-0.0254545454545454
9.68e-06	-0.025993265993266
9.7e-06	-0.0265768799102132
9.72e-06	-0.0272053872053872
9.74e-06	-0.0279236812570146
9.76e-06	-0.0286868686868687
9.78e-06	-0.0294500561167228
9.8e-06	-0.0301683501683502
9.82e-06	-0.0308417508417508
9.84e-06	-0.0314253647586981
9.86e-06	-0.0319191919191919
9.88e-06	-0.0323232323232323
9.9e-06	-0.0326374859708193
9.92e-06	-0.0328619528619529
9.94e-06	-0.032996632996633
9.96e-06	-0.0331313131313131
9.98e-06	-0.0332659932659933
1e-05	-0.0334455667789001
1.002e-05	-0.0336700336700337
1.004e-05	-0.0338945005611672
1.006e-05	-0.0341638608305275
1.008e-05	-0.0344781144781145
1.01e-05	-0.0347923681257015
1.012e-05	-0.0351066217732884
1.014e-05	-0.0353759820426487
1.016e-05	-0.0356004489337823
1.018e-05	-0.0356902356902357
1.02e-05	-0.0357351290684624
1.022e-05	-0.0357800224466891
1.024e-05	-0.0358249158249158
1.026e-05	-0.0358698092031425
1.028e-05	-0.0359147025813693
1.03e-05	-0.035959595959596
1.032e-05	-0.0360493827160494
1.034e-05	-0.0361840628507295
1.036e-05	-0.0363636363636364
1.038e-05	-0.0365432098765432
1.04e-05	-0.0367227833894501
1.042e-05	-0.0369023569023569
1.044e-05	-0.0370819304152638
1.046e-05	-0.0372615039281706
1.048e-05	-0.0374410774410775
1.05e-05	-0.0376206509539843
1.052e-05	-0.0378002244668912
1.054e-05	-0.0380246913580247
1.056e-05	-0.038294051627385
1.058e-05	-0.0385634118967453
1.06e-05	-0.0387878787878788
1.062e-05	-0.0389674523007857
1.064e-05	-0.0391470258136925
1.066e-05	-0.0393265993265994
1.068e-05	-0.0394612794612795
1.07e-05	-0.0395510662177329
1.072e-05	-0.0395959595959596
1.074e-05	-0.0395959595959596
1.076e-05	-0.0395959595959596
1.078e-05	-0.0395959595959596
1.08e-05	-0.0395959595959596
1.082e-05	-0.0395959595959596
1.084e-05	-0.0395959595959596
1.086e-05	-0.0395959595959596
1.088e-05	-0.0395959595959596
1.09e-05	-0.0395959595959596
1.092e-05	-0.0395959595959596
1.094e-05	-0.0395959595959596
1.096e-05	-0.0395959595959596
1.098e-05	-0.0395959595959596
1.1e-05	-0.0395959595959596
1.102e-05	-0.0395959595959596
1.104e-05	-0.0395959595959596
1.106e-05	-0.0395959595959596
1.108e-05	-0.0395959595959596
1.11e-05	-0.0395959595959596
1.112e-05	-0.0395959595959596
1.114e-05	-0.0395959595959596
1.116e-05	-0.0395959595959596
1.118e-05	-0.0395959595959596
1.12e-05	-0.0395959595959596
1.122e-05	-0.0395959595959596
1.124e-05	-0.0395959595959596
1.126e-05	-0.0395959595959596
1.128e-05	-0.0395959595959596
1.13e-05	-0.0395959595959596
1.132e-05	-0.0395959595959596
1.134e-05	-0.0395959595959596
1.136e-05	-0.0395959595959596
1.138e-05	-0.0395959595959596
1.14e-05	-0.0395959595959596
1.142e-05	-0.0395959595959596
1.144e-05	-0.0395959595959596
1.146e-05	-0.0395959595959596
1.148e-05	-0.0395959595959596
1.15e-05	-0.0395959595959596
1.152e-05	-0.0395959595959596
1.154e-05	-0.0395959595959596
1.156e-05	-0.0395959595959596
1.158e-05	-0.0395959595959596
1.16e-05	-0.0395959595959596
1.162e-05	-0.0395959595959596
1.164e-05	-0.0395959595959596
1.166e-05	-0.0395959595959596
1.168e-05	-0.0395959595959596
1.17e-05	-0.0395959595959596
1.172e-05	-0.0395959595959596
1.174e-05	-0.0395959595959596
1.176e-05	-0.0395959595959596
1.178e-05	-0.0395959595959596
1.18e-05	-0.0395959595959596
1.182e-05	-0.0395959595959596
1.184e-05	-0.0395959595959596
1.186e-05	-0.0395959595959596
1.188e-05	-0.0395959595959596
1.19e-05	-0.0395959595959596
1.192e-05	-0.0395959595959596
1.194e-05	-0.0395959595959596
1.196e-05	-0.0395959595959596
1.198e-05	-0.0395959595959596
1.2e-05	-0.0395959595959596
1.202e-05	-0.0395959595959596
1.204e-05	-0.0395959595959596
1.206e-05	-0.0395959595959596
1.208e-05	-0.0395959595959596
1.21e-05	-0.0395959595959596
1.212e-05	-0.0395959595959596
1.214e-05	-0.0395959595959596
1.216e-05	-0.0395959595959596
1.218e-05	-0.0395959595959596
1.22e-05	-0.0395959595959596
1.222e-05	-0.0395510662177329
1.224e-05	-0.0395061728395062
1.226e-05	-0.0394163860830528
1.228e-05	-0.0392817059483726
1.23e-05	-0.0390572390572391
1.232e-05	-0.0387429854096521
1.234e-05	-0.0383389450056117
1.236e-05	-0.0378451178451179
1.238e-05	-0.0372615039281706
1.24e-05	-0.0366778900112234
1.242e-05	-0.0360493827160494
1.244e-05	-0.0354208754208754
1.246e-05	-0.0347923681257015
1.248e-05	-0.0342536475869809
1.25e-05	-0.0338047138047138
1.252e-05	-0.0334455667789001
1.254e-05	-0.0331762065095398
1.256e-05	-0.032996632996633
1.258e-05	-0.0328619528619529
1.26e-05	-0.0327721661054994
1.262e-05	-0.0327272727272727
1.264e-05	-0.0327272727272727
1.266e-05	-0.0327272727272727
1.268e-05	-0.0327272727272727
1.27e-05	-0.0327272727272727
1.272e-05	-0.0327272727272727
1.274e-05	-0.0327272727272727
1.276e-05	-0.0327272727272727
1.278e-05	-0.0327272727272727
1.28e-05	-0.0327272727272727
1.282e-05	-0.0327272727272727
1.284e-05	-0.0327272727272727
1.286e-05	-0.0327272727272727
1.288e-05	-0.0327272727272727
1.29e-05	-0.0327272727272727
1.292e-05	-0.0327272727272727
1.294e-05	-0.0327272727272727
1.296e-05	-0.0327272727272727
1.298e-05	-0.0327272727272727
1.3e-05	-0.0327272727272727
1.302e-05	-0.0327272727272727
1.304e-05	-0.0327272727272727
1.306e-05	-0.0327272727272727
1.308e-05	-0.0327272727272727
1.31e-05	-0.0327272727272727
1.312e-05	-0.0327272727272727
1.314e-05	-0.0327272727272727
1.316e-05	-0.0327272727272727
1.318e-05	-0.0327272727272727
1.32e-05	-0.0327272727272727
1.322e-05	-0.0327272727272727
1.324e-05	-0.0327272727272727
1.326e-05	-0.0327272727272727
1.328e-05	-0.0327272727272727
1.33e-05	-0.0327272727272727
1.332e-05	-0.0327272727272727
1.334e-05	-0.0327272727272727
1.336e-05	-0.0327272727272727
1.338e-05	-0.0327272727272727
1.34e-05	-0.0327272727272727
1.342e-05	-0.0327272727272727
1.344e-05	-0.0327272727272727
1.346e-05	-0.0327272727272727
1.348e-05	-0.0327272727272727
1.35e-05	-0.0327272727272727
1.352e-05	-0.0327272727272727
1.354e-05	-0.0327272727272727
1.356e-05	-0.0327272727272727
1.358e-05	-0.0327272727272727
1.36e-05	-0.0327272727272727
1.362e-05	-0.0327272727272727
1.364e-05	-0.0327272727272727
1.366e-05	-0.0327272727272727
1.368e-05	-0.0327272727272727
1.37e-05	-0.0327272727272727
1.372e-05	-0.0327272727272727
1.374e-05	-0.0327272727272727
1.376e-05	-0.0327272727272727
1.378e-05	-0.0327272727272727
1.38e-05	-0.0327272727272727
1.382e-05	-0.0327272727272727
1.384e-05	-0.0327272727272727
1.386e-05	-0.0327272727272727
1.388e-05	-0.0327272727272727
1.39e-05	-0.0327272727272727
1.392e-05	-0.0327272727272727
1.394e-05	-0.0327272727272727
1.396e-05	-0.0327272727272727
1.398e-05	-0.0327272727272727
1.4e-05	-0.0327272727272727
1.402e-05	-0.0327272727272727
1.404e-05	-0.0327272727272727
1.406e-05	-0.0327272727272727
1.408e-05	-0.0327272727272727
1.41e-05	-0.0327272727272727
1.412e-05	-0.0327272727272727
1.414e-05	-0.0327721661054994
1.416e-05	-0.0328170594837261
1.418e-05	-0.0328619528619529
1.42e-05	-0.0329068462401796
1.422e-05	-0.0329068462401796
1.424e-05	-0.0328619528619528
1.426e-05	-0.0327721661054994
1.428e-05	-0.032682379349046
1.43e-05	-0.0325925925925926
1.432e-05	-0.0324579124579124
1.434e-05	-0.0323232323232323
1.436e-05	-0.0321885521885522
1.438e-05	-0.0320089786756453
1.44e-05	-0.0318742985409652
1.442e-05	-0.0317396184062851
1.444e-05	-0.0316049382716049
1.446e-05	-0.0313804713804714
1.448e-05	-0.0310662177328844
1.45e-05	-0.030662177328844
1.452e-05	-0.0301683501683502
1.454e-05	-0.0296296296296296
1.456e-05	-0.0290909090909091
1.458e-05	-0.0285072951739618
1.46e-05	-0.0279685746352413
1.462e-05	-0.0274298540965208
1.464e-05	-0.0269809203142536
1.466e-05	-0.02662177328844
1.468e-05	-0.0263524130190797
1.47e-05	-0.0261728395061728
1.472e-05	-0.0260381593714927
1.474e-05	-0.0259483726150393
1.476e-05	-0.0259034792368126
1.478e-05	-0.0258585858585859
1.48e-05	-0.0258585858585859
1.482e-05	-0.0258585858585859
1.484e-05	-0.0258585858585859
1.486e-05	-0.0258585858585859
1.488e-05	-0.0258585858585859
1.49e-05	-0.0258585858585859
1.492e-05	-0.0258585858585859
1.494e-05	-0.0258585858585859
1.496e-05	-0.0258585858585859
1.498e-05	-0.0258585858585859
1.5e-05	-0.0258585858585859
1.502e-05	-0.0258585858585859
1.504e-05	-0.0258585858585859
1.506e-05	-0.0258585858585859
1.508e-05	-0.0258585858585859
1.51e-05	-0.0258585858585859
1.512e-05	-0.0258585858585859
1.514e-05	-0.0258585858585859
1.516e-05	-0.0258585858585859
1.518e-05	-0.0258585858585859
1.52e-05	-0.0258585858585859
1.522e-05	-0.0258585858585859
1.524e-05	-0.0258585858585859
1.526e-05	-0.0258585858585859
1.528e-05	-0.0258585858585859
1.53e-05	-0.0258585858585859
1.532e-05	-0.0258585858585859
1.534e-05	-0.0258585858585859
1.536e-05	-0.0258585858585859
1.538e-05	-0.0258585858585859
1.54e-05	-0.0258585858585859
1.542e-05	-0.0258585858585859
1.544e-05	-0.0258585858585859
1.546e-05	-0.0258585858585859
1.548e-05	-0.0258585858585859
1.55e-05	-0.0258585858585859
1.552e-05	-0.0258585858585859
1.554e-05	-0.0258585858585859
1.556e-05	-0.0258585858585859
1.558e-05	-0.0258585858585859
1.56e-05	-0.0258585858585859
1.562e-05	-0.0258585858585859
1.564e-05	-0.0258585858585859
1.566e-05	-0.0258585858585859
1.568e-05	-0.0258585858585859
1.57e-05	-0.0258585858585859
1.572e-05	-0.0258585858585859
1.574e-05	-0.0258585858585859
1.576e-05	-0.0258585858585859
1.578e-05	-0.0258585858585859
1.58e-05	-0.0258585858585859
1.582e-05	-0.0258585858585859
1.584e-05	-0.0258585858585859
1.586e-05	-0.0258585858585859
1.588e-05	-0.0258585858585859
1.59e-05	-0.0258585858585859
1.592e-05	-0.0258585858585859
1.594e-05	-0.0258585858585859
1.596e-05	-0.0258585858585859
1.598e-05	-0.0258585858585859
1.6e-05	-0.0258585858585859
1.602e-05	-0.0258136924803591
1.604e-05	-0.0257239057239057
1.606e-05	-0.0255443322109989
1.608e-05	-0.0252749719416386
1.61e-05	-0.0249158249158249
1.612e-05	-0.0244668911335578
1.614e-05	-0.0239281705948373
1.616e-05	-0.0232996632996633
1.618e-05	-0.0226262626262626
1.62e-05	-0.021952861952862
1.622e-05	-0.021324354657688
1.624e-05	-0.0207856341189675
1.626e-05	-0.0203815937149271
1.628e-05	-0.0201571268237935
1.63e-05	-0.0201122334455668
1.632e-05	-0.0202469135802469
1.634e-05	-0.0205611672278339
1.636e-05	-0.0209652076318743
1.638e-05	-0.0214590347923681
1.64e-05	-0.0220426487093154
1.642e-05	-0.022716049382716
1.644e-05	-0.0234343434343434
1.646e-05	-0.0241526374859708
1.648e-05	-0.0248709315375982
1.65e-05	-0.0255892255892256
1.652e-05	-0.0262626262626263
1.654e-05	-0.0269360269360269
1.656e-05	-0.0276094276094276
1.658e-05	-0.0281930415263749
1.66e-05	-0.0287317620650954
1.662e-05	-0.0291806958473625
1.664e-05	-0.0295398428731762
1.666e-05	-0.0298092031425365
1.668e-05	-0.0299887766554433
1.67e-05	-0.0301234567901234
1.672e-05	-0.0302132435465769
1.674e-05	-0.0302581369248036
1.676e-05	-0.0303030303030303
1.678e-05	-0.0303030303030303
1.68e-05	-0.0303030303030303
1.682e-05	-0.0303030303030303
1.684e-05	-0.0303030303030303
1.686e-05	-0.0303030303030303
1.688e-05	-0.0303030303030303
1.69e-05	-0.0303030303030303
1.692e-05	-0.0303030303030303
1.694e-05	-0.0303030303030303
1.696e-05	-0.0303030303030303
1.698e-05	-0.0303030303030303
1.7e-05	-0.0303030303030303
1.702e-05	-0.0303030303030303
1.704e-05	-0.0303030303030303
1.706e-05	-0.0303030303030303
1.708e-05	-0.0303030303030303
1.71e-05	-0.0303030303030303
1.712e-05	-0.0303030303030303
1.714e-05	-0.0303030303030303
1.716e-05	-0.0303030303030303
1.718e-05	-0.0303030303030303
1.72e-05	-0.0303030303030303
1.722e-05	-0.0303030303030303
1.724e-05	-0.0303030303030303
1.726e-05	-0.0303030303030303
1.728e-05	-0.0303030303030303
1.73e-05	-0.0303030303030303
1.732e-05	-0.0303030303030303
1.734e-05	-0.0303030303030303
1.736e-05	-0.0303030303030303
1.738e-05	-0.0303030303030303
1.74e-05	-0.0303030303030303
1.742e-05	-0.0303030303030303
1.744e-05	-0.0303030303030303
1.746e-05	-0.0303030303030303
1.748e-05	-0.0303030303030303
1.75e-05	-0.0303030303030303
1.752e-05	-0.0303030303030303
1.754e-05	-0.0303030303030303
1.756e-05	-0.0303030303030303
1.758e-05	-0.0303030303030303
1.76e-05	-0.0303030303030303
1.762e-05	-0.0303030303030303
1.764e-05	-0.0303030303030303
1.766e-05	-0.0303030303030303
1.768e-05	-0.0303030303030303
1.77e-05	-0.0303030303030303
1.772e-05	-0.0303030303030303
1.774e-05	-0.0303030303030303
1.776e-05	-0.0303030303030303
1.778e-05	-0.0303030303030303
1.78e-05	-0.0303030303030303
1.782e-05	-0.0303030303030303
1.784e-05	-0.0303030303030303
1.786e-05	-0.0303030303030303
1.788e-05	-0.0303030303030303
1.79e-05	-0.0303030303030303
1.792e-05	-0.0303030303030303
1.794e-05	-0.0303030303030303
1.796e-05	-0.0303030303030303
1.798e-05	-0.0303030303030303
1.8e-05	-0.030347923681257
1.802e-05	-0.0304377104377104
1.804e-05	-0.0306172839506173
1.806e-05	-0.0308866442199775
1.808e-05	-0.0312457912457912
1.81e-05	-0.0316947250280583
1.812e-05	-0.0322334455667789
1.814e-05	-0.0328619528619528
1.816e-05	-0.0335802469135802
1.818e-05	-0.0343434343434343
1.82e-05	-0.0351515151515152
1.822e-05	-0.035959595959596
1.824e-05	-0.0367227833894501
1.826e-05	-0.0373961840628507
1.828e-05	-0.037979797979798
1.83e-05	-0.0384736251402918
1.832e-05	-0.0388776655443322
1.834e-05	-0.0392368125701459
1.836e-05	-0.0395061728395062
1.838e-05	-0.0396857463524131
1.84e-05	-0.0397755331088665
1.842e-05	-0.0398204264870932
1.844e-05	-0.0398653198653199
1.846e-05	-0.0399102132435466
1.848e-05	-0.0399551066217733
1.85e-05	-0.04
1.852e-05	-0.04
1.854e-05	-0.04
1.856e-05	-0.04
1.858e-05	-0.04
1.86e-05	-0.04
1.862e-05	-0.04
1.864e-05	-0.04
1.866e-05	-0.04
1.868e-05	-0.04
1.87e-05	-0.04
1.872e-05	-0.04
1.874e-05	-0.04
1.876e-05	-0.04
1.878e-05	-0.04
1.88e-05	-0.04
1.882e-05	-0.04
1.884e-05	-0.04
1.886e-05	-0.04
1.888e-05	-0.04
1.89e-05	-0.04
1.892e-05	-0.04
1.894e-05	-0.04
1.896e-05	-0.04
1.898e-05	-0.04
1.9e-05	-0.04
1.902e-05	-0.04
1.904e-05	-0.04
1.906e-05	-0.04
1.908e-05	-0.04
1.91e-05	-0.04
1.912e-05	-0.04
1.914e-05	-0.04
1.916e-05	-0.04
1.918e-05	-0.04
1.92e-05	-0.04
1.922e-05	-0.04
1.924e-05	-0.04
1.926e-05	-0.04
1.928e-05	-0.04
1.93e-05	-0.04
1.932e-05	-0.04
1.934e-05	-0.04
1.936e-05	-0.04
1.938e-05	-0.04
1.94e-05	-0.04
1.942e-05	-0.04
1.944e-05	-0.04
1.946e-05	-0.04
1.948e-05	-0.04
1.95e-05	-0.04
1.952e-05	-0.04
1.954e-05	-0.04
1.956e-05	-0.04
1.958e-05	-0.04
1.96e-05	-0.04
1.962e-05	-0.04
1.964e-05	-0.04
1.966e-05	-0.04
1.968e-05	-0.04
1.97e-05	-0.04
1.972e-05	-0.04
1.974e-05	-0.04
1.976e-05	-0.04
1.978e-05	-0.04
1.98e-05	-0.04
1.982e-05	-0.04
1.984e-05	-0.04
1.986e-05	-0.04
1.988e-05	-0.04
1.99e-05	-0.04
1.992e-05	-0.04
1.994e-05	-0.04
1.996e-05	-0.04
1.998e-05	-0.04
2e-05	-0.04
2.002e-05	-0.04
2.004e-05	-0.04
2.006e-05	-0.04
2.008e-05	-0.04
2.01e-05	-0.04
2.012e-05	-0.04
2.014e-05	-0.04
2.016e-05	-0.04
2.018e-05	-0.04
2.02e-05	-0.04
2.022e-05	-0.04
2.024e-05	-0.04
2.026e-05	-0.04
2.028e-05	-0.04
2.03e-05	-0.04
2.032e-05	-0.04
2.034e-05	-0.04
2.036e-05	-0.04
2.038e-05	-0.04
2.04e-05	-0.04
2.042e-05	-0.04
2.044e-05	-0.04
2.046e-05	-0.04
2.048e-05	-0.04
2.05e-05	-0.04
2.052e-05	-0.04
2.054e-05	-0.04
2.056e-05	-0.04
2.058e-05	-0.04
2.06e-05	-0.04
2.062e-05	-0.04
2.064e-05	-0.0399551066217733
2.066e-05	-0.0398653198653199
2.068e-05	-0.0397755331088665
2.07e-05	-0.0396857463524131
2.072e-05	-0.0395510662177329
2.074e-05	-0.0393714927048261
2.076e-05	-0.0391470258136925
2.078e-05	-0.0388776655443322
2.08e-05	-0.038608305274972
2.082e-05	-0.0383838383838384
2.084e-05	-0.0382042648709316
2.086e-05	-0.0380246913580247
2.088e-05	-0.0378451178451179
2.09e-05	-0.0377104377104377
2.092e-05	-0.0376206509539843
2.094e-05	-0.0375757575757576
2.096e-05	-0.0375308641975309
2.098e-05	-0.0373961840628508
2.1e-05	-0.0371717171717172
2.102e-05	-0.0368574635241302
2.104e-05	-0.0364534231200898
2.106e-05	-0.035959595959596
2.108e-05	-0.0353759820426487
2.11e-05	-0.034702581369248
2.112e-05	-0.0339842873176207
2.114e-05	-0.0332659932659933
2.116e-05	-0.0326374859708193
2.118e-05	-0.0320987654320988
2.12e-05	-0.0316049382716049
2.122e-05	-0.0311111111111111
2.124e-05	-0.0306172839506173
2.126e-05	-0.0301234567901234
2.128e-05	-0.0296745230078563
2.13e-05	-0.0292255892255892
2.132e-05	-0.0287766554433221
2.134e-05	-0.028327721661055
2.136e-05	-0.0278787878787879
2.138e-05	-0.0274747474747475
2.14e-05	-0.0271604938271605
2.142e-05	-0.0269360269360269
2.144e-05	-0.0268013468013468
2.146e-05	-0.0267115600448934
2.148e-05	-0.0266666666666667
2.15e-05	-0.0266666666666667
2.152e-05	-0.02662177328844
2.154e-05	-0.0264870931537598
2.156e-05	-0.0262626262626263
2.158e-05	-0.0259483726150393
2.16e-05	-0.0255892255892256
2.162e-05	-0.0252300785634119
2.164e-05	-0.0248709315375982
2.166e-05	-0.0245117845117845
2.168e-05	-0.0241526374859708
2.17e-05	-0.0238383838383838
2.172e-05	-0.0236139169472503
2.174e-05	-0.0234792368125701
2.176e-05	-0.0234343434343434
2.178e-05	-0.0234343434343434
2.18e-05	-0.0234343434343434
2.182e-05	-0.0234343434343434
2.184e-05	-0.0234343434343434
2.186e-05	-0.0234343434343434
2.188e-05	-0.0234343434343434
2.19e-05	-0.0234343434343434
2.192e-05	-0.0234343434343434
2.194e-05	-0.0234343434343434
2.196e-05	-0.0234343434343434
2.198e-05	-0.0234343434343434
2.2e-05	-0.0234343434343434
2.202e-05	-0.0234343434343434
2.204e-05	-0.0234343434343434
2.206e-05	-0.0234343434343434
2.208e-05	-0.0234343434343434
2.21e-05	-0.0234343434343434
2.212e-05	-0.0234343434343434
2.214e-05	-0.0234343434343434
2.216e-05	-0.0234343434343434
2.218e-05	-0.0234343434343434
2.22e-05	-0.0234343434343434
2.222e-05	-0.0234343434343434
2.224e-05	-0.0234343434343434
2.226e-05	-0.0234343434343434
2.228e-05	-0.0234343434343434
2.23e-05	-0.0234343434343434
2.232e-05	-0.0234343434343434
2.234e-05	-0.0234343434343434
2.236e-05	-0.0234343434343434
2.238e-05	-0.0234343434343434
2.24e-05	-0.0234343434343434
2.242e-05	-0.0234343434343434
2.244e-05	-0.0234343434343434
2.246e-05	-0.0234343434343434
2.248e-05	-0.0234343434343434
2.25e-05	-0.0234343434343434
2.252e-05	-0.0234343434343434
2.254e-05	-0.0234343434343434
2.256e-05	-0.0234343434343434
2.258e-05	-0.0234343434343434
2.26e-05	-0.0234343434343434
2.262e-05	-0.0234792368125701
2.264e-05	-0.0235690235690236
2.266e-05	-0.023658810325477
2.268e-05	-0.0237485970819304
2.27e-05	-0.0238832772166105
2.272e-05	-0.0240628507295174
2.274e-05	-0.024287317620651
2.276e-05	-0.0245566778900112
2.278e-05	-0.0248260381593715
2.28e-05	-0.0250505050505051
2.282e-05	-0.0252300785634119
2.284e-05	-0.0254096520763187
2.286e-05	-0.0255892255892256
2.288e-05	-0.0257239057239057
2.29e-05	-0.0258136924803591
2.292e-05	-0.0258585858585859
2.294e-05	-0.0259034792368126
2.296e-05	-0.0260381593714927
2.298e-05	-0.0262626262626263
2.3e-05	-0.0265768799102132
2.302e-05	-0.0269809203142536
2.304e-05	-0.0274747474747475
2.306e-05	-0.0280583613916947
2.308e-05	-0.0287317620650954
2.31e-05	-0.0294500561167228
2.312e-05	-0.0301683501683502
2.314e-05	-0.0307968574635241
2.316e-05	-0.0313355780022447
2.318e-05	-0.0318294051627385
2.32e-05	-0.0323232323232323
2.322e-05	-0.0328170594837261
2.324e-05	-0.03331088664422
2.326e-05	-0.0337598204264871
2.328e-05	-0.0342087542087542
2.33e-05	-0.0346576879910213
2.332e-05	-0.0351066217732884
2.334e-05	-0.0355555555555556
2.336e-05	-0.035959595959596
2.338e-05	-0.036273849607183
2.34e-05	-0.0364983164983165
2.342e-05	-0.0366329966329966
2.344e-05	-0.0367227833894501
2.346e-05	-0.0367676767676768
2.348e-05	-0.0367676767676768
2.35e-05	-0.0368125701459035
2.352e-05	-0.0369472502805836
2.354e-05	-0.0371717171717172
2.356e-05	-0.0374859708193042
2.358e-05	-0.0378451178451179
2.36e-05	-0.0382042648709316
2.362e-05	-0.0385634118967453
2.364e-05	-0.038922558922559
2.366e-05	-0.0392817059483726
2.368e-05	-0.0395959595959596
2.37e-05	-0.0398204264870932
2.372e-05	-0.0399551066217733
2.374e-05	-0.04
2.376e-05	-0.04
2.378e-05	-0.04
2.38e-05	-0.04
2.382e-05	-0.04
2.384e-05	-0.04
2.386e-05	-0.04
2.388e-05	-0.04
2.39e-05	-0.04
2.392e-05	-0.04
2.394e-05	-0.04
2.396e-05	-0.04
2.398e-05	-0.04
2.4e-05	-0.04
2.402e-05	-0.04
2.404e-05	-0.04
2.406e-05	-0.04
2.408e-05	-0.04
2.41e-05	-0.04
2.412e-05	-0.04
2.414e-05	-0.04
2.416e-05	-0.04
2.418e-05	-0.04
2.42e-05	-0.04
2.422e-05	-0.04
2.424e-05	-0.04
2.426e-05	-0.04
2.428e-05	-0.04
2.43e-05	-0.04
2.432e-05	-0.04
2.434e-05	-0.04
2.436e-05	-0.04
2.438e-05	-0.04
2.44e-05	-0.04
2.442e-05	-0.04
2.444e-05	-0.04
2.446e-05	-0.04
2.448e-05	-0.04
2.45e-05	-0.04
2.452e-05	-0.04
2.454e-05	-0.04
2.456e-05	-0.04
2.458e-05	-0.04
2.46e-05	-0.04
2.462e-05	-0.04
2.464e-05	-0.04
2.466e-05	-0.04
2.468e-05	-0.04
2.47e-05	-0.04
2.472e-05	-0.04
2.474e-05	-0.04
2.476e-05	-0.04
2.478e-05	-0.04
2.48e-05	-0.04
2.482e-05	-0.04
2.484e-05	-0.04
2.486e-05	-0.04
2.488e-05	-0.04
2.49e-05	-0.04
2.492e-05	-0.04
2.494e-05	-0.04
2.496e-05	-0.04
2.498e-05	-0.04
2.5e-05	-0.04
2.502e-05	-0.04
2.504e-05	-0.04
2.506e-05	-0.04
2.508e-05	-0.04
2.51e-05	-0.04
2.512e-05	-0.04
2.514e-05	-0.04
2.516e-05	-0.04
2.518e-05	-0.04
2.52e-05	-0.04
2.522e-05	-0.04
2.524e-05	-0.04
2.526e-05	-0.04
2.528e-05	-0.04
2.53e-05	-0.04
2.532e-05	-0.04
2.534e-05	-0.04
2.536e-05	-0.04
2.538e-05	-0.04
2.54e-05	-0.04
2.542e-05	-0.04
2.544e-05	-0.04
2.546e-05	-0.04
2.548e-05	-0.04
2.55e-05	-0.04
2.552e-05	-0.04
2.554e-05	-0.04
2.556e-05	-0.04
2.558e-05	-0.04
2.56e-05	-0.04
2.562e-05	-0.04
2.564e-05	-0.04
2.566e-05	-0.04
2.568e-05	-0.04
2.57e-05	-0.04
2.572e-05	-0.04
2.574e-05	-0.04
2.576e-05	-0.04
2.578e-05	-0.04
2.58e-05	-0.04
2.582e-05	-0.04
2.584e-05	-0.04
2.586e-05	-0.04
2.588e-05	-0.04
2.59e-05	-0.04
2.592e-05	-0.04
2.594e-05	-0.04
2.596e-05	-0.04
2.598e-05	-0.04
2.6e-05	-0.04
2.602e-05	-0.04
2.604e-05	-0.04
2.606e-05	-0.04
2.608e-05	-0.04
2.61e-05	-0.04
2.612e-05	-0.04
2.614e-05	-0.04
2.616e-05	-0.04
2.618e-05	-0.04
2.62e-05	-0.04
2.622e-05	-0.04
2.624e-05	-0.04
2.626e-05	-0.04
2.628e-05	-0.04
2.63e-05	-0.04
2.632e-05	-0.04
2.634e-05	-0.04
2.636e-05	-0.04
2.638e-05	-0.04
2.64e-05	-0.04
2.642e-05	-0.04
2.644e-05	-0.04
2.646e-05	-0.04
2.648e-05	-0.04
2.65e-05	-0.0399551066217733
2.652e-05	-0.0398204264870932
2.654e-05	-0.0396408529741863
2.656e-05	-0.0394163860830528
2.658e-05	-0.0391470258136925
2.66e-05	-0.0388776655443322
2.662e-05	-0.038608305274972
2.664e-05	-0.0383389450056117
2.666e-05	-0.0380695847362514
2.668e-05	-0.0378451178451179
2.67e-05	-0.0377104377104377
2.672e-05	-0.0376206509539843
2.674e-05	-0.0375757575757576
2.676e-05	-0.0375757575757576
2.678e-05	-0.0375757575757576
2.68e-05	-0.0375757575757576
2.682e-05	-0.0375757575757576
2.684e-05	-0.0375757575757576
2.686e-05	-0.0375757575757576
2.688e-05	-0.0375757575757576
2.69e-05	-0.0375757575757576
2.692e-05	-0.0375757575757576
2.694e-05	-0.0375757575757576
2.696e-05	-0.0375757575757576
2.698e-05	-0.0375757575757576
2.7e-05	-0.0375757575757576
2.702e-05	-0.0375757575757576
2.704e-05	-0.0375757575757576
2.706e-05	-0.0375757575757576
2.708e-05	-0.0375757575757576
2.71e-05	-0.0375757575757576
2.712e-05	-0.0375757575757576
2.714e-05	-0.0375757575757576
2.716e-05	-0.0375757575757576
2.718e-05	-0.0375757575757576
2.72e-05	-0.0375757575757576
2.722e-05	-0.0375757575757576
2.724e-05	-0.0375757575757576
2.726e-05	-0.0375757575757576
2.728e-05	-0.0375757575757576
2.73e-05	-0.0375757575757576
2.732e-05	-0.0375757575757576
2.734e-05	-0.0375757575757576
2.736e-05	-0.0375757575757576
2.738e-05	-0.0375757575757576
2.74e-05	-0.0375757575757576
2.742e-05	-0.0375757575757576
2.744e-05	-0.0375757575757576
2.746e-05	-0.0375757575757576
2.748e-05	-0.0375757575757576
2.75e-05	-0.0375757575757576
2.752e-05	-0.0375308641975309
2.754e-05	-0.0374859708193042
2.756e-05	-0.0374410774410775
2.758e-05	-0.0373961840628508
2.76e-05	-0.037351290684624
2.762e-05	-0.0373063973063973
2.764e-05	-0.0372615039281706
2.766e-05	-0.0372166105499439
2.768e-05	-0.0371717171717172
2.77e-05	-0.0371717171717172
2.772e-05	-0.0371717171717172
2.774e-05	-0.0371717171717172
2.776e-05	-0.0371717171717172
2.778e-05	-0.0371717171717172
2.78e-05	-0.0371717171717172
2.782e-05	-0.0371717171717172
2.784e-05	-0.0371717171717172
2.786e-05	-0.0371717171717172
2.788e-05	-0.0371717171717172
2.79e-05	-0.0371717171717172
2.792e-05	-0.0371717171717172
2.794e-05	-0.0371717171717172
2.796e-05	-0.0371717171717172
2.798e-05	-0.0371717171717172
2.8e-05	-0.0371717171717172
2.802e-05	-0.0371717171717172
2.804e-05	-0.0371717171717172
2.806e-05	-0.0371717171717172
2.808e-05	-0.0371717171717172
2.81e-05	-0.0371717171717172
2.812e-05	-0.0371717171717172
2.814e-05	-0.0371717171717172
2.816e-05	-0.0371717171717172
2.818e-05	-0.0371717171717172
2.82e-05	-0.0371717171717172
2.822e-05	-0.0371717171717172
2.824e-05	-0.0371717171717172
2.826e-05	-0.0371717171717172
2.828e-05	-0.0371717171717172
2.83e-05	-0.0371717171717172
2.832e-05	-0.0371717171717172
2.834e-05	-0.0371717171717172
2.836e-05	-0.0371717171717172
2.838e-05	-0.0371717171717172
2.84e-05	-0.0371717171717172
2.842e-05	-0.0371717171717172
2.844e-05	-0.0371717171717172
2.846e-05	-0.0371717171717172
2.848e-05	-0.0372166105499439
2.85e-05	-0.037351290684624
2.852e-05	-0.0374859708193042
2.854e-05	-0.037665544332211
2.856e-05	-0.0378900112233446
2.858e-05	-0.0381144781144781
2.86e-05	-0.0383389450056117
2.862e-05	-0.0385634118967453
2.864e-05	-0.0387878787878788
2.866e-05	-0.0389674523007857
2.868e-05	-0.0390572390572391
2.87e-05	-0.0391470258136925
2.872e-05	-0.0391919191919192
2.874e-05	-0.0391919191919192
2.876e-05	-0.0391919191919192
2.878e-05	-0.0391919191919192
2.88e-05	-0.0391919191919192
2.882e-05	-0.0391919191919192
2.884e-05	-0.0391919191919192
2.886e-05	-0.0391919191919192
2.888e-05	-0.0391919191919192
2.89e-05	-0.0391919191919192
2.892e-05	-0.0391919191919192
2.894e-05	-0.0391919191919192
2.896e-05	-0.0391919191919192
2.898e-05	-0.0391919191919192
2.9e-05	-0.0391919191919192
2.902e-05	-0.0391919191919192
2.904e-05	-0.0391919191919192
2.906e-05	-0.0391919191919192
2.908e-05	-0.0391919191919192
2.91e-05	-0.0391919191919192
2.912e-05	-0.0391919191919192
2.914e-05	-0.0391919191919192
2.916e-05	-0.0391919191919192
2.918e-05	-0.0391919191919192
2.92e-05	-0.0391919191919192
2.922e-05	-0.0391919191919192
2.924e-05	-0.0391919191919192
2.926e-05	-0.0391919191919192
2.928e-05	-0.0391919191919192
2.93e-05	-0.0391919191919192
2.932e-05	-0.0391919191919192
2.934e-05	-0.0391919191919192
2.936e-05	-0.0391919191919192
2.938e-05	-0.0391919191919192
2.94e-05	-0.0391919191919192
2.942e-05	-0.0391919191919192
2.944e-05	-0.0391919191919192
2.946e-05	-0.0391919191919192
2.948e-05	-0.0391919191919192
2.95e-05	-0.0392368125701459
2.952e-05	-0.0392817059483726
2.954e-05	-0.0393265993265994
2.956e-05	-0.0393714927048261
2.958e-05	-0.0394163860830528
2.96e-05	-0.0394612794612795
2.962e-05	-0.0395061728395062
2.964e-05	-0.0395510662177329
2.966e-05	-0.0395959595959596
2.968e-05	-0.0395959595959596
2.97e-05	-0.0395959595959596
2.972e-05	-0.0395959595959596
2.974e-05	-0.0395959595959596
2.976e-05	-0.0395959595959596
2.978e-05	-0.0395959595959596
2.98e-05	-0.0395959595959596
2.982e-05	-0.0395959595959596
2.984e-05	-0.0395959595959596
2.986e-05	-0.0395959595959596
2.988e-05	-0.0395959595959596
2.99e-05	-0.0395959595959596
2.992e-05	-0.0395959595959596
2.994e-05	-0.0395959595959596
2.996e-05	-0.0395959595959596
2.998e-05	-0.0395959595959596
3e-05	-0.0395959595959596
3.002e-05	-0.0395959595959596
3.004e-05	-0.0395959595959596
3.006e-05	-0.0395959595959596
3.008e-05	-0.0395959595959596
3.01e-05	-0.0395959595959596
3.012e-05	-0.0395959595959596
3.014e-05	-0.0395959595959596
3.016e-05	-0.0395959595959596
3.018e-05	-0.0395959595959596
3.02e-05	-0.0395959595959596
3.022e-05	-0.0395959595959596
3.024e-05	-0.0395959595959596
3.026e-05	-0.0395959595959596
3.028e-05	-0.0395959595959596
3.03e-05	-0.0395959595959596
3.032e-05	-0.0395959595959596
3.034e-05	-0.0395959595959596
3.036e-05	-0.0395959595959596
3.038e-05	-0.0395959595959596
3.04e-05	-0.0395959595959596
3.042e-05	-0.0395959595959596
3.044e-05	-0.0395959595959596
3.046e-05	-0.0395959595959596
3.048e-05	-0.0395959595959596
3.05e-05	-0.0396408529741863
3.052e-05	-0.0396857463524131
3.054e-05	-0.0397306397306398
3.056e-05	-0.0397755331088665
3.058e-05	-0.0398204264870932
3.06e-05	-0.0398653198653199
3.062e-05	-0.0399102132435466
3.064e-05	-0.0399551066217733
3.066e-05	-0.04
3.068e-05	-0.04
3.07e-05	-0.04
3.072e-05	-0.04
3.074e-05	-0.04
3.076e-05	-0.04
3.078e-05	-0.04
3.08e-05	-0.04
3.082e-05	-0.04
3.084e-05	-0.04
3.086e-05	-0.04
3.088e-05	-0.04
3.09e-05	-0.04
3.092e-05	-0.04
3.094e-05	-0.04
3.096e-05	-0.04
3.098e-05	-0.04
3.1e-05	-0.04
3.102e-05	-0.04
3.104e-05	-0.04
3.106e-05	-0.04
3.108e-05	-0.04
3.11e-05	-0.04
3.112e-05	-0.04
3.114e-05	-0.04
3.116e-05	-0.04
3.118e-05	-0.04
3.12e-05	-0.04
3.122e-05	-0.04
3.124e-05	-0.04
3.126e-05	-0.04
3.128e-05	-0.04
3.13e-05	-0.04
3.132e-05	-0.04
3.134e-05	-0.04
3.136e-05	-0.04
3.138e-05	-0.04
3.14e-05	-0.04
3.142e-05	-0.04
3.144e-05	-0.04
3.146e-05	-0.04
3.148e-05	-0.04
3.15e-05	-0.04
3.152e-05	-0.04
3.154e-05	-0.04
3.156e-05	-0.04
3.158e-05	-0.04
3.16e-05	-0.04
3.162e-05	-0.04
3.164e-05	-0.04
3.166e-05	-0.04
3.168e-05	-0.04
3.17e-05	-0.04
3.172e-05	-0.04
3.174e-05	-0.04
3.176e-05	-0.04
3.178e-05	-0.04
3.18e-05	-0.04
3.182e-05	-0.04
3.184e-05	-0.04
3.186e-05	-0.04
3.188e-05	-0.04
3.19e-05	-0.04
3.192e-05	-0.0399551066217733
3.194e-05	-0.0399102132435466
3.196e-05	-0.0398653198653199
3.198e-05	-0.0398204264870932
3.2e-05	-0.0397755331088665
3.202e-05	-0.0397306397306398
3.204e-05	-0.0396857463524131
3.206e-05	-0.0396408529741863
3.208e-05	-0.0395959595959596
3.21e-05	-0.0395959595959596
3.212e-05	-0.0395959595959596
3.214e-05	-0.0395959595959596
3.216e-05	-0.0395959595959596
3.218e-05	-0.0395959595959596
3.22e-05	-0.0395959595959596
3.222e-05	-0.0395959595959596
3.224e-05	-0.0395959595959596
3.226e-05	-0.0395959595959596
3.228e-05	-0.0395959595959596
3.23e-05	-0.0395959595959596
3.232e-05	-0.0395959595959596
3.234e-05	-0.0395959595959596
3.236e-05	-0.0395959595959596
3.238e-05	-0.0395959595959596
3.24e-05	-0.0395959595959596
3.242e-05	-0.0395959595959596
3.244e-05	-0.0395959595959596
3.246e-05	-0.0395959595959596
3.248e-05	-0.0395959595959596
3.25e-05	-0.0395959595959596
3.252e-05	-0.0395959595959596
3.254e-05	-0.0395959595959596
3.256e-05	-0.0395959595959596
3.258e-05	-0.0395959595959596
3.26e-05	-0.0395959595959596
3.262e-05	-0.0395510662177329
3.264e-05	-0.0394163860830528
3.266e-05	-0.0391919191919192
3.268e-05	-0.038922558922559
3.27e-05	-0.0386531986531987
3.272e-05	-0.0383838383838384
3.274e-05	-0.0381144781144781
3.276e-05	-0.0378451178451179
3.278e-05	-0.0375308641975309
3.28e-05	-0.0372166105499439
3.282e-05	-0.0369921436588103
3.284e-05	-0.0368574635241302
3.286e-05	-0.0367676767676768
3.288e-05	-0.0366329966329966
3.29e-05	-0.0364983164983165
3.292e-05	-0.0363636363636364
3.294e-05	-0.0362289562289562
3.296e-05	-0.0361391694725028
3.298e-05	-0.0360942760942761
3.3e-05	-0.0360044893378227
3.302e-05	-0.0358698092031426
3.304e-05	-0.0357351290684624
3.306e-05	-0.035645342312009
3.308e-05	-0.0355555555555556
3.31e-05	-0.0354657687991021
3.312e-05	-0.0353759820426487
3.314e-05	-0.0352861952861953
3.316e-05	-0.0351964085297419
3.318e-05	-0.0351515151515152
3.32e-05	-0.0351515151515152
3.322e-05	-0.0351515151515152
3.324e-05	-0.0351515151515152
3.326e-05	-0.0351515151515152
3.328e-05	-0.0351515151515152
3.33e-05	-0.0351515151515152
3.332e-05	-0.0351515151515152
3.334e-05	-0.0351515151515152
3.336e-05	-0.0351515151515152
3.338e-05	-0.0351515151515152
3.34e-05	-0.0351515151515152
3.342e-05	-0.0351515151515152
3.344e-05	-0.0351515151515152
3.346e-05	-0.0351515151515152
3.348e-05	-0.0351515151515152
3.35e-05	-0.0351515151515152
3.352e-05	-0.0351515151515152
3.354e-05	-0.0351066217732884
3.356e-05	-0.035016835016835
3.358e-05	-0.0348372615039282
3.36e-05	-0.0345679012345679
3.362e-05	-0.0342087542087542
3.364e-05	-0.0337598204264871
3.366e-05	-0.0332210998877666
3.368e-05	-0.0325925925925926
3.37e-05	-0.0318742985409652
3.372e-05	-0.0311111111111111
3.374e-05	-0.0303030303030303
3.376e-05	-0.0294949494949495
3.378e-05	-0.0286868686868687
3.38e-05	-0.0278787878787879
3.382e-05	-0.0270707070707071
3.384e-05	-0.0262626262626263
3.386e-05	-0.0254545454545455
3.388e-05	-0.0246464646464646
3.39e-05	-0.0238832772166105
3.392e-05	-0.0231649831649832
3.394e-05	-0.0225364758698092
3.396e-05	-0.0219977553310887
3.398e-05	-0.0215488215488215
3.4e-05	-0.0211896745230079
3.402e-05	-0.0209203142536476
3.404e-05	-0.0207407407407407
3.406e-05	-0.0206509539842873
3.408e-05	-0.0206060606060606
3.41e-05	-0.0206060606060606
3.412e-05	-0.0206060606060606
3.414e-05	-0.0206060606060606
3.416e-05	-0.0206060606060606
3.418e-05	-0.0206060606060606
3.42e-05	-0.0206060606060606
3.422e-05	-0.0206060606060606
3.424e-05	-0.0206060606060606
3.426e-05	-0.0206060606060606
3.428e-05	-0.0206060606060606
3.43e-05	-0.0206060606060606
3.432e-05	-0.0206060606060606
3.434e-05	-0.0206060606060606
3.436e-05	-0.0206060606060606
3.438e-05	-0.0206060606060606
3.44e-05	-0.0206060606060606
3.442e-05	-0.0206060606060606
3.444e-05	-0.0206060606060606
3.446e-05	-0.0206060606060606
3.448e-05	-0.0206060606060606
3.45e-05	-0.0206060606060606
3.452e-05	-0.0206060606060606
3.454e-05	-0.0206060606060606
3.456e-05	-0.0206060606060606
3.458e-05	-0.0206060606060606
3.46e-05	-0.0206509539842873
3.462e-05	-0.0207856341189675
3.464e-05	-0.021010101010101
3.466e-05	-0.0212794612794613
3.468e-05	-0.0215488215488216
3.47e-05	-0.0218181818181818
3.472e-05	-0.0220426487093154
3.474e-05	-0.0222222222222222
3.476e-05	-0.0224017957351291
3.478e-05	-0.0225364758698092
3.48e-05	-0.0225364758698092
3.482e-05	-0.0224466891133558
3.484e-05	-0.0223120089786757
3.486e-05	-0.0222222222222222
3.488e-05	-0.0221324354657688
3.49e-05	-0.0220875420875421
3.492e-05	-0.0220875420875421
3.494e-05	-0.0220875420875421
3.496e-05	-0.0220875420875421
3.498e-05	-0.0221773288439955
3.5e-05	-0.0223120089786757
3.502e-05	-0.0224466891133558
3.504e-05	-0.0225364758698092
3.506e-05	-0.0226262626262626
3.508e-05	-0.0227160493827161
3.51e-05	-0.0228058361391695
3.512e-05	-0.0228956228956229
3.514e-05	-0.0229854096520763
3.516e-05	-0.023030303030303
3.518e-05	-0.023030303030303
3.52e-05	-0.023030303030303
3.522e-05	-0.023030303030303
3.524e-05	-0.023030303030303
3.526e-05	-0.023030303030303
3.528e-05	-0.023030303030303
3.53e-05	-0.023030303030303
3.532e-05	-0.023030303030303
3.534e-05	-0.023030303030303
3.536e-05	-0.023030303030303
3.538e-05	-0.023030303030303
3.54e-05	-0.023030303030303
3.542e-05	-0.023030303030303
3.544e-05	-0.023030303030303
3.546e-05	-0.023030303030303
3.548e-05	-0.023030303030303
3.55e-05	-0.023030303030303
3.552e-05	-0.0230751964085297
3.554e-05	-0.0231649831649832
3.556e-05	-0.02334455667789
3.558e-05	-0.0236139169472503
3.56e-05	-0.023973063973064
3.562e-05	-0.0244219977553311
3.564e-05	-0.0249607182940516
3.566e-05	-0.0255892255892256
3.568e-05	-0.026307519640853
3.57e-05	-0.0270707070707071
3.572e-05	-0.0278787878787879
3.574e-05	-0.0286868686868687
3.576e-05	-0.0294949494949495
3.578e-05	-0.0302581369248036
3.58e-05	-0.030976430976431
3.582e-05	-0.0316498316498316
3.584e-05	-0.0323232323232323
3.586e-05	-0.032996632996633
3.588e-05	-0.0336700336700337
3.59e-05	-0.0342985409652076
3.592e-05	-0.0348372615039282
3.594e-05	-0.0352861952861953
3.596e-05	-0.0356902356902357
3.598e-05	-0.0360493827160494
3.6e-05	-0.0363636363636364
3.602e-05	-0.0365881032547699
3.604e-05	-0.0367227833894501
3.606e-05	-0.0367676767676768
3.608e-05	-0.0367676767676768
3.61e-05	-0.0367676767676768
3.612e-05	-0.0367676767676768
3.614e-05	-0.0367676767676768
3.616e-05	-0.0367676767676768
3.618e-05	-0.0367676767676768
3.62e-05	-0.0367676767676768
3.622e-05	-0.0367676767676768
3.624e-05	-0.0367676767676768
3.626e-05	-0.0367676767676768
3.628e-05	-0.0367676767676768
3.63e-05	-0.0367676767676768
3.632e-05	-0.0367676767676768
3.634e-05	-0.0367676767676768
3.636e-05	-0.0367676767676768
3.638e-05	-0.0367676767676768
3.64e-05	-0.0367676767676768
3.642e-05	-0.0367676767676768
3.644e-05	-0.0367676767676768
3.646e-05	-0.0367676767676768
3.648e-05	-0.0367676767676768
3.65e-05	-0.0367676767676768
3.652e-05	-0.0367676767676768
3.654e-05	-0.0367676767676768
3.656e-05	-0.0367676767676768
3.658e-05	-0.0367676767676768
3.66e-05	-0.0367676767676768
3.662e-05	-0.0367676767676768
3.664e-05	-0.0367676767676768
3.666e-05	-0.0367676767676768
3.668e-05	-0.0367676767676768
3.67e-05	-0.0368125701459035
3.672e-05	-0.0369023569023569
3.674e-05	-0.0370370370370371
3.676e-05	-0.0372166105499439
3.678e-05	-0.0374410774410775
3.68e-05	-0.037665544332211
3.682e-05	-0.0378900112233446
3.684e-05	-0.0381144781144781
3.686e-05	-0.0383389450056117
3.688e-05	-0.0385185185185185
3.69e-05	-0.0386531986531987
3.692e-05	-0.0387429854096521
3.694e-05	-0.0387878787878788
3.696e-05	-0.0387878787878788
3.698e-05	-0.0387878787878788
3.7e-05	-0.0387878787878788
3.702e-05	-0.0387878787878788
3.704e-05	-0.0387878787878788
3.706e-05	-0.0387878787878788
3.708e-05	-0.0387878787878788
3.71e-05	-0.0387878787878788
3.712e-05	-0.0387878787878788
3.714e-05	-0.0387878787878788
3.716e-05	-0.0387878787878788
3.718e-05	-0.0387878787878788
3.72e-05	-0.0387878787878788
3.722e-05	-0.0387878787878788
3.724e-05	-0.0387878787878788
3.726e-05	-0.0387878787878788
3.728e-05	-0.0387878787878788
3.73e-05	-0.0387878787878788
3.732e-05	-0.0387878787878788
3.734e-05	-0.0387878787878788
3.736e-05	-0.0387878787878788
3.738e-05	-0.0387878787878788
3.74e-05	-0.0387878787878788
3.742e-05	-0.0387878787878788
3.744e-05	-0.0387878787878788
3.746e-05	-0.0387878787878788
3.748e-05	-0.0387878787878788
3.75e-05	-0.0387878787878788
3.752e-05	-0.0387878787878788
3.754e-05	-0.0387878787878788
3.756e-05	-0.0387429854096521
3.758e-05	-0.0386531986531987
3.76e-05	-0.0385185185185185
3.762e-05	-0.0383838383838384
3.764e-05	-0.0382491582491583
3.766e-05	-0.0381144781144781
3.768e-05	-0.037979797979798
3.77e-05	-0.0378451178451179
3.772e-05	-0.0377104377104377
3.774e-05	-0.0376206509539843
3.776e-05	-0.0376206509539843
3.778e-05	-0.0377104377104377
3.78e-05	-0.0378451178451179
3.782e-05	-0.037979797979798
3.784e-05	-0.0381144781144781
3.786e-05	-0.0382491582491583
3.788e-05	-0.0383838383838384
3.79e-05	-0.0385185185185185
3.792e-05	-0.0386531986531987
3.794e-05	-0.0387429854096521
3.796e-05	-0.0387878787878788
3.798e-05	-0.0387878787878788
3.8e-05	-0.0387878787878788
3.802e-05	-0.0387878787878788
3.804e-05	-0.0387878787878788
3.806e-05	-0.0387878787878788
3.808e-05	-0.0387878787878788
3.81e-05	-0.0387878787878788
3.812e-05	-0.0387878787878788
3.814e-05	-0.0387878787878788
3.816e-05	-0.0387878787878788
3.818e-05	-0.0387878787878788
3.82e-05	-0.0387878787878788
3.822e-05	-0.0387878787878788
3.824e-05	-0.0387878787878788
3.826e-05	-0.0387878787878788
3.828e-05	-0.0387878787878788
3.83e-05	-0.0387878787878788
3.832e-05	-0.0387878787878788
3.834e-05	-0.0387878787878788
3.836e-05	-0.0387878787878788
3.838e-05	-0.0387878787878788
3.84e-05	-0.0387878787878788
3.842e-05	-0.0387878787878788
3.844e-05	-0.0387878787878788
3.846e-05	-0.0387878787878788
3.848e-05	-0.0387878787878788
3.85e-05	-0.0387878787878788
3.852e-05	-0.0387878787878788
3.854e-05	-0.0387878787878788
3.856e-05	-0.0387878787878788
3.858e-05	-0.0387429854096521
3.86e-05	-0.0386531986531987
3.862e-05	-0.0385185185185185
3.864e-05	-0.0383838383838384
3.866e-05	-0.0382491582491583
3.868e-05	-0.0381144781144781
3.87e-05	-0.037979797979798
3.872e-05	-0.0378451178451179
3.874e-05	-0.0377104377104377
3.876e-05	-0.0376206509539843
3.878e-05	-0.0375757575757576
3.88e-05	-0.0375757575757576
3.882e-05	-0.0375757575757576
3.884e-05	-0.0375308641975309
3.886e-05	-0.0374859708193042
3.888e-05	-0.0374410774410775
3.89e-05	-0.037351290684624
3.892e-05	-0.0371717171717172
3.894e-05	-0.0369472502805836
3.896e-05	-0.0367227833894501
3.898e-05	-0.0364983164983165
3.9e-05	-0.0362289562289562
3.902e-05	-0.0360044893378227
3.904e-05	-0.0357800224466891
3.906e-05	-0.0355555555555556
3.908e-05	-0.0353759820426487
3.91e-05	-0.0352861952861953
3.912e-05	-0.0352413019079686
3.914e-05	-0.0351964085297419
3.916e-05	-0.0351515151515152
3.918e-05	-0.0351515151515152
3.92e-05	-0.0351515151515152
3.922e-05	-0.0351515151515152
3.924e-05	-0.0351515151515152
3.926e-05	-0.0351515151515152
3.928e-05	-0.0351515151515152
3.93e-05	-0.0351515151515152
3.932e-05	-0.0351515151515152
3.934e-05	-0.0351515151515152
3.936e-05	-0.0351515151515152
3.938e-05	-0.0351515151515152
3.94e-05	-0.0351515151515152
3.942e-05	-0.0351515151515152
3.944e-05	-0.0351515151515152
3.946e-05	-0.0351515151515152
3.948e-05	-0.0351515151515152
3.95e-05	-0.0351515151515152
3.952e-05	-0.0351515151515152
3.954e-05	-0.0351964085297419
3.956e-05	-0.0352861952861953
3.958e-05	-0.0354208754208754
3.96e-05	-0.0355555555555556
3.962e-05	-0.0356902356902357
3.964e-05	-0.0358249158249158
3.966e-05	-0.035959595959596
3.968e-05	-0.0360942760942761
3.97e-05	-0.0362289562289562
3.972e-05	-0.0363187429854097
3.974e-05	-0.0363636363636364
3.976e-05	-0.0363636363636364
3.978e-05	-0.0363636363636364
3.98e-05	-0.0363636363636364
3.982e-05	-0.0363636363636364
3.984e-05	-0.0363636363636364
3.986e-05	-0.0363636363636364
3.988e-05	-0.0363636363636364
3.99e-05	-0.0363636363636364
3.992e-05	-0.0363636363636364
3.994e-05	-0.0363636363636364
3.996e-05	-0.0363636363636364
3.998e-05	-0.0363636363636364
[truncated: 66,695 more rows]
