# Supplementary material for: Fully implanted battery-free high power platform for chronic spinal and muscular functional electrical stimulation
Source: Nat Commun. 2023 Nov 30;14:7887. doi: 10.1038/s41467-023-43669-2 (PMC10689769; doi:10.1038/s41467-023-43669-2)
Supplement: Supplementary file 4 — Source Data [file 41467_2023_43669_MOESM4_ESM.zip › Source Data/SourceData_Fig3d/OrginizedAmp9.DAT]

0	0
2e-08	0
4e-08	0
6e-08	0
8e-08	0
1e-07	0
1.2e-07	0
1.4e-07	0
1.6e-07	0
1.8e-07	0
2e-07	0
2.2e-07	0
2.4e-07	0
2.6e-07	0
2.8e-07	0
3e-07	0
3.2e-07	0
3.4e-07	0
3.6e-07	0
3.8e-07	0
4e-07	0
4.2e-07	0
4.4e-07	0
4.6e-07	0
4.8e-07	0
5e-07	0
5.2e-07	0
5.4e-07	0
5.6e-07	0
5.8e-07	0
6e-07	0
6.2e-07	0
6.4e-07	0
6.6e-07	0
6.8e-07	0
7e-07	0
7.2e-07	0
7.4e-07	0
7.6e-07	0
7.8e-07	0
8e-07	0
8.2e-07	0
8.4e-07	0
8.6e-07	0
8.8e-07	0
9e-07	0
9.2e-07	0
9.4e-07	0
9.6e-07	0
9.8e-07	0
1e-06	0
1.02e-06	0
1.04e-06	0
1.06e-06	0
1.08e-06	0
1.1e-06	0
1.12e-06	0
1.14e-06	0
1.16e-06	0
1.18e-06	0
1.2e-06	0
1.22e-06	0
1.24e-06	0
1.26e-06	0
1.28e-06	0
1.3e-06	0
1.32e-06	0
1.34e-06	0
1.36e-06	0
1.38e-06	0
1.4e-06	0
1.42e-06	0
1.44e-06	0
1.46e-06	0
1.48e-06	0
1.5e-06	0
1.52e-06	0
1.54e-06	0
1.56e-06	0
1.58e-06	0
1.6e-06	0
1.62e-06	0
1.64e-06	0
1.66e-06	0
1.68e-06	0
1.7e-06	0
1.72e-06	0
1.74e-06	0
1.76e-06	0
1.78e-06	0
1.8e-06	0
1.82e-06	0
1.84e-06	0
1.86e-06	0
1.88e-06	0
1.9e-06	0
1.92e-06	0
1.94e-06	0
1.96e-06	0
1.98e-06	0
2e-06	0
2.02e-06	0
2.04e-06	0
2.06e-06	0
2.08e-06	0
2.1e-06	0
2.12e-06	0
2.14e-06	0
2.16e-06	0
2.18e-06	0
2.2e-06	0
2.22e-06	0
2.24e-06	0
2.26e-06	0
2.28e-06	0
2.3e-06	0
2.32e-06	0
2.34e-06	0
2.36e-06	0
2.38e-06	0
2.4e-06	0
2.42e-06	0
2.44e-06	0
2.46e-06	0
2.48e-06	0
2.5e-06	0
2.52e-06	0
2.54e-06	0
2.56e-06	0
2.58e-06	0
2.6e-06	0
2.62e-06	0
2.64e-06	0
2.66e-06	0
2.68e-06	0
2.7e-06	0
2.72e-06	0
2.74e-06	0
2.76e-06	0
2.78e-06	0
2.8e-06	0
2.82e-06	0
2.84e-06	0
2.86e-06	0
2.88e-06	0
2.9e-06	0
2.92e-06	0
2.94e-06	0
2.96e-06	0
2.98e-06	0
3e-06	0
3.02e-06	0
3.04e-06	0
3.06e-06	0
3.08e-06	0
3.1e-06	0
3.12e-06	0
3.14e-06	0
3.16e-06	0
3.18e-06	0
3.2e-06	0
3.22e-06	0
3.24e-06	0
3.26e-06	0
3.28e-06	0
3.3e-06	0
3.32e-06	0
3.34e-06	0
3.36e-06	0
3.38e-06	0
3.4e-06	0
3.42e-06	0
3.44e-06	0
3.46e-06	0
3.48e-06	0
3.5e-06	0
3.52e-06	0
3.54e-06	0
3.56e-06	0
3.58e-06	0
3.6e-06	0
3.62e-06	0
3.64e-06	0
3.66e-06	0
3.68e-06	0
3.7e-06	0
3.72e-06	0
3.74e-06	0
3.76e-06	0
3.78e-06	0
3.8e-06	0
3.82e-06	0
3.84e-06	0
3.86e-06	0
3.88e-06	0
3.9e-06	0
3.92e-06	0
3.94e-06	0
3.96e-06	0
3.98e-06	0
4e-06	0
4.02e-06	0
4.04e-06	0
4.06e-06	0
4.08e-06	0
4.1e-06	0
4.12e-06	0
4.14e-06	0
4.16e-06	0
4.18e-06	0
4.2e-06	0
4.22e-06	0
4.24e-06	0
4.26e-06	0
4.28e-06	0
4.3e-06	0
4.32e-06	0
4.34e-06	0
4.36e-06	0
4.38e-06	0
4.4e-06	0
4.42e-06	0
4.44e-06	0
4.46e-06	0
4.48e-06	0
4.5e-06	0
4.52e-06	0
4.54e-06	0
4.56e-06	0
4.58e-06	0
4.6e-06	0
4.62e-06	0
4.64e-06	0
4.66e-06	0
4.68e-06	0
4.7e-06	0
4.72e-06	0
4.74e-06	0
4.76e-06	0
4.78e-06	0
4.8e-06	0
4.82e-06	0
4.84e-06	0
4.86e-06	0
4.88e-06	0
4.9e-06	-2.24466891133558e-06
4.92e-06	-8.97867564534231e-06
4.94e-06	-1.79573512906846e-05
4.96e-06	-2.69360269360269e-05
4.98e-06	-3.59147025813692e-05
5e-06	-4.48933782267116e-05
5.02e-06	-5.38720538720539e-05
5.04e-06	-6.28507295173962e-05
5.06e-06	-7.18294051627385e-05
5.08e-06	-7.85634118967452e-05
5.1e-06	-8.08080808080808e-05
5.12e-06	-8.08080808080808e-05
5.14e-06	-8.08080808080808e-05
5.16e-06	-8.08080808080808e-05
5.18e-06	-8.08080808080808e-05
5.2e-06	-8.08080808080808e-05
5.22e-06	-8.08080808080808e-05
5.24e-06	-8.08080808080808e-05
5.26e-06	-8.08080808080808e-05
5.28e-06	-8.08080808080808e-05
5.3e-06	-8.08080808080808e-05
5.32e-06	-8.08080808080808e-05
5.34e-06	-8.08080808080808e-05
5.36e-06	-8.08080808080808e-05
5.38e-06	-8.08080808080808e-05
5.4e-06	-8.08080808080808e-05
5.42e-06	-8.08080808080808e-05
5.44e-06	-8.08080808080808e-05
5.46e-06	-8.08080808080808e-05
5.48e-06	-8.08080808080808e-05
5.5e-06	-8.08080808080808e-05
5.52e-06	-8.08080808080808e-05
5.54e-06	-8.08080808080808e-05
5.56e-06	-8.08080808080808e-05
5.58e-06	-8.08080808080808e-05
5.6e-06	-8.08080808080808e-05
5.62e-06	-8.08080808080808e-05
5.64e-06	-8.08080808080808e-05
5.66e-06	-8.08080808080808e-05
5.68e-06	-8.08080808080808e-05
5.7e-06	-8.08080808080808e-05
5.72e-06	-8.08080808080808e-05
5.74e-06	-8.08080808080808e-05
5.76e-06	-8.08080808080808e-05
5.78e-06	-8.08080808080808e-05
5.8e-06	-8.08080808080808e-05
5.82e-06	-8.08080808080808e-05
5.84e-06	-8.08080808080808e-05
5.86e-06	-8.08080808080808e-05
5.88e-06	-8.08080808080808e-05
5.9e-06	-8.08080808080808e-05
5.92e-06	-8.08080808080808e-05
5.94e-06	-8.08080808080808e-05
5.96e-06	-8.08080808080808e-05
5.98e-06	-8.08080808080808e-05
6e-06	-8.08080808080808e-05
6.02e-06	-8.08080808080808e-05
6.04e-06	-8.08080808080808e-05
6.06e-06	-8.08080808080808e-05
6.08e-06	-8.08080808080808e-05
6.1e-06	-8.08080808080808e-05
6.12e-06	-8.08080808080808e-05
6.14e-06	-8.08080808080808e-05
6.16e-06	-8.08080808080808e-05
6.18e-06	-8.08080808080808e-05
6.2e-06	-8.08080808080808e-05
6.22e-06	-8.08080808080808e-05
6.24e-06	-8.08080808080808e-05
6.26e-06	-8.08080808080808e-05
6.28e-06	-8.08080808080808e-05
6.3e-06	-8.08080808080808e-05
6.32e-06	-8.08080808080808e-05
6.34e-06	-8.08080808080808e-05
6.36e-06	-8.08080808080808e-05
6.38e-06	-8.08080808080808e-05
6.4e-06	-8.08080808080808e-05
6.42e-06	-8.08080808080808e-05
6.44e-06	-8.08080808080808e-05
6.46e-06	-8.08080808080808e-05
6.48e-06	-8.08080808080808e-05
6.5e-06	-8.08080808080808e-05
6.52e-06	-8.08080808080808e-05
6.54e-06	-8.08080808080808e-05
6.56e-06	-8.08080808080808e-05
6.58e-06	-8.08080808080808e-05
6.6e-06	-8.08080808080808e-05
6.62e-06	-8.08080808080808e-05
6.64e-06	-8.08080808080808e-05
6.66e-06	-8.08080808080808e-05
6.68e-06	-8.08080808080808e-05
6.7e-06	-8.08080808080808e-05
6.72e-06	-8.08080808080808e-05
6.74e-06	-8.08080808080808e-05
6.76e-06	-8.08080808080808e-05
6.78e-06	-8.08080808080808e-05
6.8e-06	-8.08080808080808e-05
6.82e-06	-8.08080808080808e-05
6.84e-06	-8.08080808080808e-05
6.86e-06	-8.08080808080808e-05
6.88e-06	-7.85634118967452e-05
6.9e-06	-7.40740740740741e-05
6.92e-06	-6.73400673400673e-05
6.94e-06	-6.06060606060606e-05
6.96e-06	-5.38720538720539e-05
6.98e-06	-4.71380471380471e-05
7e-06	-4.04040404040404e-05
7.02e-06	-3.36700336700337e-05
7.04e-06	-2.69360269360269e-05
7.06e-06	-2.24466891133558e-05
7.08e-06	-2.02020202020202e-05
7.1e-06	-2.02020202020202e-05
7.12e-06	-2.24466891133558e-05
7.14e-06	-2.69360269360269e-05
7.16e-06	-3.14253647586981e-05
7.18e-06	-3.59147025813692e-05
7.2e-06	-4.04040404040404e-05
7.22e-06	-4.48933782267116e-05
7.24e-06	-4.93827160493827e-05
7.26e-06	-5.38720538720539e-05
7.28e-06	-5.8361391694725e-05
7.3e-06	-6.06060606060606e-05
7.32e-06	-6.06060606060606e-05
7.34e-06	-6.06060606060606e-05
7.36e-06	-6.06060606060606e-05
7.38e-06	-6.06060606060606e-05
7.4e-06	-6.06060606060606e-05
7.42e-06	-6.06060606060606e-05
7.44e-06	-6.06060606060606e-05
7.46e-06	-6.06060606060606e-05
7.48e-06	-6.06060606060606e-05
7.5e-06	-6.06060606060606e-05
7.52e-06	-6.06060606060606e-05
7.54e-06	-6.06060606060606e-05
7.56e-06	-6.06060606060606e-05
7.58e-06	-6.06060606060606e-05
7.6e-06	-6.06060606060606e-05
7.62e-06	-6.06060606060606e-05
7.64e-06	-6.06060606060606e-05
7.66e-06	-6.06060606060606e-05
7.68e-06	-6.06060606060606e-05
7.7e-06	-6.06060606060606e-05
7.72e-06	-6.06060606060606e-05
7.74e-06	-6.06060606060606e-05
7.76e-06	-6.06060606060606e-05
7.78e-06	-6.06060606060606e-05
7.8e-06	-6.06060606060606e-05
7.82e-06	-6.06060606060606e-05
7.84e-06	-6.06060606060606e-05
7.86e-06	-6.06060606060606e-05
7.88e-06	-6.06060606060606e-05
7.9e-06	-6.06060606060606e-05
7.92e-06	-6.06060606060606e-05
7.94e-06	-6.06060606060606e-05
7.96e-06	-6.06060606060606e-05
7.98e-06	-6.06060606060606e-05
8e-06	-6.06060606060606e-05
8.02e-06	-6.06060606060606e-05
8.04e-06	-6.06060606060606e-05
8.06e-06	-6.06060606060606e-05
8.08e-06	-6.06060606060606e-05
8.1e-06	-6.06060606060606e-05
8.12e-06	-6.06060606060606e-05
8.14e-06	-6.06060606060606e-05
8.16e-06	-6.06060606060606e-05
8.18e-06	-6.06060606060606e-05
8.2e-06	-6.06060606060606e-05
8.22e-06	-6.06060606060606e-05
8.24e-06	-6.06060606060606e-05
8.26e-06	-6.06060606060606e-05
8.28e-06	-6.06060606060606e-05
8.3e-06	-6.06060606060606e-05
8.32e-06	-6.06060606060606e-05
8.34e-06	-6.06060606060606e-05
8.36e-06	-6.06060606060606e-05
8.38e-06	-6.06060606060606e-05
8.4e-06	-6.06060606060606e-05
8.42e-06	-6.06060606060606e-05
8.44e-06	-6.06060606060606e-05
8.46e-06	-6.06060606060606e-05
8.48e-06	-6.06060606060606e-05
8.5e-06	-6.06060606060606e-05
8.52e-06	-6.06060606060606e-05
8.54e-06	-6.06060606060606e-05
8.56e-06	-6.06060606060606e-05
8.58e-06	-6.06060606060606e-05
8.6e-06	-6.06060606060606e-05
8.62e-06	-6.06060606060606e-05
8.64e-06	-6.06060606060606e-05
8.66e-06	-6.06060606060606e-05
8.68e-06	-6.06060606060606e-05
8.7e-06	-6.06060606060606e-05
8.72e-06	-6.06060606060606e-05
8.74e-06	-6.06060606060606e-05
8.76e-06	-6.06060606060606e-05
8.78e-06	-6.06060606060606e-05
8.8e-06	-6.06060606060606e-05
8.82e-06	-6.06060606060606e-05
8.84e-06	-6.06060606060606e-05
8.86e-06	-6.06060606060606e-05
8.88e-06	-5.8361391694725e-05
8.9e-06	-5.61167227833895e-05
8.92e-06	-5.38720538720539e-05
8.94e-06	-5.16273849607183e-05
8.96e-06	-4.93827160493827e-05
8.98e-06	-4.71380471380471e-05
9e-06	-4.48933782267115e-05
9.02e-06	-4.2648709315376e-05
9.04e-06	-4.04040404040404e-05
9.06e-06	-4.04040404040404e-05
9.08e-06	-4.04040404040404e-05
9.1e-06	-3.81593714927048e-05
9.12e-06	-3.36700336700337e-05
9.14e-06	-2.91806958473625e-05
9.16e-06	-2.46913580246914e-05
9.18e-06	-2.02020202020202e-05
9.2e-06	-1.5712682379349e-05
9.22e-06	-1.12233445566779e-05
9.24e-06	-6.73400673400673e-06
9.26e-06	-2.24466891133558e-06
9.28e-06	0
9.3e-06	0
9.32e-06	0
9.34e-06	0
9.36e-06	0
9.38e-06	0
9.4e-06	0
9.42e-06	0
9.44e-06	0
9.46e-06	0
9.48e-06	0
9.5e-06	0
9.52e-06	0
9.54e-06	0
9.56e-06	0
9.58e-06	0
9.6e-06	0
9.62e-06	0
9.64e-06	0
9.66e-06	0
9.68e-06	0
9.7e-06	0
9.72e-06	0
9.74e-06	0
9.76e-06	0
9.78e-06	0
9.8e-06	0
9.82e-06	0
9.84e-06	0
9.86e-06	0
9.88e-06	0
9.9e-06	0
9.92e-06	0
9.94e-06	0
9.96e-06	0
9.98e-06	0
1e-05	0
1.002e-05	0
1.004e-05	0
1.006e-05	0
1.008e-05	0
1.01e-05	0
1.012e-05	0
1.014e-05	0
1.016e-05	0
1.018e-05	0
1.02e-05	0
1.022e-05	0
1.024e-05	0
1.026e-05	0
1.028e-05	0
1.03e-05	0
1.032e-05	0
1.034e-05	0
1.036e-05	0
1.038e-05	0
1.04e-05	0
1.042e-05	0
1.044e-05	0
1.046e-05	0
1.048e-05	0
1.05e-05	0
1.052e-05	0
1.054e-05	0
1.056e-05	0
1.058e-05	0
1.06e-05	0
1.062e-05	0
1.064e-05	0
1.066e-05	0
1.068e-05	0
1.07e-05	0
1.072e-05	0
1.074e-05	0
1.076e-05	0
1.078e-05	0
1.08e-05	0
1.082e-05	0
1.084e-05	0
1.086e-05	0
1.088e-05	0
1.09e-05	0
1.092e-05	0
1.094e-05	0
1.096e-05	0
1.098e-05	0
1.1e-05	0
1.102e-05	0
1.104e-05	-2.24466891133558e-06
1.106e-05	-6.73400673400673e-06
1.108e-05	-1.12233445566779e-05
1.11e-05	-1.5712682379349e-05
1.112e-05	-2.02020202020202e-05
1.114e-05	-2.46913580246914e-05
1.116e-05	-2.91806958473625e-05
1.118e-05	-3.36700336700337e-05
1.12e-05	-3.81593714927048e-05
1.122e-05	-4.04040404040404e-05
1.124e-05	-4.04040404040404e-05
1.126e-05	-4.04040404040404e-05
1.128e-05	-4.04040404040404e-05
1.13e-05	-4.04040404040404e-05
1.132e-05	-4.04040404040404e-05
1.134e-05	-4.04040404040404e-05
1.136e-05	-4.04040404040404e-05
1.138e-05	-4.04040404040404e-05
1.14e-05	-4.04040404040404e-05
1.142e-05	-4.04040404040404e-05
1.144e-05	-4.04040404040404e-05
1.146e-05	-4.04040404040404e-05
1.148e-05	-4.04040404040404e-05
1.15e-05	-4.04040404040404e-05
1.152e-05	-4.04040404040404e-05
1.154e-05	-4.04040404040404e-05
1.156e-05	-4.04040404040404e-05
1.158e-05	-4.04040404040404e-05
1.16e-05	-4.04040404040404e-05
1.162e-05	-4.04040404040404e-05
1.164e-05	-4.04040404040404e-05
1.166e-05	-4.04040404040404e-05
1.168e-05	-4.04040404040404e-05
1.17e-05	-4.04040404040404e-05
1.172e-05	-4.04040404040404e-05
1.174e-05	-4.04040404040404e-05
1.176e-05	-4.04040404040404e-05
1.178e-05	-4.04040404040404e-05
1.18e-05	-4.04040404040404e-05
1.182e-05	-4.04040404040404e-05
1.184e-05	-4.04040404040404e-05
1.186e-05	-4.04040404040404e-05
1.188e-05	-4.04040404040404e-05
1.19e-05	-4.04040404040404e-05
1.192e-05	-4.04040404040404e-05
1.194e-05	-4.04040404040404e-05
1.196e-05	-4.04040404040404e-05
1.198e-05	-4.04040404040404e-05
1.2e-05	-4.04040404040404e-05
1.202e-05	-4.04040404040404e-05
1.204e-05	-4.04040404040404e-05
1.206e-05	-4.04040404040404e-05
1.208e-05	-4.04040404040404e-05
1.21e-05	-4.04040404040404e-05
1.212e-05	-4.04040404040404e-05
1.214e-05	-4.04040404040404e-05
1.216e-05	-4.04040404040404e-05
1.218e-05	-4.04040404040404e-05
1.22e-05	-4.04040404040404e-05
1.222e-05	-4.04040404040404e-05
1.224e-05	-4.04040404040404e-05
1.226e-05	-4.04040404040404e-05
1.228e-05	-4.04040404040404e-05
1.23e-05	-4.04040404040404e-05
1.232e-05	-4.04040404040404e-05
1.234e-05	-4.04040404040404e-05
1.236e-05	-4.04040404040404e-05
1.238e-05	-4.04040404040404e-05
1.24e-05	-4.04040404040404e-05
1.242e-05	-4.04040404040404e-05
1.244e-05	-4.04040404040404e-05
1.246e-05	-4.04040404040404e-05
1.248e-05	-4.04040404040404e-05
1.25e-05	-4.04040404040404e-05
1.252e-05	-4.04040404040404e-05
1.254e-05	-4.2648709315376e-05
1.256e-05	-4.93827160493827e-05
1.258e-05	-6.06060606060606e-05
1.26e-05	-7.63187429854096e-05
1.262e-05	-9.65207631874298e-05
1.264e-05	-0.000121212121212121
1.266e-05	-0.000150392817059484
1.268e-05	-0.000184062850729517
1.27e-05	-0.000219977553310887
1.272e-05	-0.00025364758698092
1.274e-05	-0.000282828282828283
1.276e-05	-0.000307519640852974
1.278e-05	-0.00032996632996633
1.28e-05	-0.000347923681257015
1.282e-05	-0.000361391694725028
1.284e-05	-0.00037037037037037
1.286e-05	-0.000374859708193042
1.288e-05	-0.000377104377104377
1.29e-05	-0.000379349046015713
1.292e-05	-0.000381593714927048
1.294e-05	-0.000383838383838384
1.296e-05	-0.000383838383838384
1.298e-05	-0.000383838383838384
1.3e-05	-0.000383838383838384
1.302e-05	-0.000381593714927048
1.304e-05	-0.000377104377104377
1.306e-05	-0.000372615039281706
1.308e-05	-0.000368125701459035
1.31e-05	-0.000363636363636364
1.312e-05	-0.000359147025813693
1.314e-05	-0.000354657687991021
1.316e-05	-0.00035016835016835
1.318e-05	-0.000345679012345679
1.32e-05	-0.000343434343434344
1.322e-05	-0.000343434343434344
1.324e-05	-0.000343434343434344
1.326e-05	-0.000343434343434344
1.328e-05	-0.000343434343434344
1.33e-05	-0.000343434343434344
1.332e-05	-0.000343434343434344
1.334e-05	-0.000343434343434344
1.336e-05	-0.000343434343434344
1.338e-05	-0.000343434343434344
1.34e-05	-0.000343434343434344
1.342e-05	-0.000343434343434344
1.344e-05	-0.000343434343434344
1.346e-05	-0.000343434343434344
1.348e-05	-0.000343434343434344
1.35e-05	-0.000343434343434344
1.352e-05	-0.000343434343434344
1.354e-05	-0.000343434343434344
1.356e-05	-0.000343434343434344
1.358e-05	-0.000343434343434344
1.36e-05	-0.000343434343434344
1.362e-05	-0.000343434343434344
1.364e-05	-0.000343434343434344
1.366e-05	-0.000343434343434344
1.368e-05	-0.000343434343434344
1.37e-05	-0.000343434343434344
1.372e-05	-0.000343434343434344
1.374e-05	-0.000343434343434344
1.376e-05	-0.000343434343434344
1.378e-05	-0.000343434343434344
1.38e-05	-0.000343434343434344
1.382e-05	-0.000343434343434344
1.384e-05	-0.000343434343434344
1.386e-05	-0.000343434343434344
1.388e-05	-0.000343434343434344
1.39e-05	-0.000343434343434344
1.392e-05	-0.000343434343434344
1.394e-05	-0.000343434343434344
1.396e-05	-0.000343434343434344
1.398e-05	-0.000343434343434344
1.4e-05	-0.000343434343434344
1.402e-05	-0.000343434343434344
1.404e-05	-0.000343434343434344
1.406e-05	-0.000343434343434344
1.408e-05	-0.000343434343434344
1.41e-05	-0.000343434343434344
1.412e-05	-0.000343434343434344
1.414e-05	-0.000343434343434344
1.416e-05	-0.000345679012345679
1.418e-05	-0.000347923681257015
1.42e-05	-0.00035016835016835
1.422e-05	-0.000352413019079686
1.424e-05	-0.000356902356902357
1.426e-05	-0.000365881032547699
1.428e-05	-0.000377104377104377
1.43e-05	-0.000390572390572391
1.432e-05	-0.000404040404040404
1.434e-05	-0.000415263748597082
1.436e-05	-0.000428731762065096
1.438e-05	-0.000442199775533109
1.44e-05	-0.000455667789001122
1.442e-05	-0.0004668911335578
1.444e-05	-0.000473625140291807
1.446e-05	-0.000480359147025814
1.448e-05	-0.000489337822671156
1.45e-05	-0.00050280583613917
1.452e-05	-0.000518518518518519
1.454e-05	-0.000531986531986532
1.456e-05	-0.000545454545454546
1.458e-05	-0.000558922558922559
1.46e-05	-0.000572390572390573
1.462e-05	-0.000585858585858586
1.464e-05	-0.000597081930415264
1.466e-05	-0.000603815937149271
1.468e-05	-0.000608305274971942
1.47e-05	-0.000612794612794613
1.472e-05	-0.000621773288439955
1.474e-05	-0.000635241301907969
1.476e-05	-0.000648709315375982
1.478e-05	-0.000664421997755331
1.48e-05	-0.00068013468013468
1.482e-05	-0.000695847362514029
1.484e-05	-0.000711560044893378
1.486e-05	-0.000725028058361392
1.488e-05	-0.00073625140291807
1.49e-05	-0.000742985409652076
1.492e-05	-0.000745230078563412
1.494e-05	-0.000747474747474747
1.496e-05	-0.000747474747474747
1.498e-05	-0.000747474747474747
1.5e-05	-0.000747474747474747
1.502e-05	-0.000747474747474747
1.504e-05	-0.000747474747474747
1.506e-05	-0.000747474747474747
1.508e-05	-0.000747474747474747
1.51e-05	-0.000747474747474747
1.512e-05	-0.000747474747474747
1.514e-05	-0.000747474747474747
1.516e-05	-0.000747474747474747
1.518e-05	-0.000747474747474747
1.52e-05	-0.000747474747474747
1.522e-05	-0.000747474747474747
1.524e-05	-0.000747474747474747
1.526e-05	-0.000747474747474747
1.528e-05	-0.000747474747474747
1.53e-05	-0.000747474747474747
1.532e-05	-0.000747474747474747
1.534e-05	-0.000747474747474747
1.536e-05	-0.000747474747474747
1.538e-05	-0.000747474747474747
1.54e-05	-0.000747474747474747
1.542e-05	-0.000747474747474747
1.544e-05	-0.000747474747474747
1.546e-05	-0.000747474747474747
1.548e-05	-0.000747474747474747
1.55e-05	-0.000747474747474747
1.552e-05	-0.000749719416386083
1.554e-05	-0.000751964085297418
1.556e-05	-0.000754208754208754
1.558e-05	-0.00075645342312009
1.56e-05	-0.000758698092031425
1.562e-05	-0.000760942760942761
1.564e-05	-0.000763187429854096
1.566e-05	-0.000765432098765432
1.568e-05	-0.000767676767676768
1.57e-05	-0.000767676767676768
1.572e-05	-0.000767676767676768
1.574e-05	-0.000767676767676768
1.576e-05	-0.000767676767676768
1.578e-05	-0.000767676767676768
1.58e-05	-0.000767676767676768
1.582e-05	-0.000767676767676768
1.584e-05	-0.000767676767676768
1.586e-05	-0.000767676767676768
1.588e-05	-0.000767676767676768
1.59e-05	-0.000767676767676768
1.592e-05	-0.000767676767676768
1.594e-05	-0.000767676767676768
1.596e-05	-0.000767676767676768
1.598e-05	-0.000767676767676768
1.6e-05	-0.000767676767676768
1.602e-05	-0.000767676767676768
1.604e-05	-0.000767676767676768
1.606e-05	-0.000767676767676768
1.608e-05	-0.000767676767676768
1.61e-05	-0.000767676767676768
1.612e-05	-0.000767676767676768
1.614e-05	-0.000765432098765432
1.616e-05	-0.000763187429854096
1.618e-05	-0.000760942760942761
1.62e-05	-0.000758698092031425
1.622e-05	-0.000754208754208754
1.624e-05	-0.000745230078563412
1.626e-05	-0.000734006734006734
1.628e-05	-0.00072053872053872
1.63e-05	-0.000707070707070707
1.632e-05	-0.000695847362514029
1.634e-05	-0.000682379349046016
1.636e-05	-0.000668911335578002
1.638e-05	-0.000655443322109989
1.64e-05	-0.000644219977553311
1.642e-05	-0.000637485970819304
1.644e-05	-0.000630751964085297
1.646e-05	-0.000621773288439955
1.648e-05	-0.000608305274971942
1.65e-05	-0.000590347923681257
1.652e-05	-0.000570145903479237
1.654e-05	-0.000545454545454546
1.656e-05	-0.000516273849607183
1.658e-05	-0.000482603815937149
1.66e-05	-0.000444444444444444
1.662e-05	-0.000404040404040404
1.664e-05	-0.000363636363636364
1.666e-05	-0.000323232323232323
1.668e-05	-0.000285072951739618
1.67e-05	-0.000246913580246914
1.672e-05	-0.000208754208754209
1.674e-05	-0.00017283950617284
1.676e-05	-0.000139169472502806
1.678e-05	-0.000109988776655443
1.68e-05	-8.5297418630752e-05
1.682e-05	-6.50953984287318e-05
1.684e-05	-4.93827160493827e-05
1.686e-05	-3.59147025813692e-05
1.688e-05	-2.69360269360269e-05
1.69e-05	-2.24466891133558e-05
1.692e-05	-2.02020202020202e-05
1.694e-05	-2.02020202020202e-05
1.696e-05	-2.02020202020202e-05
1.698e-05	-2.02020202020202e-05
1.7e-05	-2.02020202020202e-05
1.702e-05	-2.02020202020202e-05
1.704e-05	-2.02020202020202e-05
1.706e-05	-2.02020202020202e-05
1.708e-05	-2.02020202020202e-05
1.71e-05	-2.02020202020202e-05
1.712e-05	-2.02020202020202e-05
1.714e-05	-2.02020202020202e-05
1.716e-05	-2.02020202020202e-05
1.718e-05	-2.02020202020202e-05
1.72e-05	-2.02020202020202e-05
1.722e-05	-2.02020202020202e-05
1.724e-05	-2.02020202020202e-05
1.726e-05	-2.02020202020202e-05
1.728e-05	-2.02020202020202e-05
1.73e-05	-2.02020202020202e-05
1.732e-05	-2.02020202020202e-05
1.734e-05	-2.02020202020202e-05
1.736e-05	-2.02020202020202e-05
1.738e-05	-2.02020202020202e-05
1.74e-05	-2.02020202020202e-05
1.742e-05	-2.02020202020202e-05
1.744e-05	-2.02020202020202e-05
1.746e-05	-2.02020202020202e-05
1.748e-05	-2.02020202020202e-05
1.75e-05	-1.79573512906846e-05
1.752e-05	-1.5712682379349e-05
1.754e-05	-1.34680134680135e-05
1.756e-05	-1.12233445566779e-05
1.758e-05	-8.97867564534231e-06
1.76e-05	-6.73400673400673e-06
1.762e-05	-4.48933782267116e-06
1.764e-05	-2.24466891133558e-06
1.766e-05	0
1.768e-05	0
1.77e-05	0
1.772e-05	0
1.774e-05	0
1.776e-05	0
1.778e-05	0
1.78e-05	0
1.782e-05	0
1.784e-05	0
1.786e-05	0
1.788e-05	0
1.79e-05	0
1.792e-05	0
1.794e-05	0
1.796e-05	0
1.798e-05	0
1.8e-05	0
1.802e-05	0
1.804e-05	0
1.806e-05	0
1.808e-05	0
1.81e-05	0
1.812e-05	0
1.814e-05	0
1.816e-05	0
1.818e-05	0
1.82e-05	0
1.822e-05	0
1.824e-05	0
1.826e-05	0
1.828e-05	0
1.83e-05	0
1.832e-05	0
1.834e-05	0
1.836e-05	0
1.838e-05	0
1.84e-05	0
1.842e-05	0
1.844e-05	0
1.846e-05	0
1.848e-05	0
1.85e-05	0
1.852e-05	0
1.854e-05	0
1.856e-05	0
1.858e-05	0
1.86e-05	0
1.862e-05	0
1.864e-05	0
1.866e-05	0
1.868e-05	0
1.87e-05	0
1.872e-05	0
1.874e-05	0
1.876e-05	0
1.878e-05	0
1.88e-05	0
1.882e-05	0
1.884e-05	0
1.886e-05	0
1.888e-05	0
1.89e-05	0
1.892e-05	0
1.894e-05	0
1.896e-05	0
1.898e-05	0
1.9e-05	0
1.902e-05	0
1.904e-05	0
1.906e-05	0
1.908e-05	0
1.91e-05	0
1.912e-05	0
1.914e-05	0
1.916e-05	0
1.918e-05	0
1.92e-05	0
1.922e-05	0
1.924e-05	0
1.926e-05	0
1.928e-05	0
1.93e-05	0
1.932e-05	0
1.934e-05	0
1.936e-05	0
1.938e-05	0
1.94e-05	0
1.942e-05	0
1.944e-05	0
1.946e-05	0
1.948e-05	0
1.95e-05	0
1.952e-05	0
1.954e-05	0
1.956e-05	0
1.958e-05	0
1.96e-05	0
1.962e-05	0
1.964e-05	0
1.966e-05	0
1.968e-05	0
1.97e-05	0
1.972e-05	0
1.974e-05	0
1.976e-05	0
1.978e-05	0
1.98e-05	0
1.982e-05	0
1.984e-05	0
1.986e-05	0
1.988e-05	0
1.99e-05	0
1.992e-05	0
1.994e-05	0
1.996e-05	0
1.998e-05	0
2e-05	0
2.002e-05	0
2.004e-05	0
2.006e-05	0
2.008e-05	0
2.01e-05	0
2.012e-05	0
2.014e-05	0
2.016e-05	0
2.018e-05	0
2.02e-05	0
2.022e-05	0
2.024e-05	0
2.026e-05	0
2.028e-05	0
2.03e-05	0
2.032e-05	0
2.034e-05	0
2.036e-05	0
2.038e-05	0
2.04e-05	0
2.042e-05	0
2.044e-05	0
2.046e-05	0
2.048e-05	0
2.05e-05	0
2.052e-05	0
2.054e-05	0
2.056e-05	0
2.058e-05	0
2.06e-05	0
2.062e-05	0
2.064e-05	0
2.066e-05	0
2.068e-05	0
2.07e-05	0
2.072e-05	0
2.074e-05	0
2.076e-05	0
2.078e-05	0
2.08e-05	0
2.082e-05	0
2.084e-05	0
2.086e-05	0
2.088e-05	0
2.09e-05	0
2.092e-05	0
2.094e-05	0
2.096e-05	0
2.098e-05	0
2.1e-05	0
2.102e-05	0
2.104e-05	0
2.106e-05	0
2.108e-05	0
2.11e-05	0
2.112e-05	0
2.114e-05	0
2.116e-05	0
2.118e-05	0
2.12e-05	0
2.122e-05	0
2.124e-05	0
2.126e-05	0
2.128e-05	0
2.13e-05	0
2.132e-05	0
2.134e-05	0
2.136e-05	0
2.138e-05	0
2.14e-05	0
2.142e-05	0
2.144e-05	0
2.146e-05	0
2.148e-05	0
2.15e-05	0
2.152e-05	0
2.154e-05	0
2.156e-05	0
2.158e-05	0
2.16e-05	0
2.162e-05	0
2.164e-05	0
2.166e-05	0
2.168e-05	0
2.17e-05	0
2.172e-05	0
2.174e-05	0
2.176e-05	0
2.178e-05	0
2.18e-05	0
2.182e-05	0
2.184e-05	0
2.186e-05	0
2.188e-05	0
2.19e-05	0
2.192e-05	0
2.194e-05	0
2.196e-05	0
2.198e-05	0
2.2e-05	0
2.202e-05	0
2.204e-05	0
2.206e-05	0
2.208e-05	0
2.21e-05	0
2.212e-05	0
2.214e-05	0
2.216e-05	0
2.218e-05	0
2.22e-05	0
2.222e-05	0
2.224e-05	0
2.226e-05	0
2.228e-05	0
2.23e-05	0
2.232e-05	0
2.234e-05	0
2.236e-05	0
2.238e-05	0
2.24e-05	0
2.242e-05	0
2.244e-05	0
2.246e-05	0
2.248e-05	0
2.25e-05	0
2.252e-05	0
2.254e-05	0
2.256e-05	0
2.258e-05	0
2.26e-05	0
2.262e-05	0
2.264e-05	0
2.266e-05	0
2.268e-05	0
2.27e-05	0
2.272e-05	0
2.274e-05	0
2.276e-05	0
2.278e-05	0
2.28e-05	0
2.282e-05	0
2.284e-05	0
2.286e-05	0
2.288e-05	0
2.29e-05	0
2.292e-05	0
2.294e-05	0
2.296e-05	0
2.298e-05	0
2.3e-05	0
2.302e-05	0
2.304e-05	0
2.306e-05	0
2.308e-05	0
2.31e-05	0
2.312e-05	0
2.314e-05	0
2.316e-05	0
2.318e-05	0
2.32e-05	0
2.322e-05	0
2.324e-05	0
2.326e-05	0
2.328e-05	0
2.33e-05	0
2.332e-05	0
2.334e-05	0
2.336e-05	0
2.338e-05	0
2.34e-05	0
2.342e-05	0
2.344e-05	0
2.346e-05	0
2.348e-05	0
2.35e-05	0
2.352e-05	0
2.354e-05	0
2.356e-05	0
2.358e-05	0
2.36e-05	0
2.362e-05	0
2.364e-05	0
2.366e-05	0
2.368e-05	0
2.37e-05	0
2.372e-05	0
2.374e-05	0
2.376e-05	0
2.378e-05	0
2.38e-05	0
2.382e-05	0
2.384e-05	0
2.386e-05	0
2.388e-05	0
2.39e-05	0
2.392e-05	0
2.394e-05	0
2.396e-05	0
2.398e-05	0
2.4e-05	0
2.402e-05	0
2.404e-05	0
2.406e-05	0
2.408e-05	0
2.41e-05	0
2.412e-05	0
2.414e-05	0
2.416e-05	0
2.418e-05	0
2.42e-05	0
2.422e-05	0
2.424e-05	0
2.426e-05	0
2.428e-05	0
2.43e-05	0
2.432e-05	0
2.434e-05	0
2.436e-05	0
2.438e-05	0
2.44e-05	0
2.442e-05	0
2.444e-05	0
2.446e-05	0
2.448e-05	0
2.45e-05	0
2.452e-05	0
2.454e-05	0
2.456e-05	0
2.458e-05	0
2.46e-05	0
2.462e-05	0
2.464e-05	0
2.466e-05	0
2.468e-05	0
2.47e-05	0
2.472e-05	0
2.474e-05	0
2.476e-05	0
2.478e-05	0
2.48e-05	0
2.482e-05	0
2.484e-05	0
2.486e-05	-2.24466891133558e-06
2.488e-05	-6.73400673400673e-06
2.49e-05	-1.12233445566779e-05
2.492e-05	-1.5712682379349e-05
2.494e-05	-2.02020202020202e-05
2.496e-05	-2.46913580246914e-05
2.498e-05	-2.91806958473625e-05
2.5e-05	-3.36700336700337e-05
2.502e-05	-3.81593714927048e-05
2.504e-05	-4.04040404040404e-05
2.506e-05	-4.04040404040404e-05
2.508e-05	-4.04040404040404e-05
2.51e-05	-4.04040404040404e-05
2.512e-05	-4.04040404040404e-05
2.514e-05	-4.04040404040404e-05
2.516e-05	-4.04040404040404e-05
2.518e-05	-4.04040404040404e-05
2.52e-05	-4.04040404040404e-05
2.522e-05	-4.04040404040404e-05
2.524e-05	-4.04040404040404e-05
2.526e-05	-4.04040404040404e-05
2.528e-05	-4.04040404040404e-05
2.53e-05	-4.04040404040404e-05
2.532e-05	-4.04040404040404e-05
2.534e-05	-4.04040404040404e-05
2.536e-05	-4.04040404040404e-05
2.538e-05	-4.04040404040404e-05
2.54e-05	-4.04040404040404e-05
2.542e-05	-4.04040404040404e-05
2.544e-05	-4.04040404040404e-05
2.546e-05	-4.04040404040404e-05
2.548e-05	-4.04040404040404e-05
2.55e-05	-4.04040404040404e-05
2.552e-05	-4.04040404040404e-05
2.554e-05	-4.04040404040404e-05
2.556e-05	-4.04040404040404e-05
2.558e-05	-4.04040404040404e-05
2.56e-05	-4.04040404040404e-05
2.562e-05	-4.04040404040404e-05
2.564e-05	-4.04040404040404e-05
2.566e-05	-4.04040404040404e-05
2.568e-05	-4.04040404040404e-05
2.57e-05	-4.04040404040404e-05
2.572e-05	-4.04040404040404e-05
2.574e-05	-4.04040404040404e-05
2.576e-05	-4.04040404040404e-05
2.578e-05	-4.04040404040404e-05
2.58e-05	-4.04040404040404e-05
2.582e-05	-4.04040404040404e-05
2.584e-05	-4.04040404040404e-05
2.586e-05	-4.04040404040404e-05
2.588e-05	-4.04040404040404e-05
2.59e-05	-4.04040404040404e-05
2.592e-05	-4.04040404040404e-05
2.594e-05	-4.04040404040404e-05
2.596e-05	-4.04040404040404e-05
2.598e-05	-4.04040404040404e-05
2.6e-05	-4.04040404040404e-05
2.602e-05	-4.04040404040404e-05
2.604e-05	-4.04040404040404e-05
2.606e-05	-4.04040404040404e-05
2.608e-05	-4.04040404040404e-05
2.61e-05	-4.04040404040404e-05
2.612e-05	-4.04040404040404e-05
2.614e-05	-4.04040404040404e-05
2.616e-05	-4.04040404040404e-05
2.618e-05	-4.04040404040404e-05
2.62e-05	-4.04040404040404e-05
2.622e-05	-4.04040404040404e-05
2.624e-05	-4.04040404040404e-05
2.626e-05	-4.04040404040404e-05
2.628e-05	-4.04040404040404e-05
2.63e-05	-4.04040404040404e-05
2.632e-05	-4.04040404040404e-05
2.634e-05	-4.04040404040404e-05
2.636e-05	-4.04040404040404e-05
2.638e-05	-4.04040404040404e-05
2.64e-05	-4.04040404040404e-05
2.642e-05	-4.04040404040404e-05
2.644e-05	-4.04040404040404e-05
2.646e-05	-4.04040404040404e-05
2.648e-05	-4.04040404040404e-05
2.65e-05	-4.04040404040404e-05
2.652e-05	-4.04040404040404e-05
2.654e-05	-4.04040404040404e-05
2.656e-05	-4.04040404040404e-05
2.658e-05	-4.04040404040404e-05
2.66e-05	-4.04040404040404e-05
2.662e-05	-4.04040404040404e-05
2.664e-05	-4.04040404040404e-05
2.666e-05	-4.04040404040404e-05
2.668e-05	-4.04040404040404e-05
2.67e-05	-4.04040404040404e-05
2.672e-05	-4.04040404040404e-05
2.674e-05	-4.04040404040404e-05
2.676e-05	-4.04040404040404e-05
2.678e-05	-4.04040404040404e-05
2.68e-05	-4.2648709315376e-05
2.682e-05	-4.71380471380471e-05
2.684e-05	-4.93827160493827e-05
2.686e-05	-4.93827160493827e-05
2.688e-05	-4.93827160493827e-05
2.69e-05	-4.93827160493827e-05
2.692e-05	-4.93827160493827e-05
2.694e-05	-4.93827160493827e-05
2.696e-05	-4.93827160493827e-05
2.698e-05	-4.71380471380471e-05
2.7e-05	-4.2648709315376e-05
2.702e-05	-4.04040404040404e-05
2.704e-05	-4.04040404040404e-05
2.706e-05	-4.04040404040404e-05
2.708e-05	-4.04040404040404e-05
2.71e-05	-4.04040404040404e-05
2.712e-05	-4.04040404040404e-05
2.714e-05	-4.04040404040404e-05
2.716e-05	-4.04040404040404e-05
2.718e-05	-4.04040404040404e-05
2.72e-05	-4.04040404040404e-05
2.722e-05	-4.04040404040404e-05
2.724e-05	-4.04040404040404e-05
2.726e-05	-4.04040404040404e-05
2.728e-05	-4.04040404040404e-05
2.73e-05	-4.04040404040404e-05
2.732e-05	-4.04040404040404e-05
2.734e-05	-4.04040404040404e-05
2.736e-05	-4.04040404040404e-05
2.738e-05	-4.04040404040404e-05
2.74e-05	-4.04040404040404e-05
2.742e-05	-4.04040404040404e-05
2.744e-05	-4.04040404040404e-05
2.746e-05	-4.04040404040404e-05
2.748e-05	-4.04040404040404e-05
2.75e-05	-4.04040404040404e-05
2.752e-05	-4.04040404040404e-05
2.754e-05	-4.04040404040404e-05
2.756e-05	-4.04040404040404e-05
2.758e-05	-4.04040404040404e-05
2.76e-05	-4.04040404040404e-05
2.762e-05	-4.04040404040404e-05
2.764e-05	-4.04040404040404e-05
2.766e-05	-4.04040404040404e-05
2.768e-05	-4.04040404040404e-05
2.77e-05	-4.04040404040404e-05
2.772e-05	-4.04040404040404e-05
2.774e-05	-4.04040404040404e-05
2.776e-05	-4.04040404040404e-05
2.778e-05	-4.04040404040404e-05
2.78e-05	-4.04040404040404e-05
2.782e-05	-4.04040404040404e-05
2.784e-05	-4.04040404040404e-05
2.786e-05	-4.04040404040404e-05
2.788e-05	-4.04040404040404e-05
2.79e-05	-4.04040404040404e-05
2.792e-05	-4.04040404040404e-05
2.794e-05	-4.04040404040404e-05
2.796e-05	-4.04040404040404e-05
2.798e-05	-4.04040404040404e-05
2.8e-05	-4.04040404040404e-05
2.802e-05	-4.04040404040404e-05
2.804e-05	-4.04040404040404e-05
2.806e-05	-4.04040404040404e-05
2.808e-05	-4.04040404040404e-05
2.81e-05	-4.04040404040404e-05
2.812e-05	-4.04040404040404e-05
2.814e-05	-4.04040404040404e-05
2.816e-05	-4.04040404040404e-05
2.818e-05	-4.04040404040404e-05
2.82e-05	-4.04040404040404e-05
2.822e-05	-4.04040404040404e-05
2.824e-05	-4.04040404040404e-05
2.826e-05	-4.04040404040404e-05
2.828e-05	-4.04040404040404e-05
2.83e-05	-4.04040404040404e-05
2.832e-05	-4.04040404040404e-05
2.834e-05	-4.04040404040404e-05
2.836e-05	-4.04040404040404e-05
2.838e-05	-4.04040404040404e-05
2.84e-05	-4.04040404040404e-05
2.842e-05	-4.04040404040404e-05
2.844e-05	-4.04040404040404e-05
2.846e-05	-4.04040404040404e-05
2.848e-05	-4.04040404040404e-05
2.85e-05	-4.04040404040404e-05
2.852e-05	-4.04040404040404e-05
2.854e-05	-4.04040404040404e-05
2.856e-05	-4.04040404040404e-05
2.858e-05	-4.04040404040404e-05
2.86e-05	-4.04040404040404e-05
2.862e-05	-4.04040404040404e-05
2.864e-05	-4.04040404040404e-05
2.866e-05	-4.04040404040404e-05
2.868e-05	-4.04040404040404e-05
2.87e-05	-4.04040404040404e-05
2.872e-05	-4.04040404040404e-05
2.874e-05	-4.04040404040404e-05
2.876e-05	-4.04040404040404e-05
2.878e-05	-3.81593714927048e-05
2.88e-05	-3.36700336700337e-05
2.882e-05	-2.91806958473625e-05
2.884e-05	-2.46913580246914e-05
2.886e-05	-2.02020202020202e-05
2.888e-05	-1.5712682379349e-05
2.89e-05	-1.12233445566779e-05
2.892e-05	-6.73400673400673e-06
2.894e-05	-2.24466891133558e-06
2.896e-05	0
2.898e-05	0
2.9e-05	0
2.902e-05	0
2.904e-05	0
2.906e-05	0
2.908e-05	0
2.91e-05	0
2.912e-05	0
2.914e-05	0
2.916e-05	0
2.918e-05	0
2.92e-05	0
2.922e-05	0
2.924e-05	0
2.926e-05	0
2.928e-05	0
2.93e-05	0
2.932e-05	0
2.934e-05	0
2.936e-05	0
2.938e-05	0
2.94e-05	0
2.942e-05	0
2.944e-05	0
2.946e-05	0
2.948e-05	0
2.95e-05	0
2.952e-05	0
2.954e-05	0
2.956e-05	0
2.958e-05	0
2.96e-05	0
2.962e-05	0
2.964e-05	0
2.966e-05	0
2.968e-05	0
2.97e-05	0
2.972e-05	0
2.974e-05	0
2.976e-05	0
2.978e-05	0
2.98e-05	0
2.982e-05	0
2.984e-05	0
2.986e-05	0
2.988e-05	0
2.99e-05	0
2.992e-05	0
2.994e-05	0
2.996e-05	0
2.998e-05	0
3e-05	0
3.002e-05	0
3.004e-05	0
3.006e-05	0
3.008e-05	0
3.01e-05	0
3.012e-05	0
3.014e-05	0
3.016e-05	0
3.018e-05	0
3.02e-05	0
3.022e-05	0
3.024e-05	0
3.026e-05	0
3.028e-05	0
3.03e-05	0
3.032e-05	0
3.034e-05	0
3.036e-05	0
3.038e-05	0
3.04e-05	0
3.042e-05	0
3.044e-05	0
3.046e-05	0
3.048e-05	0
3.05e-05	0
3.052e-05	0
3.054e-05	0
3.056e-05	0
3.058e-05	0
3.06e-05	0
3.062e-05	0
3.064e-05	0
3.066e-05	0
3.068e-05	0
3.07e-05	0
3.072e-05	0
3.074e-05	0
3.076e-05	0
3.078e-05	0
3.08e-05	0
3.082e-05	0
3.084e-05	0
3.086e-05	0
3.088e-05	0
3.09e-05	0
3.092e-05	0
3.094e-05	0
3.096e-05	0
3.098e-05	0
3.1e-05	0
3.102e-05	0
3.104e-05	0
3.106e-05	0
3.108e-05	0
3.11e-05	0
3.112e-05	0
3.114e-05	0
3.116e-05	0
3.118e-05	0
3.12e-05	0
3.122e-05	0
3.124e-05	0
3.126e-05	0
3.128e-05	0
3.13e-05	0
3.132e-05	0
3.134e-05	0
3.136e-05	0
3.138e-05	0
3.14e-05	0
3.142e-05	0
3.144e-05	0
3.146e-05	0
3.148e-05	0
3.15e-05	0
3.152e-05	0
3.154e-05	0
3.156e-05	0
3.158e-05	0
3.16e-05	0
3.162e-05	0
3.164e-05	0
3.166e-05	0
3.168e-05	0
3.17e-05	0
3.172e-05	-2.24466891133558e-06
3.174e-05	-6.73400673400673e-06
3.176e-05	-1.12233445566779e-05
3.178e-05	-1.5712682379349e-05
3.18e-05	-2.02020202020202e-05
3.182e-05	-2.46913580246914e-05
3.184e-05	-2.91806958473625e-05
3.186e-05	-3.36700336700337e-05
3.188e-05	-3.81593714927048e-05
3.19e-05	-4.04040404040404e-05
3.192e-05	-4.04040404040404e-05
3.194e-05	-4.04040404040404e-05
3.196e-05	-4.04040404040404e-05
3.198e-05	-4.04040404040404e-05
3.2e-05	-4.04040404040404e-05
3.202e-05	-4.04040404040404e-05
3.204e-05	-4.04040404040404e-05
3.206e-05	-4.04040404040404e-05
3.208e-05	-4.04040404040404e-05
3.21e-05	-4.04040404040404e-05
3.212e-05	-4.04040404040404e-05
3.214e-05	-4.04040404040404e-05
3.216e-05	-4.04040404040404e-05
3.218e-05	-4.04040404040404e-05
3.22e-05	-4.04040404040404e-05
3.222e-05	-4.04040404040404e-05
3.224e-05	-4.04040404040404e-05
3.226e-05	-4.04040404040404e-05
3.228e-05	-4.04040404040404e-05
3.23e-05	-4.04040404040404e-05
3.232e-05	-4.04040404040404e-05
3.234e-05	-4.04040404040404e-05
3.236e-05	-4.04040404040404e-05
3.238e-05	-4.04040404040404e-05
3.24e-05	-4.04040404040404e-05
3.242e-05	-4.04040404040404e-05
3.244e-05	-4.04040404040404e-05
3.246e-05	-4.04040404040404e-05
3.248e-05	-4.04040404040404e-05
3.25e-05	-4.04040404040404e-05
3.252e-05	-4.04040404040404e-05
3.254e-05	-4.04040404040404e-05
3.256e-05	-4.04040404040404e-05
3.258e-05	-4.04040404040404e-05
3.26e-05	-4.04040404040404e-05
3.262e-05	-4.04040404040404e-05
3.264e-05	-4.04040404040404e-05
3.266e-05	-4.04040404040404e-05
3.268e-05	-4.04040404040404e-05
3.27e-05	-4.04040404040404e-05
3.272e-05	-4.04040404040404e-05
3.274e-05	-4.04040404040404e-05
3.276e-05	-4.04040404040404e-05
3.278e-05	-4.04040404040404e-05
3.28e-05	-4.04040404040404e-05
3.282e-05	-4.04040404040404e-05
3.284e-05	-4.04040404040404e-05
3.286e-05	-4.04040404040404e-05
3.288e-05	-4.04040404040404e-05
3.29e-05	-4.04040404040404e-05
3.292e-05	-4.04040404040404e-05
3.294e-05	-4.04040404040404e-05
3.296e-05	-4.04040404040404e-05
3.298e-05	-4.04040404040404e-05
3.3e-05	-4.04040404040404e-05
3.302e-05	-4.04040404040404e-05
3.304e-05	-4.04040404040404e-05
3.306e-05	-4.04040404040404e-05
3.308e-05	-4.04040404040404e-05
3.31e-05	-4.04040404040404e-05
3.312e-05	-4.04040404040404e-05
3.314e-05	-4.04040404040404e-05
3.316e-05	-4.04040404040404e-05
3.318e-05	-4.04040404040404e-05
3.32e-05	-4.04040404040404e-05
3.322e-05	-4.04040404040404e-05
3.324e-05	-4.04040404040404e-05
3.326e-05	-4.04040404040404e-05
3.328e-05	-4.04040404040404e-05
3.33e-05	-4.04040404040404e-05
3.332e-05	-4.04040404040404e-05
3.334e-05	-4.04040404040404e-05
3.336e-05	-4.04040404040404e-05
3.338e-05	-4.04040404040404e-05
3.34e-05	-4.04040404040404e-05
3.342e-05	-4.04040404040404e-05
3.344e-05	-4.04040404040404e-05
3.346e-05	-4.2648709315376e-05
3.348e-05	-4.48933782267116e-05
3.35e-05	-4.71380471380471e-05
3.352e-05	-4.93827160493827e-05
3.354e-05	-5.16273849607183e-05
3.356e-05	-5.38720538720539e-05
3.358e-05	-5.61167227833895e-05
3.36e-05	-5.8361391694725e-05
3.362e-05	-6.06060606060606e-05
3.364e-05	-6.06060606060606e-05
3.366e-05	-6.06060606060606e-05
3.368e-05	-6.06060606060606e-05
3.37e-05	-5.8361391694725e-05
3.372e-05	-5.38720538720539e-05
3.374e-05	-4.93827160493827e-05
3.376e-05	-4.48933782267116e-05
3.378e-05	-4.04040404040404e-05
3.38e-05	-3.59147025813692e-05
3.382e-05	-3.14253647586981e-05
3.384e-05	-2.69360269360269e-05
3.386e-05	-2.24466891133558e-05
3.388e-05	-2.02020202020202e-05
3.39e-05	-2.02020202020202e-05
3.392e-05	-2.02020202020202e-05
3.394e-05	-2.02020202020202e-05
3.396e-05	-2.02020202020202e-05
3.398e-05	-2.02020202020202e-05
3.4e-05	-2.02020202020202e-05
3.402e-05	-2.02020202020202e-05
3.404e-05	-2.02020202020202e-05
3.406e-05	-2.02020202020202e-05
3.408e-05	-2.02020202020202e-05
3.41e-05	-2.02020202020202e-05
3.412e-05	-2.02020202020202e-05
3.414e-05	-2.02020202020202e-05
3.416e-05	-2.02020202020202e-05
3.418e-05	-2.02020202020202e-05
3.42e-05	-2.02020202020202e-05
3.422e-05	-2.02020202020202e-05
3.424e-05	-2.02020202020202e-05
3.426e-05	-2.02020202020202e-05
3.428e-05	-2.02020202020202e-05
3.43e-05	-2.02020202020202e-05
3.432e-05	-2.02020202020202e-05
3.434e-05	-2.02020202020202e-05
3.436e-05	-2.02020202020202e-05
3.438e-05	-2.02020202020202e-05
3.44e-05	-2.02020202020202e-05
3.442e-05	-2.02020202020202e-05
3.444e-05	-2.02020202020202e-05
3.446e-05	-2.02020202020202e-05
3.448e-05	-2.02020202020202e-05
3.45e-05	-2.02020202020202e-05
3.452e-05	-2.02020202020202e-05
3.454e-05	-2.02020202020202e-05
3.456e-05	-2.02020202020202e-05
3.458e-05	-2.02020202020202e-05
3.46e-05	-2.02020202020202e-05
3.462e-05	-2.02020202020202e-05
3.464e-05	-2.02020202020202e-05
3.466e-05	-2.02020202020202e-05
3.468e-05	-2.02020202020202e-05
3.47e-05	-2.02020202020202e-05
3.472e-05	-2.02020202020202e-05
3.474e-05	-2.02020202020202e-05
3.476e-05	-2.02020202020202e-05
3.478e-05	-2.02020202020202e-05
3.48e-05	-2.02020202020202e-05
3.482e-05	-2.02020202020202e-05
3.484e-05	-2.02020202020202e-05
3.486e-05	-2.02020202020202e-05
3.488e-05	-2.02020202020202e-05
3.49e-05	-2.02020202020202e-05
3.492e-05	-2.02020202020202e-05
3.494e-05	-2.02020202020202e-05
3.496e-05	-2.02020202020202e-05
3.498e-05	-2.02020202020202e-05
3.5e-05	-2.02020202020202e-05
3.502e-05	-2.02020202020202e-05
3.504e-05	-2.02020202020202e-05
3.506e-05	-2.02020202020202e-05
3.508e-05	-2.02020202020202e-05
3.51e-05	-2.02020202020202e-05
3.512e-05	-2.02020202020202e-05
3.514e-05	-2.02020202020202e-05
3.516e-05	-2.02020202020202e-05
3.518e-05	-2.02020202020202e-05
3.52e-05	-2.02020202020202e-05
3.522e-05	-2.02020202020202e-05
3.524e-05	-2.02020202020202e-05
3.526e-05	-2.02020202020202e-05
3.528e-05	-2.02020202020202e-05
3.53e-05	-2.02020202020202e-05
3.532e-05	-2.02020202020202e-05
3.534e-05	-2.02020202020202e-05
3.536e-05	-2.02020202020202e-05
3.538e-05	-2.02020202020202e-05
3.54e-05	-2.02020202020202e-05
3.542e-05	-2.02020202020202e-05
3.544e-05	-1.79573512906846e-05
3.546e-05	-1.5712682379349e-05
3.548e-05	-1.34680134680135e-05
3.55e-05	-1.12233445566779e-05
3.552e-05	-8.97867564534231e-06
3.554e-05	-6.73400673400673e-06
3.556e-05	-4.48933782267116e-06
3.558e-05	-2.24466891133558e-06
3.56e-05	0
3.562e-05	0
3.564e-05	0
3.566e-05	0
3.568e-05	0
3.57e-05	0
3.572e-05	0
3.574e-05	-2.24466891133558e-06
3.576e-05	-6.73400673400673e-06
3.578e-05	-1.5712682379349e-05
3.58e-05	-2.69360269360269e-05
3.582e-05	-3.81593714927048e-05
3.584e-05	-4.93827160493827e-05
3.586e-05	-6.28507295173962e-05
3.588e-05	-8.08080808080808e-05
3.59e-05	-0.000101010101010101
3.592e-05	-0.000118967452300786
3.594e-05	-0.000134680134680135
3.596e-05	-0.000145903479236813
3.598e-05	-0.000154882154882155
3.6e-05	-0.000163860830527497
3.602e-05	-0.00017283950617284
3.604e-05	-0.000179573512906846
3.606e-05	-0.000181818181818182
3.608e-05	-0.000181818181818182
3.61e-05	-0.000181818181818182
3.612e-05	-0.000181818181818182
3.614e-05	-0.000181818181818182
3.616e-05	-0.000181818181818182
3.618e-05	-0.000181818181818182
3.62e-05	-0.000181818181818182
3.622e-05	-0.000181818181818182
3.624e-05	-0.000181818181818182
3.626e-05	-0.000181818181818182
3.628e-05	-0.000181818181818182
3.63e-05	-0.000181818181818182
3.632e-05	-0.000181818181818182
3.634e-05	-0.000181818181818182
3.636e-05	-0.000181818181818182
3.638e-05	-0.000181818181818182
3.64e-05	-0.000181818181818182
3.642e-05	-0.000181818181818182
3.644e-05	-0.000181818181818182
3.646e-05	-0.000181818181818182
3.648e-05	-0.000181818181818182
3.65e-05	-0.000181818181818182
3.652e-05	-0.000181818181818182
3.654e-05	-0.000181818181818182
3.656e-05	-0.000181818181818182
3.658e-05	-0.000181818181818182
3.66e-05	-0.000181818181818182
3.662e-05	-0.000181818181818182
3.664e-05	-0.000181818181818182
3.666e-05	-0.000181818181818182
3.668e-05	-0.000181818181818182
3.67e-05	-0.000181818181818182
3.672e-05	-0.000181818181818182
3.674e-05	-0.000181818181818182
3.676e-05	-0.000181818181818182
3.678e-05	-0.000181818181818182
3.68e-05	-0.000181818181818182
3.682e-05	-0.000181818181818182
3.684e-05	-0.000181818181818182
3.686e-05	-0.000181818181818182
3.688e-05	-0.000181818181818182
3.69e-05	-0.000181818181818182
3.692e-05	-0.000181818181818182
3.694e-05	-0.000181818181818182
3.696e-05	-0.000181818181818182
3.698e-05	-0.000181818181818182
3.7e-05	-0.000181818181818182
3.702e-05	-0.000181818181818182
3.704e-05	-0.000181818181818182
3.706e-05	-0.000181818181818182
3.708e-05	-0.000181818181818182
3.71e-05	-0.000181818181818182
3.712e-05	-0.000181818181818182
3.714e-05	-0.000181818181818182
3.716e-05	-0.000181818181818182
3.718e-05	-0.000181818181818182
3.72e-05	-0.000181818181818182
3.722e-05	-0.000181818181818182
3.724e-05	-0.000181818181818182
3.726e-05	-0.000181818181818182
3.728e-05	-0.000181818181818182
3.73e-05	-0.000181818181818182
3.732e-05	-0.000181818181818182
3.734e-05	-0.000181818181818182
3.736e-05	-0.000181818181818182
3.738e-05	-0.000181818181818182
3.74e-05	-0.000181818181818182
3.742e-05	-0.000181818181818182
3.744e-05	-0.000181818181818182
3.746e-05	-0.000181818181818182
3.748e-05	-0.000181818181818182
3.75e-05	-0.000181818181818182
3.752e-05	-0.000181818181818182
3.754e-05	-0.000181818181818182
3.756e-05	-0.000181818181818182
3.758e-05	-0.000181818181818182
3.76e-05	-0.000181818181818182
3.762e-05	-0.000181818181818182
3.764e-05	-0.000181818181818182
3.766e-05	-0.000181818181818182
3.768e-05	-0.000181818181818182
3.77e-05	-0.000181818181818182
3.772e-05	-0.000179573512906846
3.774e-05	-0.000175084175084175
3.776e-05	-0.000166105499438833
3.778e-05	-0.000154882154882155
3.78e-05	-0.000143658810325477
3.782e-05	-0.000132435465768799
3.784e-05	-0.000118967452300786
3.786e-05	-0.000101010101010101
3.788e-05	-8.08080808080808e-05
3.79e-05	-6.28507295173962e-05
3.792e-05	-4.71380471380471e-05
3.794e-05	-3.59147025813692e-05
3.796e-05	-2.69360269360269e-05
3.798e-05	-1.79573512906846e-05
3.8e-05	-8.97867564534231e-06
3.802e-05	-2.24466891133558e-06
3.804e-05	0
3.806e-05	0
3.808e-05	0
3.81e-05	0
3.812e-05	0
3.814e-05	0
3.816e-05	0
3.818e-05	0
3.82e-05	0
3.822e-05	0
3.824e-05	0
3.826e-05	0
3.828e-05	0
3.83e-05	0
3.832e-05	0
3.834e-05	0
3.836e-05	0
3.838e-05	0
3.84e-05	0
3.842e-05	0
3.844e-05	0
3.846e-05	0
3.848e-05	0
3.85e-05	0
3.852e-05	0
3.854e-05	0
3.856e-05	0
3.858e-05	0
3.86e-05	0
3.862e-05	0
3.864e-05	0
3.866e-05	0
3.868e-05	0
3.87e-05	0
3.872e-05	0
3.874e-05	0
3.876e-05	0
3.878e-05	0
3.88e-05	0
3.882e-05	0
3.884e-05	0
3.886e-05	0
3.888e-05	0
3.89e-05	0
3.892e-05	0
3.894e-05	0
3.896e-05	0
3.898e-05	0
3.9e-05	0
3.902e-05	0
3.904e-05	0
3.906e-05	0
3.908e-05	0
3.91e-05	0
3.912e-05	0
3.914e-05	0
3.916e-05	0
3.918e-05	0
3.92e-05	0
3.922e-05	0
3.924e-05	0
3.926e-05	0
3.928e-05	0
3.93e-05	0
3.932e-05	0
3.934e-05	0
3.936e-05	0
3.938e-05	0
3.94e-05	0
3.942e-05	0
3.944e-05	0
3.946e-05	0
3.948e-05	0
3.95e-05	0
3.952e-05	0
3.954e-05	0
3.956e-05	0
3.958e-05	0
3.96e-05	0
3.962e-05	0
3.964e-05	0
3.966e-05	0
3.968e-05	0
3.97e-05	0
3.972e-05	0
3.974e-05	0
3.976e-05	0
3.978e-05	0
3.98e-05	0
3.982e-05	0
3.984e-05	0
3.986e-05	0
3.988e-05	0
3.99e-05	0
3.992e-05	0
3.994e-05	0
3.996e-05	0
3.998e-05	0
[truncated: 66,695 more rows]
