# Supplementary material for: Fully implanted battery-free high power platform for chronic spinal and muscular functional electrical stimulation
Source: Nat Commun. 2023 Nov 30;14:7887. doi: 10.1038/s41467-023-43669-2 (PMC10689769; doi:10.1038/s41467-023-43669-2)
Supplement: Supplementary file 4 — Source Data [file 41467_2023_43669_MOESM4_ESM.zip › Source Data/SourceData_Fig3e/3e.xlsx]

## Sheet: Sheet1
Figure 3e
		Resistance
	Week	Spinal	Muscle
	0	9516.59	565.333
	1	12267.6	565.333
	2	13004	739.497
	3	16381.1	756.28
