# Supplementary material for: Fully implanted battery-free high power platform for chronic spinal and muscular functional electrical stimulation
Source: Nat Commun. 2023 Nov 30;14:7887. doi: 10.1038/s41467-023-43669-2 (PMC10689769; doi:10.1038/s41467-023-43669-2)
Supplement: Supplementary file 4 — Source Data [file 41467_2023_43669_MOESM4_ESM.zip › Source Data/SourceData_Fig4b/4b.xlsx]

## Sheet: Sheet1
Figure 4b
	Impedance	cycles
	2.11	0
	2.06	125280
	2.08	345600
	2.26	565920
	2.09	1006560
	2.02	1226880
	2.13	1468800
