# Supplementary material for: Fully implanted battery-free high power platform for chronic spinal and muscular functional electrical stimulation
Source: Nat Commun. 2023 Nov 30;14:7887. doi: 10.1038/s41467-023-43669-2 (PMC10689769; doi:10.1038/s41467-023-43669-2)
Supplement: Supplementary file 4 — Source Data [file 41467_2023_43669_MOESM4_ESM.zip › Source Data/SourceData_Fig4c/4c.xlsx]

## Sheet: Sheet1
Figure 4c
	Force	Deformation	Strain
	0	0	0
	0.016677	0.2	11.1111
	0.036297	1.1	61.1111
	0.070632	1.7	94.4444
	0.122625	2.2	122.222
	0.20601	2.9	161.111
	0.2943	3.7	205.556
	0.43164	4.7	233.333
	0.56898	5.3	261.111
	0.70632	5.6	294.444
	0	5.6	311.111
