# Supplementary material for: Fully implanted battery-free high power platform for chronic spinal and muscular functional electrical stimulation
Source: Nat Commun. 2023 Nov 30;14:7887. doi: 10.1038/s41467-023-43669-2 (PMC10689769; doi:10.1038/s41467-023-43669-2)
Supplement: Supplementary file 4 — Source Data [file 41467_2023_43669_MOESM4_ESM.zip › Source Data/SourceData_Fig4d/4d.xlsx]

## Sheet: Figure 4
Figure 4d
	Force	Deformation	Strain
	0	0	0
	0.248471	2	47.0588
	0.312889	3	70.5882
	0.432523	5	117.647
	1.15953	6	141.176
	1.66568	7	164.706
	2.4663	8	188.235
	4.34364	9	211.765
	5.99091	10	235.294
	8.20874	10.5	247.059
	61.1561	14	329.412
