# Supplementary material for: Fully implanted battery-free high power platform for chronic spinal and muscular functional electrical stimulation
Source: Nat Commun. 2023 Nov 30;14:7887. doi: 10.1038/s41467-023-43669-2 (PMC10689769; doi:10.1038/s41467-023-43669-2)
Supplement: Supplementary file 4 — Source Data [file 41467_2023_43669_MOESM4_ESM.zip › Source Data/SourceData_Fig5e/SourceData_Fig5e.xlsx]

## Sheet: Sheet1
Figure 5e
		Pre implant	1W Post	2W Post	3W Post	1M Post
	R1	100	78.4602	105.009	118.926	95.4559
	R2	100	75.9272	110.306	97.5608	97.5951
	R3	100	54.0857	102.463	98.6107	94.5088
	R4	100	71.2595	100.262
	Average	100	69.9331	104.51	105.033	95.8533
	SD	0	9.50712	3.74425	9.83352	1.29094
