# Supplementary material for: Fully implanted battery-free high power platform for chronic spinal and muscular functional electrical stimulation
Source: Nat Commun. 2023 Nov 30;14:7887. doi: 10.1038/s41467-023-43669-2 (PMC10689769; doi:10.1038/s41467-023-43669-2)
Supplement: Supplementary file 4 — Source Data [file 41467_2023_43669_MOESM4_ESM.zip › Source Data/SourceData_Fig5f/SourceData_Fig5f_Rat1post.csv]

hip_angles	knee_angles	ankle_angles	limb_angles
115.4404037	107.0332844	96.2321066	144.3393994
115.440411	107.0332678	96.23215176	144.3394455
115.4404058	107.0331111	96.23248853	144.3397487
115.4401294	107.0324123	96.23373464	144.3406874
115.4387219	107.0303809	96.23692364	144.3425257
115.434459	107.0258758	96.24356888	144.3450506
115.4247079	107.0173974	96.25606699	144.3474667
115.4060363	107.0028227	96.27852146	144.3487008
115.3744347	106.9790118	96.31737952	144.347928
115.3255342	106.9415009	96.38094095	144.3448724
115.2546192	106.8842735	96.47753001	144.3395928
115.1564396	106.7996191	96.61287393	144.3318132
115.0250387	106.6783062	96.78760722	144.3200882
114.8537748	106.5103696	96.99584359	144.3010841
114.6355577	106.2865624	97.22478041	144.2690415
114.3632598	106.0000605	97.45479712	144.21549
114.0302794	105.6477375	97.66010372	144.129445
113.6311064	105.2306687	97.81004469	143.998009
113.1616566	104.7543768	97.87107327	143.8069271
112.6192941	104.2296532	97.80942058	143.5407678
112.0026513	103.6735847	97.59375265	143.1829479
111.311424	103.1094534	97.19697097	142.7161666
110.5462594	102.5653706	96.59742196	142.1233215
109.7086983	102.0727362	95.7802556	141.3883479
108.8009968	101.6649873	94.73893015	140.4965639
107.8258848	101.3761642	93.47628633	139.4348622
106.7860449	101.2394261	92.00673543	138.1919734
105.6823027	101.2864962	90.36226351	136.7578902
104.5122207	101.5461651	88.59899669	135.1225301
103.2723852	102.039626	86.79734557	133.2756793
101.9612503	102.7775391	85.05192136	131.2089773
100.5781918	103.7618225	83.45329236	128.9185493
99.12250803	104.987685	82.07251324	126.4071662
97.59631028	106.4460079	80.95731623	123.6858012
96.00827624	108.1275973	80.1362207	120.7741582
94.37427699	110.0254468	79.62404413	117.6996169
92.71523495	112.1336289	79.42648274	114.4952151
91.05456419	114.4450076	79.54297852	111.1977702
89.41630122	116.9491458	79.96807229	107.846546
87.82403245	119.6309914	80.69213631	104.4823553
86.30032706	122.4704874	81.70180824	101.1466924
84.86621676	125.4427651	82.97980448	97.8805855
83.54057004	128.5186008	84.50426588	94.72331438
82.33945947	131.6651406	86.24852797	91.71122261
81.27563826	134.8469412	88.18165662	88.87667107
80.35821565	138.0270676	90.26921309	86.24724546
79.59259411	141.1679544	92.47388579	83.84540985
78.98063549	144.2321622	94.75624389	81.6885439
78.52093485	147.1832698	97.07588039	79.78910925
78.20914288	149.9868634	99.39266598	78.15480634
78.03838592	152.6114955	101.6677775	76.78875415
77.99976085	155.029471	103.8645502	75.68974144
78.08268963	157.2173787	105.9491696	74.85241997
78.27499714	159.1565069	107.8911251	74.26730331
78.56291601	160.8331793	109.663584	73.92080169
78.93130865	162.2387938	111.2438416	73.79566498
79.36409787	163.3694946	112.6136697	73.87180453
79.84468865	164.2256846	113.7593815	74.12714152
80.35637681	164.8115604	114.6717259	74.53836622
80.8829309	165.134707	115.3457783	75.08176498
81.4092949	165.2057378	115.7808189	75.73407788
81.92215985	165.0378924	115.9800176	76.47319098
82.4102883	164.6464598	115.949789	77.27862538
82.86463334	164.048093	115.6990115	78.13187506
83.27832382	163.2602382	115.2384753	79.01660725
83.64654868	162.3007484	114.5806286	79.91873421
83.96635997	161.1875863	113.7394626	80.82639259
84.23645717	159.9385935	112.7303935	81.72987399
84.45702234	158.5713589	111.56994	82.62151301
84.62962555	157.1031641	110.2751839	83.4955485
84.75716739	155.5509489	108.8633358	84.34800387
84.84379126	153.9312773	107.3515522	85.17655084
84.89473094	152.2603291	105.756837	85.98028133
84.91611899	150.5538492	104.0958976	86.759454
84.91477361	148.8268822	102.3848973	87.51535608
84.89800671	147.0933932	100.6391054	88.25027385
84.87353804	145.3660912	98.87254011	88.9674723
84.84943617	143.6564255	97.09774221	89.67113106
84.83387974	141.9744221	95.32572389	90.36623073
84.83478316	140.3283403	93.56603509	91.05845961
84.85952736	138.7245085	91.8269211	91.75415526
84.91484371	137.1674879	90.11555039	92.46016416
85.00674122	135.6603905	88.43825916	93.18357858
85.14045389	134.2052257	86.80075325	93.93142361
85.32046336	132.803196	85.20822458	94.71043516
85.55057498	131.4549114	83.66552787	95.52707316
85.83389831	130.1606188	82.17753089	96.38760605
86.17268533	128.9204167	80.74930227	97.2979404
86.56825626	127.7341597	79.3856615	98.26332983
87.02117626	126.6009687	78.09020442	99.28825415
87.53146278	125.5187874	76.86453241	100.3763271
88.09853977	124.4842893	75.70812997	101.5300892
88.72100321	123.4930054	74.61870431	102.7507745
89.39644485	122.5396363	73.59271799	104.0380903
90.12146466	121.6185221	72.62594409	105.3901246
90.89187496	120.724094	71.71394768	106.8035394
91.70296244	119.8512586	70.85252486	108.2739043
92.54968144	118.9957228	70.038055	109.795924
93.42679404	118.15421	69.26765957	111.3635438
94.32895465	117.3245616	68.53919297	112.9699614
95.25078602	116.5057618	67.85118413	114.6076442
96.18707457	115.6978637	67.20282089	116.2685555
97.1330067	114.9017964	66.59396029	117.9445104
98.08425026	114.1191337	66.02506202	119.6273869
99.03692678	113.3519606	65.49705179	121.3091884
99.98770646	112.6029068	65.01127912	122.9821498
100.9339752	111.875203	64.56968212	124.6389089
101.8737096	111.172517	64.17512231	126.272554
102.8049202	110.4986092	63.83166382	127.8763884
103.7249121	109.8570443	63.54445874	129.4434387
104.6298423	109.251076	63.31927156	130.9660823
105.5148844	108.683689	63.16211526	132.436183
106.3747081	108.1576678	63.07912039	133.8455595
107.20378	107.6755042	63.07629041	135.1863495
107.9963244	107.2390647	63.15915548	136.4511703
108.7461438	106.8491713	63.33267645	137.6332672
109.4466868	106.5054087	63.6013823	138.726784
110.0913976	106.2061946	63.96948649	139.7270412
110.6739227	105.9488353	64.4409605	140.6305988
111.1881169	105.7295251	65.01954015	141.4351493
111.6282413	105.543489	65.70852129	142.1395029
111.9893854	105.3852579	66.51041793	142.7437036
112.2678673	105.2489115	67.42666637	143.2491819
112.4616035	105.1282703	68.45750146	143.6589773
112.5705057	105.0171266	69.60202281	143.9779986
112.5967029	104.9094804	70.85820444	144.2130999
112.5443287	104.7995835	72.22271367	144.3728355
112.4188901	104.6817284	73.69071069	144.466935
112.2264094	104.549867	75.25550362	144.5055915
111.9725457	104.3971661	76.90783036	144.498719
111.6619287	104.2157331	78.63519625	144.4553268
111.2978588	103.9967562	80.42161684	144.3829922
110.882338	103.7310566	82.24728028	144.2873227
110.4162836	103.4098884	84.08790266	144.1713811
109.8998485	103.0259585	85.91408461	144.0351656
109.3328447	102.5747426	87.69064223	143.8752329
108.7151684	102.0557407	89.37640979	143.684587
108.0471249	101.4730947	90.925768	143.4529716
107.3296514	100.8356223	92.29187997	143.1675
106.5643821	100.1566768	93.43014921	142.8134213
105.7534795	99.45405745	94.30086455	142.3748522
104.8993161	98.75002044	94.87105205	141.8353355
104.0042432	98.07102049	95.11578301	141.1783041
103.0706123	97.4467911	95.01907207	140.3876893
102.1010016	96.9090284	94.57460049	139.4486761
101.0984553	96.49016114	93.78635134	138.3483034
100.0665451	96.22322219	92.6708081	137.0756311
99.0092994	96.14416669	91.26346352	135.6214587
97.93121608	96.29461946	89.62551302	133.9780796
96.83739888	96.7198862	87.84073086	132.1397571
95.73362369	97.46081632	86.000583	130.1039108
94.62617538	98.54496966	84.18776802	127.8724981
93.52161123	99.98314898	82.46851233	125.4532224
92.42674145	101.7710093	80.89339278	122.8601646
91.34877357	103.8920015	79.50072097	120.1135201
90.29534206	106.3200492	78.31945969	117.2386597
89.27437723	109.0219786	77.37150314	114.2649762
88.29389222	111.959684	76.67359816	111.2247278
87.36168968	115.0919134	76.23869606	108.1518841
86.48503328	118.3756257	76.07642336	105.0810647
85.6703761	121.7669998	76.19294863	102.0466563
84.92318577	125.2222403	76.59064395	99.08206502
84.24787018	128.698336	77.26782224	96.21902071
83.64778395	132.1537919	78.21855358	93.48691912
83.1252628	135.5491968	79.43205498	90.91221955
82.68166902	138.8475926	80.89157016	88.51792257
82.31745578	142.0148426	82.57370041	86.32314474
82.03224082	145.0201575	84.44893394	84.34282544
81.82486757	147.8366202	86.48300147	82.58762307
81.69342237	150.4414449	88.63832931	81.06400435
81.63521042	152.815999	90.87530929	79.7744502
81.64670532	154.9458331	93.15352333	78.71768167
81.72348453	156.8207739	95.43302446	77.88889663
81.8602126	158.434934	97.67554884	77.28010997
82.05077641	159.7865746	99.84545016	76.88063289
82.28858879	160.8778749	101.9102481	76.67759331
82.56695114	161.7147176	103.8410235	76.65641192
82.87938491	162.3065665	105.6129454	76.80123602
83.21981217	162.6661966	107.2057435	77.09532253
83.58246171	162.8090494	108.6038889	77.52133073
83.96163331	162.7524894	109.7966285	78.06153406
84.35158364	162.515264	110.7779732	78.69803447
84.74662977	162.1170735	111.5464809	79.41306768
85.14140676	161.5781216	112.1047675	80.18941069
85.53115172	160.9186523	112.458848	81.01080537
85.91192607	160.1585733	112.6174881	81.8622802
86.28081208	159.3172337	112.5917342	82.73038409
86.63611239	158.4132517	112.394559	83.60344017
86.97742304	157.4643118	112.0404653	84.47174894
87.30542995	156.486988	111.5450612	85.32752516
87.62145537	155.4966189	110.9245999	86.16451389
87.92694078	154.5071961	110.1955064	86.9774814
88.22307982	153.531259	109.3740534	87.76183355
88.5107004	152.5798206	108.4761576	88.51346022
88.79029992	151.6623347	107.5171446	89.22873906
89.06206569	150.7866686	106.5115413	89.90459174
89.32586558	149.9590382	105.4729469	90.53856767
89.58130481	149.1839181	104.4138924	91.1289701
89.82786778	148.4640197	103.3456739	91.67497685
90.06510075	147.8003103	102.2781897	92.17675388
90.29278996	147.1919284	101.2197252	92.63560722
90.51108117	146.6360674	100.176684	93.0540841
90.72048186	146.1280659	99.15350449	93.43589937
90.92172595	145.6617018	98.15291855	93.78570884
91.11557624	145.2295201	97.17632509	94.10881628
91.30272528	144.8231124	96.22400706	94.41094415
91.48390118	144.4333172	95.29521413	94.69822427
91.66001694	144.0504217	94.38827405	94.97725885
91.83210361	143.6645064	93.50078238	95.2548995
92.00114826	143.2659059	92.62978307	95.53782751
92.16811428	142.845654	91.7719321	95.83228485
92.33402192	142.3957987	90.92375762	96.14396649
92.49983232	141.9095165	90.08198835	96.47788292
92.66626427	141.3811121	89.24376208	96.838203
92.8338478	140.8060599	88.40667803	97.22827269
93.00319495	140.1810969	87.56882593	97.65083928
93.17525685	139.5042987	86.72881513	98.10828622
93.35150586	138.7750296	85.88560732	98.60279484
93.5340469	137.9935113	85.03800753	99.13651257
93.72559052	137.1601659	84.18419248	99.71170189
93.92928515	136.2754255	83.32178609	100.330689
94.14841872	135.3400846	82.44829872	100.9955284
94.38598795	134.3555281	81.56144543	101.7075612
94.64431297	133.323609	80.65924184	102.4671343
94.92493587	132.2465645	79.7400347	103.2735799
95.22879829	131.1271819	78.80259012	104.1253773
95.55649688	129.9690362	77.84621537	105.0203672
95.90857091	128.7766129	76.87082087	105.9560231
96.28590734	127.5553007	75.87691735	106.9298733
96.69000706	126.3112675	74.86562839	107.9398434
97.12278363	125.051243	73.83876668	108.9841673
97.58606442	123.7822434	72.79891421	110.0609952
98.08111863	122.5112755	71.74938079	111.1680171
98.60835392	121.2451598	70.69399554	112.3021936
99.16719119	119.9905773	69.63693398	113.4596034
99.75598101	118.7542155	68.58282637	114.6353705
100.3719006	117.5428506	67.53697956	115.8236036
101.0109311	116.3633231	66.5053294	117.0173684
101.6679367	115.2224124	65.49412672	118.2087391
102.3367995	114.1266881	64.50964793	119.3889452
103.0106266	113.0823655	63.55802602	120.5486451
103.6820343	112.0951183	62.64511465	121.6782956
104.3434546	111.1698983	61.77637354	122.76853
104.9873973	110.3108147	60.95682322	123.810532
105.6066587	109.5210014	60.19103714	124.7964353
106.1945645	108.8024775	59.48307331	125.719723
106.7453172	108.1561561	58.83632798	126.5755474
107.2543349	107.5820408	58.25341915	127.3608621
107.7183767	107.079446	57.73618122	128.0743077
108.1354597	106.6471322	57.28570066	128.7159525
108.5048908	106.2833978	56.90227694	129.2871897
108.8275223	105.9861045	56.58537565	129.7909123
109.1058598	105.7525992	56.33371891	130.2316247
109.3438154	105.5796671	56.14544432	130.6151991
109.5463182	105.4636399	56.01817851	130.9484247
109.7189659	105.4005093	55.94900549	131.2386136
109.8676701	105.3858278	55.93441058	131.4933066
109.9981623	105.4144905	55.97033273	131.7199013
110.1154513	105.4806697	56.05242174	131.9251637
110.2235304	105.5779608	56.1764199	132.1148884
110.3253876	105.699606	56.33842554	132.2938399
110.4231704	105.8387598	56.53491409	132.4658379
110.518467	105.9888372	56.76266955	132.6339111
110.6126805	106.1439139	57.01877155	132.8005351
110.7074491	106.2991283	57.30056422	132.9679299
110.8048963	106.4509534	57.60552396	133.1382626
110.9074006	106.597151	57.93112341	133.3134882
111.0170388	106.7364403	58.27482652	133.4949327
111.1352026	106.8681154	58.6342265	133.6830694
111.2624758	106.9917468	59.00719451	133.8775787
111.3984845	107.1068806	59.3918407	134.0773619
111.5416687	107.2126702	59.78629518	134.2804289
111.6893499	107.3076985	60.18858237	134.4840299
111.8384113	107.3902527	60.5967292	134.6852929
111.9863189	107.4588514	61.0089321	134.8820867
112.1317799	107.5126185	61.42358355	135.073506
112.2746536	107.5513965	61.83919884	135.2596846
112.4153854	107.5757346	62.25440323	135.4411965
112.5543583	107.5868163	62.6679606	135.6183942
112.6912828	107.5862103	63.07868932	135.7908453
112.8248333	107.5754882	63.48533252	135.9570904
112.9528245	107.5560434	63.88661871	136.1149124
113.0728687	107.5292544	64.28147237	136.2619763
113.1832081	107.4967935	64.66910909	136.3965528
113.2832544	107.4608228	65.04896857	136.5179274
113.3734014	107.4239461	65.42065331	136.6261514
113.4543194	107.3889432	65.78387866	136.7213925
113.5263021	107.3583677	66.13826236	136.8034313
113.5889946	107.3341774	66.48304078	136.871552
113.6415721	107.3176611	66.81704844	136.9247713
113.6831966	107.3097496	67.13896246	136.9621633
113.7135271	107.3114351	67.4474879	136.9831764
113.7331248	107.3238965	67.7413867	136.9880012
113.7434769	107.3482702	68.01948903	136.9777203
113.7464594	107.3853338	68.28069688	136.9538812
113.7435482	107.4352051	68.52384007	136.9177725
113.7353886	107.4970843	68.74744212	136.8700806
113.7220005	107.5692416	68.9497095	136.8111402
113.7033049	107.6493203	69.12886714	136.7414079
113.6795991	107.7347672	69.28360084	136.6618547
113.6518607	107.8231734	69.41333585	136.5742405
113.621702	107.912432	69.51832736	136.4810705
113.590867	108.0007435	69.59965298	136.3850377
113.5605262	108.0864753	69.65908008	136.2882556
113.5308095	108.167959	69.69882101	136.1918131
113.5009722	108.2435127	69.72138114	136.0959163
113.4701122	108.3117774	69.72962688	136.0004248
113.4378176	108.3720924	69.72692479	135.9053095
113.4043662	108.4246013	69.71715516	135.8108184
113.3706049	108.4700758	69.70460931	135.7174737
113.3377232	108.5096313	69.6938362	135.6260354
113.307095	108.5443781	69.68940154	135.5375876
113.2801187	108.5750264	69.69561357	135.4536215
113.2577741	108.6015723	69.71637057	135.3757291
113.240081	108.6231715	69.75514054	135.3050335
113.2260544	108.6383049	69.81501385	135.2419077
113.214282	108.6452786	69.89889425	135.186139
113.2035349	108.6428087	70.00979523	135.137207
113.1928464	108.6303305	70.15099178	135.0943466
113.1812182	108.607976	70.32590585	135.0564589
113.167381	108.5763491	70.53777817	135.0220769
113.1497633	108.5362583	70.78923555	134.9894327
113.1267536	108.4886691	71.08198674	134.956646
113.0971226	108.4348562	71.41679606	134.9219703
113.0601535	108.3764012	71.79364586	134.8839059
113.0153533	108.3149399	72.21196203	134.8411701
112.9620587	108.251831	72.67075054	134.7926866
112.8991679	108.1877531	73.16830026	134.7376157
112.8249812	108.1221393	73.70121528	134.6752915
112.7371194	108.0526313	74.26314551	134.6050179
112.6325301	107.9749107	74.84386053	134.5257669
112.507467	107.8830116	75.42886379	134.4357258
112.357368	107.7699798	75.99922243	134.3317493
112.1767006	107.6288608	76.53139572	134.2089535
111.9588492	107.4540578	76.99767529	134.0605108
111.6961777	107.2427764	77.36784703	133.8776074
111.380372	106.9958486	77.61147463	133.6496283
111.002918	106.7176462	77.70013488	133.3645136
110.5554759	106.4158388	77.60973931	133.0090386
110.0302164	106.1016964	77.32277758	132.5690304
109.4203387	105.7906144	76.82973056	132.029796
108.7206427	105.5021788	76.12935337	131.3767369
107.9279157	105.2595291	75.22870348	130.5957337
107.0410582	105.0894445	74.14560961	129.6727384
106.0609453	105.0242959	72.91385431	128.5929313
104.9902479	105.1017351	71.5833157	127.341067
103.8335135	105.3592103	70.21129455	125.9036494
102.5973562	105.8285941	68.85420275	124.2715567
101.2904533	106.5346528	67.56564703	122.4417096
99.92326989	107.495113	66.39765732	120.4176094
98.50753995	108.7205242	65.4018615	118.2092028
97.05573147	110.2137943	64.62920677	115.8324885
95.58077145	111.9698368	64.12812628	113.3090436
94.0959763	113.975777	63.94221653	110.6654452
92.61503753	116.2114077	64.10778097	107.932574
91.15210435	118.6494714	64.65092117	105.1449219
89.7218135	121.2561019	65.58478559	102.3397033
88.33901359	123.9919624	66.90831834	99.55546879
87.01834289	126.8139108	68.6066827	96.83057658
85.77381236	129.6767018	70.65253581	94.20188482
84.6182344	132.5345621	73.00763873	91.70346783
83.56247206	135.342599	75.62459337	89.36528171
82.61480342	138.0579929	78.44876158	87.21215238
81.78073086	140.6410493	81.42055985	85.26342425
81.06316298	143.0561748	84.47792918	83.53308949
80.46263791	145.2726803	87.55859139	82.03002246
79.97756099	147.2652626	90.60193184	80.75832855
79.60461066	149.0141904	93.55050569	79.71793318
79.33915688	150.5053749	96.3512287	78.90515717
79.17540143	151.7304189	98.95631606	78.31294705
79.10636808	152.6865069	101.3239882	77.930988
79.12415074	153.3759575	103.4190245	77.74624706
79.22045199	153.8055869	105.2132843	77.74394067
79.38707474	153.9861461	106.6860917	77.90841951
79.61615019	153.9318081	107.8242982	78.22369534
79.90010333	153.6596111	108.6220597	78.67364608
80.23147564	153.188853	109.0804066	79.24204707
80.60274315	152.5403483	109.2066347	79.91262531
81.0061244	151.7354767	109.0135751	80.66917572
81.43334457	150.7952301	108.5187891	81.49562423
81.87554042	149.7396107	107.7437588	82.37608634
82.32348943	148.5874395	106.7132121	83.29510936
82.7680626	147.3563185	105.4544923	84.23811289
83.20074369	146.0625175	103.9966374	85.19190782
83.61412227	144.7208243	102.3692675	86.14514126
84.00222028	143.3445259	100.6017763	87.08849526
84.36059381	141.9455261	98.72290872	88.01464691
84.68630737	140.534436	96.76044881	88.9181779
84.97792368	139.1205603	94.74088315	89.79560535
85.2355807	137.711892	92.68909707	90.64553163
85.46104075	136.315214	90.62817875	91.46868204
85.65753256	134.9362617	88.57920152	92.26764693
85.82942524	133.5798979	86.56088222	93.04644053
85.98194265	132.2502946	84.58931551	93.810099
86.12104247	130.9511146	82.6779681	94.56444027
86.2533742	129.6856767	80.83787624	95.31593766
86.38612232	128.4570116	79.07788091	96.07153296
86.5266953	127.2677448	77.40477484	96.83833836
86.68238676	126.1198559	75.8233408	97.62335853
86.86009094	125.0144268	74.33630138	98.43330395
87.06606452	123.9515173	72.94427847	99.27439956
87.30572863	122.9302411	71.64595512	100.1521159
87.58353788	121.9489474	70.43846077	101.0709185
87.90289918	121.0053626	69.31776241	102.0341104
88.26612116	120.0966461	68.27893445	103.0437669
88.67448712	119.2194279	67.31641062	104.1008728
89.12853036	118.369948	66.42427105	105.205702
89.62839707	117.5443844	65.59646043	106.3581833
90.17408303	116.7392884	64.8269463	107.5580092
90.76547757	115.9519749	64.1099945	108.8045459
91.40233249	115.1808761	63.44064694	110.0966824
92.08423252	114.4259114	62.8152171	111.4326173
92.8104724	113.6886925	62.23153125	112.8095831
93.57980573	112.972336	61.68890158	114.2236997
94.39026161	112.280968	61.18801545	115.6701412
95.23916995	111.6191673	60.73086087	117.143528
96.12323938	110.9914904	60.32071551	118.6382472
97.03847444	110.402119	59.96215287	120.1484498
97.97993893	109.8546597	59.66100944	121.667716
98.9415186	109.3520561	59.4243278	123.1886184
99.91590152	108.896442	59.26031988	124.7025908
100.894956	108.4888044	59.17836385	126.2003996
101.8702648	108.1286281	59.18890953	127.6728704
102.8332759	107.8137162	59.30315988	129.1112086
103.7749688	107.5400822	59.53260404	130.5068552
104.6854377	107.3018496	59.88847011	131.8512984
105.5537883	107.0913331	60.3810829	133.1361037
106.3684983	106.8993318	61.0191237	134.3531749
107.1180211	106.7155286	61.80877975	135.4950315
107.791226	106.528981	62.75289939	136.5548428
108.3775792	106.328657	63.85018361	137.5262426
108.8673391	106.1039395	65.09420449	138.4031517
109.2519056	105.8451395	66.47219197	139.1796425
109.5240799	105.5440657	67.96386515	139.8496046
109.6781428	105.1945696	69.54086068	140.4063286
109.7099412	104.7929581	71.16704978	140.8423597
109.6168864	104.338235	72.79964608	141.1494481
109.3977402	103.8323518	74.39123801	141.318374
109.0523454	103.2807886	75.89263482	141.3388351
108.5814271	102.6933927	77.25589754	141.1995859
107.9866384	102.0849313	78.43707357	140.8890045
107.2709211	101.4749398	79.39843447	140.3960593
106.4388594	100.8869724	80.11029343	139.7112118
105.49668	100.3477045	80.5524171	138.8268244
104.4519286	99.88603656	80.71475603	137.737169
103.3131506	99.53193371	80.59753808	136.4384576
102.0897759	99.31495694	80.21124757	134.928857
100.7921675	99.26280779	79.57680129	133.2082082
99.43177443	99.4002935	78.72536669	131.2780529
98.02119883	99.74883245	77.69698304	129.1427254
96.57398997	100.3260746	76.53826427	126.8108838
95.1042961	101.1452856	75.30022473	124.2963373
93.62654788	102.2146711	74.03650719	121.6179175
92.15516932	103.5369336	72.80162072	118.7987982
90.70428439	105.1092091	71.64918267	115.8656621
89.28736483	106.9233207	70.63050146	112.8478305
87.91680283	108.9660909	69.79335685	109.7762966
86.60357053	111.2195896	69.18053829	106.6827714
85.35712469	113.6614781	68.82821529	103.5989244
84.18552467	116.265557	68.76458532	100.5558254
83.09573001	119.0024348	69.00910391	97.58359253
82.09402083	121.840207	69.57220815	94.71124715
81.18628467	124.7451047	70.45510691	91.96653848
80.37795391	127.6821561	71.64950983	89.37546348
79.67365708	130.6159843	73.13768433	86.96150995
79.0768282	133.5117494	74.89306158	84.74488708
78.58944485	136.3360052	76.88119406	82.74195692
78.21185291	139.0572525	79.0609936	80.9648938
77.94261135	141.646271	81.38636673	79.42153049
77.77842855	144.0764586	83.808129	78.11539026
77.71425061	146.3242682	86.2759306	77.04590359
77.74345965	148.3696595	88.74005798	76.20879005
77.85814862	150.1964632	91.1530686	75.59655302
78.0494665	151.7926608	93.4711964	75.19897662
78.30800201	153.150586	95.65543179	75.00357104
78.62417046	154.2670137	97.67224162	74.99601246
78.98856829	155.1430447	99.49396557	75.16060121
79.3922414	155.7837004	101.0989286	75.48072097
79.82684781	156.197369	102.4713937	75.9392849
80.28477092	156.3953438	103.6014812	76.51915913
80.75925583	156.3914544	104.4849804	77.20357929
81.24458777	156.2016403	105.1229017	77.97658541
81.73623169	155.8433904	105.5207492	78.82340672
82.23078308	155.3351013	105.6876769	79.73062304
82.72572655	154.6955027	105.6357514	80.68606246
83.2191811	153.9432231	105.3793963	81.67862214
83.70973338	153.096407	104.934979	82.6982053
84.19631552	152.1722976	104.3204289	83.73581164
84.67807688	151.1868624	103.5547701	84.7836416
85.15427611	150.1546372	102.6576102	85.8350511
85.62426911	149.0888127	101.648657	86.88439305
86.08758378	148.0013709	100.5472319	87.92689136
86.54396633	146.9030665	99.37178592	88.95857601
86.99333787	145.8032291	98.13946108	89.97623175
87.43565035	144.7095552	96.86578594	90.97730966
87.87061202	143.6281038	95.56467312	91.95973196
88.29741316	142.563493	94.24862723	92.92166042
88.71470738	141.5191043	92.92875098	93.86145567
89.12088191	140.4971557	91.61440666	94.77791352
89.51437827	139.4987128	90.31289396	95.67053522
89.89384693	138.5238115	89.02949807	96.53952894
90.25818721	137.5717142	87.76782879	97.38560487
90.60663763	136.6411743	86.53017474	98.20985495
90.9389495	135.7306154	85.3177568	99.01385931
91.25560517	134.8382012	84.13086057	99.79997227
91.55801574	133.9618358	82.96881173	100.5715809
91.84859896	133.099181	81.82990211	101.3331282
92.13073291	132.2477272	80.71149172	102.0899404
92.40868549	131.4048811	79.61028015	102.8480373
92.68755331	130.568009	78.52254303	103.6140291
92.97309887	129.7344069	77.44434722	104.395017
93.27141616	128.9012985	76.37190418	105.1983491
93.58854921	128.065943	75.30201111	106.0312772
93.93019614	127.2258109	74.23243882	106.9006385
94.30154378	126.3787648	73.16219931	107.8126222
94.70726677	125.5232409	72.09165593	108.7726607
95.15156094	124.6584566	71.02255865	109.7853088
95.638007	123.7846139	69.95806363	110.8539285
96.16937076	122.9030056	68.9026185	111.9803682
96.74756884	122.0159835	67.86173537	113.1649374
97.37374771	121.126832	66.84181842	114.4066076
98.04828756	120.2395635	65.8499724	115.7031775
98.77073203	119.3586658	64.89359928	117.0513449
99.53980955	118.4888552	63.9799269	118.446856
100.3535739	117.634803	63.11581201	119.8848052
101.209504	116.8008344	62.30781767	121.3598968
102.10445	115.9907085	61.56230813	122.8664885
103.0344764	115.2075391	60.88540239	124.3984623
103.9947301	114.4538288	60.28278513	125.9490644
104.979385	113.7315291	59.75956203	127.5107983
105.981679	113.0420116	59.32032763	129.0754297
106.994083	112.3859557	58.96942841	130.6341459
108.0085785	111.7632475	58.71133664	132.1778427
109.0169584	111.1729619	58.55089683	133.6974393
110.011056	110.6134884	58.49323969	135.184092
110.9828369	110.0827246	58.54351481	136.6292856
111.924381	109.578158	58.70662357	138.0249231
112.8278409	109.096792	58.98697993	139.3634538
113.6854058	108.6349985	59.3883793	140.6379705
114.4892588	108.188473	59.91396407	141.8422113
115.2316198	107.752432	60.56613669	142.9705522
115.9049493	107.3219267	61.34640466	144.0181473
116.502197	106.8920435	62.25528301	144.9811845
117.0170629	106.4580004	63.29235961	145.8571806
117.4444372	106.0153347	64.45640681	146.6453108
117.7809043	105.5602738	65.74529698	147.346582
118.024932	105.0901439	67.1557204	147.9636163
118.1766416	104.6035758	68.68281963	148.5001202
118.2373064	104.1004675	70.31994038	148.960202
118.2087345	103.5818351	72.05881653	149.3476266
118.0927538	103.0495415	73.88999639	149.665236
117.8909889	102.5057802	75.80278376	149.9147641
117.6048784	101.9523684	77.78409187	150.096912
117.2357835	101.3901351	79.81621925	150.2112817
116.7851753	100.8187944	81.87472158	150.2561036
116.2549165	100.2374783	83.92773936	150.2280933
115.6475128	99.64568882	85.93665781	150.1225427
114.9661958	99.04428716	87.85746865	149.9334001
114.214805	98.43638344	89.642738	149.6531485
113.3974911	97.82822981	91.24382759	149.272533
112.5183683	97.2300029	92.61310934	148.7804448
111.5813001	96.65615753	93.70647719	148.1642667
110.5899055	96.12541502	94.48616109	147.4106154
109.5477953	95.66060314	94.92341727	146.5062077
108.4588778	95.28827686	95.00078975	145.438599
107.3274447	95.03805877	94.71384987	144.1965658
106.1580873	94.94169715	94.07218774	142.7702516
104.9557904	95.03182053	93.0993446	141.1515397
103.7262749	95.34053487	91.8318397	139.3347967
102.4763286	95.89796479	90.31762577	137.3177143
101.2138388	96.73069711	88.61416706	135.1019641
99.947475	97.86027941	86.78650475	132.6935683
98.68628217	99.30197839	84.90533842	130.1031225
97.43947274	101.0638136	83.04459715	127.3460625
96.21650713	103.1458859	81.27832641	124.4429188
95.02737304	105.5401105	79.67738705	121.4193281
93.88281462	108.2304249	78.30665385	118.3056304
92.79417632	111.1933043	77.2228581	115.1359602
91.77278191	114.3982936	76.47261663	111.9469154
90.82920126	117.8086226	76.09056388	108.7761275
89.97274925	121.3821802	76.0980074	105.6609795
89.21116833	125.0728003	76.50236768	102.6374569
88.55030051	128.831517	77.2974602	99.73911664
87.99376742	132.6076213	78.46452417	96.99625593
87.54282089	136.3497239	79.9737628	94.43531665
87.19635282	140.0070464	81.78620441	92.07843072
86.95094325	143.5307862	83.85567711	89.94306986
86.80101227	146.8752612	86.13073937	88.04195393
86.73917982	149.9988845	88.55664133	86.38324846
86.75676121	152.8651477	91.07734029	84.97086129
86.84429043	155.4435214	93.6373459	83.80475296
86.99201008	157.7100782	96.1832136	82.88128822
87.19027617	159.6477792	98.66469675	82.19360544
87.42986871	161.2465037	101.0356794	81.73197173
87.70220483	162.5029727	103.2550601	81.4841062
87.99942048	163.4205924	105.2875917	81.43546612
88.31435207	164.0090762	107.1044729	81.56955266
88.64052442	164.2837716	108.6835529	81.86832093
88.97221574	164.2647852	110.0091824	82.3127153
89.30456511	163.9761022	111.0719064	82.88322363
89.63364073	163.444835	111.8682183	83.56031698
89.95645782	162.7004958	112.4003028	84.32479996
90.27095566	161.7741287	112.6755505	85.15815229
90.57590429	160.6973305	112.7058442	86.0428302
90.87075049	159.5013057	112.5068124	86.96250135
91.15542653	158.2160904	112.0972034	87.90222463
91.43013167	156.8700295	111.498378	88.84853992
91.69515099	155.4894873	110.7337795	89.78946863
91.95078576	154.0986382	109.8281516	90.71452012
92.19740984	152.7191955	108.8064529	91.61478172
92.43558668	151.3701611	107.6928314	92.48301767
92.66614895	150.0677511	106.5099876	93.3136476
92.89021532	148.8253955	105.278812	94.10264231
93.1091711	147.6536634	104.0181111	94.8474613
93.32464052	146.5601711	102.7444396	95.54706763
93.5384704	145.5495061	101.4720051	96.20199061
93.75267768	144.6231772	100.2126243	96.81433624
93.96925652	143.7797084	98.97581141	97.38756974
94.1898804	143.0149082	97.76893458	97.92607231
94.41574248	142.3222085	96.59729203	98.43477671
94.6476597	141.6929615	95.46412975	98.91910239
94.88629185	141.1167197	94.37072686	99.38505996
95.13233762	140.5816822	93.31663083	99.8393259
95.38669904	140.0753247	92.30002041	100.2892469
95.65059376	139.5850017	91.31804207	100.7427777
95.92557712	139.0983457	90.36688711	101.2083376
96.21351074	138.6035052	89.44163149	101.6945992
96.51653318	138.0894238	88.5362376	102.2102269
96.83703165	137.5461936	87.64393102	102.7636027
97.17758723	136.9653111	86.75770402	103.3625895
97.54091174	136.3397885	85.87070171	104.0143859
97.92986892	135.664234	84.97651427	104.7255289
98.34750856	134.9349416	84.06947286	105.5018996
98.796866	134.1499365	83.1449566	106.3484425
99.28055995	133.3089806	82.19966441	107.2686718
99.80050109	132.4135884	81.23182954	108.2642963
100.3578546	131.4669792	80.241337	109.3351252
100.9530455	130.4738559	79.2297021	110.4791249
101.5855757	129.4400515	78.19997883	111.6924142
102.2538252	128.3721794	77.15664915	112.9692816
102.9551061	127.2773905	76.10541448	114.3024308
103.6858869	126.1632879	75.05287939	115.6833346
104.4419967	125.0379414	74.0062304	117.1024803
105.2187646	123.9098643	72.97297138	118.5495135
106.0110611	122.7878754	71.96070996	120.0133573
106.8132084	121.6808357	70.97701019	121.4823366
107.618873	120.5972989	70.02938498	122.9443621
108.4211842	119.5452355	69.12540164	124.3872666
109.2132019	118.5319615	68.27267863	125.7993599
109.9884716	117.5641402	67.47860403	127.1700133
110.7412883	116.6476842	66.74992059	128.4899535
111.4666915	115.7876034	66.09245808	129.7512904
112.1604288	114.9878925	65.51108914	130.9475325
112.8189495	114.2514447	65.00975166	132.0736898
113.4393922	113.5799853	64.59138693	133.1263663
114.019569	112.9740933	64.25788432	134.1037235
114.557931	112.433295	64.01020757	135.0053151
115.0534689	111.9561125	63.84855723	135.8318628
115.5055738	111.5400624	63.77232241	136.5850254
115.9139568	111.1817224	63.77995221	137.267241
116.278655	110.8769	63.86894287	137.8816363
116.6000469	110.6208167	64.03586924	138.4318969
116.87886	110.4082837	64.27646084	138.9220941
117.1162105	110.2339313	64.5858086	139.3565381
117.3136294	110.0924575	64.95861852	139.7396708
117.4730204	109.9787635	65.38941481	140.076008
117.5965934	109.887973	65.87270554	140.3701232
117.6868111	109.8154802	66.40315418	140.626619
117.7462705	109.7570923	66.97577777	140.8499829
117.7774003	109.7091777	67.58619256	141.0442388
117.7820905	109.6687231	68.23091991	141.2125636
117.7615549	109.6332772	68.90761237	141.3572403
117.7164682	109.6007833	69.61501218	141.4799367
117.6471581	109.5693606	70.35269984	141.5819608
117.5537269	109.5371049	71.12082079	141.6643613
117.4360958	109.5019355	71.91990806	141.7279645
117.2939638	109.461479	72.75086202	141.7733801
117.1267132	109.4129999	73.61494638	141.8009681
116.9333999	109.3534304	74.51353763	141.8108215
116.7128797	109.2795001	75.44756658	141.802788
116.4638872	109.1878051	76.4166299	141.7764106
116.1849593	109.0747315	77.41770169	141.7307155
115.8743925	108.9363666	78.44363821	141.6639716
115.5304281	108.7685432	79.48192533	141.573613
115.1515635	108.5670822	80.51417903	141.4562994
114.7366564	108.3282607	81.51651604	141.3078034
114.2847105	108.0495099	82.46021661	141.122555
113.7946123	107.7303348	83.31257043	140.8931596
113.2650748	107.3733085	84.03875883	140.6103144
112.6947577	106.9848602	84.60481474	140.2631087
112.082383	106.5756761	84.98045875	139.8394154
111.4267052	106.1609113	85.14115078	139.3261437
110.7263406	105.760609	85.06968907	138.7092916
109.9796556	105.3999062	84.75752146	137.9741076
109.1848985	105.1080897	84.20559872	137.1057345
108.3405224	104.9167923	83.42477601	136.0901786
107.4455596	104.8583573	82.43581725	134.9151491
106.499961	104.9646452	81.26914036	133.5705348
105.5048831	105.2661653	79.96437508	132.048714
104.462975	105.7911941	78.56923805	130.3451417
103.3785344	106.56438	77.13744477	128.4591719
102.2573562	107.6051068	75.72628559	126.3946043
101.1064266	108.9262719	74.39440886	124.1598325
99.93370686	110.5336595	73.19987349	121.7678032
98.74798551	112.4259178	72.19855124	119.2357486
97.55863744	114.5949078	71.44254037	116.5846221
96.37531297	117.0258982	70.9780034	113.8384611
95.20785439	119.6975413	70.84266116	111.0239563
94.06648141	122.5819788	71.06354567	108.1701671
92.96183928	125.6452939	71.65534453	105.3080405
91.90466715	128.8484184	72.61974311	102.4695318
90.9052246	132.1484107	73.94591219	99.68646203
89.97271739	135.4998141	75.61171058	96.98941261
89.11492937	138.8558882	77.5851347	94.40691659
88.33806818	142.1696842	79.82586543	91.96497168
87.64664279	145.3951155	82.28701236	89.68666668
87.04333467	148.4881772	84.91711457	87.59178627
86.52899093	151.4082079	87.66218127	85.6964552
86.10277614	154.1190022	90.46754392	84.01291181
85.76240805	156.589651	93.27949482	82.54945734
85.50437046	158.7950037	96.04664806	81.3105427
85.32408198	160.7158302	98.72099314	80.29690762
85.21610388	162.338897	101.2588292	79.50576844
85.17439598	163.6569389	103.62168	78.93112948
85.19258445	164.6684202	105.7770631	78.56426051
85.26424341	165.3771869	107.6989487	78.39422598
85.38316019	165.792137	109.3678813	78.40831179
85.54350419	165.9268662	110.770928	78.59234781
85.73983636	165.799181	111.9015078	78.9309567
85.96700643	165.4304095	112.7589064	79.407739
86.2200597	164.8445075	113.3475078	80.00549951
86.49420559	164.0671194	113.6761033	80.70658525
86.7847879	163.1248051	113.7574255	81.49322487
87.08719788	162.0444489	113.6077694	82.34777048
87.39680539	160.852776	113.246537	83.25291336
87.70904733	159.575897	112.6955194	84.19200476
88.01967826	158.2387976	111.9778708	85.14950801
88.32504905	156.8648762	111.1171107	86.11142005
88.6223099	155.4757142	110.1364801	87.06548902
88.90950872	154.0909615	109.0585054	88.00127505
89.18558921	152.728132	107.9045882	88.91019604
89.45036369	151.4023378	106.6947099	89.78563335
89.70455263	150.1260638	105.4472883	90.62310625
89.94983633	148.9090801	104.1791694	91.4203738
90.18877554	147.7585522	102.9056884	92.17729023
90.42456834	146.6792163	101.6405558	92.89545874
90.66068668	145.6734131	100.3955161	93.57783835
90.90045042	144.7409989	99.18007606	94.22836935
91.14668293	143.8793352	98.0014759	94.85166509
91.40159172	143.0833825	96.86469769	95.45290193
91.66685676	142.3458395	95.77237287	96.03790285
91.94380455	141.6574827	94.7248534	96.61316325
92.23361265	141.0077151	93.72057548	97.18574552
92.53756231	140.3851156	92.75636693	97.76321599
92.85724822	139.777982	91.82754974	98.35356364
93.19456769	139.1749318	90.92819905	98.96488346
93.55149568	138.565425	90.05169288	99.60489988
93.92980281	137.9400645	89.19114671	100.2805533
94.33084749	137.290729	88.33946468	100.9977367
94.75550828	136.6107113	87.48929223	101.7611506
95.20424836	135.8949152	86.63323921	102.5742366
95.67727401	135.1400191	85.76434389	103.4392188
96.1746277	134.3444612	84.87650521	104.3571939
96.69606254	133.5082045	83.96474859	105.3281241
97.24087099	132.6324936	83.02542097	106.3507647
97.8079088	131.7197999	82.05632955	107.4226463
98.39575631	130.7738475	81.05667257	108.5401361
99.00283436	129.7995388	80.02684623	109.6985595
99.62745068	128.8027735	78.96834736	110.8924145
100.267744	127.7902349	77.88375908	112.1155431
100.9214265	126.7691277	76.77675966	113.3610361
101.5856375	125.7468736	75.65213478	114.6212198
102.2572029	124.730865	74.51570841	115.888108
102.9329267	123.7282821	73.3742024	117.1539286
103.6096105	122.7459156	72.23508358	118.411342
104.2839672	121.789988	71.10630871	119.6534734
104.9526173	120.8659909	69.99595838	120.8739656
105.6121748	119.9785502	68.91195902	122.0670688
106.2591885	119.1312992	67.86196872	123.2275538
106.8898631	118.3267731	66.85332163	124.3504139
107.4999168	117.5663948	65.89299339	125.4307362
108.0847635	116.8505497	64.98761214	126.4639126
108.6398129	116.1787093	64.14346047	127.4459281
109.1606879	115.5495905	63.36637997	128.373509
109.6433031	114.9613184	62.6615894	129.2441143
110.0837995	114.4115362	62.03350932	130.0558154
110.4784369	113.8974218	61.48566785	130.8071868
110.8236119	113.4156607	61.02076617	131.4973372
111.1160965	112.9625152	60.64092639	132.12606
111.3534269	112.5340394	60.34798976	132.6940092
111.5343399	112.1263096	60.14379122	133.2028967
111.6592349	111.7355566	60.03043083	133.6557909
111.7305151	111.3582193	60.01038961	134.0573481
111.7525203	110.9909298	60.08634916	134.4136584
111.7309812	110.6303576	60.26090012	134.7316879
111.672159	110.2729661	60.53635841	135.018504
111.5819519	109.914822	60.9146692	135.2805337
111.4652631	109.5514444	61.39737546	135.5231433
111.3257277	109.1777156	61.98555622	135.7505409
111.1657278	108.7880201	62.67941734	135.9657868
110.9865461	108.3765791	63.47748906	136.1708035
110.7884701	107.9377354	64.37572549	136.3663484
110.5708226	107.4661122	65.36647216	136.5518953
110.3320725	106.9568506	66.4371631	136.7254232
110.070105	106.4061352	67.5693608	136.8831936
109.7825556	105.8119718	68.73890759	137.0196205
109.4670247	105.1749848	69.91699876	137.1271565
109.1210124	104.4991458	71.07151733	137.1960026
108.7415701	103.7925759	72.16850563	137.2137174
108.3249964	103.0683803	73.17404235	137.1651362
107.8669431	102.3452552	74.05653209	137.0328258
107.3628491	101.6476358	74.78901197	136.7978741
106.8083438	101.0051003	75.35093891	136.4407437
106.1994785	100.4512235	75.72946789	135.9419904
105.5329152	100.0226896	75.92100017	135.2827051
104.8062732	99.75863287	75.93299147	134.4449127
104.0186359	99.69931657	75.7847105	133.4123828
103.1709804	99.88400857	75.50632861	132.1718605
102.2663331	100.3486216	75.13707211	130.7143057
101.3096552	101.1235458	74.72326431	129.035801
100.3075678	102.2318947	74.31624012	127.1380782
99.26810019	103.6882153	73.96960347	125.0288337
98.20059975	105.4976262	73.73596773	122.7219497
97.11573492	107.6554315	73.66395485	120.237482
96.02542653	110.1472989	73.7959336	117.6011982
94.94262112	112.949897	74.16643056	114.8436785
93.88082714	116.0317285	74.80083771	111.9991009
92.85344771	119.3540547	75.71422566	109.1038391
91.8731471	122.8720098	76.91058313	106.1951022
90.95143384	126.5359614	78.3828968	103.3098105
90.09841513	130.2929708	80.11396923	100.4837196
89.32254166	134.0881992	82.07759194	97.75062918
88.63026192	137.8663108	84.23998043	95.14154924
88.02571587	141.5729374	86.56149499	92.68390868
87.51062387	145.1561195	88.99847815	90.40098812
87.08436644	148.5675505	91.50500226	88.31163983
86.74416237	151.7634786	94.03439054	86.43024636
86.48532731	154.7053296	96.54049353	84.7668417
86.30164643	157.3602722	98.97889346	83.32732858
86.18584837	159.7017674	101.308102	82.11377793
86.13012595	161.7099533	103.490555	81.12481404
86.1266466	163.3718405	105.4933563	80.35604458
86.16803201	164.6813615	107.2889471	79.800534
86.24769682	165.6392065	108.8556918	79.44925908
86.35982852	166.252437	110.1782138	79.29132656
86.49909527	166.5339734	111.2474391	79.31397958
86.66042705	166.5019747	112.0603971	79.5026985
86.83895863	166.1791013	112.6197769	79.84147444
87.03004763	165.5917019	112.9332607	80.31315785
87.22936204	164.7688959	113.0127135	80.89987547
87.43299435	163.7415379	112.8732844	81.58349187
87.63749594	162.5411646	112.5325109	82.34603041
87.83982458	161.1990687	112.0095953	83.17001629
88.03729248	159.745611	111.3249417	84.03874913
88.22753808	158.2097941	110.4998619	84.93649641
88.40852199	156.6190292	109.5562584	85.84864535
88.57861745	154.9989511	108.5161072	86.76191779
88.73679091	153.3731591	107.4006899	87.66464707
88.88273261	151.7629049	106.2297829	88.54698203
89.01682737	150.1867695	105.0210683	89.40095558
89.14000482	148.660291	103.7898422	90.22050272
89.25357021	147.1956196	102.5490055	91.00148357
89.35907368	145.8014039	101.3092783	91.7416416
89.45828018	144.483003	100.0794648	92.44047918
89.55321741	143.2428875	98.86659903	93.09908984
89.64612063	142.0810864	97.67602558	93.71987107
89.73926827	140.9956437	96.51161588	94.30614494
89.83496422	139.9830092	95.3760963	94.86199011
89.93575305	139.0382677	94.2712382	95.39244783
90.04465078	138.1552919	93.19780659	95.9037938
90.16516959	137.3269836	92.15547878	96.40347772
90.30113909	136.5455853	91.14300333	96.89975816
90.45649741	135.8029133	90.15847933	97.40133301
90.63519117	135.0904743	89.19936677	97.91711577
90.8411266	134.3996054	88.26232957	98.45605496
91.07800556	133.7217519	87.34337695	99.02682453
91.34907277	133.0488284	86.43828568	99.63740277
91.65691555	132.3735541	85.54289932	100.294668
92.00333323	131.6897207	84.65314056	101.0040782
92.38927064	130.9923748	83.76493398	101.7694972
92.81480793	130.2778868	82.87427336	102.5931317
93.27916269	129.5439434	81.97745966	103.4754546
93.78070457	128.7895218	81.07141974	104.4151515
94.3169897	128.0148664	80.1540105	105.4092234
94.88481656	127.2214112	79.22418135	106.4532277
95.48030728	126.4115223	78.28184908	107.5415449
96.09895251	125.5881271	77.32755733	108.6675769
96.73558811	124.7544753	76.36221924	109.8238588
97.38438602	123.9140805	75.38706027	111.002112
98.03893991	123.0706972	74.40367924	112.1933023
98.69251279	122.2282715	73.41414931	113.3878583
99.33853497	121.3908638	72.42104003	114.5762581
99.97126157	120.5625122	71.42728097	115.7498889
100.5862103	119.7470651	70.43591476	116.9016446
101.1801358	118.9480276	69.44979128	118.0259494
101.750686	118.1683536	68.4712788	119.1185058
102.2959899	117.4101941	67.50216745	120.1760815
102.8144158	116.6748244	66.5438472	121.1963539
103.3046381	115.9627716	65.59763529	122.1778257
103.7660081	115.2739643	64.66510066	123.1199151
104.1990903	114.6079658	63.74831762	124.0231384
104.6059044	113.9642386	62.85003934	124.8891062
104.9894949	113.342068	61.97383671	125.7203199
105.3531124	112.7401997	61.12419189	126.5199619
105.6995905	112.1567403	60.30642422	127.2916927
106.0311499	111.5894854	59.52645256	128.0393905
106.3494192	111.036308	58.79065309	128.7668127
106.6554088	110.4953041	58.10608834	129.4771882
106.9495045	109.9647494	57.4809901	130.1729457
107.2316725	109.4430711	56.92498482	130.8558035
107.5017455	108.9288723	56.44875825	131.5270743
107.7595381	108.4209305	56.06335564	132.1878551
108.0048101	107.9181899	55.77949629	132.8390581
108.2372003	107.4197565	55.60710865	133.4814067
108.4561328	106.9248447	55.55498369	134.1153669
108.6606814	106.4327208	55.63036648	134.7409287
108.8493805	105.9427227	55.83863591	135.3572713
109.019916	105.4543077	56.18339414	135.962382
109.1688849	104.967094	56.66682994	136.5528399
109.2919391	104.4809107	57.2898691	137.1240084
109.3841791	103.9958317	58.05202585	137.6704826
109.4404942	103.512172	58.95125581	138.1864708
109.4558632	103.0304267	59.98404468	138.6661292
109.4257727	102.5511046	61.14576792	139.1041005
109.3467032	102.0745015	62.43096317	139.4962013
109.2164354	101.600542	63.83314447	139.839849
109.0341019	101.1287097	65.34453544	140.1341085
108.8000451	100.6579037	66.95617663	140.3795363
108.5154095	100.1859649	68.65760051	140.5777515
108.1815537	99.70884901	70.43475581	140.7305715
107.7996487	99.22014829	72.26674815	140.8389058
107.3705792	98.71181864	74.12362639	140.9017177
106.8948361	98.17584656	75.9663317	140.9151174
106.372238	97.60597449	77.74833354	140.8716454
105.801651	96.99948161	79.41843079	140.7598184
105.1807771	96.35956604	80.92460642	140.5637181
104.5061246	95.69788953	82.21854976	140.2628135
103.7734936	95.03604465	83.26003752	139.8328365
102.9790425	94.40548799	84.02082712	139.2477628
102.1205381	93.84645866	84.48816274	138.4820395
101.1983385	93.40642764	84.6675784	137.5124769
100.2159612	93.13814781	84.58424886	136.3198044
99.18033123	93.09685377	84.281934	134.890112
98.10169592	93.33628088	83.81898963	133.216222
96.99320775	93.90409861	83.26232455	131.2987801
95.87039324	94.837806	82.68104562	129.1469064
94.75054144	96.16180231	82.14116701	126.7782678
93.65182602	97.88598431	81.701961	124.2183471
92.59226629	100.0057953	81.41372533	121.4990267
91.58883517	102.503201	81.31643529	118.6569418
90.65681428	105.3480512	81.43898054	115.7319314
89.80932225	108.4996117	81.7989178	112.7656557
89.05695981	111.9083195	82.40273754	109.8003074
88.40759719	115.5178182	83.24659918	106.877352
87.86630018	119.2671434	84.31739542	104.0363281
87.43532903	123.0928832	85.59399888	101.3137788
87.11425574	126.9313609	87.0486908	98.74237296
86.90028178	130.7208541	88.64882953	96.35027549
86.78864414	134.4035453	90.35861005	94.16075651
86.77294206	137.9269155	92.14062625	92.19198321
86.84538345	141.2446201	93.95712531	90.45695832
86.99703311	144.3170387	95.77104293	88.96358891
87.21806347	147.1115663	97.54687174	87.71486848
87.49801649	149.6026617	99.25135755	86.70919889
87.82619188	151.7718029	100.8541035	85.9409274
88.19211939	153.6074162	102.3281629	85.40102276
88.58589181	155.1046971	103.6505817	85.07766455
88.99830949	156.2652444	104.8027593	84.95670341
89.42091366	157.0964601	105.7705304	85.02208861
89.84594718	157.6108142	106.544087	85.25626666
90.26634945	157.8251863	107.1179356	85.64056778
90.67583948	157.7602664	107.4908221	86.15560301
91.0689322	157.4398811	107.6654516	86.78155432
91.44079784	156.8903167	107.6480722	87.49830477
91.78714165	156.1397322	107.4481087	88.2856301
92.10425784	155.2175782	107.0778405	89.12362974
92.38916521	154.1539442	106.5519676	89.9932588
92.63971596	152.9788872	105.8870962	90.8767823
92.85469447	151.7218268	105.1012707	91.75814181
93.03388853	150.4109438	104.2133735	92.62324266
93.17805655	149.0725148	103.2422129	93.46010265
93.28882516	147.7302723	102.2055317	94.25888548
93.36861682	146.4049325	101.1193238	95.01192809
93.42062715	145.11399	99.99769349	95.71384224
93.44886773	143.8716993	98.85308492	96.3617538
93.45823236	142.6890692	97.69644701	96.95554731
93.45443843	141.5738846	96.53728019	97.49782281
93.44380745	140.5308423	95.38378668	97.99355282
93.43300116	139.5617873	94.24306807	98.44965231
93.42886444	138.6659748	93.1210806	98.87462985
93.43853277	137.8402337	92.02228303	99.27852051
93.46973903	137.0790697	90.9493054	99.67308661
93.53087144	136.3749527	89.90299776	100.0717692
93.63049388	135.7188762	88.8828337	100.4889971
93.7766801	135.1009852	87.88735991	100.9391982
93.97664748	134.5110257	86.91439188	101.4361093
94.23672233	133.9385582	85.96087466	101.9925232
94.56237507	133.373144	85.02271879	102.6201718
94.95814262	132.8046931	84.0950001	103.3294507
95.42748837	132.2238655	83.17244981	104.1290617
