# Supplementary material for: Fully implanted battery-free high power platform for chronic spinal and muscular functional electrical stimulation
Source: Nat Commun. 2023 Nov 30;14:7887. doi: 10.1038/s41467-023-43669-2 (PMC10689769; doi:10.1038/s41467-023-43669-2)
Supplement: Supplementary file 4 — Source Data [file 41467_2023_43669_MOESM4_ESM.zip › Source Data/SourceData_Fig5f/SourceData_Fig5f_Rat1pre.csv]

hip_angles	knee_angles	ankle_angles	limb_angles
109.38615207289332	150.71068357994895	129.82265794361604	111.4523770699543
109.38613194905408	150.71051445320168	129.82246052331857	111.45240377424831
109.38598664249699	150.7091498530169	129.82077503089812	111.45260495747263
109.38539401831754	150.70363056554854	129.8136657770837	111.45329061064903
109.3835626046403	150.6883129869251	129.79339734932958	111.45469247500333
109.37900264153033	150.65487388164664	129.74843351261347	111.45655717643822
109.36962484594436	150.59301459477544	129.6643591746851	111.45792348313648
109.3531106427777	150.49160246261198	129.52531734688773	111.45713690403574
109.32728255484405	150.33986647427457	129.31564052197982	111.45202994704074
109.29037638476687	150.1283098323836	129.0212648893637	111.4402706269198
109.24114203411496	149.8491658240271	128.63059706731568	111.41971553771727
109.17870716518239	149.49641193633488	128.13476836545058	111.38853164973065
109.10229392860361	149.0656498599906	127.52753422014749	111.3450173584702
109.01107680293664	148.55425809279015	126.80520794333228	111.28735314629228
108.90433207800918	147.96180863032825	125.96681702521529	111.2135835532906
108.78162747310154	147.29043259905188	125.0143967524752	111.12173999868325
108.64291082525088	146.54494645296407	123.95319833372487	111.00996032468123
108.48862392883561	145.73259590208156	122.79156961205722	110.8767445
108.31979404579883	144.86236389570294	121.54036869038299	110.72132190488844
108.1380159129027	143.94411888137938	120.21206357410787	110.54391874708617
107.94541655761437	142.98791944530757	118.81991831467985	110.34588889716366
107.74458805692717	142.00350728627072	117.37751674560444	110.12972383925661
107.53837595448448	140.99994390037713	115.89850098963214	109.89889006409474
107.3296697	139.98556422369433	114.39639376815742	109.65755719004288
107.12147046896965	138.96858172550597	112.88478559143398	109.4103410010764
106.91714295090357	137.95810836331665	111.37784372294442	109.16203565940964
106.72038757723793	136.96446810598493	109.8902039392993	108.91723743061709
106.53478382234817	135.99823240423063	108.43585530631151	108.67995137356971
106.3632519124669	135.06876624485832	107.02685022158131	108.45333651806183
106.20757991171887	134.18309028060494	105.6724792540218	108.23944144023612
106.06803026354855	133.34529161076622	104.37895961888816	108.03884596467256
105.94332005841731	132.55658435605096	103.14958302469859	107.85056417990256
105.83104020526173	131.81571047453687	101.98502650172534	107.67244044707795
105.72821538739005	131.11919883483313	100.88355228283524	107.50184224467357
105.63171962226546	130.46135447279812	99.84107136377821	107.33628236769998
105.53836192570395	129.83396849883184	98.85098852397688	107.17369280654802
105.44471195868924	129.22597120935728	97.90393418699543	107.01238972553816
105.34687424915208	128.62361250532206	96.98790825483883	106.85088553744066
105.24033047044567	128.01144728960926	96.08914455427865	106.68764599100143
105.11995228494773	127.37370175994182	95.19330710287166	106.5209550257579
104.98017140733558	126.69526604511768	94.28633155	106.3489400634176
104.81520403935002	125.96185148468179	93.35460283302744	106.16966870068501
104.61940869389551	125.15974150204259	92.38493684954499	105.98134042090963
104.38787493333788	124.27604498436142	91.36502629900882	105.78260702730417
104.11700311266549	123.2995952106243	90.28423786961362	105.5728611963321
103.80483427502853	122.22185956006288	89.13417444179319	105.35240485458911
103.45135281425767	121.03742197590675	87.90871679653159	105.12269840567261
103.05884129289645	119.74403008087243	86.60373481171592	104.88665392941694
102.63175287152447	118.34223481927522	85.21688932165185	104.64851280614937
102.1759085641645	116.83467467764127	83.74767651597993	104.41324892721823
101.69769226322076	115.22546818201543	82.19755058462422	104.18602348572614
101.20380489783831	113.5202752994407	80.57001739790007	103.97198214564554
100.70135909024366	111.72690361360988	78.87069982078141	103.77615482340148
100.19789241850923	109.85579592278214	77.10732466132265	103.60324983877797
99.70127904103163	107.91993936906837	75.28951056	103.45752292640711
99.21958518981418	105.9342813757079	73.42834396026919	103.34278924926735
98.76072759877341	103.91503644792598	71.53588622026052	103.26231577969378
98.33204079870461	101.87904667405054	69.62467769121965	103.21864958226517
97.94001436076077	99.84317647348185	67.70727358859389	103.21370974833845
97.59017352852868	97.82386703201401	65.79597607733218	103.24909429963178
97.28704014857644	95.83690366613976	63.90276880210602	103.32635815533408
97.03430701499323	93.89730623975699	62.039204603117504	103.44721174714093
96.83518821297116	92.01927681251439	60.216140668321216	103.61364960062664
96.69265571077568	90.21605045636336	58.443482542112854	103.82797384647945
96.60943889878673	88.49954749800915	56.73005803324982	104.09271415267756
96.58792612019042	86.87996681627975	55.083494399035835	104.41049099853524
96.63007783964368	85.36545608	53.509941369537984	104.7838493401853
96.73733186385735	83.96189395946745	52.013791550308504	105.21505651518694
96.91048049707338	82.67287930393432	50.59767983487223	105.70585562407419
97.14950377013591	81.49994061417202	49.26276043359483	106.25718327284818
97.45329019902253	80.44272965033898	48.00906928	106.86888658045392
97.81926466686893	79.49904181	46.83584464648636	107.53945185559928
98.24318654082741	78.66485491677044	45.74175225823392	108.26581185384732
98.71939467359526	77.93461388263067	44.72505770233714	109.04345216262404
99.24137104	77.30167658428832	43.783796750697846	109.8668626656525
99.80219329265232	76.75865869234819	42.91587352928891	110.72999235808939
100.39469184738951	76.29759663519863	42.119087532376774	111.62645527827377
101.01146695142754	75.91007878549989	41.391233549656945	112.54960716376272
101.64494691126275	75.58744156448883	40.73032716287967	113.4926930999104
102.28763519210185	75.3210127	40.134801964487096	114.44916786707351
102.93259084012519	75.10240222078029	39.60344787229161	115.41312456817323
103.57396921361918	74.92380991459446	39.13508204536822	116.3796371389572
104.20735081215616	74.77819356066125	38.72826661557179	117.34485666911222
104.82969809108556	74.65913557680757	38.381301391686684	118.30581243611243
105.4389670124978	74.56052987635918	38.09245384114084	119.25999091581615
106.03343546843658	74.47642863784078	37.86037041	120.20476596702272
106.61097420995596	74.40118123543468	37.68443473527566	121.13680570031642
107.16861570348603	74.32973896110533	37.564710098322486	122.0516620469492
107.70250157657811	74.25800192	37.50147091670567	122.94362883189055
108.2081850731242	74.18314218645395	37.49458912817443	123.8059244570659
108.68132918763227	74.10381968872085	37.54301251391568	124.63128335180711
109.11849190798048	74.02017131	37.64454522584258	125.41277234551757
109.51735236443436	73.93348334984273	37.79599142715838	126.14430052580438
109.87630887957647	73.84568027202842	37.993491390022044	126.82063832499648
110.19417105708594	73.75890730208928	38.232818470780536	127.43745493686401
110.47032651496365	73.67526286794329	38.509485128257964	127.99168520268846
110.70507057789254	73.59659477862148	38.818585293815396	128.48193126149636
110.89986313559339	73.52439047624942	39.15450335673702	128.90862023752786
111.05750529141505	73.45976503	39.510844100054136	129.27392944297682
111.18211677048674	73.40340886174207	39.88073623919676	129.5815743093031
111.27871884031234	73.35535434	40.257301888138265	129.83648910334838
111.35247014592277	73.31460399497402	40.63407776147899	130.0444260960864
111.40805440619354	73.27891946431743	41.00526137042982	130.21164778486022
111.44945350621691	73.24496559318898	41.36568780766755	130.34466095288823
111.4796322861009	73.20863544576095	41.710649577366596	130.4495976
111.50011745175273	73.16544879342369	42.03579021074568	130.5313643240057
111.5111116388385	73.11108848572862	42.337125000234565	130.59325730555832
111.51221881561538	73.04188763664541	42.6111765	130.63736320701304
111.50318206951684	72.95500213989602	42.85518547734873	130.66535309004337
111.4840683191327	72.84828727314755	43.067175905786385	130.67895327887499
111.45473231645806	72.72004752851969	43.245812752932046	130.67967174078552
111.41419221148914	72.56889194	43.39025889915452	130.6682734089689
111.36089806397972	72.39384728404058	43.50007887	130.64495161589386
111.29371477775679	72.19453296944704	43.57514194048618	130.6101271880835
111.21262995510276	71.97116864739235	43.61557555742812	130.56505309416468
111.11895216659144	71.72449348732506	43.62180919	130.51201455130064
111.01523056610435	71.45570881458968	43.59477929720639	130.45429347459873
110.90486006125948	71.16638101368002	43.53628033193422	130.3959002490108
110.79125643842517	70.85816789136013	43.44915069	130.3410083268172
110.6767614199201	70.53236426357711	43.337033296897225	130.29309146632175
110.56192319653016	70.18956773231989	43.203963602066594	130.25421462257606
110.44553295551282	69.82979070618183	43.054243222477524	130.22491147063545
110.32497447589148	69.45295522077365	42.892616045641404	130.20430967001724
110.19658475229073	69.05945331680888	42.72441269658632	130.19021789141425
110.05626926730484	68.65058032823516	42.55551226525422	130.17949226356956
109.90031831566775	68.22883697147302	42.392244815480595	130.16871647339576
109.72582560610027	67.79805783279714	42.241344497569166	130.15461534260746
109.53044046153325	67.36315313	42.10987975509194	130.13397679623498
109.31190729756167	66.92936721976483	42.005032093864614	130.10356571183982
109.06800587527395	66.50149956396623	41.93369822731229	130.06041470119095
108.79719845803942	66.08368456156931	41.90198867406299	130.00245456616392
108.49957895759722	65.67965674745186	41.91478340954667	129.92915083313088
108.17742691504267	65.29300498209706	41.975521884943596	129.84185236891014
107.83535376385373	64.92715819	42.086249716195866	129.74397923049034
107.48030458631696	64.58519163839533	42.24782964184543	129.64113730504707
107.1212394202906	64.26973755264234	42.46027448	129.54084520677904
106.7683738822592	63.98308261321647	42.72310185871354	129.45174767851162
106.43234086754566	63.72727464209331	43.03551700376154	129.3827301397315
106.1235619	63.50418254967205	43.39643331005764	129.3422975012846
105.85173830324804	63.31556969979112	43.804532217292135	129.3381679685653
105.62540807261267	63.163198456283205	44.258447555450715	129.3769672622128
105.45164124351041	63.04899199119313	44.75707872132534	129.46401060423426
105.33579924668388	62.975212030438655	45.30006288231941	129.6031283991965
105.28113553926296	62.944439613597496	45.88822920178592	129.79638738058281
105.28841367522473	62.959326323180555	46.52370933	130.04383787791045
105.35607620514965	63.022456697174924	47.20963271376644	130.3437350029787
105.48095689120426	63.136473573790454	47.94953059264414	130.69319799735658
105.6590383	63.30419819	48.74656996683379	131.08882290342257
105.88601468279703	63.52852906332785	49.60278596154832	131.52703339194173
106.15775860464204	63.81219797147225	50.518497076247215	132.00427193859394
106.47070362330544	64.15753971646896	51.49209063044027	132.5171566815387
106.82193890293402	64.56627145753625	52.52027921723675	133.06261404778493
107.20901336157526	65.03917762654481	53.59858357333327	133.63793989580523
107.62975835373973	65.57574024065812	54.721659083461695	134.24083205010504
108.08223622992324	66.1738794	55.883411799312576	134.86943284975325
108.56459078148855	66.82982528085954	57.07707168569969	135.52227658456695
109.0746924748079	67.53802916713487	58.29529342717944	136.19807015523847
109.6096989082024	68.29117312234573	59.53025085705254	136.89531444687856
110.16571431427259	69.08044067577625	60.77373918277193	137.61184425287553
110.73770779482143	69.89605550943297	62.017403255702405	138.34451954378292
111.31967914590417	70.72793050910879	63.25315832	139.0892134679722
111.90493891045843	71.56630490942358	64.47378294198404	139.84100329068033
112.4864214939012	72.40233957131623	65.67368403	140.5944433760967
113.05701105375408	73.22861504584982	66.84968877020285	141.34389188784402
113.60989535652546	74.03949387193649	68.00151509	142.0838575752748
114.13895439322575	74.83141769803719	69.13174545	142.80927305309496
114.63901568821103	75.60311717	70.24546090613194	143.51557510056693
115.10585053208243	76.35561416225165	71.34970243771086	144.1985871279583
115.53618981720368	77.09207535613453	72.45280731841235	144.8544428166745
115.92791362882409	77.81761078954762	73.56376885311856	145.47969281202842
116.28010130743863	78.53889652433628	74.69178566786391	146.07144211759072
116.59283528081477	79.26354150995097	75.84596466	146.62747180356874
116.86690357578794	79.99944517273843	77.03516232	147.1463160879137
117.10328748829511	80.75437740400913	78.26800352400636	147.62701945947907
117.30260327646262	81.53574358254455	79.55291123769936	148.06867911358202
117.46514809580705	82.35064451717996	80.89814501541215	148.47033752173664
117.59154966353084	83.20627402252546	82.31200140627845	148.83127388495674
117.68328700285228	84.11017599160611	83.8029461	149.15123886136521
117.7426325289297	85.07004617642019	85.37962108104539	149.43041952867833
117.77214455005544	86.0932932	87.05104505528931	149.6692486547821
117.77426684016883	87.18652805900328	88.82676089685847	149.86839626356243
117.75148637606527	88.35495362412136	90.71631047022163	150.0291697227074
117.70670163601845	89.60155481971134	92.72791239271282	150.1539671867724
117.64319787591033	90.92568546	94.86632500649819	150.24646488404463
117.56426616807785	92.32079409202498	97.12980393712112	150.31174095307048
117.47276604795469	93.77223968	99.50684160638846	150.35617287145345
117.37071146680337	95.25651895	101.97372493877339	150.38663667178227
117.2589660645062	96.74205577660052	104.49337752111401	150.40930793565622
117.13718603428352	98.19113813	107.01569934870001	150.4286980560818
117.0038029387584	99.56261968957587	109.47895090098575	150.44663226813833
116.85560769979428	100.81475564356248	111.8111636435299	150.46046474664993
116.68726657960455	101.90796380742478	113.93212630809263	150.46131309986862
116.49171519606097	102.80781612898916	115.75744395632026	150.43393266124792
116.26148749610664	103.48799777769051	117.20431050678232	150.3582917831998
115.98900511586763	103.93308891829976	118.20106887268078	150.20949220644806
115.66327880896232	104.14151068013808	118.70513970308356	149.9514458462307
115.26485695778976	104.12695612762487	118.72052664974183	149.5284727965236
114.76423619510166	103.91626607357723	118.29876909772976	148.86543041803048
114.12483566257039	103.5452222442075	117.5258162838655	147.87699686082073
113.30767860698924	103.05453729421724	116.50784309503804	146.47853779541379
112.27838675064605	102.4861431563098	115.36052928627895	144.59699792676872
111.01915226587728	101.88169910565931	114.20058478809452	142.18517090467662
109.53871142249555	101.28801046155004	113.1370180233691	139.23459839710782
107.87053914347182	100.76562554095776	112.26233795248314	135.77727604199487
106.06364865187344	100.38804151283394	111.6456886761076	131.87738490810074
104.1747513870988	100.22853030547216	111.32546950273533	127.6212910091199
102.26284064290068	100.34550522989741	111.30296355513329	123.10910422730136
100.38523380504536	100.77624338865523	111.54477128849854	118.4478022614764
98.59491875076776	101.5381344747429	111.99351069305257	113.74577864301743
96.93877181398545	102.63191553506495	112.57947920697025	109.10842025258918
95.45633364896273	104.04465301542977	113.23004665004636	104.63440633550502
94.17901533165538	105.75258137555475	113.87673921514995	100.41267744683235
93.12977358463475	107.72379816606303	114.46010372495113	96.52016782232646
92.32328160849931	109.92073241293662	114.9325794	93.02037245399691
91.76637694309922	112.30227385819997	115.25983729597402	89.96264532208639
91.45854662936567	114.82550694106838	115.42098935858095	87.38200184239975
91.39248431142464	117.44714085198403	115.40797563951207	85.29931801769209
91.55484315792184	120.12474412606792	115.22451241328869	83.72197705805496
91.92718430933938	122.81772579318739	114.8847039	82.64497471
92.48705463468559	125.48796559849673	114.41116588540906	82.05236733488432
93.20909035305272	128.1001771	113.83279111719057	81.91888671
94.06605423710772	130.6221105421621	113.18227091983069	82.21159798574587
95.02985641106854	133.02455759770078	112.49314891009008	82.89159757847841
96.07247724078145	135.2812297741122	111.79669296625391	83.91556184593779
97.16648748712811	137.3687434061605	111.11954548788253	85.23680716532385
98.28524099617896	139.26670821967562	110.48251944047833	86.80605475885679
99.40314781980427	140.95776363485322	109.90012480744403	88.57240263560709
100.49614271633988	142.4276353074321	109.38052551003558	90.48453044
101.54222679778964	143.66535497179862	108.92590525956652	92.49189038448415
102.52201834682397	144.66360485673857	108.53327948741995	94.54585933
103.41926595702529	145.4190520048266	108.19563733296556	96.60088971326381
104.22120062307407	145.93253953276408	107.90310849723407	98.61551127508129
104.91859520407114	146.2090347953973	107.6439838272924	100.5530083761601
105.50560089974199	146.25725929673808	107.40552650520625	102.38183868780187
105.97961610541216	146.0889471	107.1744862176317	104.07605244206783
106.34119156084685	145.71791724513275	106.93745510539273	105.61569270689436
106.59366417585062	145.1592687922417	106.6812991369329	106.9868489067177
106.7424563478215	144.4287148319926	106.39362245520225	108.18131879457498
106.7943691820303	143.54203002588443	106.06308436478089	109.19611562521789
106.7571387547434	142.51475546311067	105.67949400881001	110.03294586998362
106.63918201695056	141.36216349267426	105.2338336657126	110.69765242078927
106.44939378504087	140.0993621206988	104.71847254582478	111.19961381534375
106.19707353793844	138.74147213943866	104.12758805156369	111.55115288997307
105.89201520667208	137.30380489306447	103.4575714239713	111.76697683803648
105.54455686562197	135.80182692654208	102.70716668811522	111.86360255464304
105.16540377495474	134.25069884836654	101.87721137290865	111.85875683565638
104.76523700232269	132.66458780405367	100.97006785548112	111.77073362625993
104.35426043851756	131.05621956091375	99.98902828650071	111.61773985045409
103.94187310597542	129.43683605672365	98.93803412799052	111.41740263809206
103.53661307361946	127.81639498165191	97.82173090214799	111.18654125029873
103.1464267182094	126.20384274688124	96.64561457704048	110.94119124964986
102.7791202134657	124.60738458861887	95.41625362	110.69684242517054
102.44265389262527	123.03467938332521	94.14150475716316	110.46863012650739
102.14504712909459	121.49280304834565	92.83035371244507	110.2711478706461
101.8939771640727	119.9878924147843	91.49238975783707	110.11795373041035
101.69635234580352	118.52472591297125	90.13735199061661	110.02115037291593
101.55810639848387	117.10656166963406	88.77491856763378	109.99126677547618
101.48413225703008	115.73516280481101	87.41456383542867	110.03727423385016
101.4780611989091	114.41083693626672	86.06537618181675	110.16641627389895
101.54190444325678	113.13253015586746	84.73584912839792	110.38387597697289
101.67587613420298	111.8979966	83.43362254513481	110.69260386322443
101.87862222322964	110.7039880030568	82.16522140554522	111.0935543190471
102.14778418904329	109.54647911828373	80.93597019	111.58629006351204
102.48049619579005	108.4209292466843	79.75009546227746	112.1695118587919
102.87345637946348	107.32246453538393	78.61079579468802	112.84111443262444
103.32269576217097	106.24595228136775	77.52025268695556	113.59795865503798
103.8234300069555	105.1861263047302	76.47976483831167	114.43575278159116
104.37014141229884	104.13783431662543	75.48995839866271	115.34911645064761
104.95674799537254	103.09628196057773	74.55090383	116.33171660751262
105.5767431203103	102.05716767350484	73.66213059336438	117.37642847577133
106.22330601981946	101.01671604218066	72.82261660278596	118.4755152504514
106.88937797243837	99.97168310073387	72.03089653689128	119.62080652600237
107.56776901479806	98.91942581489599	71.28538699855274	120.80391707818059
108.25144500409363	97.85812321094085	70.58475288588389	122.01654931003792
108.93399558631336	96.78715966940103	69.92807921132737	123.25080532818485
109.61002601803806	95.70749461546495	69.31488364971781	124.4993771195786
110.27525184902443	94.62183412468255	68.74515642310284	125.75557398357678
110.92641074529027	93.53465087768902	68.21952716759534	127.01332825494615
111.56118539530522	92.45211260284908	67.73948407407578	128.26728806385984
112.1780745845408	91.38183605569789	67.30748404	129.51283155224536
112.77603962658266	90.33244493263787	66.92693328998175	130.7457890269005
113.35400322620667	89.31304205468065	66.60208941917296	131.96200117684052
113.91054259673973	88.33272743916868	66.33787053774974	133.15712706997616
114.44390664764539	87.40020691773019	66.13966974456142	134.32686648050594
114.95211298730233	86.52347938880507	66.01329653407372	135.4672679677632
115.43299607766252	85.70961968811538	65.96494545874567	136.5748458028148
115.88443018988445	84.96471552	66.00107358293799	137.64670745010005
116.3047942048664	84.29404034	66.12820013920535	138.68079285695038
116.69331029239446	83.70248703039056	66.35271439766613	139.67586354551372
117.05005900914973	83.19517057107974	66.68087207854408	140.6311402
117.37594136940416	82.77789040332726	67.11897676875535	141.54603818412212
117.67271313637598	82.45706511	67.67345585310899	142.42024471778493
117.94276898149714	82.23908936101385	68.35062099131218	143.25377623752624
118.1885296714933	82.12920916	69.15586030901355	144.04673121015713
118.41184365874817	82.12996599	70.09198023502515	144.7990305
118.61381017337037	82.23973462443294	71.15718118206941	145.51042225021598
118.79489332046867	82.45204112497538	72.34355155984025	146.18048914376857
118.95495444634889	82.75570159018146	73.63614653571886	146.80826778654702
119.09304989988725	83.13550203965974	75.01217884726645	147.39143917169594
119.2070436322279	83.57318265076839	76.44011354120416	147.92532874730816
119.29331090904368	84.04856792461808	77.87926714840037	148.40218039833942
119.34688209389901	84.54095497234069	79.28105030781522	148.81114576440072
119.36201226120669	85.03083727864811	80.59194260007077	149.1389638292236
119.33296772051172	85.50173949049977	81.75717924583708	149.3709683914304
119.2549078052542	85.94202013260094	82.72440552704724	149.4920038680433
119.12218124674486	86.34598997263132	83.44724681027036	149.48473327785933
118.9208526306612	86.71344816	83.89193681026764	149.32180750457903
118.62126751548188	87.04888503800915	84.04820202279238	148.9569751700533
118.17894038892815	87.36221592149319	83.93206947767902	148.32549253608082
117.54151572221484	87.67023702395548	83.57355769771613	147.3532989116555
116.6575670706196	87.99655119	83.00498412208103	145.96935422564042
115.48889646901401	88.37017823857522	82.26037681908124	144.12140995952737
114.02319691468281	88.82490050915537	81.37883852513745	141.79036230901312
112.27751051205976	89.39830322452744	80.40593333287725	138.9933570758132
110.29177284914437	90.12877535836328	79.39301867	135.7768611
108.12044079823681	91.05187005519922	78.39556049749676	132.2080942
105.82628038570834	92.19757401	77.47118072788146	128.36826769787305
103.47595839696721	93.58850589465872	76.67752646	124.34726967423677
101.13646650316068	95.23846459687033	76.06960095713052	120.23910000474808
98.87175405756157	97.15095129004236	75.69625956123835	116.13759808431433
96.73972852185238	99.31803982546862	75.59635756909627	112.13249455877327
94.78995929403447	101.72024459511641	75.79571738	108.30595972310418
93.06212093868363	104.32730410327989	76.30558730479544	104.72984653382403
91.58518404	107.09944260028033	77.12257764923919	101.46391861009546
90.37743739	109.98920871350883	78.22995126559834	98.55511570920088
89.44721740401208	112.94398148402638	79.59975557	96.03751968677409
88.79404563885808	115.90881418586427	81.19518717	93.93269755716689
88.40996606904602	118.82921720746526	82.97293068928978	92.25033897136285
88.28101309	121.65352448491254	84.88521080474425	90.98919570674316
88.38868486	124.33465373455418	86.88159417620363	90.13829023330713
88.71122211	126.83138611273334	88.91101158	89.67830421955206
89.22464348237858	129.10930944963076	90.9239852	89.58305969127748
89.90366778010566	131.1413384384588	92.87452195136288	89.82109412
90.72264462252141	132.90779810364185	94.72148491407016	90.35734793864371
91.65637768	134.39619095148234	96.42948325260336	91.15473659411509
92.68060888	135.60062775114994	97.9691496	92.17530979143976
93.77218999290983	136.52097495451216	99.31694381652194	93.38104687955807
94.90907616066482	137.16198754904676	100.45486928857154	94.73440910766847
96.07016273878756	137.53256420125402	101.3702149694487	96.19863453987473
97.23514137060437	137.6450961371294	102.05533442527192	97.73798722361646
98.38464141973456	137.5149218	102.50748403882686	99.31823485653156
99.50060705632912	137.15990508254671	102.72863204590038	100.9072705405655
100.5666806298182	136.60009505657453	102.72524997644179	102.47567420136275
101.5685087058808	135.85740017682915	102.50814518065404	103.99716695132348
102.49397762173183	134.95522540474994	102.09223522604225	105.44897866698211
103.33335063224028	133.9180204370848	101.4960386	106.81211472961226
104.07930868047445	132.7706826406057	100.7407499755125	108.07149403768487
104.72698167059222	131.53788811517444	99.84915726248359	109.2159990363361
105.27401207162119	130.24355343074583	98.84483669595309	110.23847078203947
105.72061709379311	128.91055577037426	97.75171945682152	111.1355904471954
106.06956696479254	127.56064567335773	96.59382533182158	111.90758204248854
106.32589199922461	126.21431085227326	95.39498173687477	112.55771418121566
106.49629197875925	124.89039468670235	94.17834300294155	113.0916690687277
106.58853941098565	123.6055295720867	92.96562492997097	113.51694477717213
106.61106898383628	122.3735391299906	91.77632267464843	113.84241840882616
106.57271143051216	121.20486365582956	90.62711323345327	114.07812295756982
106.4825883197294	120.10609332384213	89.53126832173648	114.23524836890786
106.35017175422564	119.07987798642449	88.49816620781053	114.32620595157383
106.18531646577749	118.12536622223938	87.53336656601822	114.3644997702113
105.9981247634855	117.23889652187607	86.63927549300904	114.36441056150005
105.79874251537986	116.41462131602053	85.81587987061054	114.3406729964497
105.59717771259011	115.64508345207179	85.06123511606219	114.30813086477636
105.4030937674549	114.92177537987457	84.37184982570466	114.28128931786082
105.22551435883271	114.23550523410213	83.74310197857514	114.27382088229255
105.07245377343496	113.57662543018546	83.1696498	114.29806577113546
104.95066319205242	112.93540034526806	82.64578226840582	114.36462974696182
104.86566471801478	112.3023983506063	82.16559361299916	114.48228337270302
104.82194535150514	111.6686241257929	81.72291930843505	114.65813707162542
104.82314213588474	111.02549200501255	81.31119980870811	114.89790094948752
104.87214650800382	110.36485274237299	80.92342961	115.20607910246851
104.97108997720275	109.67908310654254	80.55218318638774	115.58603400312461
105.12129195272739	108.96114442875367	80.18978453708147	116.04003641485403
105.3231868746153	108.20458032155484	79.82867097257437	116.56931176194182
105.57618076264849	107.4035580972431	79.46174851147484	117.17392058621856
105.87850931835436	106.55303155828598	79.08261569166335	117.85252867335458
106.2271995	105.64896628540484	78.68574835712897	118.6022844603055
106.61822656974346	104.68852178260197	78.26667042044859	119.4189586987766
107.04687214749372	103.67014529354587	77.82213813488522	120.29736087343154
107.50805717737494	102.59363752532133	77.35038553121638	121.2317629113595
107.99644689186825	101.46025678035164	76.85128988511819	122.21601666541814
108.5064166450838	100.27282943130358	76.32631970975342	123.24344425788037
109.03203461552951	99.03579092317202	75.77838709410314	124.30678103340335
109.56707489551601	97.75514123882849	75.21180238616869	125.39826132043218
110.10507844726384	96.43836702965716	74.63230992064858	126.50979228677842
110.63953896188781	95.09435411401094	74.04701938356959	127.63317703822743
111.16422038394941	93.73323315	73.46416486137913	128.76038521193757
111.67352328506074	92.36612499979859	72.89274706	129.88385627375848
112.16283511295863	91.00484454	72.34214087205908	130.99681629275017
112.62880722994908	89.66161828016301	71.82182672485825	132.0935722570517
113.06945127727835	88.34884503	71.34131359	133.16964541262868
113.4840634576021	87.07895338	70.91011325691076	134.22168788340784
113.87316790635892	85.86435662046648	70.53766371608941	135.24738760981808
114.23859233970664	84.71741394	70.23323974	136.24552248176838
114.58352957388641	83.65028442065338	70.00589398	137.21601895246843
114.91228815571624	82.67460047463179	69.86438549067766	138.15975437453696
115.22969012479537	81.80104764130564	69.81700861838176	139.07810284531774
115.5404615523797	81.03904681	69.87129393462587	139.97249820040636
115.84889698632608	80.39657501678869	70.03363436710143	140.8442121075774
116.15878099486459	79.88002092161322	70.30901348	141.6943703372253
116.47332830236576	79.49402610847648	70.70104257195105	142.5240617746915
116.7949511071537	79.24129824469773	71.21221228130932	143.33435887476392
117.12503908181922	79.12242231	71.84403931606407	144.12630667407058
117.46395384397398	79.13577069243023	72.59703515044167	144.90094570557494
117.8111360795534	79.27755942589496	73.47061250901763	145.6592572856846
118.16527030809146	79.54196295215606	74.46290185515669	146.40207024234797
118.52450074328814	79.92104698967299	75.57035978597128	147.1300971161824
118.88648483677893	80.40424321610517	76.78698121523001	147.84398413570247
119.24808821340774	80.97745417602196	78.10305770961686	148.54409268542167
119.6048968834268	81.62240647261113	79.5039639	149.23002105688101
119.95095242611534	82.31677511775281	80.96913670937529	149.8999652141513
120.2787229455738	83.03486197016477	82.47061433869598	150.54975432521104
120.57899961077187	83.74855172583933	83.97168236793597	151.17167688883245
120.84097084168438	84.42890331037178	85.42730279161424	151.7538973083731
121.05305325506234	85.04850220824768	86.78639876707808	152.28099120293726
121.20429022544583	85.58395285636519	87.99478131691815	152.735149
121.28555961438501	86.01799565798164	88.99812050761949	153.0973378467221
121.29032892996169	86.34131795	89.74490359807155	153.3481523583972
121.2139262828211	86.55434555585622	90.19313813853648	153.46614449837816
121.04904874732283	86.66868175039299	90.32601643916773	153.41995781267718
120.77965431641783	86.70664137999624	90.16734581	153.15917154304194
120.37925213758072	86.69953056	89.77911945830593	152.61458690642485
119.81569996115915	86.68776913457023	89.24069922	151.70989520915703
119.06125140856523	86.72036073971867	88.62568295	150.38024649635497
118.10322454123909	86.84990173205041	87.99067930815477	148.58955894596915
116.94811611935451	87.12720584155795	87.37685820991761	146.33642664860398
115.61861170001389	87.59900256950748	86.81583475086117	143.649223
114.14864402472827	88.30671397	86.33446284545639	140.57868319997908
112.57922202074379	89.28505392762297	85.95798006756763	137.19169186097758
110.95496443220233	90.56052925682904	85.71141727	133.56599230630553
109.32104852220014	92.14986854378961	85.61908141	129.78537660707903
107.72075015072977	94.05876611720619	85.70280326414607	125.93549257120188
106.19369903155714	96.28129985	85.97985565831306	122.10034998285006
104.77464129437794	98.80008008927125	86.46092137511194	118.35922611995385
103.49250597799482	101.58699316871875	87.14855321	114.78385822937965
102.36969655791414	104.60435220642945	88.03658790810829	111.43617420474976
101.42165835592594	107.80646755081789	89.11059206214742	108.36683374339047
100.65687033822306	111.14177752014868	90.34915420630432	105.61459883404851
100.07732907268382	114.55534687966899	91.72561489428094	103.20639186948041
99.67935319021936	117.99121116942906	93.20975548435285	101.15788047420197
99.45449470660925	121.39429390231574	94.76923115	99.47443676040464
99.39050519572014	124.71197605421699	96.37073978515545	98.15233616523658
99.47230856463021	127.89536813993084	97.98090974693953	97.18004293871664
99.68290572470151	130.9002943629893	99.56696125543944	96.53947629623602
100.00419314204017	133.68806911268777	101.09727651928382	96.20723912017142
100.41766767844575	136.22614102698316	102.54196715735345	96.15579495
100.90499420728491	138.4886030087842	103.87352460591818	96.35459537239328
101.44845400249014	140.45647412467133	105.06757883645696	96.77118799430981
102.03126407202244	142.1176227906476	106.10357268914083	97.37226044826588
102.63774108869049	143.46627500422215	106.96510294607656	98.12451388586939
103.25335665319513	144.5022893171407	107.63988402648113	98.99532274658897
103.86475966258925	145.23046232622528	108.11946069654209	99.95322608004518
104.45979716925346	145.6599101182385	108.39881529863204	100.96832156423274
105.02756471059274	145.80355773514734	108.47608478007339	102.01262050796277
105.5585047953864	145.67779117437328	108.35257920001634	103.06041393872677
106.04452688484857	145.3021083302433	108.03295210623085	104.08868226555747
106.4791476298057	144.6987089017656	107.52530612879582	105.07748645248175
106.85768746772112	143.8921945	106.84128783568035	106.01022842055674
107.17749043826443	142.9093366554338	105.9960978175661	106.8737724
107.43805602426681	141.77865108184827	105.00810181178849	107.65848720967101
107.64101692628962	140.52960421063887	103.8979117468806	108.35822394934287
107.78993170760634	139.19146305213064	102.68712455281442	108.9701686431171
107.88985479131058	137.79205241052554	101.3971260142866	109.49450268572006
107.94673169373522	136.35679708148476	100.04833430692129	109.93390229502461
107.96673085862025	134.90822076650443	98.65991485863636	110.29292990998405
107.95561380086657	133.46577397153334	97.24969136085856	110.57733773976649
107.91832505404462	132.04574220736063	95.83396373637771	110.7934570744425
107.85899520210775	130.66124833786043	94.42726120860436	110.94793031309908
107.78125865508105	129.32252425059647	93.04223041	111.04773005676037
107.68851451561318	128.03722982578714	91.68960531036964	111.10017932701967
107.58390705186352	126.8104539258252	90.37814757313485	111.11288411227503
107.4702562660531	125.64450132548244	89.11456240895073	111.09371496672796
107.35029103889238	124.53888959181562	87.90338217040575	111.05088512884511
107.22708213410844	123.49073624347984	86.74692061241286	110.99297799926237
107.10434814154415	122.49530176438726	85.64542059476449	110.92888658652532
106.98649851565851	121.54641016756021	84.59732454247833	110.86771918516776
106.87835844182139	120.6367603738684	83.59958055085674	110.81855647858009
106.7847357733409	119.75838505942542	82.64799970493375	110.79009420335086
106.7101833466816	118.90342630077267	81.73774021	110.7904285476396
106.65899539296493	118.06496357586492	80.86394548646184	110.82701625054224
106.63520083717333	117.23738836463792	80.02227659081439	110.90666058930186
106.64246127680873	116.4162374	79.20902951	111.0354577831646
106.68408885994806	115.5978769946426	78.42094224685538	111.21883368716982
106.76348080240749	114.77928408854069	77.65500547012103	111.46189642668458
106.8846813686283	113.95780466512717	76.90840119560693	111.76989330695788
107.05235433967914	113.13083241753299	76.17850278374786	112.14820874733296
107.27109173082101	112.29558850564435	75.46281704129665	112.60181474926662
107.54457769302199	111.4491060882194	74.75886930210413	113.1345613767483
107.87495441283691	110.5883281694299	74.06416538857815	113.74864717042826
108.26248452045108	109.71013896868041	73.37623814369783	114.44443548809863
108.7054596287594	108.81133024173405	72.69268952541272	115.2205040755519
109.20021477051905	107.88875753708136	72.01131813366595	116.07366871357996
109.74111107819438	106.93972408570639	71.33046157793636	116.99887709460532
110.32039033454723	105.96231827990916	70.64940670526823	117.98896237094918
110.92806305030427	104.95555388907624	69.96859071994213	119.03442234033461
111.55223593612153	103.91943291025426	69.28957925375875	120.12358407944853
112.18003443620356	102.85512841864612	68.61498726036834	121.24327839976998
112.79875697315491	101.7652286486523	67.94834772	122.37976889003613
113.39676200410663	100.65376241337192	67.29388198526328	123.51960018429524
113.96396750076353	99.52593226448508	66.65626185297022	124.65024333918421
114.49211490413924	98.38767513638642	66.04042207314973	125.76058192341128
114.974903	97.24524014701738	65.45136912993296	126.8412388159903
115.40804382352847	96.10502855	64.89399600082332	127.88472516589263
115.78926359275975	94.97369057148194	64.37300194181525	128.88546304620186
116.1182782178378	93.8582584	63.89294427828317	129.83979159770806
116.39679909601068	92.76623826051956	63.45834893456041	130.74602631220543
116.62847495740971	91.70567185170835	63.07374725144762	131.60441537015723
116.81858847954354	90.68506864499321	62.74358291770115	132.4167972764755
116.97357603604547	89.71316632276648	62.47214477416693	133.18612415294507
117.10061481826189	88.79867136633112	62.26362489630819	133.9161378406879
117.20734528375081	87.95010531818828	62.122235659029236	134.6112340751426
117.30165641184101	87.17572142182257	62.05237304	135.27643204196653
117.39150636450631	86.48335106778603	62.058719177691295	135.91736223669537
117.48475608294179	85.88007429418835	62.146078198731715	136.54017152971056
117.58893373330939	85.37178957146784	62.31898564105585	137.1512896992055
117.71081058774224	84.96280568038355	62.58130702380991	137.7569972182947
117.85580611674926	84.65555879061259	62.936015043167686	138.3628271987533
118.02757379321484	84.45059270795737	63.38525049379406	138.97313448816297
118.22807110922881	84.34675065704005	63.93046581208129	139.59109161750425
118.4578918152572	84.34132694961149	64.57232397	140.21889602725014
118.71647232547613	84.43011603548199	65.31050021134136	140.85789727714024
119.00207760867075	84.60752748979819	66.14381024	141.50863463592012
119.31171794213192	84.86682744164696	67.07060750781827	142.17086114555937
119.64120326538409	85.20037853362386	68.08899194	142.84358308286403
119.98538630244495	85.59976869681485	69.19657597497451	143.5251171850079
120.33849232714314	86.05585298592669	70.38992863698313	144.21315774212135
120.69439423270907	86.55868036227685	71.66390926206259	144.90483441625736
121.0466703	87.09703984044825	73.01081008792593	145.59668918953156
121.38843111992593	87.65759936119207	74.41923289549068	146.28453299556463
121.71209497412568	88.22420089454413	75.87303094099852	146.9632027126358
122.0092432870964	88.77776315637587	77.35055103639134	147.62621595052028
122.27058965163074	89.29672018781218	78.82396530060456	148.26533997781044
122.48610774635198	89.75792960785499	80.25853601	148.8701208382742
122.64539686268358	90.13824384199062	81.61250137777976	149.42753834454751
122.73823740736246	90.41665131706912	82.83858642985466	149.92206990774017
122.75513444607842	90.57635039362059	83.88690398728845	150.33622756448568
122.68778398398493	90.60627059320278	84.70814612959228	150.65139876861528
122.5282802992756	90.50306630569631	85.25877336529256	150.84753947490515
122.26522457456156	90.27481514578359	85.51327044909854	150.8983757233374
121.87951818264592	89.94341411668961	85.48095899131864	150.7629155727448
121.34470690395186	89.54190028016997	85.21384946	150.38137444280898
120.6306814084109	89.10906112583406	84.79949071179136	149.6802672163528
119.7061776	88.68526301101396	84.34423308951953	148.58222923958223
118.54065410097832	88.31037362	83.94993718377276	147.01758772403082
117.11208601002849	88.02405846	83.69220909	144.93982893656343
115.41941336580815	87.86744759772354	83.61411347652157	142.33973103967583
113.48776727987118	87.88348791165505	83.73394334701688	139.24786562006128
111.36363117472548	88.11512067051389	84.05493925563981	135.72672963910895
109.1072830041205	88.60236192507678	84.57204554784731	131.8610397962304
106.78611473227431	89.37905873686917	85.27616241431588	127.74951577858964
104.46901570511139	90.46989246655794	86.15621312771886	123.49794242149078
102.22220039526152	91.88828683	87.19923837460664	119.21333690135992
100.10641620084071	93.63551962	88.38943363248485	114.99907818897026
98.17500560326864	95.70090776178044	89.70742755262823	110.95089609641609
96.47238420769813	98.06268370804524	91.13037254	107.1536972494286
95.03289263831209	100.68916298790285	92.632657	103.67932953798304
93.88020481863477	103.54009307574435	94.18690598376733	100.58532061300632
93.02737697	106.56839292811564	95.76501738	97.91440926697253
92.47739936314889	109.72222228028254	97.33901984441951	95.69466981
92.22410824	112.9469696235816	98.88166872714756	93.94015400392654
92.25339482972004	116.18701151910984	100.36683554904918	92.65193986505966
92.54453605732681	119.3873771978752	101.7698418	91.81940921356701
93.07154837813724	122.49541839017749	103.06794117730811	91.42172330212001
93.80466469714604	125.46247732380017	104.24100817513812	91.42955394
94.71186861113063	128.24539787037716	105.2722870901219	91.80692782413611
95.76023193572293	130.8076046944962	106.14888570212582	92.51294857842483
96.91692536	133.11958551334527	106.86174570611308	93.50334413216953
98.14992874839797	135.15890552482566	107.40527680393058	94.73186232823934
99.42853013119561	136.90993917317996	107.77699073893014	96.15148422
100.7237345642274	138.3634152815569	107.97714732552234	97.71547007204418
102.00867912109447	139.51599817487227	108.00848114243145	99.37829819622267
103.25905132824514	140.37003084176044	107.87616927594048	101.09652189427352
104.4534355872696	140.93313676238017	107.58781136048658	102.82958969939041
105.5735852413674	141.21742434915612	107.15315311435002	104.54070341305793
106.6046738071876	141.23857753977632	106.58370025686108	106.19762733351382
107.5354502363594	141.0151795286968	105.89240999645253	107.77320730659902
108.35816646164376	140.56816369906252	105.09337366899233	109.24551072823655
109.06830805887326	139.92018054038564	104.20137879761461	110.59771677210544
109.66428535546031	139.09493934434187	103.23144630216284	111.8178890398911
110.14718038416974	138.11663028133086	102.19842008327096	112.89867698742398
110.52050289691758	137.00936397097786	101.11650051490675	113.83694488577368
110.78988402386229	135.79668603963495	99.99884503931575	114.63331970352505
110.96274856966524	134.50140342689494	98.85756830449516	115.29170215989137
111.04801251796663	133.14561487461276	97.70402175298132	115.81880026374021
111.05574028849432	131.7505764496806	96.54899341136147	116.2236475702878
110.99672092265718	130.33633484511574	95.40278182471093	116.51706738641703
110.88204484161975	128.92132490876708	94.27520044618889	116.71117835697407
110.72276803496533	127.5221219	93.17552988510978	116.8190022716566
110.52967474298845	126.15338381095084	92.11239336355293	116.85407055755522
110.3131283727511	124.8278065	91.09339029030876	116.82997863658495
110.08298529608042	123.55596095921796	90.12448828150887	116.7600017
109.84850523128429	122.34612749912795	89.20955852	116.65685848414864
109.61820269339377	121.20421616755824	88.35043961441825	116.5326124867039
109.39963627665337	120.13361941784376	87.54739564339079	116.39868001597786
109.19918385694073	119.13491746590088	86.7994296	116.26586607306926
109.02187278937099	118.20570285001848	86.10426439950497	116.1443193585285
108.8713144119313	117.34073686705595	85.45828476940176	116.0433983
108.74983257161286	116.53230647204707	84.85660345042236	115.97160637432965
108.6589180672548	115.7707198	84.29316896603481	115.93678118110603
108.59980612835034	115.0450192708631	83.76089006740774	115.94637068372131
108.57364823408112	114.34377359572862	83.25189845861377	116.00732912427203
108.5812505929458	113.65579310506801	82.75807341914759	116.1256055662365
108.62288613481326	112.97075536965303	82.27168113	116.30571920382637
108.69831449603942	112.27956385670187	81.78575054386555	116.55061944768069
108.80666300188368	111.5742132549528	81.29404674	116.86156052730321
108.94606670753083	110.84737782774758	80.79089510522671	117.23787065550249
109.11352444305663	110.09229378546819	80.27116614081618	117.67694169162714
109.30529231307243	109.30314001385906	79.73050632708801	118.17468464077768
109.51744265160632	108.47550353690765	79.16564768513453	118.72614744627586
109.74612432316674	107.60641373927757	78.57446957220333	119.32590381916769
109.9875529047746	106.69387062045276	77.95561732061088	119.96824563629573
110.23798884505683	105.73639129022895	77.30800972	120.64733979933533
110.49378599766925	104.7330410849278	76.63076149428468	121.3573142313738
110.75147396191923	103.68367560468737	75.92350395890155	122.0922831337122
111.00790040122544	102.58900763469691	75.18675197633087	122.84645718882507
111.26041785568405	101.45069302564977	74.42224303231897	123.6143451109163
111.50705574400565	100.27163499190002	73.63327980684645	124.39099058428403
111.7466807325017	99.05618669543635	72.82483944411977	125.1723036331171
111.97909536153394	97.80995771303074	72.00322632958161	125.95538563045557
112.20498712681838	96.53939494720935	71.17539220978496	126.73858304211058
112.42585972355438	95.25143000942728	70.34820488578885	127.52130441350141
112.64420340261567	93.95333844	69.52792512129055	128.3039144163132
112.86379491564583	92.65279324962168	68.72010971545411	129.0878038169523
113.08969609636071	91.35792312407571	67.92988928	129.87539595631813
113.32770147144234	90.07720593524098	67.16228588181362	130.6697496160669
113.58329710644006	88.81927505351062	66.42243109	131.47359926701859
113.8606655143725	87.59291978063233	65.71582578112759	132.28831298244097
114.16234687421297	86.40734033789629	65.04858915351171	133.11347428860364
114.48937089897824	85.2723061	64.42743627464247	133.94700607197396
114.84142293181273	84.19796307266542	63.85930346984724	134.78542765317277
115.21701335563472	83.19434709855148	63.35076422	135.62418003188725
115.6135967647588	82.27075994846253	62.907475182237086	136.45789507732943
116.02758349087901	81.43525473	62.53385861616312	137.2804462776328
116.4544257092548	80.69438321042632	62.233032606209704	138.08498358193515
116.88887971271268	80.05308781979383	62.00686930489713	138.8642422902444
117.32534701558572	79.51459854620003	61.85613735646203	139.61108758235684
117.75826020625507	79.08042346422815	61.780811449875415	140.31908502558966
118.18254252988467	78.75058375945724	61.78051643593927	140.98299070720057
118.59411759275744	78.52394022941897	61.85488567866804	141.59922284710038
118.99036489560778	78.39832774166814	62.00374341098638	142.16636338679336
119.3703510577766	78.37054121885399	62.22712991607417	142.6854922339669
119.73475951193164	78.43635773390378	62.525131994477775	143.16012064965724
120.08554620319309	78.59056177133778	62.89761599515808	143.5957527893144
120.42541293369034	78.82691349910692	63.34408419238163	143.99930649699337
120.75730538077377	79.13820095272429	63.86377458568434	144.3786041332492
121.0840765	79.51650394	64.45592934376897	144.74196462407792
121.40818074707455	79.95357953	65.12000193834601	145.0977103274445
121.73117514238575	80.44122344739077	65.85566220539748	145.4533730312197
122.05326066383505	80.97163102626781	66.66273035907768	145.81486613383802
122.3734000509434	81.53788259099507	67.54123308	146.18621733523912
122.68991532096652	82.13441403438581	68.49146965191989	146.56986124906052
123.00100402917468	82.75715061901421	69.51386880001148	146.96703150624091
123.3050154240332	83.40332554303974	70.60876323	147.37807548460978
123.60062365655305	84.07123042662195	71.77635296603066	147.80271778999256
123.88692327752112	84.75994237761864	73.01693508934069	148.24026038912518
124.16333764499612	85.46881347072343	74.33103201	148.68967830349598
124.42927214037647	86.19650009572389	75.71870034808786	149.14954532390155
124.68357208668823	86.93973849601413	77.17787603313378	149.61765207644197
124.9239073028086	87.69233252	78.70227093	150.09023136247242
125.14624221506075	88.44451312164917	80.27903926879169	150.56097946442776
125.34453077800384	89.18279912482413	81.88636001087784	151.02013543230154
125.51082652666372	89.89092643	83.49209157046829	151.4539240894657
125.63603515174773	90.55222596703558	85.05491683335752	151.84480648543462
125.71124795698736	91.15289273	86.52776270599992	152.1725817352804
125.72928299374921	91.68513237688344	87.86193969	152.41586127075448
125.68600068211232	92.14963967181521	89.01089980812537	152.55343584680423
125.58013250894778	92.55703942	89.93371382786295	152.56460132065865
125.41103840619483	92.92785439483244	90.59860235567776	152.4282014605818
125.17797709716682	93.29185339556705	90.98597914628995	152.12330268650427
124.88301151795153	93.68767131755176	91.09062161246521	151.63288965435862
124.53306823016493	94.16149138176432	90.92346873	150.94666339473338
124.13845230119284	94.76401186378547	90.51306315886097	150.06073257676644
123.7104549858088	95.54659240051491	89.90556640692617	148.97648846774314
123.2599864137079	96.55729237945884	89.16222467464566	147.70020368725832
122.79691580939584	97.83728089211452	88.35459556153307	146.2428181007809
122.32966340388879	99.41814994	87.55926734241712	144.6194961505685
121.86514043234982	101.32027355946708	86.85326128624096	142.84925851820282
121.40899160175228	103.55194365695517	86.30986251679585	140.9547228849065
120.96566234370077	106.1089991515806	85.99444543062138	138.9614497028779
120.53820515426433	108.97495585516906	85.96070093614131	136.89681825230676
120.12837444625404	112.12171683455884	86.24794602307855	134.7890719771095
119.73711912644333	115.51080829037409	86.87978381467947	132.66675156990667
119.36491036471432	119.09504837920763	87.86403163117133	130.55804397180216
119.01176423594282	122.82059818690963	89.19361319060349	128.48993393577925
118.67724677380889	126.62928014124263	90.84804047	126.48740895726696
118.36051994724858	130.46092915384446	92.79528681936385	124.5727870195448
118.0604578023524	134.25565548337406	94.99401012992168	122.76522702349665
117.77591366657934	137.95593115397813	97.39593854097936	121.08051649276109
117.50599838542638	141.50825969120416	99.94814329527848	119.53107414236186
117.25020096504429	144.86435933029466	102.59516498684997	118.1260454710072
117.00834079836265	147.98198392590538	105.28101014218787	116.87142687761026
116.78039971652714	150.82540410577582	107.95085846096495	115.77021439091318
116.56634477629754	153.36543887408942	110.5523449440206	114.82265266033818
116.3660791729542	155.57906638998455	113.0365293	114.02664283609941
116.17953956911198	157.44903837960877	115.35885856794563	113.3782093296258
116.00676581355557	158.9637085	117.48007911908945	112.87184875466575
115.84772673111202	160.11673049206738	119.36668453763428	112.5006881578837
115.70195369561888	160.90673743990618	120.99111920293284	112.25649894402726
115.5682906338421	161.33753504954478	122.33237542283085	112.1296972906175
115.44483790082772	161.41837684265798	123.37664547873935	112.10942639606446
115.32885676105278	161.16341817942975	124.11722497925169	112.18366746225908
115.21669798381735	160.5906557264594	124.55384383477578	112.33939643639677
115.10408841356819	159.72131186012427	124.69206291561012	112.56293501951218
114.98669888872591	158.5797184272093	124.54278474363376	112.8404622
114.86063262614289	157.19306068879126	124.12158109728584	113.1585194498013
114.72275335623534	155.59063007459451	123.44784784467467	113.5045070750469
114.5709713508834	153.8027485850809	122.54405064672156	113.86723324780267
114.40452072411564	151.85970812398253	121.43500014949268	114.23743996444801
114.22408767425513	149.79084186462413	120.14684301090227	114.60810170704283
114.0316008579737	147.6235777982257	118.70584971306099	114.97435673160369
113.82978826053528	145.38252080433105	117.13749947541952	115.33321511660633
113.62183871449044	143.0889562477589	115.46618908473232	115.68329533192679
113.4113026475353	140.76094441752332	113.71529475810028	116.02466408379357
113.20210187414247	138.4137370566127	111.90711260628366	116.3587189260682
112.9985444715223	136.06024628330331	110.06262937548595	116.68807417538173
112.80537167461335	133.71129588967173	108.2011576	117.01649209116177
112.62780293726559	131.3752608424853	106.33954949546575	117.34883424995002
112.47141851032048	129.0573396850942	104.49115449146682	117.69085859560845
112.34185232464151	126.75943966052125	102.66540741946561	118.04881928188131
112.24446759544871	124.48098087251685	100.8683968081839	118.42906383174306
112.18412649967128	122.21997357473974	99.10380379371492	118.83774761113068
112.1650017029032	119.97391379710237	97.3737352	119.28056610911766
112.19033034368431	117.74052557069344	95.67955201	119.76240895043212
112.26207797727281	115.51844588294625	94.02276355161267	120.28695148901295
112.38059918473122	113.30778541859594	92.40560761701596	120.85621469525087
112.54454291118016	111.11033036929852	90.83095514771257	121.47032332434537
112.7511362390171	108.92931130264775	89.30182391	122.12774550924986
112.99657947530777	106.76898009475191	87.82098261173746	122.82577369635503
113.2763218641542	104.63422130917249	86.39060917904479	123.56083572935005
113.58526501927935	102.53028177668645	85.01190068446873	124.32860947936446
113.91791452996931	100.46265020519517	83.68495052492788	125.12406998300958
114.26851393681225	98.43704061420536	82.40912945255934	125.94158857920627
114.63127891435408	96.45943489499197	81.18371640560498	126.77513290051337
115.00079783243379	94.53620321277172	80.00839824154846	127.61851057135199
115.37244325637283	92.67424589	78.88356439359933	128.46558694662855
115.74238947533573	90.88091714191339	77.81040297567621	129.31031530482835
116.10717422730774	89.16364334508629	76.79085787295598	130.14658093223807
116.46334466620195	87.52957939653822	75.82777069	130.9682486142616
116.80753614763356	85.9855054	74.92520414027985	131.7695795034547
117.13672987513333	84.53771222313476	74.08844713640562	132.54566017152632
117.44837977712898	83.19163998300829	73.32338790935552	133.2925457065754
117.74041066419436	81.95133056209175	72.63544258218631	134.00720628836302
118.01121121564279	80.81899921	72.02859990960928	134.68750379857545
118.25966330944782	79.79493221	71.50496596892002	135.33224976865407
118.48514022874367	78.87757724377754	71.06467363243158	135.94116176374723
118.68747067317426	78.06364734978906	70.70595581017625	136.51467148483536
118.86694038054905	77.34829991194698	70.42546759483962	137.05379127009795
119.02424792570406	76.72555500851504	70.21900814880503	137.5600418178758
119.16037504823383	76.18890485369398	70.08246894	138.03530857629104
119.27655105500018	75.73184154	70.01246280887923	138.4817270164618
119.37442076460248	75.34815543	70.00629212271606	138.90172584130292
119.45634553423992	75.03204569	70.06143656163273	139.29820140853687
119.52557627737038	74.77800533690632	70.17489188442906	139.67464674171836
119.58597012799213	74.58046925079822	70.34267602757096	140.03498136069896
119.64140782702836	74.43344469988614	70.55967618	140.38315903101707
119.69537220638091	74.33041764308298	70.81984098425092	140.7228870520094
119.7507391812327	74.26465808940692	71.11675861229027	141.05750145520435
119.80973074404238	74.22973228532912	71.44437238	141.3899186495138
119.87424160457398	74.21998464167123	71.79743303	141.7227795017476
119.94644928148413	74.23098529355698	72.17170915414603	142.0587180855781
120.02905826263124	74.25983775	72.56406304705807	142.40029481093882
120.12486690137985	74.30512629568878	72.97239671420779	142.7495164825242
120.23614008011826	74.36653803334838	73.39560775291555	143.10747448965424
120.36421172335146	74.44433277462757	73.83355966	143.47430745296376
120.50940037003909	74.53895346096672	74.28695684	143.84934750633087
120.67129407872778	74.65117054304758	74.75726812496977	144.23146546344583
120.84921730945958	74.78263005	75.24678953412487	144.61948092521257
121.04251471397164	74.93615932206163	75.75860740648771	145.01235325750105
121.2505781	75.11556154252013	76.29634647670679	145.4091793290447
121.47286003207054	75.32520798523825	76.86386814505424	145.80926896356686
121.70902587731051	75.56971507919071	77.46496223437734	146.21237461536674
121.95907743050527	75.85371446701014	78.10299068298696	146.61884424978314
122.22328015852119	76.18172258670168	78.78075526284377	147.02956200412982
122.50184265548322	76.55811194239065	79.50082923783303	147.44570318828988
122.79433127067482	76.98696900753603	80.26598123434368	147.86828822792936
123.09909157086538	77.47173624735916	81.07920074005521	148.29770708439273
123.41296372133584	78.01483522	81.94338745397323	148.73345128477135
123.73126945895494	78.61736597848959	82.86098461158474	149.17407805689916
124.04806265498753	79.27878174526093	83.83349376151209	149.61734713476153
124.35653007179305	79.99638933899797	84.86066390406988	150.06040066871674
124.6491519779598	80.76450342055554	85.93924432350492	150.49976631294516
124.91743146284902	81.57335848135561	87.06118798802572	150.93097064553754
125.15142907605546	82.40842945994936	88.21184371	151.3477728371395
125.33947256291239	83.25086218345731	89.36931028160303	151.74139006684678
125.4683156	84.07898172382453	90.50514425203814	152.1001581170837
125.5239038873261	84.87033183305708	91.58555323451034	152.40976825674946
125.49269669355995	85.60398788464565	92.57250221	152.65392118451228
125.3631906188047	86.26302085346369	93.42468793861384	152.81522635612615
125.1272040836217	86.83656318529391	94.09888265601941	152.8763264870341
124.78069527386697	87.32101092828361	94.55229005073896	152.82116216836565
124.32408755599428	87.72040242518588	94.74550861039728	152.63601736738897
123.76107648505811	88.04584328441139	94.64847529625968	152.3077869696924
123.0940068833711	88.31381461673344	94.25426060988244	151.8157291448703
122.31761107102851	88.54399630423923	93.59382186511164	151.1213337169132
121.41642457891362	88.75751520528007	92.73755170397659	150.16699148462368
120.36724677566734	88.97581053515935	91.78431828279889	148.8841898238117
119.14267138236268	89.21967432921001	90.84492531234008	147.20385812230685
117.71421851502741	89.50877832747054	90.01968497680546	145.06695257517623
116.05994708740596	89.86309774063913	89.37799816037062	142.4377575862934
114.17570967766316	90.30549817746973	88.95355827725136	139.31542758990426
112.07989457453475	90.86242393723712	88.75263537403728	135.7352468147387
109.80931224728972	91.56215949585143	88.76403900513625	131.7609153397265
107.41285038702368	92.43267706989849	88.96697159838315	127.4753011765932
104.9461761013376	93.50014831216174	89.33748637413133	122.9725513210746
102.46736436384576	94.78770096443294	89.85318903258948	118.35150782901502
100.03341418257978	96.31384287913873	90.49545086516626	113.71053754136054
97.69776658026123	98.09099504	91.24977299219866	109.1436899809084
95.50867359703446	100.12471509135112	92.10562931685729	104.73789362351202
93.50806188175461	102.41332219600443	93.05619636831236	100.57102779656148
91.73068825968225	104.94742369151069	94.09756609	96.71071383
90.20354796932892	107.70937547249893	95.22706216683078	93.21348419
88.94566293897046	110.67322765202103	96.44104047167623	90.12415257755414
87.96829961173698	113.80538751761615	97.73298509604031	87.47550167469619
87.27539393528085	117.06565206549423	99.09232756951222	85.28834559379635
86.86398989160503	120.40845436847795	100.50413549162695	83.57187571362601
86.72472204785304	123.7844638462421	101.94966547287768	82.32424959944709
86.84245471829514	127.14248040386535	103.40746046378183	81.53345851249662
87.19712265924214	130.43136323742456	104.85460545709776	81.17848411
87.76472215	133.6017588752301	106.26783357513088	81.23069298168303
88.51834644763485	136.6074633932725	107.6241922885101	81.65534614893885
89.42916293191793	139.40644931487225	108.90134582254288	82.41305931251766
90.46729788954394	141.96174531110185	110.07794134697023	83.46112433335476
91.60266841	144.2422309127393	111.13421123579883	84.75474290491779
92.80580641045749	146.22331116591135	112.05270839251004	86.24825448
94.04866511722078	147.88747123171305	112.81915537622004	87.89636098
95.30528504075448	149.22461186589456	113.4233550798317	89.65526295
96.55217448	150.23196025328735	113.85977666154646	91.48357446
97.76843345341369	150.91352621422254	114.12740134364951	93.34295076092513
98.93576987	151.27928729305998	114.22896798603757	95.19851155
100.03853783670816	151.34416392860874	114.17001362812874	97.01922336306633
101.0639054331391	151.1267836477732	113.95787884240701	98.77832281170477
102.00214597275695	150.64841548401583	113.60098303655589	100.45366286801303
102.8468402529987	149.93243844387874	113.10871044955881	102.02780785403756
103.59478021346867	149.00406273128388	112.49163440078192	103.48786256676674
104.2456386205362	147.88991024984603	111.76154129687366	104.82513526670867
104.80159782072477	146.61743504654063	110.93112212195456	106.0347458840889
105.2669484381571	145.21428528734793	110.0135291900758	107.11521890785936
105.64758823444407	143.7077272243947	109.02197565670195	108.0679845411743
105.9505119607312	142.1242632092971	107.96945446192662	108.89678307977417
106.18335851540648	140.48941968281764	106.86861187647509	109.60707052612565
106.35389795262307	138.82743208027148	105.73166603904482	110.20547095820005
106.46950308901316	137.16053519553896	104.57018752986406	110.69941352521799
106.53685228439491	135.50799867568963	103.39475314473043	111.09709045831038
106.5619245	133.88547368809856	102.21465811077049	111.40754467655938
106.55020635675017	132.3049718297308	101.03780141701971	111.64066268382965
106.50705427766357	130.77521676360152	99.87066450235328	111.8071160085283
106.43805259704638	129.30195963831204	98.71825953436712	111.91830065655212
106.34920066912554	127.88807423886975	97.58402513918612	111.98624277034163
106.24698478185539	126.53352539572126	96.46970434633448	112.02353372826596
106.13840202825105	125.23547227261218	95.37532769992703	112.0432757422401
106.03082121706643	123.98867270203891	94.29947352024533	112.05883424079661
105.93168581633306	122.78616429049113	93.23979270501502	112.08336252518086
105.84821647723992	121.62006195533154	92.19361220890536	112.1293045474382
105.78717943542209	120.48225722926924	91.15843894084391	112.20802749826896
105.75472020767887	119.36492800436302	90.13225130878904	112.32959525848221
105.75626771846244	118.26084274935134	89.11355810531096	112.50268406849919
105.79649247408655	117.1634502232703	88.10130640786544	112.73461360939135
105.87926201954292	116.06693867623196	87.09481619	113.03136712861016
106.00754359643366	114.96643097212325	86.09385943339983	113.3975348386029
106.1832680956249	113.85814582560782	85.09877159850141	113.83623752561864
106.40724187219082	112.73942062782643	84.11049368512802	114.3490945178377
106.67918083148226	111.60876697437385	83.13059372271823	114.93625637743982
106.99780909559621	110.4659877034419	82.16126492808326	115.59645889209675
107.3609389342932	109.3121833037429	81.20527297392522	116.3270923209675
107.7655629567822	108.14955600494717	80.26587308735738	117.12436267946538
108.20801302401702	106.98116392237999	79.34676231437511	117.98353445321085
108.68417142875867	105.81087110896962	78.45216176385135	118.89915237835145
109.1896683907818	104.64349350790405	77.58699972	119.86519127882103
109.71999477004647	103.48491852587135	76.75706337838567	120.8751425954285
110.27049773498311	102.34199278798262	75.96900069048591	121.92207052615969
110.83630169917345	101.22211368355863	75.23011921516687	122.99867834312744
111.41227438401599	100.1326592172572	74.54806053683157	124.09742268001419
111.99314827879931	99.08052796839617	73.93042578355094	125.21069710357101
112.5738109377773	98.07199459910215	73.38439226954488	126.33107964595658
113.14971252856171	97.11283145498851	72.91649273	127.45165291673985
113.71724078963723	96.20844979121864	72.53261908	128.56632984314012
114.27384486341415	95.36388198099152	72.23798875617705	129.6699853853055
114.81788592164911	94.58363853568784	72.03689430538556	130.75831867257895
115.34837623634253	93.87156666722886	71.93238811418216	131.82758134302307
115.86470771270065	93.23076325156168	71.92613526756449	132.87431460160994
116.36640537296219	92.66349863757395	72.01850827	133.89517839393523
116.85291430502916	92.17110428	72.20876754400439	134.88691349151242
117.32338848929545	91.75384755005035	72.49514959066826	135.8464069242503
117.77650774074148	91.41085951898812	72.87487665678138	136.77076827045067
118.21039015890399	91.14018786961971	73.34419310449235	137.65731319908386
118.62260331359914	90.93906219525954	73.89857050083303	138.50346569136403
119.01036382789097	90.80439435317102	74.53314774427973	139.30679611205034
119.37103805784096	90.73328550204465	75.24310863315915	140.06532896105168
119.70273025925954	90.72321768364878	76.02366252665426	140.77789826816803
120.00459875034397	90.77192820131559	76.86986201	141.4443162793288
120.27677570692452	90.87713209175804	77.7766677	142.06534903202527
120.51999554866316	91.03606918	78.73917232624774	142.64253699609765
120.73515820700366	91.24476749043912	79.75247486885146	143.17794111679308
120.92297878962519	91.49703588286371	80.81073523827357	143.67387872439065
121.08366706583334	91.78357361062292	81.90563852337358	144.13255161674996
121.21659417790217	92.091701	83.02509077341992	144.55553148017452
121.3199424622356	92.40547282649476	84.15226436	144.94313481948902
121.39030316739544	92.70578620602261	85.26442248529834	145.29360278214526
121.42249590630445	92.97110754938336	86.33188386	145.60228928204427
121.4100202031331	93.17938527276388	87.31823988985856	145.86134970346265
121.34609212035826	93.31049955006178	88.18211098989318	146.06016237555428
121.22488962715812	93.3485172	88.87983191265249	146.18639422496287
121.04138756848467	93.28317793442461	89.36847980749025	146.22615886902273
120.78767897351376	93.11050720134834	89.61246095241027	146.15989235892312
120.44848768952548	92.83464081455023	89.59858040486662	145.95453793482173
120.00080825678779	92.47092604432177	89.35177067496421	145.55931526476843
119.41681119181223	92.04614951357497	88.93662204156936	144.9095796855789
118.66603055150914	91.59505495757924	88.44286508	143.9353277
117.71748167257071	91.15705181986566	87.96190625	142.57187337047412
116.54743023825245	90.7757137	87.56588030841046	140.77429366254066
115.1512168826579	90.49967830303137	87.30129010754852	138.53058128520556
113.54797534101952	90.38175520056886	87.19485508121322	135.86405973759244
111.77580726205628	90.47557364	87.26103407915818	132.82624162573276
109.88471637393829	90.83176179205195	87.5075636	129.48801905229456
107.93094523123554	91.49497225328857	87.93961625073369	125.93234295893964
105.97248290665277	92.50143087114267	88.56224204208587	122.2482484181778
104.06544254373247	93.87654528629068	89.38057348536972	118.52598828142072
102.2612883126811	95.63293571287838	90.39833892832165	114.85307070412452
100.60505921311311	97.76940986580904	91.61566384634999	111.31116765790995
99.13445432344915	100.2708919	93.02693700988935	107.97382336335653
97.87928886	103.10911178474093	94.61953276	104.90470250008507
96.86097255605563	106.24406966338329	96.37384074598462	102.15612911359594
96.09210035022294	109.62623491730952	98.26433294	99.76795244991686
95.57646205663903	113.19908900375354	100.26104980953856	97.76703259820748
95.30965107223548	116.90157959524505	102.33093343811679	96.16751132110356
95.28018629364317	120.67040628589801	104.43880766885734	94.97170175189478
95.47091144185852	124.44229117633108	106.54829043290296	94.17134491
95.86042229881777	128.15614036417773	108.62282347872103	93.74905849878223
96.42434329574957	131.75473422646883	110.62663779969816	93.67985853929558
97.13640881660575	135.18587328779634	112.52564314295402	93.93271499070595
97.96935848866215	138.40322957065663	114.28842161833258	94.47209492992124
98.89567662372355	141.3670887735115	115.8872800232934	95.25938247205727
99.88830761988409	144.04510134632565	117.2992255242255	96.25412888406284
100.9214223666856	146.41294826684305	118.50670927533973	97.41518893003867
101.97117709038264	148.45452986420116	119.49780329647395	98.70187145130767
103.01641166508082	150.1614754	120.26566622239484	100.07518025209056
104.03906118993017	151.53212665132745	120.80761195353776	101.49888081844878
105.02405859557815	152.57025237094055	121.12414203452174	102.94007579225406
105.95898148082269	153.2838554497459	121.21820542970487	104.36944636848173
106.83379502637379	153.68448919679145	121.09502632052431	105.7614254699477
107.64074210541739	153.78712588620914	120.76251128199713	107.0943167128404
108.37429925900533	153.6101036729078	120.23168930491391	108.35034673421156
109.03107205830804	153.17476197104614	119.51672120436558	109.51562079764575
109.60955799931973	152.5048804625724	118.63449474204165	110.5798975015934
110.10984312698262	151.62612147133413	117.60400879149529	111.53622185189249
110.53341075472242	150.5654383460902	116.44563262875204	112.38063629505939
110.88323633338987	149.35039004057404	115.18019684076592	113.11215681400883
111.16396549575433	148.00841424398615	113.82807478264701	113.73284085083654
111.38175741337423	146.56625797744238	112.40874905705257	114.24759221304761
111.54385915212556	145.04975415976412	110.9410229035586	114.66371922526038
111.65830016230242	143.48386147982805	109.44339474702925	114.99052744921414
111.7338606083518	141.89269911577605	107.9341377841363	115.23907222716176
111.78021676808409	140.29928866839967	106.43097659756893	115.4220307016121
111.80794912816108	138.72495241260154	104.95049347512743	115.55347773861361
111.8281256820858	137.18867817831187	103.50758710619735	115.64833366741684
111.85156542644246	135.7066545584704	102.11515448677847	115.72157049369828
111.88807422813885	134.29186916100846	100.7837963310139	115.78743499784838
111.94590511274052	132.9537753930741	99.52142550188142	115.85891407184978
112.03160629855034	131.69828686952616	98.33305526471807	115.94754463875775
112.15012324543397	130.52820504362714	97.22098054455493	116.06333945065023
112.3048063269259	129.4438102096231	96.18522248280131	116.21449482921292
112.49720292515165	128.44331671101597	95.22406597237587	116.4069395856167
112.7268493758424	127.5231769606477	94.33456388962459	116.64406030731027
112.99127409142086	126.6783577557745	93.51286916585019	116.92672695321455
113.28627528508403	125.90264014692968	92.75437079605034	117.25356366752874
113.60643068653084	125.18894200137508	92.05376498587547	117.62143831969114
113.94569077736591	124.52959495400468	91.40513215594414	118.02610202474654
114.29790294711174	123.91645089534688	90.80195916856495	118.46282430446209
114.6571736690246	123.34085016581994	90.23712806587305	118.92683796364324
115.01808151936059	122.79355613198472	89.70296355157383	119.41359433375415
115.37585003836494	122.26462940327018	89.19138559803355	119.91904642332773
115.7265184509746	121.7433176	88.69414107942558	120.4399949293679
116.06699826102017	121.2181942447649	88.20297489	120.97424959052687
116.39493083525954	120.67755249780522	87.70965636	121.5204938384425
116.70848787207373	120.1097894763015	87.20598386038172	122.07808071194313
117.00634569893964	119.50370240735435	86.68394023546435	122.6469766585641
117.28790839376049	118.84896755457177	86.13609263278056	123.2278028565316
117.55361221262366	118.13695886194837	85.55621066766503	123.8217963
117.80496825567694	117.36157780087213	84.93987638019516	124.43053427150792
118.04426977393497	116.51957876403415	84.2847558	125.05553508653871
118.2743222962839	115.61017653498972	83.59035542909854	125.69809710397173
118.49837623525832	114.63430215917234	82.85747698139124	126.35944001457281
118.72011529175461	113.59417752651187	82.08783577	127.0408599536874
118.94363637838408	112.49339615916877	81.28402184082796	127.74372841601465
119.17342973629059	111.33714510908469	80.44963918722381	128.46940663212536
119.41434109657051	110.13219605693307	79.58941148943681	129.21924828193278
119.67144539146396	108.88650142209882	78.70911667870581	129.99468707356965
119.94975429733336	107.60859495119372	77.81544363886181	130.7972188613094
120.25390227878528	106.30718427276206	76.91588991462564	131.62827166839597
120.58799021369757	104.99102772723444	76.01861582015756	132.48907993735105
120.95547818337914	103.6689857780346	75.13231702956531	133.38051740514504
121.35889013363544	102.35018654417213	74.26633571034444	134.30273996162404
121.79927015009565	101.0441868088403	73.43093806994383	135.25462499768096
122.27565751406753	99.76101448947412	72.63745996549724	136.23326990372033
122.78488278426904	98.51116449141131	71.89820859604575	137.23377566403786
123.32165649980891	97.30562040367633	71.22625191377573	138.2492653894634
123.87891324833319	96.15583644872629	70.63527559938876	139.2712048111601
124.44855422732161	95.07361077133672	70.13948575612174	140.2902177045736
125.02238922391223	94.07077120692033	69.75331137	141.2971274678757
125.59281136373573	93.1586284	69.49074788320132	142.28368179663474
126.15312124857886	92.34730927045445	69.36437793499644	143.24284785323695
