# Supplementary material for: Fully implanted battery-free high power platform for chronic spinal and muscular functional electrical stimulation
Source: Nat Commun. 2023 Nov 30;14:7887. doi: 10.1038/s41467-023-43669-2 (PMC10689769; doi:10.1038/s41467-023-43669-2)
Supplement: Supplementary file 4 — Source Data [file 41467_2023_43669_MOESM4_ESM.zip › Source Data/SourceData_Fig5f/SourceData_Fig5f_Rat2post.csv]

hip_angles	knee_angles	ankle_angles	limb_angles
85.49437342479627	110.2540137708837	66.58488569666497	94.84548686795723
85.42882268938952	109.14102049108348	65.34837712892154	95.04023194985962
85.43926716329631	108.80853818385036	64.06146226004687	95.13621650305888
85.32820537	107.63468800105144	63.196302177121446	95.25634132855544
86.14774750126014	106.84426919792713	61.046823330134835	96.35123382908483
86.26759200955847	106.80475236344984	60.84849494823769	96.59734860087208
86.23848031339172	106.70787944810847	60.29694289139365	96.80444108
86.25487582	105.81873766331374	60.16567323713599	97.19899007256998
86.45962860261427	105.43670592839209	59.81841221	97.73514544409514
86.63226304807765	104.04263468698899	59.09734136893508	98.12628116953645
86.53300327583516	103.30655673457022	57.98147250705067	98.66026385501257
86.63465066277182	102.41487387312833	56.775007075731814	98.98205427887612
87.31542858743428	103.03191725247231	56.586267508031476	99.14758439019852
87.11126383	102.68155437739391	56.520095199502315	99.12367672087369
87.03735850784709	102.62682952271511	56.53774642996484	99.60777561323358
87.43693062	103.30356070418512	56.441359670162115	100.11827228655991
88.25519137870978	103.32643082278703	56.28855149521576	101.2429576899135
88.46515328897009	103.4274731563974	56.79410440626113	101.79753646207232
88.73836310625158	103.36421886501701	56.02164571347897	101.96290449789181
89.38822143	103.8257596560175	55.53814821036681	102.39468178081225
89.93497523490889	104.20185102126455	55.563024443329844	102.81448085155557
90.28332467226008	104.37740251120725	55.73224710881239	103.6117875554694
90.50798184	103.67241802376209	54.46362693602336	104.6729599641143
90.83453830893114	104.46024860874365	54.96464696922896	105.20853845617901
90.72888728297423	103.42441486611835	54.36273273792049	105.76120621505956
90.58630835494604	102.78823649100225	55.063276253668995	106.61911968397459
91.60129703855436	102.09000537880286	56.42263004506176	108.64250902148031
91.60245655253608	101.48940569737242	56.45752804658105	108.62277869484906
92.45743929085171	101.27122879419822	56.41217130779605	109.45372491421068
92.26481858011715	100.48382089397064	55.886593047124464	109.81279332738332
92.80960185033666	100.34103468153481	55.86067623570069	110.59075891463768
93.21398769261346	100.03399908461857	54.890909078522775	111.15737094602181
94.7460044	99.19354406880282	55.088340665508724	113.23517245910053
95.32664119043261	98.84234554093224	54.69786018759447	113.94384903153876
95.75707162812459	98.56839237528787	55.291198940166865	114.5905383965372
96.11208402102176	97.73904388830343	56.08884066064137	115.24057446594668
96.51827693325379	97.63876826869895	55.08424163933475	115.90464880325284
97.12698796659028	96.00252780209574	52.73784129	116.86514766621504
97.15969579782092	96.03299699	52.677037982793586	116.83906560715444
98.14658024942175	92.66852177057422	52.127459221444795	118.94630774682547
98.62475951	92.07716317386188	52.20309813460291	119.95498052001949
99.05224437355356	91.31433656724644	52.37975972	120.76171434546302
99.82321206439653	90.79955851319846	52.42917613694807	121.43050219992129
100.4289851202035	90.04886409359827	52.673809612383124	123.02861311126519
100.46647422007153	89.37458839605338	52.502689319575495	123.63309226993138
101.1692676011971	89.00488989834874	52.47834297942769	124.65130965963726
101.68460382265864	88.24410134690866	52.41604602942832	125.85205426400027
102.03449749912606	87.99396374597612	51.953350386009525	126.49184653536845
102.2619938779895	87.58002924666755	52.52421539389543	127.15569966484698
102.33865805992558	86.34217176	52.72975772	128.40266188146484
102.0860871944898	85.26858404914044	53.596081573877385	128.9330087340436
102.24296176210822	84.57636163267844	53.10728802384106	129.56561281011403
102.1689193133187	84.19400705099468	54.50838616962089	130.4335375153058
102.31916052612881	83.95323442619546	55.558926930396744	131.13428991449533
102.22587342171667	83.54744420646949	56.05236678906816	132.2269916376829
102.27812480086622	83.17529879059677	57.02350047730235	132.8530810688109
102.43265292641351	82.97209873154146	57.68171066503017	133.22670988582254
102.91835313637314	82.73002121883889	58.044034375145216	133.9795229084798
103.38465779407298	82.27336834	58.97746703092066	135.20347107602583
102.91236645863292	82.13704155032295	58.63297737819356	134.57726557470446
102.78624536101944	82.16989052270503	58.97458466117853	134.6434488947796
102.62280244761197	81.67117119897885	59.67227127678502	134.99192923944423
102.1202722247088	81.10803547047537	59.154533059594506	134.79971555143834
102.19956113697225	80.90159123037121	60.299247802076984	135.33935091377793
102.23334194708998	80.64475076559413	60.79156132361627	135.92206943191061
103.19781611351905	81.18005477190604	62.243313664915256	136.83422259345093
103.31750082252938	81.09333399184713	63.288788054171064	137.51363092898328
104.90307828162467	82.21023879193217	63.75990096561337	137.87545336824223
105.61748369487404	82.19292834217457	64.50328020049787	138.48120341025856
106.21987011019927	82.90431990185725	64.43960124949334	138.65713197864366
109.72205445093219	85.66999844237989	65.69929378579536	139.38992990559765
111.9762777534903	87.84805274358831	67.11414249866624	139.60293059372532
113.30771163230536	88.41463157910253	68.28414663001905	140.3608704654704
113.98937681429011	89.02692083	69.35601742472441	140.5620906885854
114.09282607411285	88.91485935	69.87200249561377	140.86210643610735
113.97602593808551	88.80557720803984	70.20359171609852	141.0424657433186
114.73182426482148	89.50894235716484	71.35974011366856	141.4809075213027
115.22040101654514	90.19597912345472	72.49729474833833	141.96948838892345
115.1056133	90.85509202437845	74.02094596623945	142.10142544846187
115.28670396408747	91.71685019854436	75.72876315306206	142.08375641949155
114.53978941172225	91.31421049523054	77.11072965	141.9677652684337
113.62078671335674	92.24844348510909	79.41421057851724	141.52753528024533
114.02820350415406	92.99815456208843	80.86950502	141.53475728192987
114.6094457	93.81647814	80.03427530190102	141.4526136893193
115.1579927735779	94.37858669707427	80.24640799876504	141.47694030006596
114.95751291717488	94.13808406780569	80.97468149846608	141.59975674324858
115.3442999	95.02006775033577	82.45978378732684	141.74184485493544
114.90058449672316	95.57202266626408	84.44886584411303	141.8592742694278
114.1062152570719	94.74344855513071	84.96589791502608	141.73045830344302
113.93129163519929	94.46244292708175	85.34281397946776	141.67175693136377
114.11544440179011	94.70227694	86.62888312097306	142.07924820284157
114.18691872065517	94.78788981744951	87.31381968336538	142.33939539690988
114.1151778	94.62635849451274	88.26050617	142.29767296794574
114.13384074870082	94.33779195384466	88.48662122724778	142.2380806
113.8034877600974	94.06823708237289	89.18951473199974	142.52710621017212
112.7134567204676	93.89251894905043	90.41920567873485	142.16635754382935
112.12127406707751	94.15268602697972	91.43934311575703	142.09041188334814
111.64105049852859	92.96000322552595	91.5674286	142.2408899754644
110.2665212790946	90.93929704778567	91.43501284344441	142.18545647857871
108.52262240893855	90.01476033823604	92.57767112925826	141.54270547102257
105.6857260575591	86.54614620815124	93.03251642	142.17264869698676
104.49394223030512	84.40556697343631	92.96697264702333	142.76079397162533
104.38007766510667	82.55369957	90.97731240003607	142.93709717979584
102.46093553247962	80.05778012612777	92.97455795	144.12880172319615
96.38562401225951	73.69518037032192	93.89195635	146.35069090336864
93.76444393356564	70.29595266937342	88.78529624866361	147.51329155751745
94.23099871596705	69.18367488012998	88.54893772431603	148.18844695470898
94.04045884	68.53309136899615	87.32777273	147.5714775
92.78561590111697	66.28611987	82.08074736	146.64947421911415
90.99249675	63.94861605	75.68710765460283	144.74507850557555
90.26806066993699	63.45564031190019	73.18914872976941	143.69370686592836
87.99933235022496	61.516979856091844	70.89994733741977	142.56135368022632
87.08142079838342	60.57836767226334	66.28953537916836	141.23019180432826
85.95197248035362	59.71696384975668	61.347208736708986	139.42123355543447
84.24618486972098	58.09784359589849	57.73792063090033	138.06689730890247
82.91045763516084	57.46849009219874	46.791688315815804	131.850043
82.30543541156564	58.29279690243601	44.28690457025348	129.4704259422263
79.66931526037195	56.73452759117434	42.991220996168785	127.78648153824619
78.50118160686529	56.78829354716904	41.76119085096482	127.15940581886123
77.19218835638216	56.96230407088025	38.188506423209866	125.63798354776343
76.40853552	57.382651423189884	34.05803166053689	123.84892591823497
75.59409095	58.99632534651056	31.58687438	120.07555983005199
75.44545570495647	60.19053047384777	30.60009000796905	118.48651982473136
75.28238198312853	66.00256468244038	29.364355086487926	117.26500521455117
74.08074361	66.58992658964316	26.77008001975558	115.17304989370372
74.03273593984187	68.01589986806108	25.34011767866482	111.57791035076146
73.21183734557644	70.50174560081267	23.124590641629577	107.5554886892424
73.05997166986326	70.99144613022308	22.379415758344464	104.7265045146885
72.83023371218589	71.49847136	23.818791306847864	104.03272485740638
71.92679603	72.18575950121597	24.510836898745048	100.8208195307791
71.75468020437187	73.95251980990801	24.857459672484236	98.38887118
70.32191252110064	75.52294570018927	25.916827835318223	95.83768606585434
66.87328300328303	79.64090084160628	25.462534485888018	89.12509315764864
65.73623644602912	81.20058346238221	26.70014076505387	86.17371002097606
65.72681420245091	83.22736919335614	26.594586436598714	84.04216535092453
65.46795572050274	84.40653634112932	27.998772435851915	82.50121155061632
67.7149737	90.48256453877947	33.07005840718963	81.04122735363617
67.11792105443106	93.75939455	39.926822924644746	81.23731706967739
66.64404444976213	96.25797623258268	46.48084240622365	80.55335202679147
64.61143421192293	99.78775111535532	54.20875065988201	80.99405036636836
63.50761057451579	98.19918781337513	60.46917339230113	81.06293052211974
64.96923033619805	100.37812792595473	66.04436039097817	83.60616151368215
66.56135846514348	100.69854646122461	73.80984682679762	88.15869373758524
66.26528684817069	100.29722437979082	76.45609436175734	89.19792921832713
67.93184520995494	98.92949891400274	75.46276418462327	92.05233948
67.53149636260211	97.10641274087955	74.37620957604315	92.17564672960995
66.11450112956315	95.42814666239045	73.26112745274578	90.76367738774591
67.67086200489167	94.08325650321002	71.15005956232908	92.75009536
67.52550749324179	93.98316918	71.23967435712736	92.63460432659943
76.24177685275504	96.22526155539242	69.10758605136236	100.26708913637133
80.77153660503632	98.27954344	67.94237734118141	102.25163679154427
82.16755409300637	99.57408065	66.99941581435266	101.62624787448377
83.45049045835329	99.08321404766134	65.04497849700132	101.40885521021872
86.52189807676595	97.75323414027204	62.32422882562377	102.90108812630264
88.4506283	96.74662884257432	60.87814393716765	104.88287821731342
89.57432451	95.67645241183858	59.30717669382087	105.90022813854938
89.11384792609982	94.44956314932993	57.413557564915266	105.34033873205318
88.64345960580725	93.77966767518508	56.22887673	104.97851893590243
89.54444656452924	93.12354508	53.69798497962886	105.72199933305662
88.73202046	92.36565213307415	52.598240199468954	104.6770306224063
87.96959897	91.85486561	52.01781854280284	104.20872244643716
84.42359990102985	91.04763378578578	51.93315924297593	100.42593515615899
83.99370313367926	90.56141618038197	51.24976281016933	100.00341640382402
84.61577397563558	90.76692814642693	51.651826254139905	100.21487550280357
85.36003071	92.03312145289955	51.58476800577897	100.58846962000977
85.92446324393883	93.01513786155608	51.63000865627246	101.05284037080578
86.23495935791902	92.39352207653242	50.70234887000525	101.75674989369354
86.24043167970495	92.39268035508731	50.313484826192685	101.80493602809992
86.24312604018765	90.86739494799487	49.65656128680666	102.22108496502365
86.14888671	90.05769196204683	48.45769610781948	102.18914819583871
86.45850568515682	90.94415640791247	48.716854155278554	102.33899259848468
86.9026469	91.15027185632282	48.41769132732071	102.68513001545418
87.06336971620846	92.12904826230356	48.60324746664535	102.59986811187856
86.61012104589017	92.12574316	48.70005390020021	102.3022707045772
87.11197592521142	91.8520994	48.26074309817754	102.70545063432307
86.16229341603858	90.61322944351531	47.11552487874477	102.08424771806605
87.04664486172024	91.11303528847164	46.64685622620303	102.70498111740304
86.78648635	91.41148740592014	46.85619550624866	102.51991038316197
87.35371534270168	91.39350851161294	46.860212511106944	103.09928707921354
87.13396702	91.49863664808713	47.128180165095124	103.19155809629409
86.84142939	91.29141797488117	47.975553428092695	103.37385531201691
86.98697398004799	91.75558106758919	48.90414316304005	104.39588829565407
87.43664752281788	91.24593259409968	48.507462400402005	105.19563290334874
87.91191368753714	91.79127276401522	47.77133623422963	105.34387622047387
87.34761455560238	91.28343050400318	47.44478767143395	104.65571323539078
87.03154930396657	90.76411208807123	46.780184190240334	104.1972307005754
86.47591870181452	90.60735052474755	47.118411413987175	104.01471320494036
84.83149105034832	89.48045228448179	47.041283372891186	103.23591669263328
84.54283952078276	89.66070392801174	47.015016619264976	103.00575269118693
84.14349511829516	90.08700648161431	47.41880669021013	103.28273261031612
83.59970597353418	89.45557780974522	46.885123503089794	103.14262597741862
83.74952277225098	89.41619352457002	48.08011486696656	103.62868588107563
83.65614141330119	88.33437291792313	50.52947333263879	104.14237133932025
83.92849112752592	87.89703744928642	50.261626040841264	104.68129075171134
83.85273037	87.05929925669226	51.91888750826247	105.11464604650328
83.96396889703466	86.72200418	51.29633056751642	105.2321465171093
83.18537425082197	86.23757466574922	51.361883490134524	104.71262117727476
83.22122109315458	85.93998101	51.191025548141084	105.05281990516308
83.92389032	85.84130696	53.44246845640551	107.2211868553159
84.33705273762867	86.21639034938384	54.64869309949391	107.82610134750081
84.98032980631496	85.7468562	56.158263135452515	108.77343078558894
86.0695655	85.79620227133078	56.277141867583815	109.82047215501377
86.84920006119124	85.64968239452955	56.063516786742575	110.45781824049496
88.81859018053434	84.98228086275576	56.18928888202907	112.98883975345403
89.96807259240862	84.99127537828592	56.06410497769448	113.97892629426946
90.96491615718162	85.14433524590241	56.50723627158466	115.40697407692191
92.25033961132065	85.14343669355966	56.55838679567718	116.66269780245814
93.02312640384973	85.56333308037047	57.05479581615998	117.70239022104622
95.50480137124191	86.24076871274114	56.226257164533564	119.86578777593509
95.83834597	85.68888458	55.874905459705545	120.21864330656351
96.79388507	86.00768701611972	56.02809618205974	121.13920738237721
97.76498688239829	86.13663247	55.96312204084298	121.87174980069193
98.73415136567736	87.12501253	56.37718490700671	122.6291496218835
100.16708898566797	88.13815631375323	57.18138885781711	123.9369445859165
100.5742987510382	88.16986886898822	57.21018206363919	124.47659560399369
100.73369244278102	87.87010372637933	57.5259336	125.09087734491258
101.0464896342654	87.47537934949148	57.386617989445305	125.83653736911003
101.14040461396827	87.55092548655513	57.80444345625257	125.89796878870186
101.12769426119446	87.29184446212699	58.50144510658031	126.40946601172408
101.1324497434195	86.28703793505059	59.17082763783174	127.5034550968148
101.27348731681887	86.48321804893472	60.49811791476326	127.77280461256791
100.65004243815983	86.39772599778537	61.452712441103905	127.66158060805842
100.40895697094204	85.99269927561275	62.002458646460724	128.0692932517121
101.85685099504835	86.27209594873976	62.73122231199948	129.46557654712348
101.35790852866928	85.69475823082455	64.34157107939627	129.96806376222008
101.56179629514128	85.19787753963608	64.74931384075674	130.92429683809186
100.93282518866185	84.57034237809928	65.67185175018001	131.0638517714333
101.77923905614527	85.70318355497308	67.01246794928593	131.1866471488152
102.36052569653066	87.06872453592591	68.59163400837447	131.32263855993338
102.59557710431939	87.46061294964525	69.46995993123873	131.67007870196315
102.71230157498343	88.21609219519469	70.84104144819746	131.78238664995703
103.25071579178524	88.05228333006495	70.82318980742272	132.1506681254886
107.75105222981674	92.68253870948509	71.66451175791437	132.6802453559522
111.40314731873912	95.31386922822401	71.54574970697136	133.46513573497015
108.06623824116934	92.65923566626164	73.06426819390131	133.78549623418988
112.63852102493598	97.01635516067998	73.85129043771404	133.85464015398063
116.83009992179792	99.32187408307158	74.65135218906536	133.87143748202408
117.06103236805552	99.64068412252584	75.36565603176882	133.6078688889702
116.77727720307384	101.11293460455448	78.25112682473056	133.35846975448118
94.13671754709416	81.86808066	82.59933603667655	133.44747948879578
97.90020524772254	85.59569163062807	83.46585542	133.50838219323245
94.22513411621449	80.97826823518028	83.91946238336084	133.88248627565005
94.20542082	79.01329614665076	83.40437122104044	134.7205627800564
94.37950386766043	77.10677047186083	81.25670866028968	136.80174082169904
93.42428168412219	74.79384450168808	81.113331	138.1904822912394
95.54717351	73.38322865976419	76.08153837737723	139.76019324057464
94.50311804120305	69.92009288581413	70.48860973050213	140.0357439097421
93.80090527	70.10579279244695	60.38602440759331	136.61534058127805
91.68024484730688	68.04653818	53.2597451	134.28822752663245
89.34559560494189	67.86904479507274	46.864854664507405	130.76881316103714
87.08254851671055	69.29264080304827	43.008131713110394	128.05952452339892
86.33477291766418	70.03585392060528	38.65341467965367	123.20866591847982
87.22529648215516	76.79909371723207	38.98692413992308	120.56607807737609
86.34224835826728	86.91904147	39.76503177220796	113.3080288744838
86.70980018281575	91.44168192380073	38.78562612153721	109.03614209134491
86.95142277335117	97.38989538476712	40.271645841701584	105.46518283323269
86.29397255	101.27914116925047	39.835204578875526	102.96006974345502
83.8666947	101.95580657332584	38.641381528876536	99.70444142446678
82.98464560943556	106.6373218301908	40.00767742180406	96.98545962087817
79.90140259403914	117.41860024010948	48.66073467665881	91.03730747643895
75.08619992397344	116.31760616237524	54.58135057058848	89.57188455917415
72.85572971768165	115.81237464021319	57.713653146180754	87.97294954555836
71.91421036794937	116.68767815113685	62.21080766315836	86.88191961529198
69.94556431333741	117.91608329294027	68.16825227289533	85.56577912610248
68.36987935819536	121.71372604126037	80.94258184255493	83.21278754654526
66.92721384224355	120.20557057113618	83.59010322336773	82.77596918395287
65.88245472042615	120.02870098400602	88.21082132812452	83.17629523645178
66.03737121317197	120.00073935092458	91.94610282130174	84.1953571
66.88566157	119.88360610637298	89.93328210190015	85.53938246800232
67.72130612667488	119.09154779058743	88.44518372609188	86.76177425885592
69.99063713	118.04838937179773	85.03723890923216	89.01699354102792
70.46003880027526	116.8982124796142	83.47801923955687	90.10103023753909
71.05255026830633	116.15075402349008	83.16608716049035	91.33727117
71.80157080080537	115.4675273906101	81.84581006416177	92.41330723170587
72.96350105931654	114.57855488611993	78.74869535369893	93.45585063196684
73.72147803817003	114.34668507593092	77.20592443496928	93.92698607185845
74.35137893130185	114.18183518820835	75.97960298	94.04524289737216
75.26177117536757	113.60414839254763	74.94649052166247	94.52900213790303
76.32367185960568	112.91119622987381	74.15777569	95.08517689840959
78.55902213980886	111.2951769393893	70.92855522	96.36044204653022
79.39868537559168	110.53290433746787	69.18001010153276	96.85056859334487
81.25768286933085	108.7988802869583	66.08170252135416	97.72817952288254
82.86807603334479	107.62325498769508	64.47706964248268	98.07417461465894
83.34208468363447	107.37495615136332	63.98113916	98.46198994523404
84.00759719109791	106.29846738429292	63.12547223553103	98.47238686150433
84.65551703634904	105.33866292325725	61.63337568	98.62896087772846
84.75486685941951	105.55283463239763	61.943960099141734	98.46653601551378
85.20709547462967	106.12608250336373	61.416485422500855	98.58495703070339
86.09712094919482	105.64561641550404	60.90637761148113	99.59537553152816
86.33810485143674	106.20298689325622	61.41267521658249	99.72744364436849
86.87179329898092	106.26824289326464	61.52111933803229	100.08213210603395
88.05179276289823	107.91389332528479	61.21010297980702	100.37202067688696
89.04568717386515	108.5791373709168	61.30487753327498	100.94840670300896
89.96520077385986	109.37919252088119	61.559406863545156	101.36022653463003
90.11415970806827	109.69423519119161	61.265952520877136	101.67696103659684
90.30697373592662	109.95448731336678	61.37783989602094	101.78987169195631
91.06822671	110.5668917281347	60.92725483009402	101.7501178912293
91.48033740882043	111.08001019294909	62.17139495673704	102.95184562047689
91.55216468839475	110.41544867841084	61.53579245044915	102.83707167685621
91.47842549482885	109.72377835327582	60.46805506150371	103.1369335193996
91.04788365329068	109.46509403087546	60.77385595478919	103.18758319171378
91.41250759856968	109.7486546468701	60.210931051560266	103.53261176637606
91.84092387032096	109.66857344513053	60.25632352922021	103.79631536298216
92.69577467918631	110.81595153732121	60.55462033168193	103.98674723862527
92.62278186101886	111.2796755386228	60.816306619921896	104.04203199928749
93.12880225371337	110.83147207455016	60.757559320759576	104.22856315108997
93.29517475523896	111.12684839564582	60.83920373485301	104.57279647599596
92.64097768064968	110.07946414060275	60.11433575661996	104.51572962393004
93.03997806945652	110.56611853102633	59.56667378	105.1461501766087
93.52469627344483	111.49823211464765	60.89531249522878	105.50919481979072
94.18415110408925	111.5773626342587	61.27461168337723	106.12435297247133
93.56066600153355	109.95586171803744	60.88025390986592	106.62087085510713
93.42873073841618	109.24224809340792	60.847379612509656	106.98076972236613
92.30235649270571	109.15874683598932	60.72475558986204	106.12058001174283
92.95255665513317	109.81975325569708	60.770225808883055	106.4826794944118
92.52248452843114	110.14391948655185	61.09257878160534	106.58890210091161
92.65741358861133	110.5699384760419	61.73811935133873	106.56224862732762
93.31296713106441	111.75636876567656	62.27989744232515	106.73351717253513
93.76002546	112.15814243305294	62.64574551474016	107.35902312802538
93.18123143432904	110.27650709312329	61.68057503267383	107.47404094706849
92.57765217589521	108.97271064104953	60.92434131691071	107.28852151172761
92.55467253377108	109.13659971147095	60.56487342037361	107.14122384368925
92.90871318069406	109.99945395141884	61.10725190644488	107.19535961846307
92.83585974335429	110.30832656929529	61.31171749	107.45178161203071
93.20194619114828	110.58810768354736	62.17929069210312	108.11544919944713
94.23280774	110.6737961417365	61.80588044763393	108.58407967563002
94.51491264828753	110.93969975028249	61.582723771758886	109.06591610960291
93.74759798	109.72121188731683	61.47152301463132	108.7252406446112
93.41359864665725	109.13744971870007	60.100905891851795	108.20438699840817
93.01585543546133	108.67441739042944	59.987894520050126	108.21640020333534
93.55996359334164	109.6647526870351	60.53570014678992	108.59301229234158
94.14844494067097	110.10406223666128	60.43189371498489	108.92359329939474
93.94801217989136	109.33890881012033	60.56134211740653	109.19741361308367
94.32593525	109.91052007702382	60.45784992402833	109.12487036292805
94.36159613568697	109.37136626563725	60.09770050802373	109.2515700244151
94.23898907710253	109.08557231036156	59.87614176317534	109.3391895830328
94.02438707121323	108.8921572083164	58.948056989740124	109.64790337154992
94.43732873	108.98663822645679	58.89162100298528	110.02498173600226
94.59206163669357	107.77521477045002	58.31893867196681	110.64842020987075
94.80410038943276	106.69440215906867	57.85665335529025	111.01107659861285
95.38915298561841	106.31046571441573	57.641130451596396	111.30979305906162
96.29663846381844	105.3477185310822	57.15626988067396	112.18901510189376
96.98657000589611	104.6455383501306	56.78086773270646	112.88016384685481
98.03708492512537	103.44833872122491	56.639403574569556	114.60953779741305
97.87140026	102.83586545579436	56.55852579269957	114.95246396807194
98.50581499903075	102.87625045585126	55.56019246217712	115.73108523736589
98.70316543196599	102.59534884001921	55.936758105415244	117.01623401105334
98.85370681679319	99.13973568989383	57.38996837	117.89841652358811
99.10267413	96.39269771	58.306379612246396	118.19847634486189
99.35787058528717	95.31851243190394	58.40051016150883	119.07216725968783
99.32676627	94.26412086884005	57.50531849717331	119.49327756347542
100.22342943107091	91.92720173	56.559784505931255	121.0385907
100.51191267267367	90.22751761174486	56.45407864897332	122.21055161155182
101.28383453585026	89.20255114635236	56.77924116324987	123.49464304266546
101.61541623569252	88.55106001518499	57.47220969879373	124.37237923525028
102.13252027872045	88.75914038933898	58.06303593525816	124.99803538723498
102.48578244943936	88.37551384657583	58.834650682299404	125.9526377565846
103.60164192080964	88.28240528055046	59.60322628131196	127.46520590160969
103.88732048526552	88.49650614585441	59.781780432528166	127.79409355091342
104.2016765160416	88.20358721614257	59.37705204	128.12961426840246
105.22480546831544	88.34197441712068	58.961023571292884	128.93347608890622
106.08750618761088	87.94944048485984	59.30406879151261	129.9984947632314
106.48929730031064	87.59576168927532	59.81576656474023	130.97813473628344
106.8707049875063	86.57529718	61.96174806038961	132.4878313977865
107.6280414673509	86.65056838356972	63.741947168939696	133.8823758555829
108.75372950226487	87.33685493685438	64.92493500170572	134.47062728632952
109.54540103987715	87.19486428415699	64.96601238331208	135.27435033327407
110.66410055628965	87.86235839138098	65.17680654	135.95031463023884
113.2588705942139	88.58995173657992	66.14289487765949	137.8446740408241
112.78832953456232	88.26913647	66.91415646860196	138.24326366604367
113.63163152636287	88.64602322259927	67.80030454470159	139.23974189323738
115.38617073280571	90.45411695525146	69.26529316969629	140.34631698645006
115.51350908372254	90.89577959761061	69.74727691453853	140.69087759379806
116.37298286688794	91.38698554922141	71.74026665	141.97443513345797
118.59953075617993	93.0490663	73.87957458951466	144.55330417379736
118.94667474574949	93.61637294	74.55230587501156	145.4347389907759
122.15640082558359	97.01828402665004	75.18090784370351	146.09542604892272
122.9261773752659	97.37935083	75.63434624374744	146.49956900040152
122.32005724080253	97.40950570837629	76.97670472483372	146.4900065527957
121.82771642764845	96.85450607778606	76.98486738903749	146.87383574323727
121.33259514647143	96.70160048894147	79.09990200095282	146.8449093369243
122.22969402063644	97.10597951932655	79.81644070829516	147.28723885520589
122.41599161009536	97.57602873	80.60400333930909	147.50523918844863
121.76725776860285	97.53160444121525	81.80538858884061	147.2514648
122.4027501140149	98.14312497983273	82.32822986729008	147.12945401301513
122.03560607923588	98.57939122143743	83.77274250578849	147.14461765618523
122.39206634607045	99.54726809262334	85.08537512	147.20956298177643
121.90149665150402	99.68500642	85.91447637	147.0478507833778
121.59912978440566	99.48158883065736	86.92212264347391	147.38650397734983
123.47619253325583	102.47296174128648	88.69075105792847	147.4728910155694
123.59426429621013	104.14403663161208	90.52050469	147.3157797122539
124.27870956541541	104.97914684695347	91.30404320522743	147.54049496115834
124.26528252459222	105.23744366786151	92.47431356880038	147.74328985097463
123.97818556864237	105.07556374600865	93.81360204654618	147.8468528141114
123.75991353827544	104.6363967151185	95.34335076719852	148.3038307446585
123.67952079053937	104.12350051442682	96.35952674	148.86355925200166
123.3562563198793	102.17317475617682	94.79661275055592	149.17563941087917
123.00708605810763	100.21335655550597	93.84425937844047	149.49043501670593
122.40956037498019	97.05838526571816	90.85498734381075	149.6585441774582
121.89973058671077	96.03324171886845	92.05729798492632	150.52812797987238
121.07310523247644	95.16135756500348	92.60926969391203	150.54416699843327
120.09808050852067	94.20322416183183	94.18906129214497	150.59902029131507
117.64552192564757	89.22591417362007	0.075021643	160.35856217699958
112.37745198291549	85.32854931093719	8.221501984925894	159.36473118923402
106.57499067254369	80.88410162726423	94.42565994357966	152.42139405694678
102.15706924764093	76.80809413245385	95.38848249	151.91860077725744
101.22724336303354	75.66003518497995	94.52852567050222	151.29562878744622
99.27036720570169	73.22532184889891	84.23151893436521	148.30402864424144
98.75223469751846	72.60741553002747	84.21745788	146.7463729827626
98.55773216318669	72.50772235433797	78.70761163001424	145.04127515491524
97.57434660806499	72.24442676166069	72.29813418154345	144.13336116162344
97.37119179609687	72.91489894456576	68.54935090519479	141.79762787862393
96.20710554013397	72.79792928263399	60.91257652935522	138.15934112605026
94.91323529224766	72.44463735652266	58.01990778858608	136.44096455726267
94.37952759179514	72.60624224554753	53.83108210432397	135.15219981142567
94.29208214654025	72.35953060337512	50.40025667783606	133.47341466311636
94.34212309978153	72.66200102829801	47.20911706773365	131.0103766740983
93.78001433252109	72.62150159458122	44.93724161232438	130.35487629316015
92.85214014024875	72.61836924	42.81459758413754	129.72500103191473
91.50839801760476	74.52333633740781	39.777293674718116	127.62182379811694
89.71801215235381	75.06495960226586	40.05274745	125.92968928590304
88.39904524160097	76.23201882416087	39.668718953054814	123.69890766084025
86.49050008013026	76.11846480896251	39.00364220945605	121.44455346953546
85.38825017047863	77.19573995384557	38.78933241	119.50803982403042
83.37203702091001	80.87796770397134	37.46975603451928	114.68703654737057
82.82825349114405	81.70675449080487	35.00722551402109	112.53277529742971
81.84525742049917	82.99264421640095	33.77683987532284	109.49802781927778
81.23146296	85.86771507717074	31.98740709780511	107.50538257283374
81.19654479	86.78971809420982	30.604775538663382	105.8347371470573
80.86814903047504	87.28621425708558	31.068115797128236	103.74867011714475
78.99921668061236	92.12831070399938	29.726836664935963	98.38237747624746
78.21356795928943	95.93462317402371	29.965739679246962	95.74360872012778
77.59546104498634	98.34352838967507	31.92348341138165	93.87709233325012
78.50861098128402	101.8022443739122	31.63023291764194	92.21099331988401
79.32844057310929	101.90205532230583	32.56405686661717	89.18469224963899
80.14296924316807	104.21422057075232	35.10105277397658	87.54013182028048
79.48563819	105.27467782355448	37.39813521215116	85.86374952402448
79.3399205	106.99988755493514	42.35349114173926	85.25370414538149
78.89546593287083	107.39007977302833	48.44725005637601	86.70988055595932
74.94751863072943	107.75944592622984	57.53579512546111	87.80368210764965
71.83832608868293	107.12603266143059	64.85968956307288	87.59182922140394
69.48399958681846	105.53748666174272	76.31872765075363	89.45712198
69.22331483148535	105.66800062657452	78.59553987	90.41192143100477
70.02533470831989	105.01986957727368	75.89572938603241	91.21565745575683
71.56403861000999	105.01661538210067	75.22097258498074	92.18219529939364
75.46470633314621	105.47191122228737	71.93498236633863	92.28291020715324
77.27072556715927	104.94999876676151	69.68968588597475	93.43291836293412
79.56339160955703	105.04927210555283	68.06385896873596	94.93504459365134
81.45081430578678	105.1867710104798	66.72008294296376	96.34229531520742
82.65172081406962	104.80518548939784	64.73141399226216	97.38829527340265
85.49618249091225	105.57125783833285	63.127516312723046	98.44159843842276
86.86313570123052	105.26490524177981	62.72517920648143	99.25161244297797
87.07070369528505	103.53957566054564	61.16199570055066	99.35032102703306
87.83227462410782	103.51833589463192	60.84865836179215	99.94022942431282
86.86000712327008	101.69359984846764	59.484993217045364	99.81041819898914
86.92395872264112	100.55662049268783	58.17731291838983	99.66464707944036
86.25429692559602	97.40651725365197	54.26747086691941	99.09090292422145
86.24550875727171	96.46275890129832	53.28324576720793	99.33593040175319
85.88867101529232	96.42740044071448	53.751062943992686	99.05503750033546
86.11558164322132	96.86383371111936	54.703088792069146	99.52801525258393
86.01362824	96.44567599474948	53.52218668338126	99.98978887792352
85.92475885329863	95.88458185964238	54.21408779217555	100.17938699104529
86.12584498614609	96.66284494562193	54.00444464	100.29405791571925
86.34401150534313	96.95641949077054	53.10637615966353	100.48198319745649
86.79247464007888	96.86620720902599	52.64461822068626	101.07239868661725
87.02267752577315	96.46526451255191	51.856522457595375	101.37356208344661
86.99743915259477	96.45106209819578	51.93423005284718	101.98181129286144
86.53724731251596	95.12031879905486	52.520421436418616	102.75856809374521
86.70991752046787	95.16833677133029	52.43703836783194	102.62556973377171
87.41167363	95.25374844003284	51.47029726293963	103.66456503693561
87.51577864	95.49252160421823	51.18930547698575	104.01310184679697
87.57641898286826	95.11473299	51.538157909972774	104.12268190105848
88.03136545091601	95.27227396909234	50.782850650769795	104.53329693000131
88.04386747226773	95.04046595551831	50.042595144939575	104.90395988613095
88.04387055081524	95.23113429662276	50.80949358712368	105.09775459630788
88.52664371	95.88261747082471	50.75707427158249	105.57503552092528
88.17413146281663	96.09118658	50.627655186643274	105.60516556675334
87.70490994249708	95.63759286504343	49.78856743543143	105.17170170822408
87.42289728	95.22028107528187	49.19882606741628	105.00056976352327
86.47857067493746	93.49628191297407	49.05906596406196	104.87553191008932
87.23176600108995	92.83926760318492	49.319643538151865	106.21132819221934
87.20180842534369	92.93241173270357	49.37077215795629	106.19428837773623
87.55192762754851	93.09324582125355	50.72107803467232	106.58437378782153
87.57238591247838	93.10429933877647	50.29732243636744	106.77871270585929
87.20580303755578	93.31431616571238	50.65798186542211	106.5648236914177
88.28131901428107	94.04113222703553	51.03529709165144	107.03632908287962
88.43516940167713	94.87310781775777	51.29723665	107.02052007712996
88.45049162534504	94.58586142985459	50.68096471348637	107.20468460777417
88.44386804597278	94.18216128354445	50.003118592937156	107.38818152765671
88.23374681	94.22684004465172	50.81387571861684	107.92385833897673
88.75597312	94.53364697446223	51.796901839426084	109.02526462486688
88.90232846	94.66929801678144	51.49567890763486	109.54840632809112
88.64739551461135	94.61525590626572	51.93088011061231	109.78573528321824
88.58093818017905	94.20115103997547	52.18987494842444	110.05234625335304
89.12089235212089	94.03304331712621	52.92580595948521	110.83030220824782
89.49936826281422	94.09870221270337	52.69897755453763	111.39034202787663
89.99031625997891	94.53243944141215	52.989745199482414	111.56494340032982
90.24959169654049	94.88507435	53.37092249382799	111.83981921341191
90.31469162475074	94.80613107821753	53.24726482876512	112.02291399728998
89.75153237899104	94.48519039707563	53.126590123007986	112.13635853159009
90.43150990795358	95.02624270259864	52.937694213073286	113.62813020228978
90.19396781598225	94.6204136	53.58613129	114.0257927841972
91.43322773740358	94.49580996619089	53.615588376915845	115.4023725715722
92.03732502	94.13502739	52.347206692959546	116.27115676803086
92.34779780259626	94.47619919005855	52.684310640008384	116.34858786351833
93.25060273770642	94.70071293040745	53.694200750423384	117.22713732981951
94.20259495	95.55250086872809	55.200383629308355	118.08467683392918
94.43466209203581	94.78176996	55.72830306286921	118.49803548424772
94.78030070760973	94.67751252048384	56.013384215786964	119.11744446274645
95.09049548658191	94.80201845880984	56.19184373189236	119.75482077329733
94.72609133591497	93.86750153708361	55.353930647552254	120.00337915849417
95.61538720675483	93.60289278617553	54.36747239890038	120.58114985777837
96.75609038099743	92.76205002939821	55.75791807399111	122.05757314932096
97.67704959849107	92.49016530142174	55.799120134453176	122.92514138397752
98.93904529105112	92.08623336863616	55.34018851470839	124.0091435151141
99.17828547	91.3076953	55.170843899655544	124.63795998082666
100.19287198192379	91.37004588835015	55.59221557300647	125.68900919957935
101.48246653273183	91.57616367602283	55.634172032404535	126.93941806184642
102.18273426893478	91.29048017880737	55.63500620446121	127.6862807985435
102.6318003953178	90.94776676118579	56.22927397231928	128.35666710039493
103.17624555315211	91.02180163849438	56.33909130304614	128.89489020945496
102.98828904463322	91.06347879260423	56.665535375764804	128.99320687091475
103.23544336012405	91.43327792681724	57.26814771388003	129.22473614376707
103.1939089039466	90.58647331526699	57.18923501861524	129.5087328103474
103.77351037541733	90.81571585914105	57.72346379605758	130.08634015843063
104.50192224366904	91.18012378071685	58.350253268292754	130.54877868619798
104.82015416430305	91.49453731564513	59.12283986484359	131.1082917239909
105.41660780265217	91.95890397451558	60.26863228784679	131.49995373808702
107.79177504315307	93.48238462433163	62.739294409122536	132.89073608155402
108.43292898304611	93.41372324379897	63.59615732605335	133.4022765269947
108.82205925178924	92.84178794922902	64.99559193594223	134.15121101816976
111.6728921437279	96.24315915	67.50806427741792	134.29150921795625
113.27634291676449	96.51457720217755	67.96834667	134.9880812737371
114.85809215756036	98.02482106609789	68.74187783143523	134.93563759957817
115.58253524235073	98.25692450345808	69.75503618	134.65191438772226
115.83132361883881	98.25875598011692	70.38197766374039	134.45085371316475
115.88233506122594	97.74003032146325	70.85858991320457	133.88084960172623
116.64576293866322	98.75091156	72.33817321646839	133.73709816278765
117.21826421020889	98.67872813978354	73.31132773306514	134.3689961365708
117.23657090964429	98.63307844581892	74.61769788833485	134.34456811844612
116.54973378839763	98.1656405	77.75633116286998	133.7987000011769
93.35583946209152	80.20358325796656	83.48641344263608	133.13454645645416
92.56286675269429	78.75343941	83.83294679	133.26022688572175
92.05459627770662	77.08141649563198	84.13463938615004	133.72636472979295
91.95816037873925	75.04151106817322	82.79066953108791	134.89515920083483
91.22749490827469	70.01428220467174	73.95960953316592	139.38161200278643
89.49122033276248	66.22997764488453	67.08289224	137.71171990729852
88.11791358713421	65.09220866766172	60.61692536168275	136.21122492413332
86.83848141579378	64.66110155	52.18614822509953	133.43507652194046
85.79124317	65.44603199881472	45.75006186557476	127.82700188642355
84.63449918542972	66.41479817	43.468060868357895	124.45631691993898
83.19174699290052	75.73107619818383	41.14869853	115.61045481274607
83.15438776630907	82.06222167	39.14318927567286	111.82963186492574
84.45611712897079	87.74596584323474	38.66094258	109.50141730233261
86.27033517743098	92.24681151053268	38.16841734964873	107.59255756095982
86.36631335382036	92.53524948984195	38.66149141530442	105.7246090547977
82.41316519773278	108.7669177187631	41.783278268955534	98.17122798109988
80.26112272631269	109.92694060022197	45.26375434518438	94.65024023453583
79.28041536889741	112.25762236570236	49.76454836	91.86972685632303
78.19280282397703	115.40866496463752	54.54447330285176	89.84986701540615
75.36376279818502	116.63869008948049	62.780924965274515	88.59341492
72.93838646110768	117.12072994492925	69.32491985609207	88.57235047803597
70.57718677587822	119.1351892246349	80.11223174838112	86.75651589
70.12714735145978	118.14325483689268	79.77918705436893	86.93578737365256
71.48207957151988	116.65057181727408	78.92516661765295	89.37252137560237
71.62350165	114.62082509567479	76.78321540491591	90.19296700470713
81.83345616411114	113.54436190777201	76.55767765	100.96652745580491
84.21660724964087	112.07903463166156	74.68518635506179	102.86030860188168
74.47522647916506	110.79323969616914	73.42759134946638	93.09421475249579
76.04334215346397	110.85919170452506	72.25200187044982	93.83789849882584
78.67796861495036	111.14484937225839	69.83358911	94.58697890026191
80.12310246219555	109.51039311870501	66.59242497254485	95.59617251102715
80.35289849161515	107.07095160729358	64.52645241468693	94.80233496173275
80.90166591354487	105.88103948833131	64.10097493	95.01174709715215
80.31881673225305	104.54884533029093	63.09105519646618	94.72463923973929
80.11461736	104.18296976646351	62.55705861115523	94.53589203
80.05446472	103.66760753689398	62.318884388206875	94.07622659847505
79.89481911030316	102.18578972390722	61.06012861	94.08235064942991
80.64999899817323	103.05231193763166	60.27583328496529	94.28556312196748
89.96192304	101.84043227379134	59.05121689440429	103.52346509488858
89.59475641514443	101.54082452021439	59.309442553935085	103.15192061681915
90.30261530741284	102.34558391833818	58.66086484162164	103.32154587309087
89.51501843581057	101.7934547123594	58.044143932869964	102.70864646857385
88.92228371	102.29131387473724	57.75518953428349	101.90175132929689
89.20880569491213	102.79675493010899	57.48515052726077	101.71109685348607
89.10174279	102.9223988509485	57.23284135857242	101.48704151636066
88.73335506331287	102.95123278785633	56.833542137510456	101.27033449803707
88.91952388065056	103.12796120516623	57.12240774901318	101.58585593869424
90.47315591288215	105.34999157431841	57.55911326288053	102.1930285009206
90.86245547118057	105.08357654493852	57.74547749237417	102.81131131117242
91.05438621	105.32749613996039	57.30349847851066	102.92554760300564
90.93891373715165	105.18112285404499	57.18877753214507	103.04795420040297
91.14809933	105.21115648239925	57.50693615437783	103.31738702113822
91.45262757864988	105.5284569250626	57.02520156289515	103.80506826746365
90.83880868503779	105.14273947295908	57.32585969	103.8126593276861
90.77582399179484	105.96134744868174	58.59483024488407	104.41924791530462
91.15530008	105.7893995537948	58.30476156321486	104.7427021504626
91.60213496997832	105.35275960925937	57.91596917969896	105.36061909938492
91.42064818133541	106.05377304794824	58.378573407924165	105.51721734876186
91.35518884378911	105.37989018829971	57.56394501664511	105.84958887656663
89.45739567348807	105.28670131065188	59.60475666	105.32345714815098
89.68919879075898	105.23102451649484	59.371797624454246	105.69865660241572
89.19864638777915	104.76776518252731	59.64319129387545	105.65621604573573
89.28397412	105.96463794767202	60.19740668077227	105.80307372480105
89.01123710326137	105.56350229162014	60.494672931081354	105.57286822592198
88.76676824987983	106.11243100941985	60.73652348793956	105.5105513432162
88.82175099045179	106.7551534255033	61.13418521231242	106.04931029250363
89.56831137866915	106.99522321734453	61.56508800918522	106.61012877786025
89.03001708	106.25990271067346	61.54735621159038	106.19507297442149
89.42333485685684	105.88548631969998	61.448767394497075	106.85887886531529
89.08266343418984	105.67302689037847	60.74191227139779	106.84986173107285
88.81381793199425	106.46166353980648	61.59119564992195	106.96333620612401
88.91352065507039	106.96404884579051	60.787804984448265	106.83970753768922
89.01669092020568	107.0154679638368	61.476905599337066	106.75825522488248
88.69096609788359	106.77200460134094	62.27018898969495	106.94667419062819
88.87391929115876	106.06891047679989	61.99359144602232	107.44070592805097
88.61906694	105.56432648044932	62.102769125936156	107.69276292794376
88.62818418	105.5827925	61.187492993432485	107.66014471735129
88.80406285853915	105.86655488312066	61.77456507339729	107.97486679849725
89.05723875935813	106.2366669862622	61.55655307048668	108.39516213332512
88.87860888240938	105.69998721073956	61.616810281517935	108.30541292904799
88.78871024479785	104.99805218783543	61.53771760586361	108.74736539638972
89.85872785	104.68177446250337	60.565325764763394	109.52717145582075
89.92797474	105.14504088835253	60.08132436448406	109.27082772469923
90.13599843814045	105.0718250693836	59.85937242186077	109.72507741381509
90.50508513664565	104.74395157699156	59.426121746038994	110.06042594544984
90.79925398605529	104.90566339388761	59.84916380278413	110.26385543892432
90.48071036177181	104.13274720741813	59.08053852	110.41728390435587
90.46818239	104.1680587	59.095763423855935	110.4551332827271
90.05200133385675	103.17214937438312	58.856367496280996	110.2788011
90.03617038	102.65258409983556	58.04478759092828	110.15608384166069
90.18066823	102.96994521691019	57.933614892395056	110.21079542887577
90.76828328242655	103.30160736205326	57.47841202994783	110.4650188541171
90.59351688	103.35490739725137	57.67906041868023	110.40963747972813
90.32186079835478	102.39205484413836	57.98956153	110.71155050034425
90.22006110984978	101.68699643620404	58.115242094686025	111.19854840382969
90.61790574	102.03500440001017	58.31765463148541	111.65698972660365
90.07033244767301	101.40292782885608	58.45386665	111.5817762798993
90.39496662065015	101.66624432273363	57.27867712004058	111.6237295633344
90.13109191356972	101.18895916547228	56.629619754126516	111.76500002659233
90.4467487	101.3651154465524	56.15175491602863	111.81091144269021
90.07229745506075	100.2112123150183	55.46918731829926	111.71369497564274
90.35033416431806	100.30739736206111	55.958852945259146	112.28149606497172
90.83971258	100.27000778408701	55.55395145289136	112.4600913442414
91.23374209	100.29836773899294	55.61554871186815	112.9109845230418
91.80347037010766	100.36066326119148	55.58568145257806	113.4613818603965
92.69687190198951	100.83077835681917	54.721893421269414	113.69732455701373
93.28924654261898	100.52845217177145	55.156306356301904	114.02299076604876
94.28191513142704	100.32943560866886	54.67440336093933	114.70953490504752
93.8232123	99.38442269	54.420589111646436	114.84671030759706
94.16940306911418	99.22077090128744	55.191606798901034	115.38640941165119
94.40221776484738	98.83840107466906	54.99433678693032	115.86615480073296
94.98271420163881	97.77565203733846	54.382218350298096	116.4802427
95.15067914544532	96.69731550062946	54.514909875218684	116.98341282514558
95.81582322016598	96.69071909733562	53.43836699146511	117.24374686747818
95.94458277723331	96.97022848091527	53.60585794512919	118.09900751484895
96.97683054352186	95.69007373209948	54.70804304135444	119.8839554557389
96.04412068394946	93.90728797456418	56.25478588	119.16995061584129
96.38796695919564	93.22397820758876	58.16348197370722	119.5450677046492
97.20293778417118	92.57560710103277	59.74681980781088	120.69425917963909
98.50395762175019	90.89592350633953	59.039994453587674	121.90213298133366
99.06542955142464	89.53969778	57.36298770851411	122.6454275676243
99.28289581013844	88.90611596398185	57.487557175376075	123.15089102337073
99.49901016	88.16972941844558	57.40059903416593	123.67466225386475
100.22502890384722	87.35277456833947	57.663114577061954	124.14976825191403
100.6945216659958	86.56390541	58.59039204043175	125.00568807611725
101.22804653523666	86.11228576752214	59.22024089	126.02292563939491
101.62711658697664	85.87382811626102	60.508504148875396	127.93588316389675
101.44607614012435	85.76797576	61.48735678191372	128.4232015233381
101.78887729914874	85.80706561	62.24244021	129.2316109020047
102.24241991541838	85.79813346952561	62.56966678142855	129.82060201427907
102.52423446912985	84.90814694929834	63.43429378266346	131.09335225276658
102.83813440558511	84.71757138384902	64.62007285463736	132.14815612816764
103.89166843703772	85.24615773	66.01619135680382	133.28714077714702
104.31552975154095	85.22132705062484	66.89803821760317	134.5353843430009
105.31325668728167	85.55592351348741	67.68521638401688	135.42603377905985
105.92697245494878	85.86463937098989	68.07028066116962	136.07783978967504
107.63197671776189	87.41641529231865	69.88487148	137.76012067875504
108.85769265008351	88.17315346077672	70.83904688553946	138.84317496926332
110.34794998289394	89.46302929	71.53700249393748	139.67106526643678
112.06247449498873	91.50986127149515	72.53764254822164	140.47392959290758
113.68299101965962	93.14449312109595	73.28362050972466	141.3005075980034
117.51729673742568	96.48608657899177	74.86268717068518	142.53238517572996
118.54990038231603	97.42692232810765	76.77174497458846	143.74769850069424
122.69228269885994	101.6734976926569	80.35088187	145.69074762637598
123.65429556743959	102.64380051336708	80.24960084308647	146.13929715978998
124.40807426635162	103.28338430910823	81.22724338	146.8107530210206
124.88887111860123	103.76658046059896	82.46876517364888	147.2174948046407
125.01453889474178	104.22631202151304	84.15458721231589	147.69852386379944
125.86125419178452	106.21798010273248	85.65567306576335	147.95947268697208
126.26867041589887	106.74026729538716	86.57301158639197	148.6193338473814
126.05882310250249	107.4838762082066	87.86963011	148.41874639251213
126.05380045011671	108.48793718753848	89.39755619478531	148.16054638915006
125.60675434545975	109.00597348937845	91.41799559654137	148.1077764090939
123.09713577679759	106.96946987148368	94.03633485498318	147.64606290616518
123.17775922803375	107.23311510497938	95.81119033895673	147.98537891564504
124.42080365941369	109.24521725845922	96.75540901261078	147.8856454626025
124.9410572231138	109.74509320248255	98.43783933105856	148.43684660990434
125.06621574701065	110.52129633049898	100.60485983095793	148.69419255891134
125.3706497185429	110.52855947578657	103.57424376018034	149.48135549702823
125.09872217383163	109.60691507348078	104.31169012934977	149.83911761709814
124.64210344563726	108.58790236544333	103.82922313192236	149.84755274518983
124.89928524664562	107.71703667845885	103.78133820493333	150.14006104477033
123.96820172401324	104.63074014527969	102.70359591097261	150.52178816635003
123.22874568434725	101.97307135031238	105.03300935008959	151.17191351389215
122.64813362288291	99.16112939215759	103.55143367636894	151.27695052854935
120.57335987559007	94.10949064754448	95.71705813579698	150.67740553905995
118.88839200829138	91.1770782	93.88098854285872	152.20707362607382
96.41984996638215	72.08120803406764	95.84891636233257	151.04285660824712
96.79782276966637	71.12827349991255	91.38053528427113	150.36975386850452
94.13041449942332	69.32348168	80.37071553172304	146.94164177163296
93.09458702228395	68.85970535403483	79.57412606337596	145.0891531416175
92.07556630054995	68.06605408413033	76.75470842361594	142.55915300521949
90.95464694381847	68.31691704	72.93990708687866	140.96766802655367
89.65970019537417	67.88421425023421	65.29177784751141	138.00229705138682
88.41011496	67.80425804	62.60636533965052	136.15245494221864
85.50756708799035	67.93831818365544	54.16600641917468	130.4783571257025
84.65496747	69.09712015	52.203264357916645	128.55566897980572
85.51252552466451	71.62562479752206	46.72764167538365	127.34980137007196
84.89515403375891	72.36374377595232	45.841066143163474	125.5657056904259
84.97649324220738	73.92579285466597	45.66231105427064	124.7056142301374
85.02647675894174	75.69756797531487	44.44434924328733	124.05993265777813
85.54827608	79.92078541859642	41.88699555274938	120.17952306276572
86.14177450588933	84.98086384843934	41.08071275646987	116.70618511471137
86.04015031237586	87.85039824	39.565690258620315	114.66875541943514
86.17618158093197	88.63860394509008	37.25134919923877	112.60014159319117
86.31713677794583	92.28908943397555	37.17791259357845	110.63366968439006
87.27454255713118	95.86061521474542	37.85009371891141	107.63341427163313
86.26410445383702	97.69435888715448	38.88342317417791	105.03285760249817
85.75856644734937	101.70438174161002	40.42421068767536	102.27562614041986
86.23494780802709	108.48592612028108	40.531759674322416	100.38011556475819
85.12307288495835	111.77658439963086	38.73741711304243	98.26835038083384
80.26338042874379	110.38871519935697	49.18232346979685	95.09820741094758
77.34130620062119	110.82427879323924	52.238959767882996	93.74419292092367
75.15994872794353	110.60090985657499	58.61380722684641	92.84850436927773
74.88353829433493	111.6184748657236	64.20493507058728	93.16816847524458
74.99679790692987	113.19810928938756	70.23023393462584	92.68448216670089
76.15431359709156	115.44937389953702	74.99740654503717	93.61302747
77.09633932681983	116.4891777169017	83.36413431	95.20350011
79.74291023170771	115.8660592206126	83.34814285604179	98.68568114568966
81.00677150869177	115.19889107951774	81.61662998	100.17086569785118
81.78188803179626	115.09993480992065	80.45730285	100.34346605087678
82.64949905291616	115.50298024449602	79.76197537	99.89991306006924
83.52513305610697	115.43354041635477	78.44249937980392	99.59695168
89.38507718661388	115.1293531265665	73.77695787	102.18650960932138
80.72072483	115.50099243027702	72.83383355778516	93.06335215
82.03752683827295	114.47281077043282	70.36175510974992	93.64714667264981
82.11723491	113.39109587362582	69.00828933610215	93.94739012901911
82.61918284810076	111.23515647130606	66.83028145120447	94.21875084355848
83.44456255	109.65454668487811	65.72475455561332	95.06114768972611
84.20140573444189	109.03955123729145	64.81874479	95.53232784384736
93.69764012098186	108.19612903056903	64.09425482247201	105.30120375689837
94.28726685933243	108.34038077744921	63.28827572037862	105.22283370761329
94.19182202974106	107.86341258896019	62.677586227070435	104.72749254470875
94.44097455805785	106.43686776757839	60.66555997339598	104.77036620363224
93.30863543060921	106.09855836972947	60.29650057	103.74308303901879
93.16532306395952	106.72657491334782	61.009774608958345	103.69504912095957
92.87637246	107.75048069646483	61.73750557781083	103.3725872836297
91.76793829236428	107.35092741443678	61.52254802730805	102.58612427724292
91.42502828489265	106.20056593357243	60.612084031753355	102.34176178464952
91.00949389164792	105.68434470003379	59.65179606	102.18459251372845
91.31494917388804	105.61695021565616	58.83062234310468	102.10759267838601
91.05632985868716	106.34076521467458	59.56921194	101.91744734877236
91.12536660895292	106.07246052014072	59.22175696650591	101.80733500744412
90.50062450472643	106.13831836491272	59.88235845402994	101.80543068712272
90.60586864526816	106.0829074907091	59.220738876576085	101.89450565656276
91.37117914693798	107.38172331666703	58.99732123433573	102.06273286773924
91.23272118130657	107.20182118257772	58.55640413946161	102.23844683354017
90.97944785780987	106.98070930721002	58.13990429550312	102.3320059250942
91.24343567963302	106.61163558483699	57.70433933276322	102.89788714024161
91.71932641329555	105.69689367703889	56.65724341833665	103.65708380412227
91.42248754065659	105.16959069499575	56.41851882216705	103.86282334800853
91.20944417497105	104.26101276676096	54.986630174421606	104.54546816609445
90.73242037369799	103.85013005049952	53.61061429661222	104.34489234065279
90.08864708955535	103.1399465340782	53.118105730684526	104.13236198227006
89.71382563161002	102.0229839131502	52.475571392484696	104.40415630886035
89.27633821441727	101.59453976025857	53.04759391261153	105.27621361589794
89.02765184636495	101.35704446979821	56.870208046159725	105.99693310790896
89.12625980653321	99.90650437516607	56.409463659129905	106.79672391222229
88.82971269062809	98.93556914497977	56.50061032627223	107.2007474
89.86869539783235	97.76246058	57.416693727820686	108.0772149568578
89.90840282779266	97.02211857624182	57.32690389110306	108.77571003394866
90.18089209	96.73213967165123	57.57791021091852	109.5866026987282
90.82782930295713	95.99426197237771	58.94661021	110.6874633982644
90.59694197142575	95.48003872980314	60.6465724	111.35946640079133
91.51643209788591	94.89967734336362	61.47590531186525	112.31761763406088
92.21432290802113	93.50405787471094	61.547158210870236	112.49450152868609
92.52038682253692	92.22364934533891	62.01395196080366	113.17996761011874
93.31262737672171	90.61393166871427	62.30582609624642	114.21275182219065
94.42579190721756	89.36424505	61.26201340213773	115.98091749604215
94.64168653486308	88.01844247292799	61.58796997234285	116.71430423307808
95.21364395	87.84165918401672	60.81924521644218	117.17212810300727
95.69894531	87.72937876201762	60.66231466058999	117.94001972072732
96.73194414879279	87.28182009175082	60.47503355518397	120.15928303287019
97.34900839061888	87.28841087097601	60.86867985707342	120.98846555940712
97.90497784095605	87.10431708848003	61.25563515845915	121.82559853631176
99.42876836	87.28206615910375	61.73074457825967	123.28552327198393
100.52584714516824	87.34525498402087	61.476222566984575	124.24083417657715
100.95908286355038	87.47077491258733	61.99791169021169	125.11178824036982
103.0798769945713	86.78282595769831	62.04534362915998	127.6149995574503
103.60249754266722	86.63275292573637	62.928302956853315	128.91619336992565
104.89117934713771	86.58247534168864	63.39980143038001	130.40150651874296
105.63929680246987	86.68372897296194	63.21509479647442	131.30468090338965
106.68713021410535	87.05827046388269	63.307926717529206	132.00494213677288
108.26341763347037	87.39204047597299	62.86160833942679	133.42220409267148
108.64681234771359	87.51296069	63.314776772303865	134.3061322530288
109.15809273769653	87.67311831499299	64.63154211559907	135.0933716712303
109.81075434634627	87.94554355354835	64.91297151991526	135.61198377552358
109.8657942	87.45332981568788	65.42566264	135.95969858535628
110.09012195062503	86.90951424788842	65.15653473771285	136.2333001621721
112.23082878920219	89.03316782192158	66.46553141	136.75073210792223
112.43344612424266	89.62252553870546	67.11720398234186	136.80058705158692
112.2095334711318	89.54717988978548	67.60915943019371	136.53597826206718
111.65435060313861	88.98611779037282	67.79921146	136.46820642129117
112.27176426300028	90.44924807009929	68.53779476922206	136.11984390851515
113.31712913487343	92.14401594	69.64176070446831	136.15550626551004
115.24002334947896	94.31172759808656	70.75443576793344	136.84097713823607
116.1118448	96.04229954	72.88449351700594	137.36055486263254
115.84593060377333	95.52213000736711	72.89873409966695	137.54109479615536
116.35611131127077	95.78321862929047	73.86841163	138.2010655455877
116.60305910782213	95.40116415377695	73.96972856144258	138.53990706853438
116.62350508829402	94.59368869411917	73.95076615153565	139.10561237913126
116.51955512901715	94.15426019360851	74.28546922032851	139.2293447608868
116.16407411591683	93.75366463590504	74.11209527826146	139.31553154624314
116.14944643638677	93.43550407735556	74.43584454050041	139.5645870247501
116.1769985855195	93.60774857769174	75.62588995976712	139.79095252110773
115.81492102690049	92.81527612406305	76.26524299735756	140.1566919702282
115.85406940855066	93.27916835426477	78.93911712071021	140.2368182
116.01716595081956	93.61688763863245	80.76262739651891	140.59227590550205
115.93286835686762	93.53547708715672	81.8033777	140.9245598698721
115.94285500090133	93.85601218433835	82.88261313205115	141.05365547816842
116.39013425096982	94.47729815935178	83.77843101075322	141.27190670602758
116.88862353814748	95.00297144981116	84.72276895	141.6101811
116.99576178044991	95.26244917888883	84.59983171636753	141.21336345658978
117.06428595644672	95.97653843	86.31986658996684	141.26547835174964
118.07734532700375	97.54563888514485	87.13715258347564	141.31450842873994
117.50977068654089	97.79138001295928	88.75219808086037	140.92254884028503
117.77960059831112	98.50386397732167	89.63600173	141.03444202528812
118.69265589934554	99.77479245716965	91.21716265919491	141.2554578425962
118.16518527178438	99.22716215093398	91.71332594120327	141.3887758851169
118.57809937587643	98.25381841526932	90.89664205229379	142.25605846860816
117.98254251032357	97.04577060395724	89.94006673513499	142.4730469889779
117.17795795809255	95.70094345210083	89.38417038124544	142.7132627502787
99.02052399	80.01436243457692	95.51145461	145.79867773733164
95.91539145	76.36007403551928	91.27853711945959	146.82855998526512
95.42974441051273	73.32132932811572	9.319194899022971	150.97822539282654
95.05529986084096	72.11184513569938	85.68933415819195	145.1680101761892
94.44442009687866	71.57688973015351	85.79898680821233	144.09494393639955
93.69008454060999	70.56780260807557	81.95868067504212	142.45848173500434
91.53161265849212	69.26671662195402	70.46432639149958	139.37003657955913
90.84756171751935	69.40607659	64.48289633106948	137.29877462156634
89.67657654831343	68.85703753682105	61.04395617268078	135.55133234247404
88.34103733772413	68.93787472608113	56.107777626727774	133.13880450343174
87.56939478492265	69.73185122693386	52.65142376506996	130.92759395983055
85.79759886475465	73.76422281919743	47.32490572	126.4864539
85.98064557	75.45285290092895	45.718345840836086	124.30243456000711
85.89622006289977	77.60762065068572	42.72630123105619	122.47596135407807
85.76745484710524	79.13044306312925	41.451170813456166	120.57036769938878
86.32403911938894	81.91150206698732	40.49063619225499	118.44354119695942
86.58894513175376	86.47115352949714	38.91276840755559	115.16559429145443
87.51423617452292	88.86575779326182	37.83151394951404	113.9944478
87.31045202219546	91.70774607706426	37.61089150479422	111.38131489201625
87.60071704728959	93.97920412468473	36.88211126228538	110.60635756050804
86.87823117	94.85821656	35.572144815174866	108.6826659664215
86.83909222252954	96.07525587656808	36.266732882596145	107.38266367085696
86.94839756581308	98.70852467264045	35.63072660857173	105.19085674178932
86.99573663907603	105.5003056745885	36.49601316190153	101.4648202114588
86.71360361	107.69786466245523	37.81608925480221	99.57919328255049
84.61219792662108	109.1131725540671	41.77881070132195	96.58889459483798
82.60489405677366	109.9924363876517	42.89135974124234	94.38027988
81.96239753653187	111.82047863543748	47.25471669646882	91.41118507393085
81.82614801	112.5887842067124	50.47212234050355	91.74427225362771
82.76049167700641	116.15475308259299	55.45085981912829	91.97844057744867
77.88769042372506	112.51052946031118	61.34018873341677	91.04810853381797
75.73864037	110.29609900693762	64.22691810253524	91.41184746815706
74.81747828	109.35815119661433	68.60851411	91.41197401406292
74.13249844218751	108.91810513551853	78.73342884433012	93.03023519170777
74.25313500434618	109.23039841116677	82.06911910537498	93.98062945566541
74.26446445779612	107.61277658721635	80.81525676818309	94.76606935287185
74.82328930039014	107.88576922692617	78.94202726663467	94.66506820053051
75.17334397	107.72732692824299	78.50565282870635	94.87124137161422
75.09290481994267	107.85127024259965	76.94604363477592	93.99839485570021
78.79414402726879	108.06968752038969	72.33182270213788	95.02450758258924
81.36559063257168	108.70529407595453	71.00527147	96.62371697381285
84.59915396505345	109.48161947617636	69.32405491968316	98.02087346
85.34154856498134	109.0847797	68.25917631884609	98.27326616
85.90804820797678	107.92676904369767	65.91164764475342	97.65368926304455
85.23173409384529	105.36558694496428	62.60380180799374	96.17149816155084
84.54978872381899	103.92305485242345	60.069559259204965	95.14901001211072
83.75812767794778	101.48451095862033	58.34567176474065	94.57044789355085
83.85828194971145	100.25184437152886	56.479796815209944	94.47265411168466
83.46915255240006	99.23500379	55.61980087	94.35630186663022
84.38082148866685	98.22003316	54.67563109501544	95.79830247236492
84.82784653472727	97.99880987359049	54.77095441773268	96.87930004112393
85.47539792606881	97.82585911728849	54.16124209651003	97.73337458641203
85.91917835099524	96.67450943842807	52.303192929881185	98.48364663311492
86.32602791106422	96.06630154394601	51.434643465623395	99.10488982183519
85.85610230098163	95.48741417864245	50.50031362554916	98.89293459
86.13779083243915	94.23305133753372	49.317714759792466	99.96154058283729
85.62518687815133	93.40787840979013	49.33238114006542	100.50221353848086
85.62487394464996	94.05292760728572	49.805491901325546	100.76319033353512
85.59344251376005	93.16317345443854	48.88447547323824	101.53224376368308
85.62999621678821	92.576992	48.26119748492612	102.10698137531314
85.25963954061064	91.68500218858851	47.41989421973132	102.18000917352454
84.81385218	90.87782811	46.74472851242748	102.72710005801555
85.07682957080466	90.61062660283767	46.063175747399825	103.6331741624437
84.58584832205307	89.59969777228815	46.16072123	103.80877338032991
85.00341962673832	88.82917564924192	46.03757110141918	104.82528655585388
84.60573839829364	88.11364673287473	46.05167009008716	105.3493580826308
84.65420640452001	88.02078033448812	46.02169529684893	105.38288113747022
83.95512490322065	86.73157254997804	45.58909835903399	106.42678459694801
83.71229946732338	85.83119913679948	45.39961806440319	106.47773903372381
83.83282605071462	85.50968350648385	44.84912671619628	106.83314977718027
84.09882578	85.39973469	44.19089104348742	107.33959441760203
84.81423254003609	85.54256241	43.629206533501375	108.19929560373527
85.04017065408758	85.14795842676436	44.54291660554441	109.97553263255625
84.70817383283126	84.42390455113043	45.50713677314777	110.45492324420765
84.75404461655404	83.13590410528217	46.58577433098237	110.86428558194612
85.04213816146205	82.43632392396941	46.386946983957785	111.19840715056205
84.75448080222853	81.59427135	46.909545401279566	111.47011183881541
85.00170635439824	81.23750956410092	46.98072374452183	111.8427495549976
84.80449957	80.46024354025504	47.87014728150608	112.80657775929681
85.27966772201465	80.55525846232023	47.71623312693699	113.24161245522397
85.81601034203766	80.07840821567126	48.462417627858784	113.96514017973823
86.38660410435318	80.05709490390745	48.45968467371746	114.45104407837601
86.30161429139186	79.96020582841793	48.78144859419731	115.02763427215743
85.50266646112335	79.65790811	49.35743808665404	114.92094368062287
85.61579896152007	79.89958220927531	49.39988025356526	114.98585951964714
85.68485796765331	80.17941561224156	50.064501687925514	115.56502163294977
85.98695429462975	80.43012465680023	49.95674114307498	115.61624194187971
86.53351817564689	80.14409775457543	49.82975184875932	116.18294840344011
86.62987621747224	79.31079836085465	49.576231333577766	116.41389895963513
87.62463533	78.94496781699534	49.684571114608545	117.4993607759817
88.18013212015845	79.34026033782958	49.860276243115244	118.06445798238582
88.71678835647003	79.61274796381977	49.74379939383639	118.42765115429285
89.26088345581104	79.24148487142332	50.50902985949661	119.69572150123582
89.74240644741644	78.34386752836619	50.95628324083234	120.7055226510693
90.44342539931854	78.56800276784851	51.05433293	121.40987288678238
90.61663415976246	79.0560854	51.904368071560405	121.82247397389601
91.47686795696664	79.36779142	51.39750469798594	122.19943579313436
91.49261112486795	79.78804152929239	51.85354856195851	122.28829364919993
92.27630749010405	80.15259286212404	52.149244393029925	122.62567111221858
93.56325043	80.66881358942396	53.05149938946079	124.21394522126525
94.14428076	80.77151744121117	52.46138102281948	125.01247068252177
94.16901784	80.70265513291054	52.24950564707065	125.66260789279598
94.44945941579678	80.65152286343731	52.49963228123094	126.34293672392064
94.58838637462625	80.38008926240953	52.76286062033581	127.01347593941374
95.76161867389945	81.34120463	53.76831938195325	128.13874568635092
96.62442085699321	82.05197908071409	54.27255920523257	128.43196143934847
97.76105758485704	82.81612153240462	54.236629328792226	128.98192921242924
98.44750009857148	83.47571989200004	54.89986223812585	129.6032153251916
98.48768163755011	83.93563053577972	55.35335890993878	129.98036566241717
99.21262511975895	84.42452648845483	55.89729375450037	130.50155759455518
100.0531347031419	84.39251881379852	55.61534153849604	131.67820154393763
99.9772899	84.27673648349345	55.374502049838846	131.84011007346967
100.13011592652082	84.55110127430812	55.88270823090605	132.59596803077255
101.95239754289167	85.42162001816713	56.049862705982555	133.26729026668716
102.90071606899018	85.50339129	56.459115628391004	133.99251742432094
102.88789929209572	85.74593091246403	57.55365534348024	134.2757082710234
104.22820208010076	86.27820237349268	57.98561573098886	135.13350005728108
104.83888823789172	86.30111289603677	59.03164040793159	135.6045735445548
104.59298017595394	85.98049830902539	59.36459412888401	136.2496938202153
103.6193375404624	85.15323594689077	60.18089382560576	136.2404934305298
103.81272103237143	85.22702769689488	59.91631686	136.09079721787515
103.84424075231217	84.77656223	59.952585653701504	136.67484160720437
106.49602313487507	87.35716563319545	61.630802630414024	137.58835848940464
109.24545367421426	89.70518155275963	62.02468186254835	137.93934323901794
109.86497691717481	90.28356584191577	62.70273902394509	138.04925612702485
110.39855118377572	90.77957561867797	64.05289324	138.43795985914423
113.54781721360385	93.32366656921853	63.75757725101633	138.59699303787608
115.77162140198139	96.15447923433251	66.25032500526837	138.70819660040704
116.54603721040762	96.88118858290393	67.03650006671926	139.00919626386144
117.24451081484234	97.33230016	66.9164267	138.87627953618502
117.59880763736324	97.43538744	67.70097961473671	139.1485618
118.11346960321144	98.01117274	67.41117877157862	139.12189030377016
118.74844353947353	99.13753233767522	67.51896322916916	139.20416675051163
119.13055841966754	99.60533256270261	68.29902396542207	139.26579434912128
119.74175729098195	100.22091736385899	68.95803599659439	139.3923843581897
119.78596825866268	100.51374516889958	69.90058743212006	139.31744553818143
119.99961286138934	100.6991370931251	70.78416612435238	139.33652130637975
120.34829311643382	101.64589289292536	72.06374383381848	139.3326660118361
120.31610885866638	102.69961598453374	74.60456622419387	139.10133890411097
120.75252154530455	103.11864050009163	75.51517538990174	139.18147732457547
120.97230346573265	103.04842339549168	76.44783997	139.2671245
120.87464840056599	103.25988608481875	76.90934340186078	139.1210787007882
120.8639749068486	103.26609309444305	77.53206365098447	139.07124520353037
120.31281791683037	102.85736174708339	78.06958242	138.9841526672016
119.57117758480022	103.61349071154667	81.45706438954632	138.91591787853548
119.44465906017378	103.90053164660438	82.35652555	138.82016813611529
119.39012455608858	104.12359887753064	83.62402286	138.8269331747159
119.52023908096099	104.63469646795265	84.67628227483387	138.91810105493903
119.32332646210293	104.86954990000545	86.84466788837176	139.10567777748088
119.59196845073518	104.45985155132351	88.34020286589745	139.61853708841124
87.47193050839392	71.85832169	88.34869599906006	139.34173726152622
90.47045048433601	74.24172077595959	89.60228909704632	139.90776430031994
89.01403220840069	69.84573860892623	88.45642848	141.31938280258976
88.73068522314486	68.81936573643203	25.35657758149039	95.41234136203494
89.02008715289368	68.27047703467696	26.07652608411848	96.84295659
88.57936008196049	65.29153048	79.54591314138007	144.70667706975183
87.86550527291735	61.77473213469393	71.51101216045741	143.39788802843685
