# Supplementary material for: Fully implanted battery-free high power platform for chronic spinal and muscular functional electrical stimulation
Source: Nat Commun. 2023 Nov 30;14:7887. doi: 10.1038/s41467-023-43669-2 (PMC10689769; doi:10.1038/s41467-023-43669-2)
Supplement: Supplementary file 4 — Source Data [file 41467_2023_43669_MOESM4_ESM.zip › Source Data/SourceData_Fig5f/SourceData_Fig5f_Rat2pre.csv]

hip_angles	knee_angles	ankle_angles	limb_angles
83.71588103303367	97.10666918649521	84.90385438	102.44453002592569
83.71588745	97.10663314866494	84.90383537437013	102.44454710284977
83.71593703796928	97.10634303157606	84.90368106359755	102.44468974087444
83.71614993263022	97.10511391384767	84.90304332269947	102.44532304922151
83.71683128463008	97.10144773341513	84.90121560061009	102.44730729570377
83.71859939809353	97.09288462107781	84.89707065810153	102.45217872777411
83.72245488131199	97.07625545977982	84.88910270618535	102.46214288003519
83.72972442844676	97.04807303961512	84.87561153446923	102.47993055591098
83.74188529967748	97.0047092	84.85498072986212	102.50861153909644
83.76040634206512	96.94240645388932	84.82589765846512	102.55143436875834
83.78678513568194	96.85728486	84.78740383038027	102.61178328391951
83.82269620522166	96.74535654575277	84.73875781	102.69319091173314
83.86997900089797	96.60249731448036	84.67912054347437	102.79923944638611
83.93039589058402	96.42440424	84.60723545903754	102.93331297788946
84.00533212442416	96.20665277	84.52141278222045	103.0983075824053
84.09563335312946	95.94484993062044	84.41985944583539	103.29645047168462
84.20160430577636	95.63483585360503	84.30113831288892	103.52925185031103
84.32307040078375	95.27297766288997	84.16456864771723	103.79751476949514
84.45947597296156	94.85647344248616	84.01040860054904	104.10142165795222
84.61001647416111	94.38347881668243	83.83976995265249	104.44070408473368
84.77376723	93.85304977279193	83.65438194015685	104.81483528041812
84.94982215668541	93.26500337839632	83.45631767670001	105.2232656771072
85.13745328	92.61976030717013	83.24776023817451	105.6656825283978
85.33624605841331	91.91830937711974	83.03088444483707	106.1421579854103
85.54618058933545	91.16239648774466	82.80785846300921	106.65314971391673
85.76765738359578	90.35478370633534	82.58094841599174	107.19945207835323
86.00149733721508	89.49938578	82.35274425738302	107.7821932396632
86.24895438566735	88.60130029686361	82.12644161010931	108.40286289446612
86.51168582	87.66681202497932	81.90600889418486	109.0632198888417
86.79161163903917	86.70334294069563	81.69610398816896	109.76501018431901
87.09074863250316	85.71929624	81.50175758	110.50965785858658
87.41112767861514	84.72381399	81.32802620249561	111.29810904056971
87.75474962160624	83.72649118491327	81.1798594	112.1308251
88.12347481	82.73707025792817	81.06214164	113.00778221045405
88.51882498240819	81.76513276215245	80.97961769825477	113.92836224384871
88.94181296417918	80.81982485162918	80.93663675579471	114.89122040902996
89.39290744453777	79.90967016220006	80.93694101187688	115.89426769168628
89.87207505927753	79.04251055464319	80.98371116537876	116.93475038554776
90.37882989253995	78.22555244	81.07988533176903	118.00939237226157
90.91227908722166	77.46539102405757	81.22845911014772	119.11455449382342
91.47111017035661	76.76789073653273	81.43246917686635	120.24631697305013
92.05350967482339	76.13794845122877	81.69473114431169	121.40051162083162
92.65710984	75.57925312178304	82.01756685304403	122.57282174853218
93.27901268801081	75.09414233349709	82.40271070111491	123.75898105124132
93.91582331408475	74.68360920034837	82.85140818351955	124.95493604982568
94.56372042383516	74.34744611	83.36445644301348	126.15685651889781
95.21868528103549	74.08448011276748	83.94203024774859	127.36106626525276
95.87678416142894	73.89280808491294	84.58339948682419	128.5639593142515
96.53429752094053	73.76996347	85.28677682689784	129.76192976885724
97.18767639497439	73.71308028756432	86.04958049	130.95139702568287
97.83338110657942	73.71904023	86.86904668097915	132.1288894194828
98.46768498872892	73.78447996766637	87.74270759217266	133.29104672714755
99.08659229667433	73.90570109215044	88.66846881730224	134.43454501160844
99.68592181742623	74.07863238	89.64447410738151	135.5560602407257
100.26140038240236	74.29891494079004	90.6690816	136.65224510500633
100.80857646299324	74.56205430983749	91.74110654680054	137.71959257919127
101.3226585698887	74.86353732906947	92.86006361814398	138.7542379778074
101.79853246602934	75.19888196288198	94.02604877686393	139.75185902927365
102.2309180282543	75.56360453432191	95.23942432367177	140.70772359756907
102.61445683857316	75.95306851525926	96.50067843621869	141.6168309105879
102.94365006522932	76.36223797402808	97.81052523779722	142.47403428481104
103.21275327839764	76.78537121482049	99.16994191494675	143.2741357500509
103.41578895423106	77.21556269773716	100.57952136310492	144.01204710461036
103.54671843971175	77.64418557936891	102.03794070660658	144.6829649950877
103.59978221871907	78.06060474003614	103.54025755111805	145.2824552
103.5699575812104	78.45210638990083	105.0764687531346	145.8064110359812
103.45337888048087	78.80357513903014	106.62976925189602	146.25079470601065
103.24759988682737	79.09731861966891	108.1747093570371	146.61109548094174
102.95163863627295	79.31396255	109.67660977740529	146.88159276950836
102.56588927821146	79.43436343	111.09254168439817	147.05458909897973
102.0920453	79.44195390549469	112.37301907367132	147.11965562570757
101.53300080895565	79.32526045	113.46391348835013	147.06292520520003
100.89271463984429	79.08018166946286	114.30895657945761	146.86695299040608
100.1761332731268	78.7113891	114.85329047436126	146.51173686372687
99.38910655864896	78.23259727002292	115.0475300175115	145.97662460263498
98.53817841317259	77.66609615335267	114.851363	145.24216261280029
97.63031905617741	77.04222593260205	114.23619894329673	144.29120333997705
96.67270509915082	76.39882528028804	113.18688306720036	143.10947044984118
95.67255421230936	75.77994300593213	111.70265138761772	141.6861674655147
94.63694328488634	75.23354807089655	109.79726810770133	140.0146874248904
93.57253261932856	74.80897163595654	107.49863355031412	138.09306637496445
92.48519767770577	74.55496933576978	104.8484557089685	135.92393173187804
91.37973272345072	74.51829606939131	101.9016173834288	133.51415822443067
90.25987098739472	74.74204851704252	98.72450251957984	130.87478572455757
89.12862413865689	75.26368006845298	95.39254174	128.0213284023285
87.98871839	76.11322757	91.98765476366053	124.97408160825094
86.84302380303913	77.31224751600581	88.59610945705892	121.75816318460386
85.69496682	78.87353579488212	85.30706216	118.40331910250397
84.54884112854579	80.80111842068209	82.21087772491998	114.94349769586172
83.40988139376931	83.09000918138607	79.39602955636039	111.41608285130172
82.28400878741775	85.72577931153505	76.94498811411253	107.86081352030138
81.17737834	88.68413414002806	74.92996299082833	104.31860902804993
80.09604999782057	91.93079134613592	73.40872650901287	100.83041711877209
79.04593494828477	95.42218999167795	72.42125702091055	97.43603321150299
78.03283776516793	99.10709140221293	71.98819810740959	94.17292937
77.06238692753328	102.9285692631209	72.11122439761014	91.07527787440678
76.13987542	106.8260228227445	72.77463476331502	88.17328771053525
75.27014965764405	110.7371151168138	73.94744184	85.49281320412929
74.45762068535251	114.59965299379927	75.58561938	83.05513411134858
73.70633856913466	118.35345036168279	77.63447482776635	80.87682342699863
73.02002727122853	121.94210557464996	80.03105576772955	78.96966523033406
72.40207446439551	125.31454189823604	82.70643422952286	77.34064310237439
71.85549208111424	128.42617605411192	85.58793888724085	75.99203511
71.38280193678334	131.23964177659414	88.60142035818366	74.92161032
70.98584347868109	133.7250919452498	91.67327972148833	74.12288851526814
70.66558189	135.86020356023616	94.73207683373779	73.58546396
70.42198151	137.6300411344245	97.70995930844646	73.29542211668968
70.25394083	139.0268486581582	100.54411400884783	73.23581496712075
70.15930682	140.0497488377505	103.17815118621486	73.38717314
70.13502356948096	140.7043262894779	105.56323174479199	73.72809764584345
70.17736191396484	141.00215905691584	107.65891638373509	74.23589419851413
70.28211626	140.9603558823427	109.43376133695587	74.88715544201678
70.44471796509971	140.60099104311828	110.8654827490567	75.65825571037428
70.66026640862127	139.9503523395871	111.9407537	76.52578718689279
70.92355574330944	139.0380053134046	112.65488536170874	77.46703127439585
71.22920265850505	137.8956533588025	113.01126345146311	78.46052359573376
71.57184068260113	136.5559713216505	113.0204889521898	79.48660157286935
71.94622880964367	135.05169562421477	112.69950783464121	80.52775368492303
72.34721722275414	133.41500223341606	112.0708325149833	81.56873152976242
72.76962535834762	131.67706422833868	111.16179774923654	82.59650354944894
73.20811191	129.86765594078838	110.00370723666485	83.60013243004434
73.65715732	128.0146779158617	108.63066231051805	84.57068377946892
74.11127174	126.1437657308961	107.07831194645073	85.50125302018462
74.56540244569806	124.27822669225448	105.38302243971161	86.38705867
75.01529793669951	122.43910239936633	103.58140870561388	87.22541064154089
75.45760008335333	120.64501451125426	101.70986202191742	88.01547115897947
75.88973828234504	118.91180407376253	99.80403532191313	88.75800468
76.30978785826423	117.25219749597046	97.89835290053855	89.45523237057907
76.71630000528211	115.6756784299044	96.02545587666663	90.11063666
77.10811716594353	114.18856550888734	94.21551351	90.72863845728456
77.48427186704541	112.79422619424525	92.49547989034858	91.31424719200075
77.84404044191923	111.49336650346544	90.88851203537219	91.87281988113213
78.18713806519156	110.28430354857053	89.41372371315333	92.41001385197096
78.51392064457315	109.1632205155931	88.08619585665244	92.93182066301274
78.82545437510447	108.12447440770052	86.91702507716336	93.44449054436474
79.12348383968786	107.1609101296546	85.91328668659428	93.95436921906925
79.41029275900809	106.26408910474758	85.07796074	94.46770894819835
79.68827884527268	105.42442280956293	84.40995513	94.99032302669572
79.95931714	104.63126256726811	83.90424495427953	95.52708471826371
80.22429596571097	103.87308863078621	83.55215053	96.08152990838255
80.48299947699456	103.13795615921731	83.34190658045152	96.65569680180141
80.73424791715054	102.41413022135086	83.25946607	97.25016259
80.97620156383762	101.69068582357892	83.28931124970312	97.86425731863115
81.20673108166086	100.9579807038865	83.41522318456471	98.49639504651702
81.42373752	100.20803049947777	83.62097891518772	99.14436818
81.62538148912007	99.43475913051033	83.89087684577638	99.80553661085814
81.81029172160818	98.63409361048546	84.21011939776179	100.47703590034112
81.97783411	97.80396247327654	84.56512958224683	101.15613665190229
82.12843631132918	96.94426070874722	84.94380623479647	101.84071542435238
82.26382887315941	96.05677198852602	85.33568512	102.52961647287475
82.38702709959642	95.14496437240373	85.73198676	103.22274579146456
82.50205737256033	94.21362863260937	86.12560459	103.92099547745626
82.61358247213599	93.26849998709692	86.51110705937394	104.62610012171957
82.72663741	92.31600143626692	86.88474956	105.34051663090852
82.84667273303806	91.36305049906488	87.24444232584355	106.06757402563973
82.97978829	90.41681714152139	87.58966361206058	106.8118537035398
83.13281955	89.48448818584514	87.92134987447548	107.57934607876527
83.31318680842446	88.57315568631063	88.24175474421455	108.37714980236454
83.52856675005526	87.68977296237544	88.55424571101237	109.21289617203173
83.78642462616145	86.84105003459584	88.86308437071382	110.09421013512925
84.09361018	86.03334909987866	89.17329435208521	111.0284040672877
84.45615618389581	85.27267754652715	89.49058092407887	112.02226381995776
84.87916743	84.56468413293997	89.82112901784167	113.08171738751854
85.36678558351412	83.91457873700674	90.17131308905537	114.21156399513106
85.92230624465321	83.32703675549482	90.54753753	115.41549800283616
86.54830314	82.80612807	90.95620977272183	116.69622851739085
87.24653386136289	82.35522507	91.40365997684285	118.05537904532893
88.01761207613816	81.97683528585809	91.89591263849616	119.49316908549305
88.86056994035101	81.67235944757287	92.43838286540453	121.0080519653261
89.77239294834384	81.44181719217814	93.03574415441749	122.59643136283692
90.74760114268895	81.28361124602132	93.69204645647135	124.25247322971484
91.77797296101453	81.19437456	94.41074630182021	125.9679559512504
92.85243226789589	81.16883757	95.19449103571515	127.73218813910928
93.95713101237135	81.19971098372835	96.04492004614535	129.53211739826006
95.07586665033094	81.27777719	96.96269891791026	131.3526930499512
96.19087157927405	81.39232903823269	97.94785383666253	133.1774731737839
97.28379608759828	81.53183752804881	99.00034602000312	134.98942720463552
98.33665211498803	81.68464903556757	100.12065043203656	136.77179324697178
99.33258620348539	81.83959111143774	101.31000913437178	138.5088035707647
100.25645036445148	81.98637225079783	102.57013718422202	140.18619726720965
101.09517550404435	82.11558941309254	103.90232012916697	141.79152734508074
101.83795139778199	82.21818386623606	105.30570224764665	143.31417787027473
102.47627873732755	82.28461428993502	106.77480048568306	144.74494873659043
103.00408042184587	82.30443259131123	108.29696014054778	146.07527330888635
103.41793569749001	82.26657856183326	109.85045249743507	147.2963427305326
103.71723124562008	82.16012685171637	111.40352053125461	148.3983712556646
103.90399703893574	81.97531159741331	112.91449229634475	149.37002228929254
103.98235974882171	81.70489746682176	114.33289748878354	150.19789330920122
103.95782837307284	81.34555157169038	115.60160753244118	150.86628707769808
103.83676821857043	80.89860575171888	116.66011048672443	151.35769973045316
103.62617345454254	80.37021291798526	117.44851815730226	151.65398022140207
103.33357279701713	79.77142887622483	117.91159887707501	151.73767579215425
102.9668955270751	79.11864899988117	118.00247804739516	151.59309798675733
102.53427747144357	78.43420449334914	117.68565119801387	151.20702444633625
102.04386598319286	77.74636066	116.93897427573373	150.56931331121095
101.50372999498899	77.08834798439418	115.75467543277489	149.67354115832677
100.9219614370069	76.49680827144947	114.13933873517443	148.51749975946976
100.30673868577024	76.01032272957151	112.1129708060293	147.1033403676806
99.66596694960583	75.66831055569199	109.70770029309223	145.43721822450314
99.00660353622095	75.50984590334087	106.9663761	143.52873713101914
98.33418873430172	75.57204216660541	103.94101926254191	141.39069674660416
97.65282842	75.88839584866874	100.69108501365741	139.0390952843973
96.96552670438398	76.48742206027438	97.28153627395852	136.49312560461462
96.27455310025864	77.39146087404235	93.78090906456806	133.77501975971967
95.58151517628124	78.61573417732335	90.25964115209564	130.90953913055813
94.88725528681464	80.16790487362522	86.78880504	127.92322334785969
94.19187749360997	82.04799260150538	83.43902487091489	124.84379288899164
93.49492631726267	84.24838750743471	80.27926284204663	121.69982661789373
92.79562430895362	86.75405890146081	77.37566407714328	118.52060612680908
92.09312087	89.54311918234252	74.79084968	115.33602342198584
91.38670419905961	92.58756027029325	72.5832994	112.17639001051549
90.67597016933884	95.85395173406538	70.80600665430244	109.0719833143644
89.96097573111354	99.30426381	69.50437779109659	106.0523356237202
89.24231766156927	102.89686892710927	68.71387976480216	103.14538248975504
88.52107828162355	106.5874963681795	68.45769425786732	100.37658483274164
87.79875080509703	110.33021116339728	68.74481854201768	97.76815318724253
87.07724562077102	114.07856461168514	69.56921978874718	95.33850663557455
86.35892089910412	117.7866982322177	70.91013487157183	93.10204138153519
85.64658602984714	121.41018351154636	72.73315684227583	91.06918832251802
84.94350391658853	124.90659672069853	74.99175928637413	89.24670146345535
84.25342551119411	128.2359486876666	77.62917155337446	87.63812776202184
83.58059066522081	131.3612642870947	80.58074102	86.24426913660838
82.92960399380259	134.2495077516854	83.77675827703511	85.06343343260703
82.30528519	136.87266449639847	87.14534742936942	84.09156602645969
81.71260890345809	139.20865320969025	90.61493045498904	83.32241485311876
81.15667088571078	141.24179225420136	94.11598519559081	82.74773939978135
80.64263936605983	142.96268374309588	97.58214392584418	82.35760547475002
80.17567609926353	144.36771696031872	100.95105777966586	82.14076327467389
79.76075288510897	145.4585306085637	104.16543464496345	82.08498691092353
79.4024119	146.24157589620185	107.17421084618661	82.17732971133253
79.10462748463075	146.72776110736746	109.9336047297696	82.40436525916228
78.87083684	146.93209065759538	112.40784908101962	82.75248190435019
78.70402911167524	146.87322325772726	114.56954566456521	83.20819598593562
78.60668353	146.5729414304896	116.39974600131147	83.75834125553263
78.58051967	146.05549213320893	117.88774401219476	84.39008643017704
78.62624886354557	145.34677536199416	119.03047119971212	85.09090494979716
78.74343007034747	144.4735651	119.83168274678681	85.84854597141594
78.93035744113749	143.46300285392445	120.30129026054433	86.65093128204371
79.18396954767927	142.34232522115227	120.45486128468295	87.48602649889398
79.49988249601661	141.1385929737642	120.3130257860727	88.34182516401307
79.87257151	139.87829906359244	119.90065994645613	89.20646929990399
80.29561235995314	138.5868937737581	119.24596812380557	90.06845583694607
80.76191206153113	137.28830509854905	118.37961907386175	90.91688627474677
81.26394480241888	136.0045024941031	117.33389984515851	91.74174527674703
81.79404030107713	134.75511298238342	116.14180331779303	92.53422995
82.34469156173297	133.5571102225917	114.83613656471482	93.28706506668826
82.90879154661737	132.42463447500657	113.44878199857047	93.99466312568103
83.47974845130217	131.36889406226632	112.0100800199141	94.65311387
84.05144909666427	130.39796368221658	110.54818282743824	95.26007740302701
84.61813451332554	129.51654155890532	109.08843883070107	95.81462378351888
85.17437454	128.72603778599813	107.65309808722772	96.31705743158554
85.71520022350929	128.0250859883215	106.26135633452508	96.76874957229403
86.23626940854426	127.41015891088709	104.92943612828859	97.17196973841135
86.73397376440656	126.87602410685255	103.67053765150041	97.52971216984893
87.20548076	126.4160441090018	102.49476020588003	97.84552220718436
87.64871553978122	126.02247302952256	101.40917960451213	98.12332606
88.06229290962067	125.68680927542495	100.41812180872671	98.36726871006661
88.44543486	125.4001266201948	99.52350796107068	98.58157181811212
88.79795493	125.1534026417986	98.72526233619307	98.77047083
89.12037849549115	124.9379672623372	98.02192606600725	98.93829838871277
89.41408443702214	124.74597397583837	97.41129920495221	99.08961507311524
89.68125434177831	124.57062904486976	96.89069931752763	99.22918219893889
89.92461546	124.40615039861697	96.45686201911705	99.36174194440177
90.14709855912801	124.24753847134797	96.10574929708729	99.49174575080961
90.35147529	124.09013438920547	95.83230829182254	99.62315792
90.54006756491826	123.9291642598513	95.63032272	99.75934723058798
90.71463879848973	123.75961227361466	95.49263917	99.90302087
90.87644385688644	123.57639822342878	95.41172157	100.05620854677626
91.02637475102158	123.37458325193083	95.38013780825275	100.22034168931567
91.16519166762477	123.14946796947004	95.39063997596884	100.39641226728902
91.29371076	122.89664405776495	95.43591819522854	100.58506075969511
91.41280091864778	122.61214514625934	95.50839661546256	100.78646630519891
91.52329373249589	122.29281716054032	95.60031186452741	101.00016885415685
91.62591531013729	121.93682306315321	95.70405977240043	101.2249903180955
91.72116271352347	121.54393452904301	95.81259080730415	101.45902381858218
91.80917015808791	121.11541431488442	95.91959035228552	101.69967267679196
91.88974368	120.65371473099462	96.01947646050738	101.94382636089932
91.96256887664428	120.16221568377819	96.10739725401464	102.18816770024767
92.02741239783894	119.64488587283678	96.17908434	102.4294809819851
92.08419795462959	119.10580960487235	96.23059836677454	102.6648861356222
92.13301015	118.54883531340735	96.25845184162802	102.8920266867333
92.17407708191361	117.97742150922004	96.26001870910866	103.10918879393975
92.20769531765968	117.39444619884785	96.23360761012054	103.31527692923922
92.23412693658793	116.80197191241488	96.17817420897565	103.50967637298972
92.25355384559212	116.2012302648456	96.09316831	103.69210412436001
92.26608864990484	115.59283449095932	95.97868010939783	103.8625102826438
92.27182156291212	114.97696532072978	95.83564206612976	104.0210786261304
92.27094335	114.3534636119796	95.66587872307278	104.16834559850376
92.26388115150685	113.72189702583697	95.47191325870374	104.30531132427512
92.25129303163071	113.08161375039235	95.25657945791872	104.43336921959398
92.23401654956916	112.43184393310382	95.02271144797612	104.55415250703585
92.21324793457259	111.77186859428161	94.77304980106535	104.66957617974138
92.19089370791174	111.1011620672034	94.51018266214557	104.78205090759246
92.16974944064921	110.4194646170613	94.23644828647465	104.89461090391288
92.15339756922617	109.7267916599353	93.95392898428308	105.01089336765148
92.1459731	109.02334497684812	93.66451651423135	105.13504997087297
92.15196104034825	108.30938230038521	93.37000850858465	105.27165287987903
92.17613276	107.5851895454089	93.07233758957392	105.4256577537532
92.22352129333248	106.85117465964007	92.77382143	105.60234266865228
92.29929800694428	106.1080200142812	92.47713863626615	105.80708800405611
92.40869105999437	105.35686312671493	92.18496881078333	106.04510520777558
92.55697549583286	104.59944817854628	91.89957398088242	106.32121833932759
92.74927951850874	103.83815673435369	91.6226833	106.6396210684312
92.99022846641084	103.07590780188437	91.35566523537727	107.00367681092278
93.28371257	102.31599429625946	91.09955717026043	107.41590283989684
93.63283851796186	101.56188425344259	90.85480298950338	107.87807482287408
94.03992898	100.81699925418484	90.62116735315479	108.39133804192684
94.50654550246018	100.08441189938284	90.39800578520476	108.95636005845469
95.03362614	99.36637554	90.18436389877274	109.57359240215953
95.62170165865075	98.66394030173191	89.97876448456765	110.24351897675977
96.27101764568657	97.97702634103075	89.77914398685344	110.96669733925282
96.98147281174673	97.30485061042073	89.58310391876239	111.74361607844286
97.75249385580912	96.64634744907237	89.38821806	112.57457578190832
98.58302058	96.00040923063807	89.19213871	113.45968498917424
99.47151979994503	95.36596791784977	88.99253148879768	114.39880460536976
100.4159149355543	94.74203061451087	88.78708747564444	115.39138316209855
101.41355419079656	94.12771858669171	88.57369904964331	116.4363716406684
102.4612743755579	93.52224985487734	88.35064149	117.53226573427203
103.55555095901128	92.92491047106141	88.11670700865118	118.67723690130371
104.69279862147665	92.33518254962898	87.87146247119047	119.86940410385441
105.86967387537936	91.75305086	87.61566189489733	121.10709103249567
107.08306113368992	91.17932009744555	87.35153569384758	122.38872384036353
108.32969748479331	90.61576452	87.08274961239051	123.71234264728544
109.6057313465181	90.06509662288576	86.81416681991438	125.07511171516943
110.90651498927414	89.53092324849416	86.55164466984236	126.47314757830766
112.2266548400488	89.01785495031474	86.30190507492244	127.90156470128335
113.5601765191139	88.53175908892372	86.07238586182928	129.35450924872063
114.90069827410109	88.07981095	85.87095362424301	130.82519252155845
116.2415594996965	87.67001162295426	85.70544320169287	132.3060137721669
117.5758433676086	87.31040376581504	85.58323218067963	133.78867381713388
118.89611503086938	87.0083767	85.51101727228306	135.2639832986111
120.19398971035378	86.77018611401827	85.49470009563348	136.7214811720907
121.46009712255437	86.60072191194566	85.53931153089982	138.1495369526487
122.68459450548967	86.50340512269061	85.64891786795464	139.5360893564669
123.85780581013013	86.47997020499952	85.82639516212389	140.86953290299348
124.9707634993418	86.53009761901619	86.07316840642895	142.13956602880882
126.01578617293879	86.651081	86.38912257881664	143.33810995437116
126.9870473972085	86.83778068	86.77268583	144.46002898159955
127.88085105945707	87.08302944982431	87.22094365912594	145.50320180595244
128.69561694233718	87.37832708425675	87.72971549354047	146.46808139009224
129.43164849851678	87.71445436818875	88.29362071	147.35703632277597
130.09046373052215	88.08179081178817	88.90614320314417	148.17332284771595
130.67394765799096	88.47040187	89.55967470572709	148.91998136095185
131.18404883236607	88.87014561910777	90.24555970243492	149.59943579823872
131.62305178508416	89.27092697657658	90.95421669272585	150.21380197470762
131.99392190399595	89.66300131435533	91.67540632217542	150.76535457630064
132.30051030492447	90.03725966927558	92.39865387883937	151.2569286722264
132.54767584597477	90.38546762133743	93.11373677002253	151.69226995003586
132.74133397703065	90.70035546319528	93.81110876746182	152.07628299461223
132.88830416476824	90.97565568124146	94.48229218764152	152.4150164362644
132.99596161321193	91.20634876	95.12036428539223	152.71537799541613
133.0718977123026	91.38904477681089	95.72046195021295	152.98482067725425
133.12367846962513	91.52222386381857	96.28011282635636	153.23114022085332
133.15866265035856	91.60625678535246	96.79927962849109	153.46230114482861
133.18378837533194	91.64323887	97.28011890539904	153.68614934991479
133.20517862066595	91.63666011760682	97.72663850464805	153.90995138470748
133.22759356718976	91.59093323769963	98.14439037010182	154.13987853153458
133.25407569389654	91.51086962462446	98.54006204493645	154.3807001635212
133.28603566437775	91.40129072732277	98.92094198324628	154.63582733691212
133.3235822	91.26687860878074	99.29451437378421	154.90754127427346
133.36584499895747	91.11224193272248	99.66826620657643	155.19717442407668
133.41125905222154	90.94214358367046	100.04954046193565	155.5051457811429
133.45782930131858	90.76173007948417	100.44531671619545	155.83091257269547
133.50343467978007	90.57661593845155	100.86191818413332	156.1730152642822
133.5461302	90.39292636036647	101.30478511552056	156.5292339827848
133.58418698164087	90.21736979311473	101.77843147017363	156.89662728624828
133.61567062697458	90.05701560741163	102.28625248005658	157.27120235420944
133.63773816803024	89.91851834118887	102.82973500309885	157.6472725836018
133.6463185734478	89.80717801531654	103.40731310682295	158.0171268
133.63665889170375	89.72638025695093	104.01343865539404	158.37153213225096
133.60425829355364	89.67754196895983	104.63811752898614	158.70060206274138
133.54545379107094	89.66044508	105.26700969961749	158.99428928660117
133.45748993222156	89.67380113204172	105.88207390932197	159.24243052587306
133.33830976539593	89.71596344483112	106.46238273024416	159.43462637124438
133.1864356968025	89.78572748920995	106.98464792806546	159.5601682
133.00106066196585	89.88299741	107.42352218783515	159.6081013174938
132.7822072007079	90.00913163719021	107.7520466572253	159.56747063170977
132.5308334165178	90.16707209363139	107.94248528361348	159.4277049158363
132.2487131	90.36138437893253	107.96776360613376	159.17892000416484
131.9380095165551	90.59831292578662	107.80328802897165	158.8120308185661
131.60078117425948	90.88607687622755	107.4284854763008	158.31885635784386
131.2387158477797	91.23515055021053	106.82788550511228	157.69248472768712
130.85302467575693	91.65807705178355	105.99191161765862	156.92775866371275
130.44417654318082	92.16900270908924	104.91732989121658	156.02135185061903
130.01151478400428	92.78313787557481	103.60738891066822	154.97139220091282
129.5531532929661	93.51611955389075	102.0716792795915	153.77719921456816
129.06616944084095	94.38319989488484	100.32570028505803	152.4393927619504
128.54661796688342	95.39812986896132	98.39049275115195	150.96001769445587
127.98917339278518	96.57200333699342	96.29238882738439	149.34232499482707
127.3868958949946	97.9123867	94.06246213454455	147.59043502643235
126.73157718041415	99.42290578	91.73596787357984	145.70928326135882
126.01424396321075	101.1034373432133	89.35232012296673	143.70455666259463
125.22531606618172	102.95044781012871	86.95504059800173	141.5823277233551
124.35482748902805	104.95694815176199	84.59079047	139.3489113053929
123.39315150855968	107.1123359309904	82.30761227400674	137.0112522193246
122.3319922479689	109.40248453288045	80.15310197782325	134.57750846375947
121.16521922902604	111.81002231508104	78.17322038470218	132.05756293725395
119.88930639692728	114.31470427409559	76.41213550750734	129.4633385883604
118.50348512371316	116.89385633386152	74.91239980717562	126.80890884404728
117.00990570288262	119.52290374937036	73.71426976531926	124.11054516871172
115.41382550821012	122.17608195169302	72.85417391	121.38667582046936
113.72367914259851	124.82741533688912	72.36315621786926	118.65759913732619
111.95103885036866	127.45166786080914	72.26524749	115.94499642877535
110.11046374701706	130.02479035409772	72.57520831648937	113.27135724213498
108.21916607835333	132.52397226646193	73.29622306951599	110.65932541462435
106.2964808757014	134.92774298783718	74.41888067345624	108.13102999825746
104.3631753354396	137.21616405657988	75.92181492515252	105.70751189821799
102.44078212403141	139.3709144369742	77.77320740210203	103.40836432191429
100.55118684350695	141.37526837450216	79.93239210854216	101.25167588944812
98.71635894	143.21418420248267	82.35155230301991	99.25407790496048
96.95792061879015	144.87461378450638	84.97768346	97.43057399434412
95.29649749500138	146.3458412864807	87.75462196009684	95.79414951403676
93.75104296	147.6197199072366	90.62494239	94.35536742064902
92.33833211971677	148.6908363621008	93.53168733026078	93.12207907
91.07261231587789	149.55655337451026	96.41987287796671	92.09922674532011
89.96526510093916	150.21692459276568	99.23779353	91.28864456301159
89.02448644	150.67455229206752	101.93814678543835	90.68890665793388
88.25510467660224	150.9344175633572	104.47893571698279	90.29535253208753
87.65864775799098	151.0036580992252	106.82406990833486	90.10033877149834
87.23370188	150.89119857534487	108.94351156869237	90.09372410441657
86.97632409784592	150.60734553821223	110.81322667242867	90.26341233707609
86.88021240090116	150.16365469840673	112.41553974504994	90.59567634464631
86.93673908485741	149.57300722383974	113.73972561647919	91.07531569
87.13512601	148.84961574738946	114.7821424221613	91.68588919040576
87.46283469405564	148.0089452	115.54582559660312	92.41009020891644
87.90610885	147.0675337661367	116.0398133279121	93.23023315221306
88.45057251626817	146.04260030760608	116.27826807669415	94.12879793910294
89.08179184272745	144.95151838608413	116.27946086239187	95.08895256626457
89.78569875327604	143.81134305714255	116.06485230308887	96.09496467148209
90.54878944	142.63844464977035	115.65846075236558	97.13242603193736
91.35815375	141.44819604653736	115.08636575831537	98.18829267895626
92.20147563954974	140.2547073011684	114.37612271705068	99.25082109003309
93.06708199139692	139.07061658133074	113.55611019430656	100.30950335633807
93.94398919809196	137.90684125377885	112.65478577683287	101.35502995796136
94.82188822	136.77231450897725	111.69982125831802	102.37923426811612
95.69116175242853	135.67396539039362	110.71730619515075	103.37502443514789
96.54297685	134.61697418779926	109.73116590508023	104.33632385879295
97.36932061210887	133.6050131634313	108.76280524220734	105.25799589891989
98.16292193377879	132.64031044944366	107.83085262237837	106.13573837533127
98.91712302053192	131.72358818846678	106.95068174609466	106.96594041286072
99.62573844434577	130.85403204682896	106.13382850234633	107.74551612037959
100.28294364265285	130.02945062292787	105.3879185444406	108.47178063466333
100.88329034694502	129.24647810134005	104.71695460806068	109.14243088853522
101.42191737912515	128.5006257691853	104.12140367911965	109.75565512519724
101.8948567693912	127.78637224893079	103.59845303074025	110.31030320022951
102.29917058021535	127.09738007726314	103.14285040590906	110.80595198200541
102.63281592008217	126.42655704115053	102.74786097619688	111.24283349764285
102.89449127710212	125.76598891259586	102.40591795669381	111.62178424748852
103.08370036129116	125.10719055566186	102.10912025583157	111.94427536145655
103.20099636582363	124.4417807211892	101.84970459743548	112.21247306259636
103.24832383110817	123.76220702761547	101.62037497419136	112.42937657373434
103.22940428497404	123.06220101891108	101.41443312580893	112.59907154454491
103.15001200147606	122.33698167469021	101.2257889073909	112.72694765564673
103.01804747524126	121.58340445779403	101.04899799829832	112.81976420832133
102.84349996160759	120.8000732429663	100.87940936235972	112.88567962590186
102.63828269254812	119.98727540627031	100.71331507362395	112.93425708075614
102.41589071476291	119.14665450866407	100.54795907593292	112.97636146800203
102.19109619171579	118.28060354833481	100.3813606908725	113.02409661924237
101.97975002849567	117.3915714933162	100.21194238757691	113.09078616779139
101.7983939412338	116.48160380141702	100.03808878083174	113.19068906554534
101.66353196018888	115.55215975403605	99.85788753	113.33836004033508
101.5907895168185	114.60406270779875	99.66905402046461	113.54788067043103
101.5942975771869	113.63749623957128	99.46882515128286	113.83224021166345
101.68640258171614	112.65198263197664	99.25383999761179	114.20301929648345
101.87749743663157	111.6464394285764	99.02022546419505	114.67022264570517
102.17577742156406	110.61947428493495	98.76396474083245	115.24202050302797
102.58695787443867	109.56983640085578	98.48146631358227	115.92444584779564
103.11407856195066	108.49682085227242	98.17012727	116.72120257369835
103.75744491135102	107.40050364080975	97.82864342826477	117.6335980168575
104.51466303366752	106.28184437655666	97.45708708670881	118.66054369831394
105.38070355695491	105.1427901676272	97.05697127274671	119.79859314799396
106.34800090488581	103.9863788228514	96.63132323189059	121.04201529499275
107.40660628402156	102.81676112739983	96.18465448277925	122.38286785315115
108.54433172727752	101.63911088708429	95.72281235625941	123.81104456086925
109.74683561924374	100.45935379991258	95.25273437744596	125.31436817265809
110.99774645008362	99.28372195559746	94.78212492273873	126.87880657527249
112.27891847070741	98.11830464534957	94.31907967640015	128.48874870598772
113.57074412297692	96.96874876355709	93.87171240389492	130.12722038352535
114.8524952975464	95.84016914048325	93.44791869104478	131.77609849250132
116.10277635071186	94.73722164945116	93.05531185358561	133.4164798769758
117.30008156526935	93.66418958265214	92.70120677714601	135.0292164
118.4234392872633	92.62501291344306	92.39256702109108	136.59553466465903
119.45313441114784	91.62331830948668	92.13590959352281	138.0976425603896
120.3713542550617	90.66247287224391	91.93716901003995	139.51918859725905
121.16262638916831	89.74563540735069	91.80154506435368	140.84553811611084
121.81415761699235	88.87583480861574	91.73347525892342	142.06405193104084
122.31624843494144	88.05610929588103	91.73686532148487	143.16454538140854
122.6627180364807	87.28960771621752	91.81538406556795	144.1397881753293
122.85115715995323	86.57951705462682	91.97246192	144.9857951168292
122.88304723701522	85.92895181946803	92.21108000175624	145.7019428
122.76383308939506	85.34108864	92.53379082865867	146.29102583464336
122.50277384175727	84.81943782255185	92.94296134741506	146.75910245331553
122.11239638154963	84.36786776	93.44084613530862	147.11497436710187
121.60771309251221	83.99029149149356	94.02942569022844	147.36948673085632
121.00548895827528	83.69023305435316	94.71031132226506	147.53494929611708
120.32365074604319	83.47050831806902	95.48497202	147.62474779950057
119.58074061125629	83.33306131513797	96.35503600360265	147.65298253432908
118.79527751737608	83.27880059	97.32213997238729	147.63395277834562
117.98504633833596	83.3073495	98.38739844941433	147.5815713642899
117.16650811125493	83.41679929	99.55099048631541	147.5089578789315
116.35444184782266	83.60354184114316	100.81198998932797	147.42824540323647
115.56167158636104	83.86214988141582	102.16826984485668	147.3503954442698
114.79871461490858	84.18530739056922	103.61626133294854	147.28483370270544
114.07351842327557	84.56383738902439	105.15024936106754	147.23899684233925
113.39158584939582	84.98677828326721	106.76110793170473	147.2180642220011
112.75647271399427	85.44138816409325	108.43480572725434	147.22493623459184
112.17036664375381	85.91300798418159	110.15103278599987	147.2602793768685
111.63453492596454	86.38503094012634	111.88232084465237	147.32252221465953
111.1496346	86.83940875326343	113.59409417509659	147.4078220512733
110.71591719100932	87.25769183282654	115.24568811116472	147.51004744709596
110.33331564251375	87.62220390606133	116.79201195602583	147.62082225380593
110.00137782928866	87.91712326449995	118.18540367006668	147.72955194062894
109.71902976426136	88.12960187302436	119.3772717949369	147.82326383215928
109.48429300868705	88.25095844673248	120.31968875582847	147.8864124231652
109.29405128223816	88.27763932467411	120.96744397886413	147.90097851898247
109.14383017183107	88.21182206206527	121.28056596686993	147.8468965764576
109.02766630344841	88.06177826307828	121.22689113583269	147.7027661231766
108.93819373647369	87.84219353641056	120.78420181312146	147.4467974730045
108.86690238788154	87.57477267556766	119.94160712481951	147.05770795365012
108.80442009718324	87.28871550373559	118.70027460232677	146.51546975761312
108.74075955940256	87.01994906651542	117.0734145997565	145.8021429321257
108.6655946674148	86.80901835558332	115.08521725858398	144.9028198302848
108.56861397601399	86.69880447354186	112.76941643997581	143.8064034155395
108.43993156509053	86.73297908325466	110.1683449516178	142.5060109
108.2704481846736	86.95473772391667	107.33214244241493	140.99913645179308
108.05200471067394	87.40480066618689	104.31734819333916	139.28780731500171
107.77735235516617	88.11880149846712	101.18481622088346	137.3786295145364
107.44011542228606	89.12504660325514	97.99746030409071	135.28251204415574
107.03476817435042	90.44307716211283	94.81833825	133.01410609236626
106.5565714620471	92.08285497761574	91.70937109242662	130.5911274675889
106.00158298259196	94.04444429760068	88.73065125259747	128.0337853046036
105.36685149528184	96.31814567	85.93994557564922	125.36449093590001
104.65071751798799	98.88504331520251	83.39215552298035	122.60773599751667
103.85311313614838	101.71803335117262	81.13879505616725	119.78985028539867
102.97580137501562	104.78326404278556	79.22742279706071	116.93852314811431
102.02244970554588	108.04166798598223	77.70088052777619	114.08218637939447
100.99851013537706	111.45035316572792	76.59602712896083	111.24935399717712
99.91104754430219	114.96382046169622	75.94155944676527	108.46793586730362
98.76855963727958	118.53506783610614	75.75538785151511	105.76447845652486
97.58069600773133	122.11671815980351	76.04278625956825	103.16331945804923
96.35792225336466	125.66221258194349	76.79592254678862	100.68584319369772
95.11131434716465	129.12690182907318	77.99441994103854	98.35012902346561
93.85257800583275	132.46885167591324	79.60636436043877	96.17109367
92.59414388424311	135.6494182681076	81.58963410646102	94.16089080741529
91.34914126	138.63384620543232	83.89375435917225	92.32925075014349
90.13129152034668	141.3920277676973	86.46216364	90.68369048260033
88.95476255008015	143.89933514276206	89.23456082298617	89.22960619711793
87.83382425	146.1372277193803	92.14907219575015	87.97020302612108
86.78227078225613	148.0932937424747	95.14393994902404	86.90633674464085
85.81280740800605	149.76073257763738	98.15863270894708	86.03640425934992
84.93656734714865	151.1376560429825	101.13480576873832	85.35634335134992
84.16276020844742	152.22650373725548	104.01756684527996	84.85973243240558
83.49836466965169	153.0335555829173	106.7568799509255	84.53792089068875
82.94785184806408	153.56850216653038	109.30870578147105	84.38015277614527
82.51305192171543	153.84408721294943	111.63576543124499	84.37376658423962
82.1932491	153.8757128943829	113.70794716203659	84.50455082111867
81.98544392401776	153.6809278774087	115.50240321996134	84.75718805882804
81.88463575360542	153.27886284434464	117.0034424171673	85.11566324638038
81.88404759499328	152.68969932526366	118.20234195844414	85.56361330450683
81.97534215175193	151.9342087360279	119.09714394134262	86.08467383040147
82.14888825	151.03336861999318	119.69236664287396	86.66283941
82.39411371521602	150.00804949908044	119.9984417810946	87.28282264139253
82.69996482889731	148.87872224981066	120.03080963462584	87.93041109207401
83.05538007870912	147.66520015247306	119.80904751803776	88.59277996
83.44964087916439	146.38648233044196	119.35635094499668	89.25870484
83.87258408718677	145.06063480899465	118.69908043578114	89.91869152682716
84.31475272443339	143.70465919777445	117.86611100827196	90.56505739287664
84.76751974078793	142.3343292131945	116.88799546476861	91.19194971751858
85.22315679765005	140.96382710035238	115.79584008921512	91.79529100115953
85.67486207975915	139.6052162318336	114.61994771725536	92.37267633950476
86.11681160915037	138.26818359850554	113.38865672598925	92.92321003
86.54419665	136.96025282048834	112.12771951067384	93.44721474065096
86.95314305607116	135.68720936895105	110.8601522181542	93.94583000873418
87.34055116	134.45353208601034	109.6062412174584	94.42063741963722
87.70397858030455	133.26275522364497	108.38346259125966	94.87339886625058
88.04158363286405	132.1176392989435	107.20639452223223	95.30589193346276
88.35207391527453	131.0201228814408	106.08684660422304	95.71981315525048
88.63464983923711	129.9711780725854	105.03416855753935	96.11674617
88.88900046	128.97066920251442	104.05546676349216	96.49823052278678
89.11541836235442	128.0172395366749	103.15556390010143	96.86594678
89.31502906010742	127.10831592940279	102.33684866945273	97.22195942367033
89.49003410111847	126.2403077082427	101.59927631504618	97.56893979
89.64387912671702	125.40890202806098	100.94060154063497	97.91034158
89.78132195666214	124.60934742697339	100.35679602579478	98.25052035
89.90841206	123.83664237096039	99.84250938233566	98.59481744494202
90.03247326605855	123.08548347412884	99.39129795	98.94970940855684
90.16209644347744	122.35004339301773	98.99554991866296	99.32297091726413
90.30699582001762	121.6239453226215	98.64652361243691	99.72360441744523
90.47773294282948	120.90063372594305	98.33486873463372	100.16150747406986
90.68541097427656	120.17380093814442	98.05135464643044	100.64707308101178
90.94130886697278	119.43733612080881	97.78733234301782	101.1908348641092
91.25649710220236	118.68492089288948	97.53489963941983	101.8031960051242
91.64163136007762	117.9099370057309	97.28699722323091	102.49428651042518
92.10689624966874	117.10584998045044	97.03752851463041	103.27388326849079
92.66184665689282	116.26671164326652	96.78147478957074	104.15124753888529
93.31518163213009	115.38753693955077	96.51494492022302	105.13495786514974
94.07466701	114.46449967551787	96.23514420486457	106.23293595960558
94.94704141900672	113.49499704730424	95.94033595437129	107.45248148090846
95.93757183250283	112.47767351192915	95.62979385373562	108.79990663555964
97.04941530090933	111.41244695951063	95.30372519	110.2798923111703
98.28323661	110.30047218652898	94.96321056787308	111.89510498283208
99.63707175373062	109.14396986011916	94.61013407485893	113.6460753553326
101.10612571083811	107.9460452713425	94.24713654661147	115.53093422669687
102.68248979202582	106.71066654403317	93.87771560611323	117.54500248560777
104.3549481983128	105.44278946760402	93.50642833428216	119.68044467210771
106.10906981012363	104.14849153953529	93.13904865785463	121.92615591960592
107.92770708506991	102.83497736537207	92.78265699946273	124.26804938835075
109.79174018040551	101.51044567344489	92.44564025049118	126.68963258207414
111.68088331246071	100.1839646431728	92.13746649	129.17261874286416
113.57451680123219	98.86546484686858	91.86824180056054	131.69749517382633
115.45248257208138	97.56581023167556	91.64835160734334	134.24406110276365
117.29580628066162	96.29686981079104	91.48844916528844	136.7920113222729
119.08730066944007	95.07147579244838	91.39956582	139.3215877087715
120.81189537157982	93.90314067	91.39289841668898	141.81405212271147
122.45663253418714	92.80560805	91.47926044527847	144.25175816402188
124.01045045569484	91.79240617463512	91.66852480703976	146.6179639539134
125.46393117914452	90.87639857599258	91.96927896623177	148.89672850497348
126.80913768254756	90.06924608724675	92.38870643101406	151.07309555198245
128.03948360620302	89.38077917	92.93253002157986	153.13343652435597
129.14952152161757	88.81839831952863	93.60483645051237	155.06569785623017
130.13481668805153	88.38673168605004	94.40782432589663	156.85955588941434
130.99216504870682	88.08769369715826	95.34167195352022	158.5066627516657
131.72005872885555	87.92077927690963	96.40459324	160.00101230783093
132.3190723863491	87.88333626585393	97.59294400289423	161.33925548369496
132.79196248777652	87.97078256350426	98.90126224060057	162.52076223537486
133.14351418698135	88.17681349654117	100.32223657128709	163.54742572516668
133.3803591	88.49353701580976	101.8465970498754	164.42344821973052
133.51089543154245	88.91143099552772	103.46281387005325	165.15522079812592
133.54519313190022	89.41915360560903	105.15644006208609	165.75105807629635
133.49470266144246	90.00354385740594	106.9093827195197	166.22054492683253
133.37169136701584	90.64997911545731	108.69960945018997	166.57359802691263
133.18847734075482	91.34268567685814	110.50116088408824	166.81953946096257
132.95666952380626	92.06488736495021	112.2841581143432	166.96627905702138
132.68668349232846	92.79930667326155	114.01511060277377	167.01965108224599
132.38763026860357	93.52911634642962	115.65785864631174	166.98316953793204
132.06732063579437	94.23885298472021	117.17470514262786	166.85813970768697
131.7321329137104	94.91508349742003	118.52734633334204	166.64378587248763
131.38690629176128	95.54698375078404	119.6779769689156	166.33753214253548
131.03503022637054	96.12685950880774	120.59050849631213	165.9355614454856
130.67850695549603	96.65043029032987	121.2313422139188	165.4332453690089
130.3178636023768	97.11669000258941	121.57005221421541	164.82534331091685
129.95220060280087	97.52737485107495	121.58077862941775	164.1064380867779
129.57958082942704	97.88639445129395	121.24407755981322	163.2717097354997
129.19754239738262	98.19958520944536	120.54813039326598	162.3175315054088
128.8033800492254	98.47474469165604	119.4887215387252	161.24154625868246
128.3941337602756	98.72148046339741	118.06851088702113	160.04258706814295
127.96659520233388	98.95070919035301	116.29660216226776	158.7209673734754
127.51762417183016	99.17435674044799	114.18867524007389	157.27907015223315
127.04461318753053	99.40540387031707	111.76702166009736	155.72181399575274
126.54567718230419	99.65780638229705	109.06006054727038	154.05664079753836
126.01950284375935	99.94626823332068	106.10172461462561	152.2929280034869
125.46530857527962	100.2860986	102.93097535464413	150.44136275926203
124.88319961584071	100.69301797809139	99.59104276131852	148.51385135209057
124.27451058188626	101.18265049668622	96.12826015147252	146.52363957347862
123.6418191261594	101.7698241613155	92.59095865	144.48515693092023
122.98890097289224	102.46810102028707	89.02840070039466	142.41368454890355
122.32062279565768	103.28954753959557	85.48934499	140.32487808323165
121.64244381790782	104.24435287213987	82.02059768497017	138.23400303329336
120.95962159192165	105.3401804351061	78.66608365626918	136.15508028587857
120.27647021246557	106.58148591035639	75.46631286898666	134.1002517184924
119.59574167489262	107.96899523300819	72.45811376732424	132.07935039598402
118.91771230103356	109.49922867898229	69.67470376957323	130.09928661668044
118.23858323467698	111.1638221285041	67.14603859031688	128.16299225290047
117.54894679785806	112.94892234323551	64.89926348498824	126.26850201466084
116.83367293033807	114.8353377132338	62.95895761272973	124.40907307004018
116.07340798082565	116.79955763088111	61.34707455887805	122.5744237693636
115.24686577966527	118.81534581589207	60.08305718203055	120.75253862987867
114.3332383968327	120.85580009125391	59.18450098056607	118.93152882008694
113.31434466399588	122.89543825935345	58.66769460289948	117.10115303521735
112.17621301068084	124.9115676372188	58.54720892247137	115.25379442668148
110.90994134779294	126.8847987352646	58.834816047441535	113.38494685824686
109.51194823829073	128.79904412298205	59.53845406409513	111.49340797508845
107.98388824172447	130.64123577436527	60.66156736467938	109.58138403185299
106.33243605961076	132.40090891851565	62.20251253956248	107.65453720782067
104.56889834729026	134.06967325278225	64.15329268645637	105.72174970096837
102.7084611985186	135.6404624297338	66.49756809174495	103.79440293554119
100.76920466227907	137.10677498210524	69.20894208064175	101.88538875467856
98.77130781555195	138.4623729	72.25058852	100.00830482768708
96.73657708045847	139.70147468027923	75.57637313119848	98.17700677501821
94.68810866	140.8190627934834	79.13283816753793	96.40542139525617
92.64988352215214	141.81100331398108	82.86137973535816	94.70749222265755
90.64619620987739	142.6739214424361	86.70021907978108	93.09710900809905
88.70098272352634	143.4050117072701	90.58607146929533	91.58790752501142
86.83719567434414	144.0019792730733	94.45562319818258	90.19294445864946
85.07631240592664	144.46313154287324	98.24695671634467	88.92433514778982
83.43794547823266	144.7875678394168	101.90102491147653	87.79289860595512
81.93947872127256	144.9754388501755	105.36317174664428	86.80780175826138
80.59570237	145.02822073468633	108.58455795215504	85.97620842533945
79.41845217	144.9489082905488	111.5232488146378	85.30291968637079
78.41633054159017	144.7420508418895	114.1447671031245	84.79005993940076
77.59463224075849	144.4136343735614	116.42213256899036	84.43693424374278
76.95540174924834	143.97086882432146	118.33562174568486	84.24002048331052
76.49738086045599	143.42193230437596	119.8726060822939	84.19295164891618
76.21585172893359	142.77567494592896	121.02759816901934	84.28655999
76.10266907844805	142.04127173437448	121.80218091810485	84.50917055188447
76.14658600237063	141.22793974894438	122.20459761082441	84.84707294
76.33377373158226	140.34494951077104	122.24925464688164	85.28502164975512
76.64851129325241	139.4019469972321	121.95633789155988	85.80680037758592
77.07394784813616	138.4092231117291	121.35127899394422	86.39582752647688
77.59275116167827	137.37760109110826	120.4637656329666	87.03567747
78.18759735367327	136.3180019906129	119.32648538176328	87.71051410336096
78.84153234	135.2409253768053	117.97404512972781	88.40547124
79.53820274647556	134.15604491617947	116.44217310175898	89.10691372376586
80.26204799321346	133.07212051253543	114.76704303667645	89.80256891
80.99857564603204	131.9972358965433	112.9846346	90.48162115532486
81.73465218477025	130.93897488304742	111.1300294337205	91.13479829694391
82.45865952948645	129.9041932401327	109.23655761901031	91.75441135
83.16043954257925	128.89856375369857	107.33501068597381	92.33427301681982
83.83102663533082	127.92626575454828	105.45322254328548	92.86944603
84.46235568530032	126.98986015167476	103.6158798866282	93.35595838951303
85.04716816364785	126.09016602111761	101.8441255539072	93.79064265370893
85.57908107341511	125.22618065876301	100.1550022943167	94.17106642761873
86.05268758670125	124.39532149412271	98.56132523971148	94.49550441398017
86.46365945	123.59401680624926	97.07214299517177	94.76296215359058
86.80885245	122.81834974739542	95.69335468	94.97324277644384
87.08640250847458	122.06452489402393	94.42822394	95.12704221633486
87.29578789533662	121.32902994112033	93.27774624514298	95.22604301314476
87.43785259379622	120.60844123396546	92.24080531417968	95.27299257387415
87.51480112851814	119.89906718919535	91.31417297002976	95.27175968
87.53015088	119.19671381859193	90.49244384227906	95.22730721
87.48863341652098	118.49665775375384	89.76796661	95.14553179182451
87.39605047744257	117.79369265117408	89.13097500611441	95.03303911170717
87.25911636569421	117.08211267275394	88.57013702	94.89701204472493
87.08533678883902	116.3557904674811	88.07342462836132	94.74519774
86.88290109	115.60854763637045	87.62890087147814	94.58583445164564
86.66052662400563	114.83465441849354	87.22513259	94.42741587051536
86.42721837	114.02919220860876	86.85133747004946	94.27837576395625
86.19193976274384	113.1881682996423	86.49749679954759	94.14680159983655
85.96333855	112.30850989744444	86.15449203660893	94.04028467032724
85.74966368081077	111.38822803662896	85.81427951478774	93.96593012343757
85.55874747	110.42674282836539	85.47007825849181	93.93038636995726
85.39791664252094	109.4250680625653	85.11640501405219	93.93979477002796
85.27391228660218	108.38568598206122	84.74883991551324	93.99970501270374
85.19287891347521	107.31209458617163	84.36362610411877	94.11502141015777
85.16030926	106.20822351788577	83.95739748044815	94.28994984464904
85.18088418736913	105.07811430633335	83.52725844519665	94.52786824464968
85.25833223	103.92590889918736	83.07110823476465	94.83117660124225
85.39540498061358	102.75577549684299	82.58793145658068	95.20125252083741
85.59392933066073	101.57161986606306	82.0779036	95.63855069643715
85.85484322589849	100.37684982043173	81.54244582430739	96.14280022234688
86.17812107298482	99.17444659632744	80.98444643132693	96.71318753959683
86.56265876493131	97.96725801643689	80.40846827669563	97.34844873102851
87.00631705499062	96.75825211892422	79.82057560913721	98.04690593030998
87.50616452546461	95.55058622313364	79.22780606697184	98.80653588980545
88.05882922343045	94.34752662	78.63756280857788	99.62513432654222
88.66084079638784	93.15234788667127	78.05709647	100.50048609264647
89.30883115	91.96832342387079	77.49313395130164	101.43037072577269
89.99956503582327	90.79881053778045	76.95173642773172	102.41244002657245
90.72989680695731	89.64732096210402	76.43843382029247	103.44419280680616
91.49678464032893	88.51746405337826	75.95840013	104.52315762349265
92.29736069082858	87.41279708709624	75.51640386441372	105.64710093194505
93.12889768621028	86.3367116	75.11665488	106.81400325779104
93.98858522418372	85.29238767195002	74.76279148785446	108.02179067314289
94.87320871755881	84.28277096197891	74.45799041710735	109.26798819653135
95.77896542205895	83.31056431817265	74.20508572	110.54953059742274
96.70155285146669	82.37825527	74.00676632527637	111.86288680869721
97.63628547798915	81.48817933181189	73.86589407013845	113.20423618523135
98.57795455422874	80.64258537767535	73.78572897	114.56931505596954
99.52065691	79.84365938647184	73.76987872	115.95313195725853
100.45798301730892	79.09351641	73.82203762889417	117.34997854073637
101.38338050581274	78.39428752970177	73.94586624689666	118.75365216095703
102.29028117998828	77.74839851	74.14538838538141	120.1576397224786
103.17209368438876	77.15887205	74.42564931893165	121.55530561881524
104.02236312884612	76.62936924357766	74.79298997987104	122.94016571115773
104.83504641408271	76.16389876152068	75.25473294941054	124.30614974694916
105.60468084062205	75.76630520042086	75.81835283514835	125.64767118584071
106.32635346483958	75.43962777050994	76.49018047095191	126.95945815660947
106.99554166311628	75.18538722	77.27396037385074	128.2363253148678
107.60804300590928	75.00293503414774	78.16969672890436	129.47309274577947
108.16023475037741	74.88910652	79.17291582556324	130.66468899313404
108.6496469573728	74.83837896035864	80.27434778	131.8063666246714
109.07553321466963	74.84347082078436	81.45980017083181	132.89382088500065
109.43909544541266	74.89607066907948	82.70959812604241	133.92278352080191
109.74321152673747	74.98759068	83.99783285849026	134.88804113098607
109.9917595608188	75.11010488117061	85.29263633196084	135.78255042717873
110.18880620328251	75.25736493861424	86.55775335456634	136.59720787636496
110.33795825179976	75.42581743083302	87.75470261	137.32112047202463
110.44201793317605	75.61568099566712	88.84497004699668	137.94192841909543
110.50287203336639	75.83172317105151	89.79187270713435	138.4460511335083
110.52148414927849	76.08380431126808	90.56193929766634	138.81891767085256
110.4978961	76.38749828	91.12603795	139.04518260623544
110.43120707468374	76.76402590771622	91.46067669	139.1091051919685
110.31948724646544	77.23894779792951	91.54944087719917	138.9951770135815
110.1595277575783	77.84021168	91.38399717598388	138.68877794342373
109.94655832001311	78.59621811988941	90.96445229633649	138.17674187991483
109.67435869213463	79.53417986971463	90.29925812269111	137.44796059590968
109.33587676280744	80.67864009642527	89.40475042869835	136.4940927135937
108.92390784665147	82.04999432297582	88.30463469447741	135.31017950884328
108.43150242088925	83.66334722602616	87.02993205139566	133.89500152628406
107.85231838908054	85.52791224598926	85.61919701	132.25135140420687
107.1811774649331	87.64664399974875	84.11813487979087	130.3864380300847
106.41464958665654	90.01590510307396	82.57825768280931	128.31226482856718
105.55144989483594	92.62538591163809	81.05511193	126.04569651263478
104.59268760938306	95.45858140863247	79.60677601292839	123.60819445664097
103.54197778040754	98.49368358557577	78.29265080797984	121.02536806152293
102.40536659424376	101.70431492306429	77.17164675209433	118.32638768801162
101.19111196276363	105.05993586972077	76.29928088296025	115.54320788861052
99.90939301465741	108.52630819801502	75.72457196517057	112.70965702225283
98.57195488	112.0661555750327	75.48761232316477	109.86051403271642
97.19164700593302	115.63988453704238	75.61776481	107.03051711457277
95.78195892304973	119.20654122585844	76.13237775274845	104.25321218320965
94.35676391609186	122.72516687031859	77.03628346975472	101.55985050830459
92.93022422034515	126.15609268241971	78.32216921843525	98.97866351416882
91.51669247784292	129.46177494414428	79.97158422984185	96.53460467373739
90.13066939821475	132.60741953314928	81.95635588724787	94.24945317178445
88.78682787	135.56157637688372	84.2401595	92.14206682172488
87.49990048538875	138.2966138482881	86.78001447	90.22851543321586
86.28439104	140.78914540884645	89.52773174716424	88.52202011118251
85.15425264142974	143.02041604928803	92.43143119080761	87.03285918193299
84.12254278265152	144.97648202319385	95.43716569799727	85.76833623096131
83.20103954	146.6481709	98.49041407942877	84.73275101754719
82.39989941	148.0309512686057	101.53708512041244	83.92730618880385
81.72736187185072	149.12479169922207	104.52427859697394	83.34997245380023
81.18947255808385	149.9340167476077	107.40139536072655	82.99542680555487
80.78989821221029	150.46709269786425	110.12151142491757	82.85515999593984
80.52988381	150.7362868767047	112.64248790690631	82.91772973484221
80.40827660141643	150.75727793452074	114.92778216659828	83.16906045091794
80.42155073416288	150.5488041754209	116.94727888851577	83.59274833117523
80.56387882	150.13230117497767	118.67805712482888	84.17038323
80.82730640484472	149.53146270605518	120.10472377064453	84.88187864580865
81.20202062859991	148.7716594134685	121.21920746136455	85.70586349664671
81.67668986419005	147.8791376501767	122.02013767436154	86.62022045
82.23885219302912	146.88012967678185	122.51207748817656	87.60271328692079
82.87532669246376	145.80014111724722	122.70491703065822	88.63159275214265
83.57263073096576	144.6634999411336	122.61341269587811	89.68615368675736
84.31732364147551	143.49308320519543	122.25663673529813	90.74716193387158
85.09620541340206	142.31010848431364	121.65725790693581	91.79705459642257
85.89647770965573	141.13386050542667	120.84069627308423	92.82003989741195
86.70596997153417	139.9812996205307	119.83419116669761	93.80227613411267
87.51339190031841	138.86674973048298	118.66587517644925	94.73209051
88.30858139286656	137.80189203768418	117.36396594202273	95.60012371
89.08271963	136.79593763610563	115.9561042008639	96.39938450645002
89.82842240928726	135.85569675720947	114.46882783755764	97.12521136039719
90.53965287885298	134.9855219	112.92721702718157	97.77510240543184
91.21153698120726	134.18733882170363	111.35473846488034	98.34842043107365
91.84021068852773	133.46088107497715	109.77317197642047	98.84603986744449
92.42271612745306	132.80398107110477	108.20240427477725	99.27000568298764
92.95685682908808	132.21267843591556	106.65997694940629	99.62322589419308
93.44100815328068	131.68114575613413	105.1604574947988	99.90920737188085
93.87400995	131.2017158779933	103.71492347037642	100.13188878413939
94.25514205175574	130.7651800020072	102.33089175645445	100.29553795683157
94.58407469	130.3612516	101.01266351994626	100.40458997617644
94.8608429	129.97905146344664	99.76176748593954	100.46346062846249
95.08595224560398	129.60748863930485	98.57727850574409	100.47649187132659
95.26058134108509	129.23554897061095	97.45606881097387	100.44804709521716
95.38675536252265	128.8526893	96.39321810010948	100.38263653205908
95.46741860444455	128.4493327235186	95.38254166698869	100.2850007763821
95.50644355584001	128.01723345374947	94.41698018	100.16016778758588
95.50863043052509	127.54960957139517	93.48888621428205	100.01350163584665
95.47968021	127.0410554	92.59037142200467	99.85072091681947
95.42603983547296	126.48728725509773	91.71365718024458	99.67782237205518
95.35458936	125.88489368798423	90.85135884497721	99.50092192530998
95.27234901312822	125.23121720560016	89.99671193554104	99.32615152588804
95.18636221	124.52434675765592	89.14370482593301	99.15966073
95.10374949836725	123.76323578516046	88.28710958595771	99.00765883
95.03183778834703	122.94795046162118	87.42251735	98.87647974017867
94.97821157628564	122.07989287552225	86.54651205457084	98.77267548084795
94.95065740965032	121.1617974395118	85.65681736636185	98.70311195547062
94.95704857942142	120.19749201326432	84.75215579959584	98.67494989037884
95.00515219	119.19159105420272	83.83199490286147	98.69544043882503
95.10247955131763	118.14923201410137	82.89642795321515	98.77171709277623
95.25623915	117.07591291129995	81.94623727	98.91066523
95.47317216609208	115.97745301329694	80.98321481672241	99.11868516618875
95.75922289861319	114.86003453066745	80.01059842371147	99.40132468000051
96.11922954497594	113.73027375812637	79.03328688198611	99.76293246847983
96.55668490921367	112.5952114095174	78.05779771237243	100.20643822609185
97.07354720463688	111.46216244970064	77.09213876	100.73331739143273
97.67015735261113	110.33853510626885	76.14556980270258	101.34367757797426
98.34526959337897	109.23170559651307	75.22815923468556	102.03630990855747
99.09607782777401	108.14878104379228	74.35022395999493	102.80867516463691
99.91813926505836	107.09595607609155	73.52172711	103.65693391902902
100.80534191305165	106.0776805497992	72.75157116	104.57607475703651
101.75013856936526	105.09621345558654	72.04681726102069	105.56008270269875
102.74392321539574	104.1515797453016	71.41210977761708	106.60206989402832
103.77725923418492	103.24171865140342	70.84961253499333	107.69433775368574
104.83995709650742	102.36286399068246	70.35935793	108.82840900902043
105.92119170505228	101.5101027599566	69.93969297546141	109.99509132907455
107.00973684516124	100.67803811882746	69.58774348934637	111.1846036245408
108.0943674411508	99.86149742950936	69.29987220194025	112.38688465908912
109.16451102556636	99.05609461036141	69.07202619	113.5922125424827
110.21093279431295	98.25857421	68.89998293724108	114.79188864537943
111.22610166549171	97.46693540467597	68.77946302673526	115.97860705625257
112.20429422236656	96.68016626	68.70591580997012	117.14657102092164
113.14165612724962	95.89766442823037	68.67412558	118.29156222645804
114.03616811638759	95.11886461428115	68.6782075	119.41089977580135
114.88745016142082	94.34337288374786	68.71218771523587	120.50325986797407
115.69648096240823	93.57145854042437	68.77085591890571	121.5684850956034
116.46523710191299	92.80462908668241	68.85060591537827	122.60738839426008
117.19624951190447	92.04593947830996	68.94998948398468	123.62147375229176
117.89222969758727	91.29986087851071	69.06982885210128	124.61265773104596
118.55588239407344	90.57192659102424	69.21302522236377	125.58309355430697
119.1897698302614	89.86835864202764	69.38416694211088	126.5349872628245
119.79604860675285	89.19577177462803	69.58915752468917	127.47031899831853
120.37613125464043	88.56112802672632	69.83521327222805	128.39057736073633
120.93034144917407	87.97172974772467	70.13094763099384	129.2965025065345
121.45754772738076	87.43469146141193	70.48583599249817	130.18773695265992
121.95496365398077	86.95595062	70.90910126208566	131.06258546526672
122.41832228672232	86.53954629909785	71.40879723870059	131.9181458023786
122.8423008951265	86.18760449920899	71.99157177463843	132.75070174808792
123.22090544241784	85.90071026850553	72.66279656298917	133.55609350629413
123.54770791571774	85.67805739116787	73.42634865152993	134.3299039017555
123.81620074476675	85.51728194	74.28378007	135.0675750423159
124.02054727652532	85.41441554595484	75.23321855057743	135.76464326365843
124.15642125160079	85.36428875352605	76.26832094139847	136.41686025425008
124.22143489964168	85.36136187249943	77.37735930096066	137.0198545351221
124.21519761738057	85.40052938866478	78.54252352959968	137.5685670209761
124.13917734109899	85.47751183957075	79.73985049	138.05692107161823
123.99628749546937	85.58925713322955	80.94036139727892	138.47780649669568
123.79028548382983	85.73464646054835	82.11214804452204	138.82324311830868
123.5253022178036	85.91502653088479	83.22224647900197	139.08464203459667
123.2057747314527	86.13453371613163	84.23778830278532	139.25314741421064
122.83665274277338	86.40059880837697	85.12700324462278	139.31998688065278
122.4233663578326	86.72438635225575	85.86055200237585	139.2767079895744
121.97140250197819	87.12070737903713	86.41297903536275	139.1153335226222
121.48581336058513	87.60752933513284	86.76388971025139	138.82846696492507
120.9707925902657	88.20541209158645	86.89885827465665	138.40929322986574
120.42924572380423	88.93645342462754	86.81024233251817	137.8516982993297
119.86243209579898	89.82227018	86.49789666295823	137.15073674414774
119.26980379596907	90.88187556545512	85.96963613272668	136.3031125095637
118.64902385755138	92.13041846893698	85.24115437916262	135.30723570437962
117.99610389788155	93.57853829148976	84.33555894040269	134.16295423740183
117.3056733	95.23195679490433	83.28325120110989	132.87134527572113
116.57145326639633	97.09135560059181	82.12212897643737	131.4348286120549
115.78687527376425	99.15240931780552	80.8971329	129.8575682070563
114.94556703564211	101.40573047814561	79.65870019998891	128.14585538839043
114.04153506178959	103.83682900370717	78.46083877018724	126.30824182889083
113.06918215694341	106.42630183094607	77.35943795351363	124.35542304605075
112.0235195731035	109.15027175795656	76.41043167060369	122.3000786327457
110.90076354177904	111.98104884995792	75.66738821273377	120.15688278588442
109.6989933906202	114.88790420442862	75.17890951033239	117.94256556128512
108.41857419764841	117.83780653767087	74.98631123853382	115.67582905851435
107.06240611723916	120.79616424501316	75.12146788060008	113.37705162166685
105.63599699688635	123.72769252368434	75.60475927	111.06765090804214
104.14733368086445	126.5974328554516	76.44374081749751	108.76920464516371
102.60669714435342	129.37185144799014	77.63317474136667	106.50274510812118
101.02646933604345	132.01986922145446	79.15624607767855	104.28839691878845
99.42086213084492	134.51369171477592	80.98634582352598	102.14520784740148
97.80560383	136.82932335895052	83.0889956	100.09112174499465
96.19764087	138.94667	85.42359550184467	98.1431031
94.61478266664007	140.84938603604465	87.94486910545818	96.31722277252081
93.07520955658187	142.5248388636982	90.60428645289416	94.62848879245453
91.59690339543593	143.9643237240451	93.35170917661137	93.09045858037916
90.19711091657864	145.16327133209398	96.13707947270723	91.71483456708349
88.89187606	146.12119946126433	98.91186078592492	90.51116924985122
87.69561515020685	146.84153720137655	101.63025219837259	89.48662244755931
86.62072481508032	147.33155686590942	104.25032969769181	88.64566631377508
85.67729394198689	147.60237711251537	106.73507880239578	87.98981160757319
84.87295595741567	147.66872595719855	109.05307295613662	87.51752176150036
84.21278349492455	147.54815802282295	111.17848633184288	87.22433566542651
83.69917349181253	147.25991585038793	113.09057063601975	87.10310482963416
83.33178498	146.82396885425794	114.7731808303637	87.14426398300714
83.10756475548861	146.26041121355252	116.21461397079274	87.33609176099979
83.02085440718325	145.58903647251466	117.40752598342635	87.66497245700182
83.06354174	144.8289373486561	118.3487311408861	88.11567566463977
83.22519161979628	143.99805602944923	119.03887478484003	88.67161612519654
83.49317562	143.11273743407537	119.48206945466879	89.31509237608745
83.85287484918958	142.1874813035047	119.68568631633406	90.02756064292033
84.28796984165636	141.23488426520223	119.66023126643925	90.78998535627665
84.78081381135384	140.2655482439774	119.41898400337756	91.58328419092979
85.31290284852753	139.28800408527403	118.97739116652195	92.38879071173822
85.86542340973106	138.30896313200836	118.35251584432294	93.18859367789311
86.41982086584913	137.33395601785222	117.56283454730351	93.96575680812349
86.95838987005747	136.36813380540863	116.62846235039113	94.70456386913546
87.46490921943754	135.4169934909112	115.57142270270988	95.39083704700906
87.92518149893691	134.48676034179442	114.4154309209122	96.01220735114865
88.32730850823232	133.58433734850908	113.18529679689645	96.55825094953849
88.66173857958536	132.71700988929683	111.90637091139162	97.02054257320614
88.92120507067195	131.89197798460273	110.6039663929402	97.39270169645685
89.10065193294578	131.11571814414813	109.30256687734818	97.67049327724618
89.19722540208069	130.39332135155044	108.02491757907315	97.85202890533942
89.21028677624149	129.72791020139462	106.79113140225103	97.93800825203762
89.14125634060122	129.12014855795616	105.61794261997689	97.93178704243174
88.99320750397145	128.5679068363988	104.51821562520048	97.83911781850301
88.77037118900834	128.0661567478586	103.50068698409076	97.66767047033557
88.47767122679795	127.6070391856304	102.56989162453606	97.42648665770737
88.12034123485456	127.17999459761752	101.72618788297937	97.12548202127432
87.70380179662138	126.77199505683333	100.9657569074078	96.77515713498394
87.23381526844186	126.36803954562721	100.28070425382745	96.38647136
86.71664930567165	125.95201471771617	99.65961416512476	95.97066913
86.15920173723342	125.50786533509914	99.08865705	95.53913018389592
85.56926737082803	125.02075250697176	98.55290197654472	95.10343339504517
84.95575563387469	124.47778819146198	98.03741188	94.67542261184092
84.32851831818569	123.86840096418693	97.52807865265054	94.26694283534617
83.69792215442396	123.18475881857698	97.01234541593719	93.88932583352515
83.07441931232044	122.42231504641862	96.47978641130045	93.55281906439832
82.46808779851148	121.58011300532753	95.92244658204385	93.26600359552315
81.88814256	120.66065402520687	95.33497256486581	93.03534175283612
81.34256074666834	119.66946424149499	94.71464060788475	92.86504366089815
80.83790121681042	118.6144780664594	94.06123663667732	92.75724747461723
80.37928613151851	117.50533618432935	93.37664862664786	92.71231691705968
79.97051094196694	116.35280313046545	92.66426149701402	92.72911701244324
79.61426877908066	115.1683761	91.92841560176166	92.80531908863809
79.31242292130027	113.96398196671396	91.17404017153133	92.93776150278833
79.06617914	112.75168728005487	90.40640395387662	93.12270482054052
78.87604030938031	111.54341077647693	89.63094430269709	93.35583837
78.74166986916451	110.35069537193621	88.85321433091973	93.63218659
78.66187986	109.18459431922864	88.07895360843182	93.94617217085532
78.63471271476851	108.05554837385554	87.31415651731588	94.29183294
78.65747645458345	106.97309891984314	86.56495440024163	94.66302078107476
78.72674497602118	105.94550115915646	85.83728846536934	95.05352593723242
