# Supplementary material for: Fully implanted battery-free high power platform for chronic spinal and muscular functional electrical stimulation
Source: Nat Commun. 2023 Nov 30;14:7887. doi: 10.1038/s41467-023-43669-2 (PMC10689769; doi:10.1038/s41467-023-43669-2)
Supplement: Supplementary file 4 — Source Data [file 41467_2023_43669_MOESM4_ESM.zip › Source Data/SourceData_Fig6d/SourceData_Fig6d.xlsx]

## Sheet: Sheet1
Figure 6d
	Amplitude (mA)	Pelvis Top X (cm)	Pelvis Top Y (cm)	Hip X (cm)	Hip Y (cm)	Pelvis Bottom X (cm)	Pelvis Bottom Y (cm)	Knee X (cm)	Knee Y (cm)	Ankle X (cm)	Ankle Y (cm)	MTP X (cm)	MTP Y (cm)	Toe X (cm)	Toe Y (cm)
	0	13.1222	3.93278	10.8562	3.89644	9.25989	4.61969	12.0053	6.72726	8.36316	9.58512	8.01116	11.8105	7.60403	13.0244
	0.397	13.1275	3.91736	10.872	3.89807	9.24924	4.56064	11.8983	6.63924	7.79244	8.46775	6.99368	10.3617	6.16022	11.3721
	0.435	13.1397	3.92545	10.8745	3.8813	9.25265	4.55827	11.9155	6.51863	7.68302	7.91162	6.73914	9.53355	5.8085	10.2315
	0.472	13.148	3.92219	10.8828	3.82753	9.28248	4.48524	11.8895	6.37557	7.45006	6.91504	6.1514	8.16967	5.07584	8.64642
	0.51	13.1534	3.91399	10.883	3.80946	9.28348	4.45585	11.8444	6.30539	7.35364	6.44572	5.91394	7.4613	4.66053	7.89062
	0.547	13.1475	3.90527	10.8683	3.81305	9.27757	4.42719	11.8045	6.26798	7.26496	6.30877	5.74096	7.21464	4.49309	7.57594
	0.585	13.1511	3.9172	10.8829	3.8131	9.29954	4.41167	11.7912	6.26523	7.23202	6.22367	5.63402	7.09961	4.44509	7.38358
	0.66	13.1331	3.91593	10.8709	3.81383	9.26502	4.46131	11.8027	6.25888	7.25408	6.21256	5.6505	7.04583	4.4616	7.35726
	0.735	13.1407	3.93093	10.8933	3.81866	9.30903	4.43977	11.8106	6.2754	7.26916	6.18547	5.63524	7.02066	4.45492	7.29897
	0.773	13.1546	3.9359	10.8992	3.82442	9.28536	4.43531	11.7902	6.2979	7.22739	6.27931	5.61852	7.16528	4.36519	7.42794
	0.961	13.1483	3.93185	10.8857	3.8271	9.2656	4.47247	11.7989	6.32368	7.22341	6.3412	5.61507	7.22977	4.34832	7.54861
	0.359	13.1415	3.92611	10.8853	3.89852	9.2925	4.55606	11.95	6.65882	7.93446	8.83122	7.3551	10.8021	6.60164	11.9057
