# Supplementary material for: Fully implanted battery-free high power platform for chronic spinal and muscular functional electrical stimulation
Source: Nat Commun. 2023 Nov 30;14:7887. doi: 10.1038/s41467-023-43669-2 (PMC10689769; doi:10.1038/s41467-023-43669-2)
Supplement: Supplementary file 4 — Source Data [file 41467_2023_43669_MOESM4_ESM.zip › Source Data/SourceData_Fig6e/SourceData_Fig6e.xlsx]

## Sheet: Sheet1
Figure 6e
	Amplitude (mA)	Pelvis Top X (cm)	Pelvis Top Y (cm)	Hip X (cm)	Hip Y (cm)	Pelvis Bottom X (cm)	Pelvis Bottom Y (cm)	Knee X (cm)	Knee Y (cm)	Ankle X (cm)	Ankle Y (cm)	MTP X (cm)	MTP Y (cm)	Toe X (cm)	Toe Y (cm)
	0	9.4545	3.91495	13.3665	5.20728	15.0096	5.85726	11.1699	7.69409	14.911	10.3152	14.9599	12.4596	15.2946	13.8615
	2.277	9.44877	3.89801	13.3549	5.19421	14.9985	5.84061	11.1854	7.66094	15.0345	10.1137	15.3803	12.2367	15.8354	13.6071
	2.653	9.43933	3.90286	13.3588	5.17899	14.9983	5.84043	11.2116	7.63778	15.1864	9.90114	15.7016	11.9833	16.4028	13.3855
	3.029	9.43079	3.89346	13.3689	5.15945	14.9991	5.8121	11.2308	7.61072	15.3464	9.63282	16.0034	11.728	16.7247	12.84
	3.405	9.43158	3.88298	13.3644	5.11353	15.0135	5.76322	11.2787	7.61713	15.5517	9.28762	16.5456	11.238	17.5038	12.3396
	3.781	9.4184	3.88123	13.3298	5.08449	15.0166	5.74	11.2827	7.60541	15.627	9.11701	16.696	11.0048	17.6384	12.142
	4.157	9.41967	3.84985	13.3146	5.05784	15.0224	5.71684	11.3089	7.58225	15.7337	8.93624	16.8909	10.7945	17.9014	11.767
	4.533	9.41574	3.85791	13.3167	5.00634	15.0173	5.67591	11.3548	7.58318	15.8199	8.73903	17.231	10.4128	18.269	11.2419
	4.796	9.40752	3.83531	13.3007	5.00222	15.0117	5.66434	11.3707	7.56353	15.8413	8.74013	17.284	10.387	18.3402	11.2228
