# Supplementary material for: Fully implanted battery-free high power platform for chronic spinal and muscular functional electrical stimulation
Source: Nat Commun. 2023 Nov 30;14:7887. doi: 10.1038/s41467-023-43669-2 (PMC10689769; doi:10.1038/s41467-023-43669-2)
Supplement: Supplementary file 4 — Source Data [file 41467_2023_43669_MOESM4_ESM.zip › Source Data/SourceData_Fig6f/SourceData_Fig6f.xlsx]

## Sheet: Sheet1
Main Figure 6f
	Muscle			Spinal
	Amplitude (µA)	Toe displacement (cm)		Amplitude (µA)	Toe displacement (cm)
	2202	0.658294		284	1.55031
	2578	1.24819		322	2.22863
	2954	1.86033		359	3.36437
	3330	2.75498		397	5.0883
	3706	3.09967		435	5.91632
	4082	3.67201		472	6.28008
	4458	4.17261		510	6.46691
	4721	4.28212		585	6.4382
				660	6.51745
				698	6.42552
				886	6.31099
