# Supplementary material for: Fully implanted battery-free high power platform for chronic spinal and muscular functional electrical stimulation
Source: Nat Commun. 2023 Nov 30;14:7887. doi: 10.1038/s41467-023-43669-2 (PMC10689769; doi:10.1038/s41467-023-43669-2)
Supplement: Supplementary file 4 — Source Data [file 41467_2023_43669_MOESM4_ESM.zip › Source Data/SourceData_Fig6g/SourceData_Fig6g.xlsx]

## Sheet: Sheet1
time (s)	Displacement at 100Hz (cm)	Displacement at 50Hz (cm)	Displacement at 20Hz (cm)	Displacement at 10Hz (cm)	Displacement at 6.67Hz (cm)	Displacement at 5Hz (cm)	Displacement at 4Hz (cm)
0.005	0.0278182	0.0236716	0.0633048	0.00596581	0.014682	0.00497482	0.00294118
0.01	0.0109768	0.00546255	0.076741	0.0197098	0.0130312	0.0138909	0.00962351
0.015	0.0177938	0.00814731	0.0836242	0.00342956	0.0158929	0.00293817	0.000759796
0.02	0.0235505	0.0226133	0.0959041	0.00571038	0.0167523	0.00368835	0.00792581
0.025	0.0122105	0.0118881	0.101171	0.0158767	0.0136714	0.0139951	0.00628435
0.03	0.0199225	0.0264304	0.092913	0.00805782	0.0121245	0.00158619	0.00325731
0.035	0.0236518	0.0196971	0.10784	0.0164176	0.0105967	0.0190132	0.00640723
0.04	0.0113416	0.019186	0.106249	0.00665112	0.010521	0.0112291	0.000875637
0.045	0.0230668	0.0205032	0.0977315	0.0219385	0.0111197	0.00624155	0.00554544
0.05	0.0109818	0.0177367	0.100361	0.0199457	0.0118329	0.0186972	0.00622193
0.055	0.0150623	0.0184409	0.0945885	0.0144684	0.013939	0.00645358	0.00451184
0.06	0.0114302	0.0104462	0.100927	0.0310834	0.0108044	0.018379	0.010911
0.065	0.0133486	0.0133187	0.0991839	0.00673201	0.00986284	0.00666415	0.00376966
0.07	0.0139104	0.00782478	0.0705737	0.0239929	0.0127311	0.00802238	0.00580542
0.075	0.0160904	0.0114554	0.0665742	0.0058115	0.00770864	0.0117887	0.00834208
0.08	0.0161355	0.0127876	0.0695331	0.00503295	0.0111745	0.00758058	0.00561684
0.085	0.0163136	0.0123509	0.0626674	0.0156883	0.00905955	0.0113774	0.00931249
0.09	0.0188515	0.0117101	0.0594925	0.00256998	0.00756315	0.00920735	0.00375109
0.095	0.0218172	0.01085	0.0561556	0.0073538	0.00390743	0.0112674	0.0117381
0.1	0.0228291	0.0119378	0.045288	0.00911175	0.00514307	0.0159796	0.00465708
0.105	0.0223202	0.00954999	0.0393903	0.00766034	0.00743779	0.00487223	0.00704085
0.11	0.0245704	0.0112221	0.0394324	0.00792496	0.0158816	0.0129658	0.0110737
0.115	0.0242111	0.00996262	0.0280095	0.00638288	0.0033932	0.0129833	0.0129599
0.12	0.0221029	0.0115061	0.036298	0.00917773	0.00615188	0.0156652	0.00746503
0.125	0.0258407	0.00976344	0.0284998	0.0085473	0.0112251	0.016547	0.00303281
0.13	0.0150553	0.00913329	0.0228354	0.00630405	0.00330849	0.0165034	0.00367815
0.135	0.0133555	0.009648	0.0299394	0.00766187	0.00278035	0.0158422	0.00142796
0.14	0.00998247	0.00698277	0.0222457	0.00827195	0.0141079	0.0157649	0.00525847
0.145	0.0109848	0.00905378	0.0246863	0.00870471	0.00067903	0.0159568	0.00495529
0.15	0.0170015	0.00600063	0.0259945	0.00996221	0.00444083	0.0194027	0.00215596
0.155	0.0148913	0.00918794	0.0292813	0.0111879	0.0116476	0.0192008	0.00957259
0.16	0.0240726	0.0105896	0.030878	0.00888776	0.0114303	0.0211964	0.00894476
0.165	0.0143748	0.00847285	0.0438646	0.00863415	0.011418	0.0229291	0.00131548
0.17	0.0140194	0.0178495	0.0390078	0.0102667	0.00994053	0.020435	0.00390113
0.175	0.0238453	0.0104808	0.0425747	0.0133399	0.0116928	0.02312	0.00467914
0.18	0.0199593	0.00469591	0.0409964	0.00982862	0.0116189	0.0202636	0.00622946
0.185	0.0346725	0.0187579	0.0553292	0.0154227	0.00296336	0.0198741	0.00503926
0.19	0.015194	0.0055235	0.0580426	0.0176819	0.0149767	0.0173567	0.00642266
0.195	0.0224043	0.0168337	0.0603698	0.0123707	0.00474758	0.018961	0.00691852
0.2	0.0253252	0.00856615	0.0587672	0.016624	0.00617347	0.023287	0.00758943
0.205	0.0191206	0.0183714	0.0569488	0.0158466	0.0157689	0.0138364	0.0069287
0.21	0.0237627	0.0186908	0.05858	0.00890797	0.00596524	0.0111803	0.00605618
0.215	0.0202445	0.00636785	0.0613647	0.017508	0.0101082	0.0170398	0.00665743
0.22	0.0310697	0.0267316	0.0593113	0.0175864	0.00799156	0.00937609	0.0060848
0.225	0.0140109	0.00220766	0.061194	0.00667901	0.0152518	0.0181544	0.00685375
0.23	0.0200497	0.0187895	0.0530946	0.00435397	0.014047	0.0115953	0.00321801
0.235	0.0379146	0.0146254	0.0529352	0.0141011	0.00781535	0.0184905	0.0041676
0.24	0.0180427	0.00782911	0.0559822	0.00531848	0.00978222	0.0202316	0.00126888
0.245	0.0471811	0.0240836	0.0517338	0.0178225	0.00449429	0.0145436	0.00198776
0.25	0.0188804	0.0142426	0.0460581	0.0461973	0.011323	0.0510789	0.024636
0.255	0.0779291	0.11898	0.0635754	0.200466	0.0439733	0.16677	0.135129
0.26	0.287099	0.282186	0.28794	0.409142	0.234329	0.400351	0.343329
0.265	0.506712	0.668344	0.67762	0.609483	0.427133	0.601225	0.558097
0.27	0.656965	0.862487	0.787555	0.803409	0.633474	0.939145	0.749147
0.275	0.825522	0.975565	0.933428	1.04036	0.801204	1.05537	0.950659
0.28	1.03557	1.04298	1.00204	1.11034	0.973899	1.111	1.01422
0.285	1.52873	1.12861	1.04418	1.14083	1.08811	1.13146	1.02755
0.29	1.81338	1.26091	1.00829	1.12497	1.10916	1.12431	1.01193
0.295	2.0955	1.51414	0.950201	1.06077	1.07385	1.01972	0.949574
0.3	2.32874	1.57309	0.844359	0.971505	1.0288	0.899056	0.844228
0.305	2.58907	1.63774	0.760325	0.759134	0.958256	0.777218	0.602188
0.31	2.81791	1.76273	0.634345	0.621931	0.7262	0.657575	0.502205
0.315	3.33275	1.86779	0.584461	0.488009	0.584541	0.498146	0.356258
0.32	3.53097	2.01023	0.792521	0.354008	0.475322	0.375074	0.185314
0.325	3.76876	2.05605	0.897604	0.233115	0.339555	0.139248	0.0680603
0.33	3.97566	2.12273	0.984833	0.0547187	0.244061	0.0601763	0.140265
0.335	4.06178	2.18619	1.00526	0.0392543	0.150657	0.0130955	0.183897
0.34	4.22064	2.22053	0.992542	0.0729972	0.00555828	0.0771869	0.208458
0.345	4.36942	2.23274	0.870707	0.12218	0.075155	0.0923303	0.202297
0.35	4.35093	2.24591	0.767498	0.113136	0.0906522	0.102914	0.204808
0.355	4.32954	2.27815	0.683017	0.0754842	0.0937893	0.0770772	0.185766
0.36	4.31209	2.299	0.613249	0.126154	0.0741934	0.0594982	0.150214
0.365	4.29553	2.29805	0.628609	0.320559	0.057463	0.0478021	0.145036
0.37	4.29836	2.27695	0.731786	0.56425	0.022741	0.0417476	0.138306
0.375	4.30433	2.31858	1.00883	0.759764	0.0192617	0.0332039	0.144025
0.38	4.32012	2.33685	1.07394	1.03736	0.0216681	0.0325786	0.147133
0.385	4.33445	2.3306	1.09742	1.12505	0.0201869	0.0282962	0.158694
0.39	4.33087	2.32359	1.0829	1.14845	0.0345436	0.0300018	0.16629
0.395	4.32614	2.34276	1.04442	1.15204	0.019189	0.0290676	0.163465
0.4	4.3493	2.37758	0.876808	1.11701	0.0175702	0.0240182	0.162173
0.405	4.35951	2.37837	0.794088	1.05106	0.0301168	0.0255315	0.156314
0.41	4.37295	2.37467	0.715394	0.856338	0.0161347	0.0227969	0.155869
0.415	4.3726	2.40252	0.716712	0.745062	0.0357872	0.0156887	0.158491
0.42	4.36387	2.42505	0.834287	0.623238	0.197236	0.0158899	0.165759
0.425	4.37327	2.45118	0.992555	0.469648	0.62019	0.0175805	0.164532
0.43	4.36644	2.46569	1.16177	0.331296	0.773366	0.0188373	0.166375
0.435	4.39068	2.50016	1.18733	0.216183	0.940271	0.0216781	0.163273
0.44	4.39694	2.55557	1.17495	0.0507171	1.02222	0.0201054	0.162401
0.445	4.4172	2.57197	1.11838	0.0266415	1.08218	0.0236105	0.16273
0.45	4.43407	2.57756	1.05452	0.0876996	1.10835	0.0218743	0.162199
0.455	4.45522	2.60331	0.995828	0.10282	1.04153	0.0268236	0.162363
0.46	4.47723	2.61499	0.829955	0.0989708	0.996204	0.200345	0.164966
0.465	4.49762	2.60944	0.82085	0.401019	0.888037	0.438825	0.161069
0.47	4.5183	2.58193	0.972817	0.612634	0.791678	0.644782	0.163052
0.475	4.52019	2.60011	1.0983	0.826309	0.678559	0.863304	0.161355
0.48	4.52256	2.62306	1.19612	0.965364	0.424073	0.965847	0.166549
0.485	4.53389	2.63395	1.27566	1.05919	0.306668	1.07598	0.166197
0.49	4.52497	2.61297	1.28163	1.12739	0.21719	1.16553	0.162921
0.495	4.53796	2.54663	1.232	1.1355	0.116111	1.14094	0.163393
0.5	4.54066	2.5047	1.17058	1.10816	0.0231241	1.09697	0.162595
0.505	4.55549	2.47872	1.0786	1.0373	0.0449536	1.02837	0.162587
0.51	4.52984	2.50718	1.00011	0.945367	0.0985454	0.924718	0.101772
0.515	4.51435	2.5497	0.934484	0.838168	0.0990692	0.678147	0.141636
0.52	4.51996	2.55211	1.05576	0.733193	0.0821972	0.552717	0.608932
0.525	4.51449	2.5774	1.18497	0.458995	0.0577058	0.40193	0.740306
0.53	4.52245	2.59923	1.28842	0.325881	0.0465529	0.264597	0.84806
0.535	4.52284	2.61708	1.34732	0.207907	0.0364777	0.151896	0.932883
0.54	4.51597	2.59903	1.37812	0.120388	0.0282167	0.074207	0.985361
0.545	4.52579	2.61345	1.33679	0.02981	0.0316752	0.074566	0.993926
0.55	4.5236	2.64922	1.26215	0.085165	0.0373063	0.0941576	0.898003
0.555	4.53361	2.65724	1.17289	0.0953992	0.0382677	0.11255	0.818476
0.56	4.53556	2.6695	1.07892	0.11374	0.0344115	0.096859	0.726711
0.565	4.54434	2.67371	1.01745	0.28122	0.185427	0.0883477	0.573958
0.57	4.55949	2.76159	1.12302	0.519831	0.373919	0.0674718	0.460296
0.575	4.5831	2.80322	1.26726	0.728262	0.610894	0.0371521	0.311607
0.58	4.62632	2.82938	1.35079	1.04063	0.766616	0.0677501	0.0483954
0.585	4.64006	2.83083	1.41402	1.13637	0.943003	0.0369459	0.0969488
0.59	4.64484	2.84189	1.43788	1.18378	1.05235	0.0696357	0.173142
0.595	4.61752	2.83492	1.42978	1.20485	1.18736	0.0558518	0.213157
0.6	4.60396	2.81231	1.30759	1.18046	1.19436	0.0398414	0.25101
0.605	4.59838	2.81463	1.21995	1.13676	1.1639	0.0408848	0.261841
0.61	4.59254	2.82721	1.11607	0.962438	1.09739	0.02947	0.233393
0.615	4.59323	2.85357	1.0589	0.833598	1.03471	0.0261672	0.216278
0.62	4.59277	2.82515	1.05574	0.721416	0.807031	0.0186319	0.195464
0.625	4.57798	2.8338	1.18753	0.559634	0.711038	0.0259014	0.187217
0.63	4.56808	2.86961	1.41705	0.286081	0.559026	0.0304363	0.180109
0.635	4.5671	2.87471	1.482	0.185953	0.433729	0.0291185	0.183258
0.64	4.57267	2.87499	1.51818	0.0994589	0.308642	0.0272666	0.192009
0.645	4.57702	2.85547	1.48494	0.0350435	0.225798	0.0281958	0.19618
0.65	4.57618	2.87324	1.3649	0.0640251	0.045053	0.0335793	0.20059
0.655	4.57996	2.88827	1.2647	0.113503	0.0357036	0.0755818	0.198946
0.66	4.57764	2.86595	1.16767	0.170891	0.0692727	0.229559	0.194652
0.665	4.57696	2.85742	1.09672	0.39117	0.0884616	0.462995	0.196838
0.67	4.57934	2.85971	1.14025	0.616232	0.0756853	0.669102	0.194231
0.675	4.57439	2.89051	1.28678	0.831029	0.0461315	0.881098	0.193524
0.68	4.58324	2.88837	1.47909	0.986071	0.0530243	0.992348	0.194887
0.685	4.5829	2.8782	1.56672	1.11254	0.0398436	1.14335	0.195951
0.69	4.58823	2.90347	1.57936	1.24243	0.0449	1.1713	0.195901
0.695	4.59513	2.91841	1.57432	1.25236	0.0326877	1.15008	0.197343
0.7	4.59094	2.93616	1.51388	1.21853	0.0255515	1.10421	0.196751
0.705	4.60277	2.90124	1.37901	1.15663	0.0384917	1.02417	0.196909
0.71	4.60016	2.84305	1.27405	1.07941	0.0487102	0.794176	0.199202
0.715	4.60342	2.81155	1.21683	0.851823	0.131323	0.679717	0.200792
0.72	4.60517	2.82086	1.22106	0.732825	0.336163	0.536851	0.200968
0.725	4.61224	2.86162	1.33243	0.560248	0.733086	0.389121	0.200615
0.73	4.61461	2.87609	1.4713	0.429643	0.946065	0.246743	0.201938
0.735	4.61138	2.85779	1.58235	0.282804	1.0571	0.135462	0.202167
0.74	4.6057	2.88804	1.64451	0.17942	1.15899	0.0352641	0.202881
0.745	4.59057	2.90172	1.61415	0.0301585	1.20115	0.102243	0.206037
0.75	4.58889	2.90296	1.52838	0.0824867	1.21076	0.119824	0.204277
0.755	4.62593	2.87944	1.42712	0.125299	1.13581	0.147029	0.187177
0.76	4.63649	2.88751	1.22196	0.104717	1.05147	0.132253	0.0924249
0.765	4.6433	2.95592	1.1655	0.255067	0.964959	0.11647	0.185931
0.77	4.66023	2.96239	1.21405	0.481639	0.831531	0.0841996	0.621892
0.775	4.6718	2.96084	1.34252	0.896625	0.725223	0.0636978	0.734198
0.78	4.71474	2.95411	1.46231	1.0211	0.576288	0.0685668	0.849544
0.785	4.70785	2.98842	1.56778	1.13431	0.306417	0.0592138	0.909058
0.79	4.70095	2.98873	1.62073	1.20354	0.212738	0.0754942	0.949957
0.795	4.69573	2.96912	1.60334	1.24577	0.118856	0.0839233	0.940407
0.8	4.69302	2.98681	1.53085	1.19336	0.0212496	0.0673544	0.835089
0.805	4.68783	3.01425	1.44162	1.13643	0.0719371	0.0747792	0.764521
0.81	4.701	3.027	1.36216	1.04537	0.0950303	0.0635336	0.650411
0.815	4.71128	3.02052	1.13367	0.925249	0.107383	0.0750107	0.521842
0.82	4.71288	3.03481	1.0307	0.777834	0.0993202	0.0635082	0.396947
0.825	4.71278	3.0665	0.982935	0.499372	0.0779252	0.0575967	0.107697
0.83	4.71277	3.09348	1.0763	0.362523	0.058153	0.0707871	0.0675242
0.835	4.71943	3.0927	1.2193	0.232518	0.0472858	0.058217	0.142845
0.84	4.72031	3.07361	1.3476	0.134895	0.0479542	0.0752472	0.206332
0.845	4.72559	3.09266	1.54439	0.0385135	0.0443515	0.0762183	0.263712
0.85	4.71544	3.11113	1.58209	0.0523028	0.0502948	0.0676705	0.315325
0.855	4.73188	3.1188	1.57344	0.134207	0.0575565	0.0742614	0.33407
0.86	4.74113	3.10773	1.49616	0.130926	0.0450991	0.252212	0.293434
0.865	4.74705	3.12539	1.43348	0.345555	0.103001	0.475323	0.281485
0.87	4.73989	3.1399	1.26709	0.584388	0.511608	0.684991	0.259065
0.875	4.7594	3.1354	1.23575	0.754822	0.686881	0.983186	0.241979
0.88	4.75882	3.13559	1.28992	0.953832	0.903138	1.08393	0.225052
0.885	4.76611	3.14596	1.43195	1.16493	1.03281	1.12668	0.221176
0.89	4.76969	3.18034	1.57784	1.21125	1.12535	1.15461	0.229935
0.895	4.77075	3.1765	1.64926	1.23369	1.21273	1.1349	0.232579
0.9	4.77442	3.14598	1.68137	1.21282	1.20478	1.09198	0.242638
0.905	4.77443	3.18329	1.64459	1.16255	1.14684	0.907293	0.238109
0.91	4.7581	3.19627	1.55147	1.09829	1.07179	0.805544	0.228137
0.915	4.75682	3.19743	1.44191	0.872815	0.980926	0.670451	0.226812
0.92	4.75605	3.16153	1.34877	0.748034	0.861509	0.532135	0.222061
0.925	4.76313	3.13586	1.2339	0.619477	0.598606	0.386225	0.223931
0.93	4.77581	3.10215	1.26121	0.464881	0.453864	0.136724	0.221981
0.935	4.78024	3.12577	1.40981	0.314672	0.320118	0.0433459	0.222575
0.94	4.77433	3.16884	1.54126	0.109957	0.220619	0.0380853	0.222112
0.945	4.76952	3.17038	1.63528	0.022312	0.119935	0.106625	0.221973
0.95	4.76366	3.14746	1.67447	0.068997	0.0145306	0.14965	0.22307
0.955	4.76368	3.18729	1.63784	0.13933	0.121066	0.171247	0.222601
0.96	4.7682	3.19569	1.57445	0.0938133	0.127621	0.1552	0.219381
0.965	4.7684	3.18883	1.46424	0.229683	0.137609	0.127976	0.219199
0.97	4.7741	3.16283	1.38309	0.634352	0.13135	0.108221	0.221507
0.975	4.7392	3.18531	1.28274	0.84045	0.124407	0.090198	0.218287
0.98	4.75756	3.22332	1.24611	0.983992	0.0835846	0.0935442	0.218057
0.985	4.77062	3.22888	1.47496	1.10105	0.0639556	0.0914753	0.217928
0.99	4.77218	3.21413	1.59934	1.20276	0.068469	0.0860168	0.216292
0.995	4.77413	3.22098	1.66744	1.20191	0.0511483	0.0986032	0.217325
1	4.78747	3.23399	1.70656	1.17146	0.0647381	0.0909151	0.210453
1.005	4.78421	3.22846	1.70351	1.11317	0.0629355	0.097801	0.14824
1.01	4.78187	3.22149	1.66547	1.03138	0.0597643	0.083991	0.0739355
1.015	4.77994	3.23464	1.48332	0.924844	0.250086	0.0743512	0.286078
1.02	4.78581	3.25646	1.37132	0.690999	0.436488	0.0829769	0.697807
1.025	4.77439	3.27194	1.24665	0.52343	0.665745	0.0703953	0.823748
1.03	4.736	3.25263	1.12008	0.395708	0.840953	0.0779457	0.919366
1.035	4.73913	3.2389	0.972746	0.26294	1.09866	0.0644304	0.983071
1.04	4.74622	3.14111	0.669071	0.169472	1.17703	0.0757833	0.991339
1.045	4.72561	3.05095	0.546534	0.0726325	1.20063	0.073345	0.965189
1.05	4.66761	2.93823	0.407476	0.0746973	1.20094	0.0635184	0.804885
1.055	4.56759	2.81764	0.331014	0.120935	1.14768	0.0779983	0.706466
1.06	4.46137	2.68336	0.265854	0.146422	1.08019	0.0663757	0.568116
1.065	4.19567	2.33385	0.215233	0.135377	0.874379	0.0824305	0.440363
1.07	4.03312	2.17436	0.14871	0.132347	0.788219	0.0801352	0.298765
1.075	3.77285	1.97066	0.14261	0.105515	0.651798	0.0697673	0.143555
1.08	3.54435	1.8095	0.161982	0.0785787	0.499183	0.0785266	0.123567
1.085	2.98171	1.62257	0.174401	0.0816057	0.358796	0.0666535	0.188471
1.09	2.72825	1.49462	0.192338	0.0718354	0.169636	0.074715	0.25843
1.095	2.49508	1.22234	0.209585	0.0788758	0.0530647	0.0644768	0.296746
1.1	2.24536	1.07252	0.199831	0.0587724	0.0256417	0.0607969	0.330084
1.105	1.954	0.9343	0.195045	0.0595952	0.106697	0.0659957	0.31627
1.11	1.4928	0.833168	0.188187	0.081608	0.121113	0.0590144	0.268596
1.115	1.21002	0.713564	0.184676	0.0652604	0.124864	0.0662056	0.253786
1.12	1.02698	0.616396	0.177658	0.0771289	0.107347	0.0603217	0.231939
1.125	0.906332	0.446361	0.178871	0.0664437	0.0829911	0.0606229	0.225264
1.13	0.801001	0.381067	0.183646	0.0625184	0.0712613	0.061743	0.216911
1.135	0.67226	0.328552	0.184991	0.0563053	0.058454	0.0595238	0.22471
1.14	0.514256	0.298858	0.201479	0.0494801	0.0660859	0.0629002	0.2268
1.145	0.478054	0.282686	0.200637	0.055319	0.047036	0.0637655	0.22635
1.15	0.445054	0.265499	0.19553	0.0463834	0.0366236	0.0631304	0.233523
1.155	0.43512	0.267021	0.193983	0.0468887	0.0518458	0.0620322	0.227569
1.16	0.437634	0.274511	0.195968	0.0461012	0.0372009	0.0635754	0.223799
1.165	0.455668	0.287601	0.194821	0.0481009	0.0495364	0.0592795	0.22623
1.17	0.498832	0.291858	0.193858	0.0474456	0.0583012	0.0584363	0.227761
1.175	0.518619	0.293869	0.195186	0.0534535	0.0187924	0.0579367	0.227206
1.18	0.532719	0.294925	0.194207	0.0497635	0.0380104	0.0453457	0.228315
1.185	0.542371	0.297859	0.193572	0.0517604	0.0234739	0.0585351	0.228772
1.19	0.552339	0.296915	0.173534	0.0548159	0.0378054	0.0573124	0.227897
1.195	0.560712	0.291875	0.17341	0.0487832	0.0259049	0.0603181	0.227123
1.2	0.556037	0.290986	0.176222	0.0518435	0.0271134	0.054217	0.229635
1.205	0.556816	0.292162	0.172632	0.0472403	0.0472707	0.0600144	0.228832
1.21	0.5529	0.287848	0.173965	0.0449074	0.0286346	0.0604793	0.228854
1.215	0.555056	0.287535	0.171816	0.0423043	0.0469747	0.055747	0.228788
1.22	0.549186	0.284056	0.175475	0.0368617	0.0349474	0.0658366	0.229629
1.225	0.55043	0.286023	0.169385	0.0475402	0.0336906	0.0594142	0.232509
1.23	0.551819	0.285809	0.169824	0.0353622	0.0508236	0.0592221	0.232253
1.235	0.551514	0.283799	0.168284	0.0435276	0.0357948	0.0423577	0.232853
1.24	0.550739	0.284435	0.167458	0.0450177	0.0514461	0.0536391	0.232719
1.245	0.548992	0.284641	0.167717	0.0434941	0.0381241	0.06402	0.233698
1.25	0.550753	0.288045	0.161871	0.0549646	0.0528853	0.0405807	0.231327
1.255	0.547174	0.285403	0.165904	0.0433596	0.0519913	0.0605714	0.232526
1.26	0.541816	0.283215	0.165681	0.0645197	0.0341201	0.0424693	0.228159
1.265	0.542189	0.285933	0.16369	0.0434646	0.0517598	0.0614731	0.231216
1.27	0.5389	0.281777	0.16442	0.0588476	0.0424002	0.0611058	0.233906
1.275	0.539891	0.280619	0.15908	0.0531997	0.0439817	0.0555785	0.227027
1.28	0.540278	0.280922	0.167511	0.0384615	0.0419098	0.0650315	0.23208
1.285	0.539826	0.282692	0.157264	0.0568361	0.0434988	0.041605	0.227787
1.29	0.536823	0.279441	0.154858	0.0388651	0.0406961	0.0561707	0.23294
1.295	0.539767	0.276909	0.162333	0.0628054	0.0303719	0.0587985	0.234211
1.3	0.539071	0.278644	0.155606	0.0618483	0.0368464	0.0428273	0.230018
1.305	0.538233	0.276127	0.156853	0.0455618	0.0363389	0.0597627	0.242729
1.31	0.534623	0.279869	0.1513	0.0598051	0.0366729	0.0538969	0.232756
1.315	0.534815	0.275256	0.151484	0.043535	0.0370756	0.0642731	0.234865
1.32	0.527886	0.281055	0.151447	0.0622915	0.035589	0.0414721	0.231075
1.325	0.524653	0.280052	0.147407	0.0528056	0.0323766	0.0408168	0.231615
1.33	0.529711	0.28103	0.152914	0.0424844	0.0344702	0.0619389	0.23694
1.335	0.527941	0.282364	0.147768	0.0575353	0.0351607	0.0440624	0.231043
1.34	0.528348	0.282482	0.15232	0.0486946	0.033966	0.0651555	0.236439
1.345	0.523478	0.281561	0.149286	0.0574865	0.0345618	0.0558682	0.23039
1.35	0.524709	0.281312	0.146462	0.0396226	0.0342108	0.0420202	0.238276
1.355	0.523703	0.279715	0.146521	0.0438388	0.0356345	0.0659927	0.236888
1.36	0.520403	0.280756	0.145673	0.0490853	0.0329054	0.0615772	0.230686
1.365	0.520044	0.278746	0.14625	0.0386136	0.0400493	0.0629368	0.239175
1.37	0.519113	0.278756	0.142737	0.0504919	0.0470255	0.0573574	0.237583
1.375	0.516921	0.276234	0.1435	0.0473974	0.0370503	0.0592782	0.240826
1.38	0.51612	0.271474	0.142102	0.0445169	0.0457551	0.059152	0.241812
1.385	0.517078	0.271022	0.139239	0.0480431	0.0421907	0.0580191	0.233389
1.39	0.515856	0.27179	0.139576	0.0479569	0.0481102	0.0589802	0.241736
1.395	0.515045	0.274252	0.139477	0.0475372	0.046729	0.0590157	0.231502
1.4	0.515981	0.274354	0.135211	0.0448935	0.0346783	0.0586003	0.237756
1.405	0.51382	0.271199	0.135048	0.0479152	0.041123	0.0591892	0.236484
1.41	0.515026	0.273556	0.134676	0.0363649	0.0333073	0.0569708	0.236394
1.415	0.515174	0.271327	0.135402	0.0368156	0.0357057	0.0564544	0.237243
1.42	0.51246	0.269062	0.136726	0.0378927	0.0353591	0.0570911	0.23437
1.425	0.512682	0.271338	0.135935	0.0351009	0.0362781	0.0580836	0.234703
1.43	0.507567	0.2693	0.136763	0.0353796	0.0428079	0.0540324	0.234665
1.435	0.51154	0.271122	0.135482	0.0334375	0.0372976	0.0565963	0.236418
1.44	0.509895	0.269561	0.135412	0.040507	0.048978	0.0586638	0.236902
1.445	0.510874	0.267599	0.133799	0.0359308	0.0284973	0.0615519	0.237373
1.45	0.514323	0.26928	0.13136	0.0383566	0.0467633	0.0542077	0.236223
1.455	0.509458	0.268009	0.128359	0.0385347	0.0454911	0.0605569	0.237391
1.46	0.510731	0.266017	0.129363	0.040884	0.0311054	0.0623228	0.238173
1.465	0.508614	0.26962	0.129585	0.0405619	0.0459811	0.0558976	0.238244
1.47	0.511304	0.264067	0.129162	0.0355189	0.0410064	0.0565777	0.238644
1.475	0.511012	0.271914	0.122268	0.047053	0.0349546	0.0426056	0.235109
1.48	0.509214	0.271085	0.114851	0.0403706	0.0604199	0.0612024	0.233404
1.485	0.512568	0.266527	0.116045	0.0526855	0.0495516	0.061138	0.233965
1.49	0.509827	0.268316	0.118318	0.0491734	0.0679481	0.0424072	0.237703
1.495	0.509203	0.26966	0.109315	0.0411505	0.0542618	0.0623663	0.236971
1.5	0.507183	0.268612	0.115387	0.0486183	0.0656897	0.0400918	0.233404
1.505	0.506689	0.270291	0.11877	0.0462018	0.0681505	0.060392	0.233655
