# Supplementary material for: Fully implanted battery-free high power platform for chronic spinal and muscular functional electrical stimulation
Source: Nat Commun. 2023 Nov 30;14:7887. doi: 10.1038/s41467-023-43669-2 (PMC10689769; doi:10.1038/s41467-023-43669-2)
Supplement: Supplementary file 4 — Source Data [file 41467_2023_43669_MOESM4_ESM.zip › Source Data/SourceData_Fig6h/SourceData_Fig6h.xlsx]

## Sheet: Sheet1
Pelvis Top X (cm)	Pelvis Top Y (cm)	Hip X (cm)	Hip Y (cm)	Pelvis Bottom X (cm)	Pelvis Bottom Y (cm)	Knee X (cm)	Knee Y (cm)	Ankle X (cm)	Ankle Y (cm)	MTP X (cm)	MTP Y (cm)	Toe X (cm)	Toe Y (cm)
12.7288	4.81341	14.6085	5.86527	16.5127	6.74668	13.2793	8.45175	16.9024	12.8245	16.7957	15.1917	17.0612	16.4371
12.7205	4.80713	14.6153	5.86958	16.5142	6.75039	13.2737	8.44739	16.9053	12.8205	16.7864	15.1922	17.0546	16.4443
12.724	4.8315	14.6044	5.86263	16.5123	6.75069	13.2824	8.43853	16.8866	12.8189	16.7943	15.1844	17.0613	16.4391
12.7018	4.75374	14.5578	5.80657	16.4495	6.60517	13.4164	8.43384	17.0597	13.0109	16.8287	15.4245	17.0908	16.4986
12.6625	4.70752	14.5271	5.81181	16.4685	6.58337	13.6083	8.4606	17.5457	12.8429	17.6636	15.2712	18.0807	16.1318
12.6333	4.69874	14.5742	5.79295	16.5468	6.56656	13.7125	8.464	18.102	12.4903	18.4452	14.888	18.6332	15.7122
12.5915	4.65678	14.6321	5.74999	16.6113	6.39499	13.8929	8.43654	18.3906	12.3488	18.7654	14.6066	19.017	15.5272
12.585	4.56513	14.6249	5.65189	16.6143	6.33375	13.8796	8.3725	18.4414	12.1723	18.8924	14.4742	19.4278	15.4054
12.5475	4.50028	14.5875	5.58814	16.5769	6.24175	13.8754	8.30012	18.4738	12.057	19.0413	14.3285	19.6992	15.4239
12.5259	4.46355	14.5878	5.58403	16.5757	6.23962	13.8796	8.32337	18.5707	11.8938	19.1391	14.1798	19.836	15.2289
12.5164	4.4586	14.5772	5.58572	16.5809	6.2479	13.9122	8.32391	18.5846	11.9598	19.1562	14.1887	19.8331	15.1773
12.5118	4.4524	14.5844	5.60546	16.5858	6.24789	13.9096	8.35944	18.6906	11.8262	19.2476	14.0548	19.8783	15.1002
12.5117	4.46914	14.5915	5.6272	16.5991	6.26444	13.9464	8.37076	18.6719	11.9164	19.2194	14.0975	19.9091	15.1906
12.5024	4.46934	14.5905	5.6321	16.5884	6.28091	13.9346	8.37755	18.7105	11.8481	19.2377	14.0542	19.9246	15.1692
12.5125	4.50724	14.6085	5.66585	16.6051	6.29169	13.941	8.41118	18.6874	11.9523	19.2065	14.1308	19.8321	15.1787
12.5089	4.51117	14.5999	5.66659	16.597	6.31515	13.9434	8.42346	18.7358	11.8758	19.2656	14.0577	19.8513	15.1205
12.5135	4.54278	14.6026	5.69141	16.6077	6.30859	13.9502	8.42696	18.7043	11.9539	19.23	14.1234	19.8283	15.1814
12.5065	4.52624	14.6068	5.68426	16.6059	6.30934	13.9492	8.41747	18.7686	11.8663	19.3205	14.0414	19.939	15.1208
12.4984	4.52013	14.615	5.69434	16.6114	6.28361	13.9575	8.41051	18.7408	11.9134	19.2808	14.0623	19.8774	15.1198
12.498	4.51065	14.6142	5.6822	16.6125	6.26959	13.9526	8.40141	18.7825	11.8399	19.3436	13.9799	19.9622	15.042
12.5004	4.51609	14.6148	5.66827	16.6091	6.25515	13.964	8.40877	18.7741	11.8675	19.3444	14.0183	19.9267	15.0566
12.479	4.50211	14.6054	5.6347	16.5981	6.24187	13.9731	8.40346	18.8131	11.7892	19.4219	13.9466	20.0424	15.0601
12.4806	4.50038	14.6133	5.66283	16.6022	6.24172	13.9651	8.41126	18.7958	11.8149	19.4152	13.9748	20.0272	15.0765
12.4801	4.5037	14.6163	5.65915	16.6084	6.24133	13.9751	8.40668	18.8344	11.7509	19.4673	13.9296	20.1301	15.0787
12.4935	4.54241	14.6124	5.67671	16.6082	6.23779	13.9781	8.42094	18.8179	11.7943	19.4742	13.9512	20.1014	15.0943
12.4757	4.51868	14.6204	5.66342	16.6231	6.24259	13.9813	8.41676	18.8563	11.7507	19.5176	13.9187	20.1758	15.0588
12.4937	4.51443	14.6212	5.67644	16.606	6.26256	13.9847	8.4163	18.8448	11.7696	19.495	13.9584	20.1369	15.0951
12.5085	4.55458	14.6365	5.70801	16.6223	6.29248	13.9767	8.43003	18.7879	11.8798	19.4278	14.0288	20.0304	15.1093
12.5104	4.5558	14.6285	5.69525	16.6044	6.27088	13.9861	8.43204	18.83	11.8037	19.503	13.9883	20.1443	15.1233
12.4912	4.57116	14.6157	5.70907	16.61	6.26198	13.987	8.42776	18.8362	11.8355	19.505	14.0114	20.1284	15.1209
12.4804	4.54995	14.6036	5.67214	16.6137	6.25329	13.987	8.42876	18.8647	11.7796	19.5218	13.9246	20.1638	15.0578
12.4566	4.54003	14.6142	5.66672	16.6229	6.2315	14.0004	8.42826	18.8827	11.7592	19.5791	13.9163	20.2835	15.0718
12.464	4.51858	14.6051	5.63953	16.6211	6.20006	13.9965	8.41024	18.9273	11.6911	19.6324	13.8467	20.3819	15.1158
12.4537	4.52629	14.6069	5.6494	16.6236	6.20886	13.9949	8.41065	18.9291	11.6892	19.6528	13.8391	20.3553	15.0915
12.461	4.51678	14.6025	5.62606	16.6248	6.19703	14.0082	8.39328	18.9438	11.6777	19.6755	13.8182	20.3917	15.0386
12.4679	4.52775	14.623	5.64223	16.6249	6.19193	14.0031	8.40915	18.9395	11.6863	19.6705	13.8321	20.3929	15.0938
12.476	4.53735	14.6171	5.65435	16.6276	6.1839	14.0057	8.40496	18.9545	11.6905	19.6802	13.8207	20.3898	15.0955
12.4606	4.55238	14.6153	5.66052	16.6269	6.1957	14.0083	8.42077	18.9513	11.6864	19.6905	13.8062	20.3609	15.1236
12.4647	4.54017	14.6243	5.66173	16.6411	6.18278	14.0179	8.41289	18.9804	11.6595	19.7421	13.771	20.3706	15.0518
12.4569	4.54624	14.6203	5.64834	16.6261	6.18241	14.0109	8.39668	18.9869	11.6617	19.76	13.771	20.3707	15.0349
12.7288	4.81341	14.6085	5.86527	16.5127	6.74668	13.2793	8.45175	16.9024	12.8245	16.7957	15.1917	17.0612	16.4371
12.4482	4.55646	14.6132	5.6481	16.6222	6.16373	14.0297	8.40544	19.0141	11.6105	19.7879	13.7468	20.4126	15.0867
