# Supplementary material for: Fully implanted battery-free high power platform for chronic spinal and muscular functional electrical stimulation
Source: Nat Commun. 2023 Nov 30;14:7887. doi: 10.1038/s41467-023-43669-2 (PMC10689769; doi:10.1038/s41467-023-43669-2)
Supplement: Supplementary file 4 — Source Data [file 41467_2023_43669_MOESM4_ESM.zip › Source Data/SourceData_Fig6h/SourceData_Fig6h2.xlsx]

## Sheet: Sheet1
Pelvis Top X (cm)	Pelvis Top Y (cm)	Hip X (cm)	Hip Y (cm)	Pelvis Bottom X (cm)	Pelvis Bottom Y (cm)	Knee X (cm)	Knee Y (cm)	Ankle X (cm)	Ankle Y (cm)	MTP X (cm)	MTP Y (cm)	Toe X (cm)	Toe Y (cm)
12.695	4.72719	14.5338	5.65663	16.4184	6.53126	13.0994	8.17315	16.4279	12.4244	16.3456	14.7388	16.4902	16.2035
12.7947	4.64247	14.5317	5.56704	16.39	6.48694	12.9728	8.04374	16.1059	12.277	16.0339	14.6176	16.1431	16.0329
12.819	4.53447	14.5564	5.49268	16.3883	6.48254	12.8752	7.91621	15.9154	12.2157	15.6851	14.6156	15.7833	15.9392
12.7633	4.50007	14.5266	5.44518	16.3474	6.42068	12.8646	7.85774	15.6546	12.1658	15.3227	14.493	15.3933	15.8585
12.7566	4.42849	14.4937	5.37474	16.2604	6.357	12.7476	7.74685	15.3492	11.9977	14.8948	14.2903	14.6981	15.6612
12.741	4.39123	14.464	5.32664	16.2046	6.32482	12.6681	7.66194	15.1464	11.9168	14.5673	14.1748	14.4971	15.5562
12.7453	4.34377	14.4124	5.28374	16.1564	6.28011	12.5159	7.59362	14.9509	11.8724	14.3684	14.1247	14.2897	15.5526
12.7104	4.27284	14.3611	5.19098	16.1187	6.1901	12.4977	7.45079	14.688	11.7488	14.0625	14.081	13.885	15.479
12.7211	4.23145	14.3361	5.16146	16.0726	6.15346	12.3969	7.36115	14.5671	11.6781	13.8618	13.9309	13.6414	15.3333
12.6865	4.20956	14.3148	5.13474	16.0495	6.11165	12.3695	7.34388	14.4936	11.6471	13.6744	13.8498	13.3905	15.2217
12.689	4.21257	14.3032	5.13359	16.0233	6.1011	12.3393	7.31511	14.4488	11.5926	13.659	13.8311	13.3914	15.1704
12.6706	4.22568	14.3093	5.13987	16.0445	6.09418	12.3706	7.33365	14.464	11.615	13.7037	13.8823	13.3978	15.2062
12.6746	4.232	14.3069	5.1517	16.0469	6.11158	12.3558	7.36369	14.5095	11.5948	13.813	13.8886	13.5856	15.2447
12.6861	4.24498	14.3239	5.15663	16.0673	6.12071	12.3836	7.37393	14.5632	11.6007	13.8708	13.872	13.6004	15.2442
12.71	4.25092	14.3104	5.15762	16.0394	6.10885	12.3797	7.39144	14.5399	11.5579	13.8695	13.842	13.685	15.2485
12.6947	4.23291	14.3327	5.16129	16.0805	6.11539	12.4074	7.37875	14.5665	11.5856	13.8875	13.8586	13.6559	15.2438
12.7054	4.23286	14.3345	5.15963	16.0499	6.08965	12.3823	7.37932	14.5189	11.5475	13.8312	13.823	13.6512	15.2185
12.6992	4.23529	14.3563	5.15646	16.1024	6.13105	12.388	7.35264	14.5233	11.5396	13.8442	13.8135	13.6064	15.2114
12.7047	4.2128	14.3542	5.14902	16.076	6.1198	12.3669	7.37121	14.4925	11.5054	13.7817	13.7811	13.5998	15.1906
12.7011	4.23472	14.3728	5.16562	16.1059	6.1176	12.3712	7.35328	14.5014	11.5066	13.8006	13.7735	13.5453	15.1887
12.697	4.21581	14.3395	5.16061	16.0775	6.10908	12.3669	7.41545	14.4913	11.4776	13.7857	13.724	13.576	15.1805
12.7024	4.22581	14.3611	5.15062	16.0968	6.10843	12.3802	7.36398	14.4928	11.5072	13.7871	13.7658	13.514	15.1672
12.6887	4.2221	14.3332	5.15156	16.0691	6.08593	12.3727	7.386	14.4689	11.4754	13.7421	13.7094	13.5539	15.1507
12.6895	4.2285	14.3524	5.14593	16.0783	6.08803	12.3538	7.34489	14.4679	11.4989	13.7327	13.744	13.5131	15.1245
12.673	4.2618	14.3701	5.16933	16.1481	6.11828	12.4486	7.41181	14.6262	11.5909	13.8668	13.8399	13.5515	15.2192
12.6688	4.26265	14.3513	5.1816	16.1233	6.11458	12.4621	7.48078	14.6591	11.5385	13.8989	13.8009	13.7493	15.3041
12.6963	4.25596	14.3662	5.18407	16.1412	6.10833	12.4434	7.45469	14.6796	11.5024	14.0026	13.8059	13.7855	15.1673
12.7038	4.24282	14.3622	5.17098	16.1304	6.08429	12.4214	7.43736	14.6166	11.4382	13.9258	13.7455	13.8227	15.123
12.713	4.23468	14.3745	5.15146	16.1509	6.05961	12.3973	7.35075	14.5846	11.4268	13.8443	13.6563	13.6417	15.1422
12.7163	4.21804	14.3807	5.13628	16.1287	6.01185	12.3909	7.35063	14.5237	11.3821	13.6996	13.5552	13.5092	14.9362
12.695	4.72719	14.5338	5.65663	16.4184	6.53126	13.0994	8.17315	16.4279	12.4244	16.3456	14.7388	16.4902	16.2035
12.7112	4.21301	14.3902	5.12618	16.1418	6.02039	12.3799	7.3319	14.535	11.39	13.6985	13.5825	13.4705	14.8906
