# Supplementary material for: Fully implanted battery-free high power platform for chronic spinal and muscular functional electrical stimulation
Source: Nat Commun. 2023 Nov 30;14:7887. doi: 10.1038/s41467-023-43669-2 (PMC10689769; doi:10.1038/s41467-023-43669-2)
Supplement: Supplementary file 4 — Source Data [file 41467_2023_43669_MOESM4_ESM.zip › Source Data/SourceData_Fig6i/SourceData_Fig6ia.xlsx]

## Sheet: Sheet1
Figure 6ia
		0.2609 (mA)	0.5149 (mA)	0.7689 (mA)	1.0229 (mA)
	1st week	0.73394	6.49352	6.89476	N/A
	2nd week	0.691834	5.02679	6.33754	6.37987
	3rd week	0.461968	2.14514	8.07109	7.17875
	4th week	1.90595	2.37288	7.45114	6.74248
	5th week	0.784412	4.45566	6.04595	6.15185
	6th week	1.17832	5.45929	6.88139	N/A
