# Supplementary material for: Fully implanted battery-free high power platform for chronic spinal and muscular functional electrical stimulation
Source: Nat Commun. 2023 Nov 30;14:7887. doi: 10.1038/s41467-023-43669-2 (PMC10689769; doi:10.1038/s41467-023-43669-2)
Supplement: Supplementary file 4 — Source Data [file 41467_2023_43669_MOESM4_ESM.zip › Source Data/SourceData_Fig7d/SourceData_Fig7d_hour1.csv]

index	body_x	body_y	led_x	led_y
0	439.0461121	189.9816742	433.3669434	196.9556885
1	438.8013	190.0013733	433.3616028	196.9515228
2	439.1549988	190.3342285	433.3422546	197.0845337
3	438.928009	190.0912018	433.3343811	197.0332489
4	438.861908	190.325592	433.3462524	197.2121582
5	438.7886047	190.0317841	433.2648621	196.945282
6	438.8015137	189.8790741	433.2757874	196.9283142
7	438.9554749	189.9925995	433.3430481	196.8667603
8	438.5745544	190.097168	433.3199463	196.9096985
9	438.841095	190.024826	433.233429	197.0427399
10	438.9455566	190.4223785	433.3895264	197.1479034
11	438.9851379	190.2265015	433.2953491	197.1295319
12	438.7312317	190.1351776	433.3638611	196.9701385
13	438.7926025	190.3788605	433.3326721	197.1561279
14	438.798584	190.3115082	433.4047546	197.0670471
15	438.7634583	190.3042297	433.3652649	197.1178131
16	438.8843994	190.232193	433.2885437	197.065979
17	438.7927246	190.2937012	433.3105164	197.1263733
18	438.8099365	190.2715149	433.3126221	197.048233
19	439.2163086	190.3418274	433.2739258	197.1213226
20	438.9962158	190.5374298	433.2684326	197.2412872
21	439.13797	190.198288	433.333374	197.0682983
22	439.1038208	189.8396912	433.3048706	196.8229523
23	439.1893005	189.5720062	433.3368835	196.7228241
24	439.3729248	189.2468109	433.2589722	196.6793365
25	439.1196899	189.1781921	433.2971191	196.5603638
26	438.9275513	189.5900421	433.2676086	196.7573242
27	438.9458008	189.9786682	433.3247375	196.9409485
28	438.9390259	189.7951355	433.3097229	196.8356476
29	438.7139587	189.8255157	433.3133545	196.8374939
30	438.8894348	189.7187042	433.2782898	196.8052368
31	438.7319946	189.8860168	433.2723999	196.8417053
32	438.6892395	189.9344177	433.3648071	196.8661652
33	438.942627	189.9141693	433.3167419	196.9455872
34	438.8270264	189.8579102	433.3061218	196.8768921
35	438.907135	189.9457245	433.2926636	196.9278259
36	438.9003601	189.9171295	433.3519592	196.896698
37	438.7554321	189.912384	433.2788391	196.7944336
38	439.0210876	189.8397064	433.3062744	196.8047638
39	439.1774292	189.8195953	433.29776	196.8990173
40	438.9005737	189.6051483	433.2795105	196.6930389
41	438.8639832	189.8931732	433.3263245	196.8726349
42	438.9004822	189.7955017	433.2845764	196.8345337
43	439.1536255	190.0759735	433.3173218	196.9471588
44	439.0434875	189.9530487	433.2951355	197.0042267
45	438.9763184	189.9279938	433.3668213	196.8460541
46	439.1334534	190.1365051	433.324646	197.0414581
47	439.0305786	190.0694275	433.3168945	197.0025482
48	438.8608704	189.9333801	433.2749939	196.8931122
49	438.9962158	189.8908386	433.3184204	196.9381561
50	438.940918	190.0643616	433.2904663	196.9197235
51	438.9998169	190.273819	433.3335876	197.1518097
52	438.9084473	189.9797211	433.3439026	196.8604584
53	438.9508057	189.9884338	433.3145447	196.9476929
54	439.0748291	189.9936066	433.242981	196.9393005
55	439.0862427	190.2359772	433.2510071	197.1282349
56	438.8838501	190.0312653	433.3051453	197.0041199
57	438.8761597	189.9527893	433.2487793	196.8453979
58	439.0621033	189.9087372	433.2695923	196.8702393
59	438.8624878	189.7033691	433.2130737	196.7235718
60	439.0142517	190.0876617	433.2785645	197.0854034
61	438.8431396	189.8960266	433.2251282	196.8849945
62	438.9361267	189.9581451	433.2182007	196.9660492
63	438.956604	190.0655518	433.2637634	196.9297028
64	438.8328247	190.140625	433.2897949	197.0185394
65	438.9568176	190.059845	433.2604065	197.0209808
66	438.9558716	190.0572357	433.216095	197.0158539
67	439.0810852	190.0426483	433.1932983	196.9465027
68	439.5064697	189.8179169	433.2255249	196.9148712
69	439.4420166	189.3578949	433.1552429	196.8005066
70	439.636322	189.2397919	433.2366638	196.7412415
71	439.4136353	188.8874512	433.27005	196.4805908
72	439.572052	189.1210938	433.2625122	196.611145
73	438.9573364	189.53479	433.2437744	196.7539368
74	438.9888916	189.5643005	433.2625122	196.7005615
75	438.9924011	189.602478	433.2176819	196.8647766
76	438.8249817	189.5254822	433.2352905	196.7236023
77	439.1375122	189.6691895	433.316803	196.7354431
78	438.8995056	189.5805817	433.2698669	196.7391357
79	439.1542969	189.694458	433.2862854	196.8709259
80	439.0099182	189.8431702	433.3014526	196.9151306
81	439.0513916	189.8316803	433.3071289	196.8351288
82	438.8286438	189.510437	433.2727356	196.6576691
83	439.2124634	189.5419769	433.2523499	196.7878113
84	439.1963501	189.7124634	433.3057861	196.7966614
85	439.3366394	189.6092987	433.2105713	196.7602539
86	439.2187195	189.702179	433.2733459	196.8347778
87	439.1273804	189.7055969	433.199585	196.9023438
88	439.0402222	189.8926239	433.3088074	196.8491058
89	439.1185303	189.8645782	433.3129578	196.8313904
90	438.9345703	189.7771759	433.2459412	196.7431946
91	439.058075	189.7370911	433.3226013	196.8587952
92	439.1376038	189.5782928	433.2079468	196.7812042
93	439.0057373	189.7944183	433.2812805	196.8999329
94	438.9169617	189.9637756	433.3223267	196.9533386
95	439.1098022	189.89711	433.2328186	196.9899902
96	439.2192993	189.7009277	433.2278442	196.8664551
97	438.9052734	189.9729156	433.2443848	196.9546814
98	439.1307068	190.0987701	433.2836914	196.9337158
99	439.3331909	190.022583	433.2251892	197.0081482
100	438.8692932	189.8188934	433.2278442	196.8680115
101	438.86026	189.9343872	433.2846985	196.9331207
102	439.0183716	189.9854126	433.2401123	197.0055389
103	439.2527161	189.8142395	433.282135	196.9278564
104	439.1682129	189.5024567	433.3167114	196.6728821
105	439.407959	189.1060028	433.170166	196.6756592
106	439.5497742	189.2692108	433.3132629	196.6704102
107	439.6366577	188.6884155	437.1257019	192.8788147
108	439.3208618	188.9023132	442.4482117	197.6598206
109	439.3766174	189.1650238	433.230835	196.6639252
110	438.8452759	189.5657654	433.3221436	196.6420898
111	438.8793945	189.6445465	433.3360901	196.7112732
112	438.8030396	189.4937134	433.2721252	196.6557007
113	438.7731323	189.4486542	433.3070984	196.6042786
114	438.9209595	189.5076904	433.2513733	196.7857056
115	438.848114	189.8451843	433.3761902	196.8701477
116	438.8347778	189.4505157	433.2750854	196.6332855
117	438.8825684	189.6449738	433.3470154	196.7321472
118	438.8268433	189.6145935	433.371521	196.8249054
119	438.8795776	189.3817596	433.2660828	196.6198273
120	438.7243042	189.4008789	433.2533264	196.6115723
121	438.9017639	189.7250977	433.291748	196.8833618
122	439.01474	189.5177917	433.2919922	196.7037659
123	438.7623596	189.4030762	433.2824097	196.5630341
124	438.9641724	189.7186127	433.216217	196.8945313
125	439.1283875	189.66745	433.250946	196.7823486
126	438.8577271	189.4309845	433.2267151	196.7476349
127	438.8264465	189.4496307	433.2177734	196.7496796
128	439.0513	189.6884766	433.3227539	196.7988892
129	439.1828918	189.399704	433.266571	196.6400604
130	439.0007629	189.6118927	433.2919922	196.724884
131	439.1108093	189.6831512	433.254303	196.8794708
132	439.1078491	189.7603302	433.206543	196.8825226
133	439.0162354	189.5978699	433.244873	196.769928
134	438.8296204	189.4569092	433.2263489	196.6647949
135	439.054718	189.5002747	433.2330322	196.7243195
136	438.8575745	189.7002258	433.2145691	196.8269806
137	439.0233765	189.9446716	433.2322388	196.9538116
138	439.1049194	190.2169647	433.1890869	197.1320038
139	438.9661255	189.2931824	433.2110291	196.6251831
140	439.3675232	189.6406555	433.2227173	196.8144989
141	439.8769226	188.6308289	445.7669983	182.9380951
142	439.3459778	189.1600494	433.2777405	196.6324615
143	439.7580566	188.8131256	437.1610413	192.9561005
144	439.5431213	188.9649811	433.3399048	196.5742798
145	439.1907043	188.9262085	433.2220459	196.4938965
146	439.8735657	188.4077911	450.2397156	180.4360962
147	439.6806946	190.4543457	433.3039856	197.30159
148	442.5077209	189.700119	434.4667969	189.7215118
149	438.9793091	191.4607849	433.4289551	197.6946564
150	438.9091797	190.4077301	433.3361206	197.1790009
151	439.1142273	190.0797119	433.4354858	197.0450592
152	438.6522217	190.0940094	433.5042419	196.9736786
153	439.189209	190.0754852	433.4829712	197.0815887
154	439.3965149	189.8348541	433.4934082	196.8964844
155	439.0166016	189.7282562	433.4552917	196.7639771
156	438.7244873	190.063385	433.3859253	197.1089478
157	438.8355713	190.4021606	433.4153442	197.2901306
158	438.5479736	190.5147095	433.4606934	197.1783142
159	438.8497925	190.9367828	433.3936768	197.4772644
160	438.5367126	190.5236816	433.2971191	197.2775269
161	438.9022522	190.9176178	433.3659058	197.4484406
162	438.6015625	190.549881	433.3778687	197.2449951
163	438.9078674	190.2362976	433.4238586	197.0804443
164	438.7321777	190.0229797	433.4024353	197.0126648
165	439.0556946	190.0026398	433.4700317	196.9392548
166	439.0900879	189.9752808	433.4726257	196.9631348
167	439.2910461	189.5063629	433.494751	196.7657166
168	439.1839294	189.5431824	433.421814	196.7058105
169	438.8817139	189.8980408	433.4321289	196.8858032
170	438.8362732	190.0310364	433.4196167	196.9733276
171	438.7462158	190.3419189	433.4421082	197.1646881
172	438.5001831	190.5828247	433.3534241	197.2621307
173	438.7798462	190.8689575	433.3400879	197.4535828
174	438.5699463	190.8134766	433.3519592	197.3060303
175	438.5769043	190.8087463	433.3208923	197.3032227
176	438.7252808	190.7392426	433.384552	197.3694763
177	438.8291016	190.2590942	433.344635	197.017868
178	439.0488586	190.0909729	433.3662109	197.0206451
179	439.1779785	189.8376465	433.4078979	196.871582
180	439.2630615	189.6322327	433.4064636	196.7797852
181	439.1774597	189.6010437	433.4537354	196.629303
182	439.3060913	189.6563416	433.3894653	196.804184
183	439.1173096	189.8115692	433.392334	196.7909698
184	439.0186768	189.8917542	433.3455811	196.8052826
185	438.978302	190.1326294	433.3855896	196.9558868
186	438.6806946	190.3455658	433.3362122	197.1474762
187	438.9259338	190.7465668	433.3214417	197.3426056
188	438.6330566	190.7138214	433.3441162	197.3055115
189	438.7694397	190.7612915	433.2813416	197.4071808
190	438.6071472	190.651886	433.2782593	197.2723999
191	439.0125122	190.5602722	433.3115234	197.1463928
192	438.675354	190.2121582	433.2679749	197.0352783
193	439.0090027	189.9302216	433.256012	196.8904114
194	439.2281189	189.4855652	433.2807312	196.7182312
195	439.4118652	189.4381104	433.3347473	196.7490997
196	439.3966675	189.3829651	433.3792114	196.648941
197	439.2698669	189.5652161	433.3808594	196.7624512
198	438.8665161	189.5778198	433.3345337	196.7041626
199	438.5415649	189.9529266	433.3691101	196.9958496
200	438.4650879	190.0618591	433.3413086	196.9699249
201	438.8186035	189.8434296	433.3309021	196.8670197
202	438.9417114	189.9083252	433.3520508	196.7836761
203	438.5870056	189.733139	433.3251343	196.6966553
204	438.593811	190.0319519	433.3784485	196.9081573
205	438.9035034	189.9447479	433.3589478	196.8419189
206	438.7733154	189.7298431	433.3088074	196.7334137
207	438.8814087	189.6425629	433.3335876	196.7289581
208	438.9172058	189.5994263	433.2579956	196.7518921
209	439.0349121	189.7252655	433.3189087	196.7969818
210	439.1698914	189.896637	433.3256226	196.9393158
211	438.7752991	189.932785	433.3328857	196.9169312
212	438.9762268	189.6706238	433.2120056	196.7756042
213	439.0503845	189.9160767	433.3635254	196.8356628
214	438.9436035	189.6836853	433.282959	196.6581573
215	439.0108337	189.9870453	433.3757935	196.8956909
216	438.9357605	189.7752686	433.2924194	196.8288574
217	438.9035034	189.8578796	433.3161011	196.8595123
218	439.198761	190.0551605	433.3871765	196.9452667
219	439.1398315	189.9068756	433.368988	196.7729492
220	438.8296204	189.7254639	433.3188171	196.6993713
221	438.7595215	189.6505127	433.3079224	196.6508942
222	439.0235901	189.6096649	433.2702942	196.6753387
223	439.0305786	189.8213043	433.2687988	196.8047028
224	438.7975464	189.6890717	433.3332825	196.6922607
225	439.0383606	189.9652557	433.2996826	196.9111938
226	439.2033081	189.859375	433.3051147	196.8398132
227	438.9411621	190.0793304	433.375824	196.9174957
228	438.9216309	190.0465546	433.3641357	196.9299774
229	438.9937439	189.7904968	433.2823792	196.7355347
230	439.040863	190.0928497	433.2755737	196.9616547
231	438.9960022	190.1676788	433.2382507	197.0124054
232	439.0138245	189.9252625	433.3085022	196.7835236
233	438.819458	189.8570557	433.297821	196.7006836
234	438.9887695	190.1749573	433.2570801	197.0311279
235	439.1651917	190.0002441	433.2814331	196.9164581
236	438.9299622	190.0477295	433.3138733	196.8457794
237	438.9036865	189.6571198	433.2160034	196.7247925
238	438.9873047	190.1258392	433.2652893	197.0120087
239	439.0954285	189.8733978	433.1882935	196.9423676
240	439.1051941	190.2163544	433.2336121	197.0975647
241	439.0716858	189.8635101	433.2253418	196.8358612
242	438.9795837	190.0011292	433.2444458	196.9181671
243	438.7530212	190.0542145	433.2195435	196.9536591
244	439.1983032	189.8168182	433.2108154	196.7819366
245	439.138855	189.2955322	433.166687	196.652832
246	439.308197	189.0151062	433.1879578	196.5626221
247	439.5130615	189.1378937	433.2536926	196.5547638
248	439.3800964	189.0953674	433.3322754	196.5533142
249	439.0141907	189.5453339	433.1743469	196.7246246
250	438.9565125	189.7914734	433.3355103	196.8201904
251	438.9422913	189.5734406	433.3369141	196.6973419
252	439.0686035	189.5997467	433.2785339	196.6942291
253	439.0551758	189.7107849	433.2642822	196.8928375
254	438.9370422	189.5389557	433.3514709	196.6964111
255	438.9581299	189.6273651	433.3447876	196.6615295
256	439.0671997	189.7784729	433.2982788	196.8530884
257	439.2175293	189.6083984	433.2592773	196.8072662
258	439.0796814	189.7809906	433.2881165	196.7859497
259	439.0581665	189.660141	433.2809143	196.837326
260	439.1655273	189.5396729	433.219574	196.680603
261	439.1647339	189.8118134	433.2437439	196.8707886
262	438.9775085	189.6531219	433.339325	196.7435455
263	438.9451599	189.7562714	433.2857056	196.8392639
264	438.9289551	189.5787964	433.2911682	196.6464691
265	438.9327087	189.4834442	433.2222595	196.6468964
266	439.037323	189.7094879	433.2333984	196.8039093
267	439.0201721	189.5713043	433.2818298	196.7508087
268	438.9932861	189.6519623	433.2134094	196.7324524
269	439.2104492	189.8012238	433.3132629	196.8614807
270	439.042572	189.6847687	433.2426147	196.8093567
271	438.8326721	189.7394257	433.2684631	196.7854309
272	439.0467224	189.7813263	433.2962952	196.8299561
273	438.9606934	189.8691406	433.2063904	196.9395752
274	438.9145813	189.7668304	433.315094	196.7229156
275	438.8933716	189.9905243	433.302948	196.8555756
276	439.1774597	189.5509796	433.2442627	196.7812195
277	439.3499146	189.5270386	433.2356873	196.7625427
278	439.5705872	189.3932648	433.317688	196.8325653
279	439.5754395	188.9032898	433.2666931	196.5367737
280	439.6539001	188.7013245	442.7104797	197.5579987
281	439.3099365	189.0649261	433.2825012	196.525116
282	438.7949219	189.6251984	433.2872314	196.7387085
283	438.9794006	189.5118408	433.3374329	196.6448364
284	438.8183594	189.4688873	433.2929688	196.6482086
285	438.9501648	189.5868378	433.2984924	196.6984558
286	439.1372986	189.8752747	433.3471985	196.8714447
287	438.7787476	189.2553101	433.2962952	196.5039978
288	438.8946838	189.5907593	433.322937	196.7008057
289	438.8995056	189.5831909	433.3094788	196.6626587
290	438.8552551	189.556015	433.2859497	196.7002106
291	439.0338135	189.7804718	433.2943115	196.811676
292	439.1834412	189.5068665	433.2130432	196.7619781
293	439.0116577	189.4734955	433.2459717	196.6409912
294	438.9797363	189.3648071	433.2494202	196.6151886
295	439.1206665	189.7446747	433.2900391	196.9107513
296	439.1162415	189.5318756	433.2555237	196.6615143
297	439.1762695	189.58461	433.3170471	196.707901
298	439.100708	189.5836182	433.2270203	196.7498474
299	439.0167847	189.5115204	433.2077026	196.6636658
300	438.9611816	189.5369415	433.2903442	196.6419983
301	439.1291199	189.70401	433.2828674	196.7861633
302	439.2058105	189.7316437	433.1880493	196.7562103
303	438.9926453	189.4373169	433.2877502	196.6046295
304	439.0798645	189.723938	433.2585144	196.8513336
305	439.1653748	189.8262024	433.2614136	196.8786163
306	439.3163757	189.4882202	433.1865234	196.7052307
307	439.4626465	189.5098572	433.2218323	196.7666931
308	439.4827271	189.0836639	433.2147827	196.6567535
309	439.5483398	188.6197357	442.6233215	197.5325165
310	439.7447815	188.6693115	442.7493286	197.5368042
311	439.7593689	188.6105194	442.7774658	197.6179962
312	439.2049866	189.0012512	433.3085327	196.443985
313	439.3068848	189.5267944	433.3065796	196.7180176
314	439.1968384	189.7307587	433.325531	196.8209229
315	438.6704407	189.7658539	433.2678528	196.7679443
316	438.9109802	190.1091003	433.2431946	196.9419708
317	439.2745972	190.1973572	433.2041931	197.0780945
318	439.2590637	190.0374451	433.2210693	197.0348969
319	439.0441895	189.2686615	433.2067566	196.5550232
320	439.492218	189.2402039	433.232666	196.6722412
321	439.6669617	188.9570618	433.2712708	196.6214752
322	439.6390686	188.8858795	437.1850586	192.9300385
323	439.5724182	188.4678497	442.5644531	197.4417114
324	438.9517212	189.0478668	442.2731018	197.8126373
325	438.5838928	189.3178253	433.2974243	196.4939423
326	438.7202759	189.5431061	433.3773193	196.6725616
327	438.5991821	189.2578583	433.3077698	196.5181885
328	438.4890137	189.5647583	433.2572632	196.5995636
329	438.4949341	189.6120605	433.3117676	196.7211304
330	439.0234985	189.4767151	433.2372437	196.6147003
331	438.7513428	189.2417297	442.214325	197.8452148
332	438.9743347	189.4214935	433.3083496	196.5911255
333	438.9675903	189.5463104	433.2587891	196.7213593
334	438.9790039	189.470871	433.2139282	196.682373
335	438.883606	189.5130768	433.2761841	196.7534943
336	439.1823425	189.4089661	433.2998657	196.6381836
337	438.9630737	189.6681519	433.3156738	196.7245026
338	439.122406	189.4360962	433.2484741	196.6436768
339	438.9821472	189.740097	433.2717896	196.8946381
340	439.0608521	189.5733795	433.2694092	196.8288422
341	439.1352844	189.2498169	433.2490234	196.5802002
342	439.0330505	189.3708191	433.3098755	196.5531006
343	438.9829102	189.3343506	433.2564087	196.573822
344	439.0134888	189.565979	433.2759399	196.6884155
345	439.0532837	189.6232605	433.2411804	196.795639
346	439.0670776	189.4338379	433.2826538	196.7626648
347	439.2208557	189.574234	433.1802673	196.8431854
348	439.0862427	189.6307983	433.2807312	196.7591248
349	438.9855957	189.6222076	433.261322	196.6796722
350	439.0603638	189.5046234	433.2210693	196.665741
351	438.7714233	189.1959991	433.1746521	196.6046753
352	439.1154175	189.6393585	433.2673035	196.7213287
353	439.3865051	189.2561188	433.2663879	196.5700378
354	439.5185852	188.9008636	433.2033997	196.5101929
355	439.4210815	188.9742584	433.2777405	196.5202942
356	439.5872498	188.6488037	442.6968994	197.5462036
357	439.4327087	188.4502258	442.5332336	197.429306
358	439.2597656	188.5346985	442.4430542	197.5000763
359	439.3921509	189.1465607	433.2915955	196.537796
360	439.0221863	189.6009064	433.2903442	196.7086334
361	438.9975586	189.6621857	433.2308655	196.7926483
362	438.9897461	189.7870331	433.2364807	196.8027039
363	439.0819702	189.965332	433.2008362	197.0337524
364	439.309021	190.013031	433.1581116	196.9806061
365	439.1553345	189.6219635	433.1697083	196.8146362
366	439.0562744	189.1902313	433.268158	196.5738983
367	439.223053	188.9468842	433.2039185	196.4925842
368	439.7418518	188.8608246	437.1122437	192.8925323
369	439.4730225	188.587265	442.631958	197.5255127
370	439.1531677	189.0448151	433.2336426	196.4855194
371	438.9122009	189.6654816	433.258667	196.7805176
372	438.8250122	189.3015137	433.239563	196.5392151
373	439.0370178	189.4420929	433.2302551	196.6579742
374	438.98703	189.4902344	433.2966919	196.616272
375	438.7120667	189.4086151	433.2677307	196.5899811
376	439.1860962	189.4308167	433.2956238	196.6678619
377	439.0498352	189.2599792	433.1963501	196.5208282
378	438.816803	189.4043732	433.2721863	196.5805969
379	439.0859375	189.2547302	433.1748962	196.5759735
380	439.0831909	189.3543701	433.1702881	196.6209412
381	439.00354	189.6333313	433.2735291	196.7698669
382	438.9109802	189.5133667	433.2244873	196.6846924
383	439.1698914	189.2919006	433.229187	196.6120453
384	439.0292358	189.3134308	433.1946106	196.5981903
385	439.0798645	189.4018707	433.2008667	196.7440033
386	439.3361816	189.4621429	433.1937256	196.6641388
387	439.0890503	189.3045654	433.2608643	196.5807648
388	439.1560974	189.3553314	433.1722412	196.7804565
389	439.0619812	189.0098572	433.1604614	196.5403442
390	439.1052246	189.3696899	433.1492004	196.647522
391	439.3334656	189.4020081	433.209198	196.6611786
392	439.3250427	189.2935486	433.2220459	196.6292114
393	439.1974792	189.3263245	433.1627502	196.6055298
394	439.4487915	189.6924896	433.191925	196.7567749
395	439.0969543	189.4973602	433.2318726	196.704361
396	439.4694214	189.7702026	433.23172	196.8767395
397	439.1722412	189.5928192	433.2130737	196.7553253
398	439.4215698	189.4305573	433.1386108	196.6812439
399	439.4498596	189.1762085	433.1011353	196.7006226
400	439.6986084	188.7221985	437.0127869	192.9487305
401	439.7988586	188.5023956	436.9234924	192.7159119
402	439.9367065	188.7787628	437.1375427	192.8921051
403	439.9874268	188.4036255	442.8379517	197.370285
404	439.5440979	188.5985107	442.663147	197.4472809
405	439.4320984	189.1558075	433.2342834	196.5556641
406	439.3262024	189.315506	433.2498169	196.6206512
407	439.1929626	189.1231842	433.2691345	196.4055176
408	439.316803	189.175827	433.2480774	196.6307678
409	439.2973328	189.4703217	433.2538757	196.6702728
410	439.4490356	189.2292786	433.1730347	196.6076355
411	439.4515991	189.105484	433.2068787	196.6262817
412	439.1508179	189.0735474	433.1817017	196.4506226
413	439.7400208	189.307785	433.2043762	196.7234497
414	439.3647766	189.2528381	433.243927	196.619812
415	439.4220581	189.0105896	433.1653748	196.5833893
416	439.4236755	189.2774048	433.2283936	196.6590424
417	439.339386	189.4758148	433.1305542	196.7537689
418	439.1820679	189.223877	433.2003479	196.5426941
419	439.4335632	189.3376007	433.2228088	196.6016998
420	439.184845	189.2102051	433.2250671	196.5244141
421	439.1393738	189.2712555	433.179718	196.6370697
422	439.2093201	189.2814026	433.1936035	196.5909729
423	439.1320496	189.3509064	433.1837769	196.6613312
424	439.2817688	189.3945007	433.1548462	196.7304688
425	439.1708374	189.4741211	433.2662048	196.658371
426	439.2594299	189.3048096	433.1518555	196.7262268
427	438.9839783	189.3846588	433.1869202	196.5292358
428	439.3871155	189.1372681	433.1442871	196.6414185
429	439.6292725	189.2484436	433.1711731	196.6874084
430	439.3771973	189.4915314	433.1487732	196.7795868
431	439.4016418	189.0862579	433.1479187	196.6089172
432	439.6330566	188.6288147	442.7193604	197.4305725
433	440.0768433	188.5578156	437.0535889	192.7881622
434	440.2758484	188.6188049	437.1487122	192.8155975
435	439.9570618	188.3667603	437.0523987	192.7244568
436	439.7746277	188.6854401	436.9938354	192.7904816
437	439.3746643	189.2328644	433.234436	196.5450439
438	439.341217	189.6208038	433.2340088	196.7075348
439	439.3962708	189.8349762	433.2265625	196.8978729
440	439.4925232	189.8890686	433.1046753	197.056427
441	439.2489014	189.8588257	433.1116638	196.9088287
442	439.6805725	189.7017059	433.0473022	196.8912964
443	439.7012634	189.3677826	433.1162109	196.6865845
444	439.709198	188.9923553	433.1266174	196.5216675
445	439.950531	188.535553	437.0053406	192.7763519
446	440.2209167	188.7338257	437.1157532	192.8158417
447	439.5115356	188.7914734	436.9853516	192.8674469
448	439.3210144	189.6056213	433.2478027	196.7689819
449	439.1840515	189.5844116	433.2563477	196.7179108
450	439.5367126	189.1112366	433.1808777	196.5819855
451	439.2097778	189.3385468	433.2020569	196.6572113
452	439.3984375	189.2904053	433.2552185	196.5861359
453	439.3931274	189.2471924	433.1824646	196.5628204
454	439.1973877	189.377533	433.1486206	196.7202454
455	439.3542175	189.1276703	433.0803223	196.6107788
456	439.56073	189.2156219	433.1051025	196.6191101
457	439.3459167	189.0006256	433.1387939	196.4989471
458	439.3668823	189.2046967	433.1660767	196.6094666
459	439.467804	189.2647858	433.2149048	196.5948792
460	439.5681763	189.156311	433.1889954	196.6028137
461	439.4780884	189.3656006	433.1384888	196.7375488
462	439.5550842	189.3369446	433.1728516	196.7597046
463	439.3445435	188.9628754	433.1592407	196.5710449
464	439.3453369	189.1231689	433.1941223	196.5380707
465	439.4494629	189.1128998	433.1471863	196.6077423
466	439.5725708	189.2072449	433.2257996	196.6360321
467	439.9095764	188.4700165	445.7887878	182.9697876
468	439.8099365	189.4092255	433.0608521	196.7780609
469	439.8662109	189.4250336	433.0951843	196.8612213
470	439.820343	189.3637543	433.1309509	196.8045044
471	439.8851318	189.3211823	437.0917969	193.157074
472	444.1520386	188.7196198	454.7557983	189.8186035
473	442.5352783	189.9436035	434.6104431	189.9215546
474	441.7495117	189.2833405	456.0349426	185.4711609
475	440.3824768	187.9723053	455.2384949	184.7536926
476	439.3800354	188.9751892	433.2414551	196.5196686
477	439.6362915	189.5901642	433.2640991	196.8335724
478	439.9102783	189.5281219	433.2557983	196.9022522
479	439.9494324	189.2676544	437.2063904	193.0888367
480	439.6518555	189.0767975	437.145813	193.0620728
481	439.8255005	189.3196259	437.1877747	193.0798187
482	440.2023926	189.4140778	437.2831116	193.1640472
483	439.9026794	189.4263	433.2134399	196.863327
484	439.9533081	189.0547943	437.1619873	192.9482422
485	440.1474915	189.3047791	437.219635	193.1413879
486	439.9272461	189.1014099	437.1690063	193.0034485
487	439.9150085	189.3141022	437.1916809	193.0924225
488	440.3996582	189.1783142	437.2004089	193.0564423
489	439.9967041	189.2489624	437.1931458	193.0707855
490	440.2683105	189.4868774	437.2207642	193.2101746
491	440.2624817	189.3325958	437.2883606	193.1086578
492	440.1052856	189.1781006	437.2102051	193.0908356
493	440.382843	189.5148621	437.2671204	193.1816864
494	439.9711304	189.2144012	437.197937	193.0178833
495	440.4295349	189.4311523	437.2106323	193.1320953
496	440.2417297	189.5645752	437.2505188	193.1876678
497	440.0747375	189.3438721	437.1269226	193.0425873
498	440.0888977	189.317688	433.2321777	196.7828217
499	440.0274048	189.2842255	437.1835022	193.0723419
500	439.9872742	189.6325073	433.165802	196.8143463
501	440.0656738	189.7829437	433.1246338	196.8972778
502	440.3203125	189.6514587	437.208374	193.2512207
503	440.1841736	189.2421722	437.174469	193.0695953
504	440.2550659	189.1590118	437.1261292	193.0344086
505	440.4706421	189.0129089	437.1309509	192.9794006
506	440.5666504	188.5528107	437.0879517	192.7512512
507	440.7410583	188.3426514	455.3428345	184.894577
508	440.7744446	188.6968994	455.5595093	185.0804901
509	440.0240479	189.199707	437.1590576	193.0695801
510	439.9610901	189.0702667	437.1750488	193.0838013
511	440.0135193	189.0205231	437.1671448	192.9664917
512	440.1714783	189.088089	437.2361755	193.0279846
513	439.8184204	189.3662109	433.2037659	196.7877655
514	440.0631714	189.0373535	437.1443481	192.9401093
515	440.1062317	189.0822906	437.1358337	192.9691772
516	440.0458374	188.8708191	437.0397034	192.9168549
517	440.2212524	189.1225739	437.1360474	193.0146484
518	440.1843262	189.0109863	437.1238708	192.9470825
519	440.1881714	189.1240692	437.2116089	193.0744019
520	440.1426392	189.3235779	437.1877136	193.1245117
521	439.9638367	189.0484619	437.1088562	192.95961
522	440.2906799	189.2851257	437.2380676	193.0858459
523	439.9161682	188.8639221	437.0518799	192.9109344
524	440.276123	189.0835419	437.1296997	192.9885254
525	440.2069702	189.1384888	437.1437073	193.0448914
526	440.2161255	189.023468	437.1880493	193.0067291
527	440.3765259	189.0614319	446.2704468	183.0709534
528	440.4099121	189.1309967	446.2655334	183.0955505
529	440.1983948	189.1819458	437.1807861	193.0478668
530	440.6949158	188.953186	446.3980103	182.9511414
531	440.4969177	188.8612823	437.1319885	192.9464111
532	440.6586609	189.1132355	437.1912842	193.0519714
533	440.4424133	188.7810211	446.1810608	182.9770355
534	440.7858887	188.8796539	437.140625	192.9112549
535	440.8130798	188.5667572	455.4062195	184.9713287
536	441.0248413	187.7437439	455.0027161	184.8387146
537	440.8023682	187.8779297	454.9418335	184.7086182
538	441.2427368	188.3392639	455.2893677	185.031311
539	440.5206604	188.4316711	455.2934875	184.8740387
540	440.5759277	188.9441833	455.652832	185.1179962
541	440.3120422	189.3231964	437.1490479	193.180954
542	440.436554	189.3451385	437.1907654	193.1241455
543	440.1138611	189.7302399	433.1385803	196.8588104
544	440.1042175	189.736618	433.1408691	196.9392242
545	440.426178	189.0640259	437.1578369	193.125412
546	440.47052	189.0874481	446.2102356	183.0223083
547	440.4252319	188.4873505	455.219696	184.8953094
548	440.7652283	188.5354767	455.2142639	184.986084
549	440.8631592	188.203186	455.1092529	184.8935394
550	440.9456787	188.3389282	455.2232056	185.0346375
551	440.3518066	188.9066467	437.2153625	192.9803772
552	440.1915588	189.0311584	437.1454773	193.0421295
553	440.0384521	189.357193	433.2002258	196.8097687
554	440.2670898	189.4552917	437.1613464	193.2200928
555	440.4101563	189.9008789	433.1304626	197.0802307
556	440.4937439	189.9083862	433.1831665	197.1073456
557	440.4784241	189.557724	437.1999512	193.2821045
558	440.3180237	188.5991211	437.0864258	192.8679199
559	440.7433472	188.6177216	455.2793274	185.0185089
560	440.8101807	188.4126587	455.2348022	185.0295868
561	440.7709656	187.9854736	454.8964539	184.863327
562	440.678894	188.1511993	455.0962524	184.9160767
563	441.0338745	188.3453979	455.2197266	185.0870056
564	440.7496033	188.7240753	455.62677	185.1512299
565	440.5473633	188.7781525	455.5360718	185.0823669
566	440.3507996	189.3573914	437.2196045	193.1636505
567	440.1138	189.5859528	433.1607666	196.9714355
568	440.0377808	189.5987549	433.0905762	196.911972
569	439.5328674	189.7485962	433.0752563	196.9320068
570	440.1388245	190.1118622	433.1390686	197.1581573
571	440.0523071	189.3518219	433.0686646	196.8099823
572	440.3420715	189.1182556	437.1094971	193.1838684
573	440.1974487	189.0342712	437.161438	192.9724121
574	440.2026672	188.7632599	446.0962524	183.0694733
575	440.5133972	188.3978271	437.0039978	192.7337646
576	440.5436707	188.7014008	437.1583862	192.8391876
577	440.2341003	188.3347931	436.9839783	192.7032471
578	439.9030151	188.9390717	437.1038513	192.9384003
579	440.019043	188.9260254	437.0927734	192.8656616
580	440.0569458	188.9638367	437.060791	193.0077515
581	439.8384705	189.4227142	433.0246277	196.7802734
582	439.8550415	189.9907227	433.1027222	197.0322723
583	439.7687683	189.9218445	433.0563049	196.899826
584	439.8902588	189.9983978	433.0505981	197.0778198
585	439.9457092	189.8039703	433.0057373	196.9931641
586	440.0312805	189.3529816	437.1260681	193.1431885
587	439.7615967	189.3820953	433.1816101	196.7422028
588	440.0808411	189.1693726	437.2008667	193.1051483
589	440.2935181	188.4182892	437.0169067	192.7036133
590	440.5674744	188.3336945	437.0389099	192.7384033
591	439.933136	188.7107849	437.0703735	192.7917175
592	440.1322937	188.5283661	437.0297241	192.7914886
593	440.0155334	189.0697784	437.1245117	192.9783936
594	439.8835449	188.8582764	436.991333	192.8565216
595	440.19104	189.3010101	437.1036682	193.0832672
596	439.9794617	189.8468018	433.1013489	196.9449158
597	439.9294739	189.8500214	432.9976196	196.9793243
598	439.7337646	189.8509369	433.0201416	196.8924561
599	439.9629517	190.0213623	433.0515137	197.0327911
600	439.960907	189.8625793	433.0115967	196.9260559
601	440.1264038	189.4887085	437.1590271	193.1607056
602	440.1159668	189.1738129	437.0930481	193.0315704
603	440.4211121	188.9209137	437.0910034	192.9326172
604	440.2077637	188.5378418	455.51297	184.929306
605	440.4867859	188.3909302	437.0206604	192.7137909
606	440.2564697	188.7464294	437.1326599	192.8720856
607	439.9287109	188.8861237	445.9584656	183.278717
608	440.0686646	188.9314423	437.1218567	192.9535217
609	439.9369507	189.0607452	437.1063843	193.0209045
610	440.0885315	189.343689	433.0460815	196.7092133
611	439.7929077	189.6799164	433.0213318	196.7855682
612	439.8305664	189.6512756	433.0098877	196.8902283
613	439.9241638	189.9026642	433.0188293	196.9941559
614	439.7893372	190.316391	433.1526184	197.2135925
615	439.8327026	190.1105499	433.0791016	197.1221924
616	440.0654297	189.6231537	433.017395	196.8892059
617	440.1316833	189.3825684	433.1521301	196.7419739
618	440.3919373	189.1012268	437.1053467	193.008728
619	440.2841492	188.7978516	437.0294495	192.8747253
620	440.245636	188.3957367	436.9818115	192.7315674
621	440.2375488	188.2889557	455.3804626	184.8538055
622	440.2477112	188.5558319	436.924408	192.7408447
623	439.9773254	188.6753845	437.012085	192.8200989
624	439.8394775	188.8362427	437.0730896	192.8528595
625	440.3048096	189.0122833	437.081604	192.9448242
626	440.257019	189.2010651	437.1127014	193.0791779
627	440.0799866	189.1425476	437.1020203	193.0513306
628	440.1134033	189.5529022	433.051239	196.8989563
629	439.9090271	189.6800385	433.000946	196.9195709
630	439.7318726	189.8843842	433.0262146	196.996521
631	439.7944031	190.2229767	433.0727844	197.0718994
632	440.0223999	190.0375061	433.0209045	197.0355988
633	440.2028198	189.5691376	432.9489441	196.9469604
634	439.9897461	188.8657837	436.9382629	192.8544159
635	440.335083	189.1103821	437.1176147	192.9624176
636	440.3032227	188.6584015	437.0848694	192.7904358
637	440.2588806	188.4240875	436.9561157	192.7076874
638	440.0299072	188.611496	436.9715576	192.8363495
639	439.9847412	188.5973511	437.0045471	192.8279114
640	440.2697144	188.6472168	437.0549927	192.7703857
641	439.9747009	188.5408936	436.9846191	192.7329865
642	440.1732178	188.831131	437.0433655	192.9345245
643	440.121521	188.7454987	437.0465698	192.8312988
644	440.1487732	188.9564514	437.0687866	192.9267578
645	439.9250183	189.3727875	437.0935059	193.1051941
646	439.8295593	189.7516479	433.0976868	196.8145599
647	439.8084106	189.7064667	433.059021	196.865448
648	439.8857117	189.901947	432.9971313	197.0830078
649	439.8986816	190.1020508	433.0480957	197.1265869
650	439.8348694	189.6015625	432.8903503	196.9335022
651	439.9763794	189.5992279	432.9846802	196.8056488
652	440.1610413	189.2116699	437.0621643	193.0819702
653	440.277771	189.0855103	437.0680847	193.0158539
654	440.3977051	188.7871704	437.0806885	192.8171082
655	440.2125244	188.5568085	436.9799805	192.6993408
656	440.5576172	188.4019318	455.6530151	185.0371094
657	439.9963074	188.499527	436.9637451	192.7172546
658	440.2172852	188.8822021	437.0561218	192.9378052
659	440.3148804	188.9774933	437.0759583	192.9623108
660	439.9168701	189.3509064	433.0362549	196.7555542
661	440.221283	189.427887	433.0917969	196.8332672
662	439.9575806	189.2542419	433.0160217	196.6754761
663	440.0794067	189.3616333	437.1104126	193.050766
664	439.937561	189.4183044	433.0405579	196.7716522
665	439.9076538	189.5093689	433.0079041	196.8954926
666	439.9163208	189.7975464	433.0350647	196.9459076
667	439.8460693	189.8871002	433.0392761	197.0845642
668	439.9851074	189.9213104	433.0001221	197.0456085
669	440.0278015	190.1690521	433.0575867	197.171463
670	440.3736877	189.8126373	437.1665344	193.3336792
671	440.2583923	189.4137115	437.0878296	193.1759491
672	439.9142151	189.2054901	437.0697021	193.0361786
673	440.4077759	189.1173553	437.0194092	193.0063782
674	440.5315552	188.7384186	437.0708313	192.8291321
675	440.5088501	188.6933136	437.0374451	192.8296509
676	439.9593811	188.8862762	437.0264282	192.9105835
677	439.6871948	188.957016	436.994873	192.9505615
678	439.8326721	189.1239319	432.9868164	196.6946259
679	439.9788208	189.3178406	433.0934753	196.7344666
680	439.8047791	188.9829254	437.0115356	192.9507446
681	439.9865723	189.1606445	437.1085815	193.0538483
682	439.8423462	189.2840271	432.9654846	196.7750397
683	440.1214905	189.2878113	437.0596313	193.1192627
684	439.9329224	189.3061218	437.084198	193.0723572
685	440.0821228	189.0747833	437.0727539	192.9259644
686	440.1387024	189.2059784	437.0704956	193.0843964
687	439.7441101	189.0430908	437.0334778	192.9844971
688	440.2390747	189.1697235	437.0439453	193.0290833
689	440.0679016	189.233551	437.1029053	193.0510254
690	439.8421021	189.1469116	437.1055603	193.0147247
691	440.0930481	189.0469513	437.0480957	193.0042725
692	440.1860352	189.272583	437.1407776	193.0279846
693	440.1532288	189.1249695	437.0244446	193.0282898
694	440.4000244	189.2075958	437.1454468	193.0479431
695	439.94104	189.1600342	437.0799866	193.0627441
696	440.2089844	189.5782471	433.1253662	196.8469849
697	440.0280762	189.5206299	433.098114	196.7684174
698	440.197937	189.0634766	437.0294189	192.9832764
699	440.3462524	189.1040802	437.0858765	192.9805756
700	439.9862061	189.1456451	437.0802917	193.0388489
701	440.1139526	189.1947174	437.0872498	193.0180511
702	440.2147217	188.9557037	437.024292	192.8959045
703	440.6616821	189.1278992	437.0667725	193.0372772
704	440.5722656	189.4153137	437.1389771	193.122345
705	440.3905334	189.0844727	437.0398254	193.0001831
706	440.3975525	189.2987823	437.1129761	193.0776978
707	440.3828735	189.1454926	437.0491028	193.0594788
708	440.2815552	189.321701	437.0923462	193.1590118
709	440.2124634	189.1578064	437.0382385	193.0402527
710	440.4483948	189.3886719	437.1421509	193.1486053
711	440.4772034	189.4775238	437.1036377	193.1495972
712	440.603241	189.524292	437.1411133	193.1950836
713	440.1240845	189.4650574	437.0671387	193.1318054
714	440.079071	189.3304596	433.0315247	196.7214203
715	440.4542847	189.1598969	437.0297546	193.0391693
716	440.1828003	189.3435974	437.0313416	193.1658783
717	440.2800598	189.2659607	437.0155945	193.0365601
718	440.4271851	189.2033691	437.0879822	193.071167
719	440.26297	189.3265381	437.0958252	193.1191101
720	440.4647217	189.4712524	437.0973511	193.2206116
721	440.4878235	189.3020172	437.0634766	193.1162567
722	440.2806396	189.1449127	436.9490662	193.0563507
723	440.2658997	188.8729401	436.8924561	192.9338379
724	440.5372314	189.1448669	437.0537109	193.1183929
725	440.4455566	188.9314117	436.9953308	192.9467926
726	440.4652405	188.9114685	436.9978943	193.0283356
727	440.239624	188.9616852	436.937439	193.0093994
728	440.2467346	189.2808685	436.9966431	193.1187286
729	440.3916321	189.2880859	437.09198	193.1054382
730	440.4528198	188.937851	437.0037537	193.0119171
731	440.1329651	188.9191437	436.8657532	192.9739838
732	440.6634216	189.1663666	437.0478821	193.1365814
733	440.8386841	189.2783661	437.1179199	193.2460785
734	440.6083679	189.3772583	437.0689087	193.2104492
735	440.2740784	189.0960083	437.0018005	193.0465088
736	440.2929688	189.0294495	436.9290771	193.0595856
737	440.4468079	189.1386108	436.9892578	193.1595917
738	440.3667603	189.1118469	436.9941406	193.0471649
739	440.8109131	188.8270569	436.963501	193.0350647
740	440.7061768	188.5409241	436.9305725	192.832016
741	440.4810791	188.2165527	436.8919678	192.6382904
742	441.0686951	187.8808746	455.3441467	185.1600037
743	440.9440918	187.541626	455.1039429	184.9487915
744	440.273468	188.438324	436.9050903	192.7179718
745	440.5817261	188.5836792	436.9496155	192.8295135
746	440.5982056	188.595932	436.9936523	192.8316193
747	440.4614563	188.455368	437.0161133	192.7832947
748	440.4993591	188.2845459	436.9837341	192.6797028
749	440.5416565	188.5326691	437.0078125	192.7894897
750	440.4026489	188.2982941	436.8975525	192.6821747
751	440.4802246	188.6046295	436.9647217	192.839035
752	440.2284241	188.4908905	436.878479	192.7487946
753	440.4863281	188.5785828	436.9840698	192.80159
754	440.3534241	188.2264862	436.8677063	192.6641541
755	440.4164124	188.4691772	436.9022827	192.7782135
756	440.6214905	188.6754761	437.0309753	192.840332
757	440.256012	188.3922272	436.9275818	192.733551
758	440.5458679	188.4073944	436.9056396	192.7367859
759	440.4571533	188.2351379	446.3312378	182.8004913
760	440.591156	188.428833	436.9322815	192.7962952
761	440.5309143	188.4412079	436.9125366	192.7809753
762	440.4551392	188.4028015	436.884491	192.7511597
763	440.1982117	188.5757599	436.9314575	192.8244629
764	440.446228	188.4792633	436.9379883	192.8096313
765	440.921875	188.4782104	446.5942383	182.7988739
766	440.3100281	188.4339905	436.908844	192.7396851
767	440.4510498	188.7905731	437.0059204	192.8792572
768	440.597229	188.6848602	436.9561462	192.8678589
769	440.6475525	188.3440704	436.9222412	192.7061615
770	440.7610779	188.8240662	436.9987793	192.969696
771	440.7056885	188.6021881	436.8939819	192.8751831
772	440.5610657	188.6997528	436.9659424	192.879364
773	440.7307129	188.6605988	436.9334717	192.9272156
774	440.6607666	188.1435394	436.8881836	192.6450806
775	440.9450073	187.8815308	455.3747864	185.1080475
776	441.2637024	187.4581757	455.0840454	184.9671021
777	440.9736328	187.302063	454.9450073	184.8326111
778	441.146759	187.0445862	454.7979431	184.8283539
779	440.275238	187.8752441	436.7949829	192.5409393
780	440.406311	188.0731201	436.8453979	192.624527
781	440.1927795	188.3237305	436.9208679	192.6807861
782	440.1880493	188.1059418	436.9216309	192.6243591
783	440.335907	187.9651947	436.9370728	192.5746613
784	440.9870911	186.9615173	450.3720703	182.1931915
785	440.4956055	188.099411	436.8987732	192.6784363
786	440.5830383	188.2832336	436.9264526	192.689209
787	440.4335632	188.1381836	436.8870544	192.6594543
788	440.7073059	188.2908478	436.9277344	192.6998749
789	440.4880981	188.1319885	446.3693848	182.8376923
790	440.5163269	188.1022949	436.8397522	192.6046295
791	440.3790283	188.1495972	436.8186035	192.6501007
792	440.6674194	188.1517792	436.8907776	192.6310425
793	440.3316345	188.3462372	436.8802795	192.6798401
794	440.5767517	188.3728485	436.8728027	192.7789001
795	441.1664429	186.8542938	450.3612671	181.4600983
796	443.465332	187.8293915	433.9975281	188.6393585
797	442.530426	188.787735	455.8708801	185.6011963
798	441.322937	188.8578491	455.8373718	185.3145294
799	441.047699	187.0142975	454.7431335	184.7169189
800	440.4859009	188.0115204	455.1850891	184.7991486
801	441.0140381	188.2464752	455.3010864	184.8703461
802	440.6811829	188.1439972	455.2605591	184.8528137
803	440.1870117	188.3553772	437.006073	192.6570435
804	440.3116455	189.0319366	437.1723022	192.9215546
805	439.9907227	189.5502625	433.1705933	196.8289337
806	440.0046692	189.4332733	437.1551819	193.0561829
807	440.1558228	189.7088623	437.191925	193.2902679
808	439.7685547	189.5675354	433.2040405	196.8214264
809	440.1885071	189.1447296	437.1755371	193.0567627
810	440.1129761	188.893219	437.0513306	192.8977661
811	440.3641968	188.7132263	446.2348022	182.8330078
812	440.5637817	188.2948761	455.3501282	184.9027405
813	440.2845459	188.3388977	436.9696655	192.6628265
814	440.1218262	188.8193054	437.1611328	192.8651581
815	439.941803	188.9483795	437.0691223	192.9412231
816	439.6328735	189.425415	433.2363281	196.7362976
817	440.00177	189.3820648	437.1569214	193.0972595
818	439.925354	189.7693634	433.0479126	196.8936768
819	439.7903137	189.8834229	433.0960388	196.9743805
820	440.0599365	189.5118561	433.1170959	196.8355103
821	440.1451416	189.0332642	437.0548401	192.946991
822	439.9328003	188.8776855	437.0444946	192.8840485
823	440.4256897	188.4673615	437.0655823	192.7332001
824	440.5306702	188.147995	455.3663635	184.9030457
825	440.4571533	188.1604462	455.3056335	184.9004211
826	440.3796997	188.5366516	437.078186	192.7655487
827	440.2105408	188.4702911	437.0789185	192.7112122
828	439.8177795	188.5555267	442.7445679	197.330719
829	440.0674744	189.0691071	437.0309143	193.0416107
830	439.9252625	189.199173	437.1264343	193.0445557
831	439.6480103	189.5822296	433.1630554	196.6245575
832	439.7802734	189.3043213	437.1065063	193.0547333
833	439.9162292	189.6756744	433.0055542	196.8452606
834	440.0738525	189.5827637	437.1739807	193.2133484
835	440.1433716	188.9302826	437.0392456	192.9029236
836	440.2457886	188.8251495	437.0622864	192.859375
837	440.1318054	188.2887878	436.9677734	192.6769714
838	440.3214417	188.3602142	437.0096436	192.6750488
839	440.2320862	188.057663	455.322937	184.7944641
840	440.4563904	188.2164307	455.4104309	184.9187317
841	440.1169128	188.2851257	442.985199	197.1963806
842	440.0359497	188.4566956	436.9362488	192.7168579
843	440.1196289	188.8954926	437.0370483	192.8723145
844	440.0336914	189.1770935	437.041748	193.0133514
845	439.6455994	189.2548676	433.0859375	196.5806122
846	439.4391174	189.5772552	433.1116028	196.6911621
847	439.7133484	189.6183167	432.9950256	196.771759
848	439.8226929	189.6249237	432.98172	196.8444366
849	440.022522	189.2246094	433.0801392	196.6608124
850	439.9588013	188.8970184	437.0047302	192.9844055
851	440.0839233	188.6442108	436.9534912	192.7675476
852	440.321106	188.3072052	436.969635	192.7075958
853	440.3719177	187.9659729	455.2303772	184.7644043
854	440.4527588	188.1122894	455.3691101	184.8728027
855	440.4227295	188.0654297	436.9431152	192.642807
856	439.9121704	188.3771057	436.9387207	192.66008
857	440.1747131	188.6363983	437.0437927	192.7991943
858	439.8523254	188.6953735	436.9675598	192.8306427
859	439.5582275	188.8523865	436.9848633	192.90802
860	439.5118103	189.2558746	433.0630798	196.5867004
861	439.2280273	189.3430939	433.080719	196.6365509
862	439.2219543	189.8667755	433.0844116	196.8785858
863	439.4635315	189.6144562	433.0054321	196.7411804
864	439.2892456	189.3010406	433.0933838	196.6063385
865	439.3852234	188.7644501	433.1190491	196.3425903
866	439.5683289	188.4209137	442.5787964	197.3001709
867	439.3894043	188.3464508	442.4238586	197.2973175
868	439.3560486	188.1969299	442.4933777	197.2090912
869	439.0177002	188.2826996	442.2714539	197.3433533
870	438.4962463	188.557251	441.9610291	197.5176697
871	438.1880798	188.5533752	441.7400513	197.4289551
872	437.6872864	188.9176483	441.2846985	197.7577667
873	436.9842529	189.0147095	440.5835266	197.9296722
874	436.8896484	189.5610199	440.4826965	198.2878113
875	436.6816711	189.665451	440.2038269	198.3432312
876	436.7913513	189.732132	433.236969	196.6171112
877	436.6521301	189.3248901	440.0700378	198.1147461
878	436.8281555	189.0892334	440.3892517	198.0822144
879	436.7921143	188.7064514	440.2845459	197.8495331
880	436.4628296	188.9260864	439.7305603	197.9718933
881	436.1905823	189.4458923	433.0993042	196.5369568
882	436.0662231	189.458847	433.0987549	196.5466766
883	436.0424194	189.379425	433.1200256	196.5706482
884	436.0973816	189.3300934	433.1320496	196.452713
885	436.2169189	188.9403687	433.1490784	196.3089142
886	436.3963928	188.9686279	433.219635	196.4024048
887	436.2753296	189.3708649	433.1228027	196.4797058
888	436.1100464	189.7454529	433.1104736	196.7199097
889	436.011322	189.8153534	433.0935669	196.7688904
890	436.0961914	189.5263519	433.0925903	196.5867004
891	436.5397034	189.5851288	433.1476135	196.6853333
892	436.9598999	189.9980927	433.3278503	196.9861145
893	436.6775513	189.9232483	433.2585449	196.9777527
894	436.199646	189.7863159	433.1645203	196.9212952
895	436.4451294	190.1397095	433.1824646	197.068924
896	436.1661682	190.6420288	433.1596375	197.3561096
897	435.7678528	190.9236298	433.0805359	197.5314789
898	435.7896423	191.3271332	433.0447693	197.8925171
899	436.2492676	190.2447662	433.1404419	197.153717
900	436.5648804	190.3330994	433.256134	197.3059387
901	436.0504761	190.317627	433.187561	197.3288422
902	435.5217285	191.033432	433.0130615	197.688446
903	435.5368042	191.297699	433.0091858	197.886795
904	435.3846436	191.6373291	433.0735779	198.124115
905	435.4278259	191.4644165	432.9607544	197.9770508
906	435.9131775	191.0888519	433.1051636	197.7331238
907	435.5732117	191.0017242	433.0790405	197.8190765
908	434.8919983	191.0042572	438.8052063	199.0934601
909	435.0105896	191.4636078	439.0380554	199.3017883
910	435.0564575	191.4961548	439.0730286	199.2977753
911	433.6694336	191.9963074	438.4833679	199.8014832
912	433.8332825	192.4522552	438.7238464	200.0264435
913	433.6928406	193.0454407	438.9414063	200.462265
914	434.1893616	192.7680359	439.2540588	200.2738342
915	433.829071	192.5343323	438.8799133	200.147583
916	433.2799072	192.3639374	438.399292	200.0972595
917	433.1278381	192.3634644	438.2650146	200.1214294
918	432.7236023	192.5752106	438.0709229	200.3068542
919	433.1407471	192.6010895	438.4365845	200.2616577
920	433.3048401	192.7825317	438.4929504	200.3329773
921	433.1705322	193.1447906	438.4424133	200.5040283
922	433.3838196	193.3523865	438.6963196	200.643631
923	433.7853088	193.4992065	439.0609436	200.673584
924	433.8657532	193.0612946	439.1257019	200.4672241
925	433.6959229	192.9173126	438.8168945	200.3491364
926	433.7427063	192.6826477	438.7720337	200.203064
927	433.8313599	192.3718109	438.6977844	200.0175934
928	433.8355103	192.3703003	438.7886047	200.0198975
929	433.9506531	192.3594818	438.7798767	199.9776917
930	434.1978149	192.5848846	439.1210327	200.0827332
931	433.8347473	192.6893768	438.9103088	200.2115021
932	433.9173584	192.6379242	438.8820801	200.1459961
933	433.8946228	192.7330322	438.8815308	200.1927948
934	433.8851929	192.9187775	438.9286499	200.26828
935	433.6679688	192.7353668	438.7391052	200.2273865
936	433.8502808	192.7977295	438.8921814	200.252182
937	433.4486389	193.0137482	438.6225891	200.3417511
938	433.4897461	192.9139557	438.6751709	200.3294983
939	433.4153442	193.2701721	438.6946106	200.5326996
940	433.6287842	193.187027	438.9264526	200.4722137
941	433.6748657	192.6721954	438.7416382	200.2066803
942	434.0073853	192.7207947	439.0192566	200.2265167
943	434.0480042	192.1809082	438.8831177	199.907196
944	433.9590759	192.0267639	438.8477783	199.8864899
945	434.1426086	192.1485901	438.9141235	199.8164368
946	435.0780945	192.1730042	439.6386719	199.7863159
947	434.9432678	192.411377	439.6141663	199.9213104
948	434.937561	192.2871704	439.5718079	199.8491669
949	435.2728271	192.4530182	439.8260498	199.9163818
950	435.204895	192.9392242	439.9724731	200.2155457
951	435.1453857	192.7656708	439.7449646	200.0729828
952	435.4747925	192.7068024	440.1160889	200.0606384
953	435.4330139	192.638382	440.0385437	200.0513611
954	436.1223145	192.648407	433.0825195	198.7274475
955	435.9415588	192.3455963	433.0768433	198.5727234
956	436.0242615	192.0510864	433.1035767	198.3942413
957	436.0030212	191.7127533	433.1088562	198.2254028
958	435.9418945	191.7401886	433.0724182	198.1509247
959	435.9420776	191.8215942	433.0718994	198.2699432
960	436.348999	192.0921631	433.109314	198.3611755
961	435.962616	191.7461243	433.0205383	198.1242828
962	436.302063	191.7509918	433.0895996	198.1210785
963	436.1452942	191.6201477	433.0697937	197.9978333
964	436.4135437	191.8495178	433.1413269	198.1526489
965	436.370575	191.7967682	433.092926	198.0836945
966	436.4555054	191.8929443	433.1287842	198.2185364
967	436.2785339	191.7082672	433.0932312	198.0661163
968	436.3860474	191.9690857	433.0491638	198.173584
969	436.2285767	192.026062	433.0505676	198.2025757
970	436.6031799	192.2166595	433.1176147	198.3712463
971	436.5385437	192.3791351	433.0273132	198.4089203
972	436.3325806	192.3647308	432.9572144	198.4361725
973	436.3884583	192.1840057	433.001709	198.3240662
974	436.5359802	192.0515594	433.0444336	198.217865
975	436.3638916	191.6177063	433.1118164	197.8910217
976	436.8177185	191.4155426	433.1998291	197.7507782
977	436.6450806	191.2538452	433.1478882	197.7339935
978	436.8908081	191.0419159	433.1504822	197.6635437
979	437.2806091	190.7704926	433.2205505	197.4463348
980	436.9985046	190.8339081	433.1256409	197.4783325
981	436.7825928	190.9958496	433.1161804	197.5968018
982	436.9388733	191.2175446	433.0897827	197.6876221
983	437.1108704	191.2760162	433.1777649	197.6726837
984	436.9103088	191.1086731	433.1766052	197.5766602
985	436.9398193	191.0855865	433.1573486	197.5552521
986	436.7779846	191.0482025	433.1326294	197.5106354
987	436.7374573	191.3260651	433.1035461	197.7422943
988	436.6302185	191.4298096	433.0769653	197.8865967
989	436.9343262	191.4026184	433.1463623	197.8201141
990	436.9747925	191.2712708	433.0799255	197.6544037
991	437.1894836	191.3464966	433.1651306	197.7198181
992	436.8857422	191.3918152	433.1118774	197.7129974
993	436.947998	191.2837677	433.1079712	197.7427063
994	436.8328247	191.5345306	433.1029663	197.8626556
995	437.1508179	191.2629089	433.1889038	197.6379852
996	437.1134949	191.6845398	433.0877991	197.9220734
997	436.7698364	191.8479309	433.0705872	197.9786835
998	436.8223267	191.7441711	433.0764771	197.9233856
999	436.8964233	192.0254822	433.0493469	198.1265106
1000	436.8508911	191.6917725	433.1449585	197.8967285
1001	437.0168152	191.2439575	433.1364746	197.664566
1002	437.0469971	191.0635834	433.1711731	197.5147858
1003	437.2513428	190.8263397	433.1792297	197.3874817
1004	437.317688	190.5272827	433.2876282	197.2276917
1005	437.5442505	190.3167114	433.3242188	196.9507751
1006	437.1939392	190.8307343	433.2416382	197.4238434
1007	436.8843689	190.7958527	433.1439819	197.3230133
1008	436.6896362	191.2258301	433.137085	197.6222076
1009	436.7380066	190.9536438	433.1721497	197.5276489
1010	436.3782959	191.3166962	433.1063538	197.6765137
1011	436.7695923	191.0542145	433.1744995	197.5689087
1012	436.8267212	191.2730255	433.1227112	197.6099243
1013	436.9117432	191.0990448	433.188385	197.5391846
1014	436.9148254	191.2436829	433.1281128	197.6766205
1015	436.781311	191.1896057	433.196167	197.6412659
1016	437.0280762	190.7430725	433.1347046	197.3237
1017	437.1210022	190.9723358	433.1400757	197.5187683
1018	437.0531921	191.0422363	433.1435547	197.4825287
1019	437.2786255	190.9923401	433.1832581	197.4654999
1020	437.2822571	190.9938965	433.1350708	197.5192108
1021	437.1690979	190.9042969	433.1812744	197.4908752
1022	437.1390076	191.0096283	433.1983643	197.4172363
1023	437.3495789	190.8888092	433.2180786	197.3556824
1024	437.2513428	190.8584137	433.2386169	197.2446289
1025	437.6481323	191.0753021	433.179657	197.5771332
1026	437.1624146	190.7739258	433.1662598	197.4437561
1027	437.3785095	190.7397919	433.2118225	197.3351898
1028	437.6187134	190.9694061	433.2388916	197.413208
1029	437.3716431	190.6888885	433.2606201	197.1766357
1030	437.3780518	190.6139832	433.3114929	197.1615143
1031	437.4942322	190.7456665	433.1896973	197.2848816
1032	437.5879211	190.6889801	433.2723389	197.2741089
1033	437.1633301	190.5045013	433.1885681	197.2171783
1034	437.5402527	190.6979218	433.2288818	197.3231354
1035	437.3117065	190.4271851	433.280365	197.1348877
1036	437.316925	190.4545593	433.2659912	197.1576843
1037	437.4284973	190.6474304	433.2025452	197.3074799
1038	437.3630676	190.5134888	433.179718	197.1189423
1039	437.4625244	190.7456512	433.2271423	197.3681335
1040	437.4587708	190.4532318	433.2815857	197.0502167
1041	437.8117371	190.6064758	433.2004395	197.2839355
1042	437.6296692	190.4726563	433.163269	197.1867828
1043	437.6453552	190.2619629	433.2542419	196.9981079
1044	437.7469482	190.6679077	433.2142334	197.3209686
1045	437.914093	190.5426025	433.2790222	197.2326965
1046	437.7544861	190.6730652	433.2636108	197.2400055
1047	437.6876526	190.2112274	433.2396851	197.0338898
1048	437.7078857	190.4647217	433.2615967	197.0608826
1049	437.6852417	190.4899292	433.2500916	197.1847229
1050	438.0502319	190.2488556	433.2436218	197.1075897
1051	438.1041565	189.638916	433.282196	196.7138062
1052	437.8378601	189.7660217	433.2419434	196.8775177
1053	437.8587646	189.2819061	433.2840881	196.5688629
1054	437.7573242	189.6547546	433.3691101	196.7346497
1055	437.4850159	190.6804047	433.2477112	197.1663513
1056	437.3699036	190.6168518	433.2774353	197.2226868
1057	437.0575562	190.5325775	433.1824646	197.2126465
1058	437.2540894	190.4845123	433.2067566	197.0455933
1059	437.5539246	190.4809875	433.2463989	197.129837
1060	437.4622803	190.5231476	433.2675476	197.0921478
1061	437.2015076	190.4481506	433.1887817	197.1163635
1062	437.482666	190.6181946	433.3321533	197.2171021
1063	437.37677	190.4407959	433.2500305	197.0750122
1064	437.5867615	190.6179352	433.2647705	197.289505
1065	437.5394897	190.3710175	433.2848206	197.0258179
1066	437.5626831	190.3750153	433.239502	197.1801758
1067	437.4312134	190.3640747	433.2541504	197.1727142
1068	437.3908081	190.4624023	433.2355652	197.1084137
1069	437.394043	190.5125122	433.2634888	197.1914063
1070	437.5812378	190.5442505	433.2518616	197.2297211
1071	437.4514771	190.082077	433.2842407	196.8173676
1072	437.4432678	190.2508392	433.3135071	197.0065002
1073	437.3023987	190.4270477	433.212616	197.1060944
1074	437.4405518	190.4750366	433.272644	197.1185913
1075	437.4675903	190.0901794	433.2581482	196.9788513
1076	437.4998169	190.270401	433.2139587	197.1214905
1077	437.462616	190.0648193	433.2979736	196.8347778
1078	437.6687622	190.492569	433.2417603	197.2004089
1079	437.606842	190.5104828	433.2615967	197.1468353
1080	437.4743347	190.4768219	433.2504272	197.0441284
1081	437.4907837	190.4747009	433.2262573	197.0795288
1082	437.3593445	190.3096313	433.2383728	197.046524
1083	437.2841187	190.4909363	433.21698	197.0792084
1084	437.49646	190.2580719	433.2527161	197.0455627
1085	437.5518494	190.5141602	433.2641296	197.1846313
1086	437.9458618	190.3461456	433.2624512	197.1699524
1087	437.9855652	189.9316711	433.2957153	196.8907318
1088	438.0824585	189.3801575	433.3525085	196.5884857
1089	438.3282166	189.1361389	433.2443542	196.4167175
1090	438.4536743	189.1374664	433.3394775	196.5337982
1091	438.2727356	189.2168121	433.3263855	196.6161652
1092	438.1219482	189.3722992	433.2652588	196.5908051
1093	438.1460571	189.4960938	433.3152771	196.689621
1094	438.0584106	189.4741211	433.3179932	196.7335052
1095	438.1953735	189.3989716	433.269165	196.5804749
1096	437.7197876	189.8244781	433.3086853	196.8754578
1097	437.833313	189.7584381	433.2121277	196.7213135
1098	437.8643799	189.7699127	433.2127075	196.8389587
1099	437.6853027	190.0700836	433.2349243	197.0098572
1100	437.5335999	190.6687927	433.177002	197.3921356
1101	437.4456482	190.4503326	433.201416	197.0437164
1102	437.7664795	191.0299683	433.1503296	197.4953613
1103	437.5628662	191.0112152	433.1091003	197.5397339
1104	437.6437378	191.0907288	433.1162109	197.6459503
1105	437.9867554	190.9007263	433.2024231	197.4258118
1106	437.7026978	190.2524414	433.1800537	197.0505524
1107	437.8639221	190.0873871	433.2811584	196.9490967
1108	438.1679382	189.865799	433.3481445	196.8711395
1109	438.2363892	189.7022858	433.2285767	196.813385
1110	438.1394653	189.4644775	433.3286133	196.6101379
1111	438.080719	189.6438599	433.2590332	196.8522339
1112	438.1726685	189.1322174	433.2964478	196.4837036
1113	438.0098572	189.6256561	433.2936401	196.7432556
1114	438.0698242	189.8572998	433.294281	196.8531799
1115	437.9922485	189.8892975	433.2867432	196.768158
1116	438.1046143	189.673996	433.2355652	196.7487946
1117	438.6521301	188.5942841	449.9651794	179.9446869
1118	437.7597046	189.9506226	433.2111816	196.8002625
1119	437.6855469	190.371582	433.3039856	197.0419006
1120	439.6185913	190.8878937	433.2065125	197.5294037
1121	439.4920959	192.0888519	433.3963013	197.9655151
1122	438.0986633	192.3413391	433.1151428	198.1851959
1123	437.7180786	190.9251404	433.231781	197.4542999
1124	437.5501099	190.8195953	433.1905518	197.4421082
1125	437.354187	191.0097351	433.2607117	197.4886017
1126	437.4857178	191.1430206	433.2039185	197.7494049
1127	437.6427307	190.8323364	433.3223267	197.4975586
1128	437.4968262	190.9336395	433.2561035	197.6873016
1129	437.5422668	191.0484009	433.22995	197.7078247
1130	436.9121704	191.7874756	433.1175842	198.144043
1131	437.0747681	191.8369446	433.1642456	198.1248627
1132	436.8760071	191.6976013	433.1601868	198.1024017
1133	437.12854	191.8486938	433.1760254	198.0750885
1134	436.8496399	191.3363647	433.1350098	197.8555908
1135	437.0941162	191.3783875	433.1042175	197.8818207
1136	436.9429932	191.5884399	433.1503601	197.9791718
1137	437.1547241	191.4832916	433.1672363	197.9201202
1138	437.0845947	191.2637634	433.1656189	197.7535858
1139	437.0069275	191.4338837	433.1467285	197.791687
1140	437.0583496	191.3464661	433.1702271	197.7866211
1141	437.0188599	191.3248291	433.1819763	197.7892761
1142	436.9972839	191.3824158	433.1887817	197.8085938
1143	437.3457031	191.1867218	433.1649475	197.6528015
1144	437.1578979	191.1103363	433.1972656	197.6098022
1145	437.0981445	191.3635864	433.1819763	197.7724152
1146	437.2175903	190.9897919	433.2442932	197.4653473
1147	437.5579224	191.2037811	433.1801758	197.7475281
1148	437.1496582	191.2232208	433.1850586	197.6293945
1149	437.1856689	191.3159332	433.1746216	197.7558289
1150	437.3877258	191.2264099	433.1520081	197.6505432
1151	437.2012024	191.2149353	433.1434021	197.7010803
1152	437.5180359	190.9565125	433.1430664	197.5635223
1153	437.4362183	191.2578583	433.1627502	197.6563873
1154	437.2899475	191.1534424	433.1489563	197.6401825
1155	437.538147	190.832428	433.2124023	197.4351654
1156	437.6274414	190.3726196	433.3362732	197.1713104
1157	438.214447	189.8574066	433.3312988	196.8890381
1158	438.1185913	189.8669281	433.3381958	196.9564972
1159	438.2191162	189.5160675	433.4083557	196.7989197
1160	438.2401428	189.4756927	433.3473206	196.8214111
1161	438.0663757	189.8247375	433.3996582	196.9533386
1162	437.734436	190.0145874	433.3496399	197.0164337
1163	437.8052063	190.3433838	433.3485413	197.1302643
1164	437.8406677	190.7111816	433.2833252	197.3413696
1165	437.5976563	190.9006653	433.2247009	197.454422
1166	437.7229919	191.082962	433.1821594	197.6201782
1167	437.3864746	191.587738	433.0899658	197.9117737
1168	437.5510864	191.4399719	433.1586304	197.8142242
1169	437.5756226	191.8161163	433.0354309	198.0884552
1170	437.8999634	191.1597137	433.0888062	197.7237396
1171	437.7730103	190.6849365	433.1959229	197.3797302
1172	438.0568542	190.2351837	433.2963562	197.1187439
1173	438.1447754	189.7813263	433.3172607	197.013855
1174	437.9950867	189.4804993	433.3688965	196.7728882
1175	438.3753052	189.3228912	433.3925781	196.7118225
1176	438.1712646	189.1835022	433.4154053	196.583252
1177	438.4248962	189.857666	433.4008179	197.0510254
1178	438.3077698	189.845459	433.3396301	196.9332733
1179	438.1712646	189.8232117	433.38974	196.9247437
1180	438.1610107	190.478241	433.3482056	197.289032
1181	437.9107361	190.249527	433.2533569	197.0883789
1182	438.2918396	190.4597626	433.3101196	197.2355804
1183	438.0161133	190.798111	433.221283	197.4660034
1184	437.827301	190.7512817	433.1821594	197.4181976
1185	437.4947205	191.4456635	433.2095947	197.8284607
1186	437.3417358	191.3358917	433.0897827	197.7760468
1187	437.8119812	191.3495026	433.1123657	197.8080444
1188	437.929718	190.8269958	433.1917725	197.4409485
1189	438.0198975	190.1565857	433.335907	197.0693054
1190	438.0630188	189.9527435	433.2697449	197.0428162
1191	438.1388855	189.5479431	433.3877563	196.7823944
1192	438.4669495	189.4504852	433.3921509	196.7880249
1193	438.3130188	189.4597473	433.403717	196.8884583
1194	438.1043701	189.6092224	433.3381653	196.8508301
1195	438.2362976	189.7129517	433.4581909	196.9091339
1196	438.1919556	190.1521606	433.3926697	197.0853577
1197	438.1995544	190.3164673	433.3745117	197.1335449
1198	437.9800415	190.3097534	433.2955017	197.1840668
1199	438.1025085	190.5575409	433.3314514	197.2831116
1200	438.0563965	190.9928894	433.1858215	197.6563416
1201	437.9678345	191.170929	433.1846619	197.6869202
1202	437.5912476	191.5847168	433.0871277	197.96492
1203	437.9446106	190.9838715	433.1536865	197.7036591
1204	438.0974426	190.759201	433.2581177	197.4294739
1205	438.0802002	190.2492981	433.3535461	197.108017
1206	438.1749878	189.9476318	433.3659363	196.965744
1207	438.3192444	189.7472992	433.3244629	196.935791
1208	438.3119202	189.4667664	433.4519958	196.7050781
1209	438.1127319	189.5232849	433.4023438	196.8231354
1210	437.9996643	189.6206512	433.3190918	196.9106903
1211	438.3081055	189.7102661	433.2870789	196.8908844
1212	438.1452942	189.79953	433.4026489	196.973938
1213	438.1958313	190.1911316	433.2933044	197.1926575
1214	437.9627991	190.2013092	433.3343506	197.1062927
1215	437.8768311	190.735672	433.2476807	197.3627167
1216	437.6300354	190.7215881	433.1747437	197.4707031
1217	437.6056824	191.2520142	433.1784668	197.7470551
1218	437.5507507	191.2956848	433.1223755	197.7808685
1219	437.848053	191.3590393	433.1028748	197.8420868
1220	437.4930725	190.7475739	433.176178	197.4022522
1221	438.1590271	190.6124268	433.2715454	197.3109894
1222	437.8130188	190.6474762	433.2142944	197.3140259
1223	437.8813782	190.1835938	433.3800354	197.1543427
1224	438.2203979	189.720047	433.3151245	196.8854065
1225	438.1672363	189.610321	433.3523865	196.7816467
1226	437.9252014	189.5206146	433.343811	196.7358704
1227	438.1135559	189.7099609	433.3708496	196.861496
1228	438.0934143	189.6954193	433.3460693	196.8654938
1229	437.9083862	189.9262543	433.291687	196.8830109
1230	437.9169617	189.9921112	433.2967224	196.9342194
1231	437.7861023	190.3862457	433.2724915	197.2399597
1232	437.7523499	190.3588104	433.2661133	197.1232758
1233	437.5338745	190.6328278	433.1572876	197.3511047
1234	437.3828125	191.343689	433.1306152	197.731842
1235	437.6390076	191.2734833	433.0763855	197.6719208
1236	437.557251	191.4105377	433.0681763	197.7449493
1237	437.9551392	191.0677948	433.1686096	197.5528412
1238	437.7077026	190.3917694	433.2248535	197.1708679
1239	437.7055359	190.259201	433.2909851	197.1238098
1240	437.8717041	190.1814575	433.2623901	197.0419159
1241	438.208252	189.8794556	433.3464355	196.8822784
1242	438.2878113	189.6022491	433.3295593	196.7879791
1243	437.956543	189.6684113	433.283844	196.7657623
1244	437.9049988	189.6612091	433.2983704	196.8357544
1245	437.8577271	189.9929352	433.2699585	197.0089264
1246	438.1359558	190.2127686	433.3052673	197.1699219
1247	438.0321045	189.9927826	433.2555237	196.9177551
1248	438.2634888	190.4249115	433.2510071	197.2168884
1249	437.8998108	190.2326202	433.3295593	197.0532227
1250	437.8276672	190.4408417	433.2693176	197.1913452
1251	438.0348816	190.7884827	433.2052612	197.511261
1252	437.8345947	190.6576538	433.2070313	197.3054504
1253	437.7045288	191.2132874	433.125824	197.6445313
1254	437.7731934	191.1054688	433.0916443	197.6628876
1255	437.8296204	191.1307068	433.0854797	197.6793213
1256	438.1366882	191.1346588	433.17453	197.5571899
1257	437.7379456	190.5389099	433.2128601	197.3825226
1258	438.1984253	190.5782471	433.2835083	197.2627716
1259	438.0637817	190.1598358	433.3045654	197.0498505
1260	438.5120544	189.8048401	433.3338623	196.8706665
1261	438.7654419	189.0753632	433.3432922	196.4797363
1262	438.5327759	189.085495	433.3652649	196.5211945
1263	438.126709	189.6903381	433.3008728	196.7829437
1264	438.1977539	189.7363434	433.3768311	196.8454285
1265	438.2975769	189.9046478	433.3815002	196.9343872
1266	438.1458435	190.0330353	433.3512268	196.9375916
1267	438.2440491	189.9767761	433.304657	196.8994141
1268	438.3310242	190.0329285	433.3341064	196.9203644
1269	438.2676086	190.2729187	433.3004761	197.057312
1270	437.9709167	190.6607056	433.1872864	197.4047394
1271	437.9972534	190.713028	433.2004395	197.3082733
1272	437.8327332	190.9533539	433.0762329	197.5436096
1273	437.6984558	191.2213593	433.0973816	197.6963043
1274	438.050415	191.4815979	433.0684204	197.853241
1275	437.8953552	191.1100769	433.1054688	197.6442413
1276	438.148468	190.6825256	433.2221985	197.3392029
1277	438.1906433	190.1306305	433.2544861	197.0564575
1278	438.6279907	190.0075226	433.3498535	196.8812561
1279	438.6144409	189.626358	433.3032837	196.8698273
1280	438.658905	189.32547	433.3292236	196.6647644
1281	438.4637146	189.2520752	433.3574219	196.6056366
1282	438.7433472	189.5501251	433.3154297	196.8448639
1283	438.2008667	189.9295959	433.3623962	196.9267273
1284	437.961731	190.3275452	433.2843628	197.1431122
1285	437.8106079	190.2140198	433.2615051	197.0597382
1286	438.1199341	190.4052887	433.3051147	197.1504059
1287	437.8713379	190.221817	433.2416992	197.1158142
1288	438.0343933	190.1456757	433.3607788	196.9677124
1289	438.0655518	190.0679779	433.3411255	196.9419556
1290	437.7774048	190.0848846	433.2810364	196.973587
1291	437.8382874	190.5241394	433.2766724	197.1872559
1292	438.2424011	190.3320618	433.3003235	197.1042175
1293	438.1847534	190.3248444	433.340271	197.1328583
1294	438.1018677	190.3747711	433.3372803	197.124649
1295	438.0454407	190.054718	433.3041687	197.0032196
1296	438.0354919	189.9598389	433.3253479	196.8260651
1297	438.0939026	190.2485809	433.2846069	197.0182343
1298	438.2089539	190.4871674	433.3022156	197.1935272
1299	438.1925354	190.2514801	433.2862854	197.2058868
1300	438.0502625	190.124054	433.3115234	196.9720001
1301	438.3978577	190.4445801	433.2295837	197.1732788
1302	438.0535889	190.4291534	433.2888489	197.0854034
1303	438.1201477	189.8752747	433.2901001	196.8381653
1304	438.3422852	190.2464905	433.2184143	197.1975555
1305	438.2353516	190.1792145	433.315094	197.0924835
1306	438.4098816	190.1884613	433.2858887	197.097229
1307	438.3106384	190.3021088	433.3015442	197.1476593
1308	438.3144836	190.111145	433.3385925	196.993576
1309	438.5114746	190.3655701	433.299469	197.2369843
1310	438.1554871	190.3305969	433.2789917	197.1614532
1311	438.5079651	190.344635	433.3328247	197.1898651
1312	438.0987854	190.1804199	433.2669983	196.9629364
1313	438.3441467	190.6194611	433.2914124	197.2707977
1314	438.3761902	190.370285	433.3473816	197.0797272
1315	438.1753845	190.4491119	433.272583	197.1757355
1316	438.1726379	190.2591248	433.2228088	197.0620728
1317	438.3657227	190.4657898	433.2323303	197.2021179
1318	438.4681091	190.4064941	433.28125	197.2494049
1319	438.576416	190.2691956	433.2167358	197.0792236
1320	438.3535767	190.7396393	433.2207031	197.406189
1321	438.3683777	190.3362274	433.2940063	197.1180267
1322	438.3418579	190.7046356	433.2232666	197.3795471
1323	438.4232178	190.3281403	433.3103027	197.1192932
1324	438.6102295	190.4373474	433.2173767	197.2020721
1325	438.2952576	190.5446167	433.2136841	197.2928772
1326	438.5819397	190.7787018	433.2021484	197.3877411
1327	438.1326599	190.7455292	433.262146	197.3496857
1328	438.2260437	190.6155701	433.2103271	197.2612457
1329	438.6388855	190.5266876	433.2458191	197.1878204
1330	438.2729187	190.332077	433.2421875	196.9745789
1331	438.6040039	190.6647644	433.2233887	197.2746277
1332	438.5069275	190.5547638	433.2025452	197.2872009
1333	438.6360779	190.5369568	433.2653198	197.2010956
1334	438.4910278	190.6155396	433.1814575	197.3658752
1335	438.5496521	190.7518005	433.1938171	197.4281464
1336	438.5276184	190.7533722	433.2346191	197.3766937
1337	438.5802307	190.4558716	433.1103821	197.3202057
1338	438.7879333	190.704422	433.2383423	197.3586578
1339	438.9931641	190.6454315	433.1114197	197.4272308
1340	438.5288086	190.5676575	433.1779785	197.2923126
1341	438.8351746	190.6498718	433.1471863	197.3842316
1342	439.1502686	190.2360229	433.1152344	197.0738525
1343	439.3298645	190.281723	433.1802368	197.1890869
1344	439.2157593	189.5387573	433.1722107	196.8815002
1345	439.203949	188.977478	433.2171021	196.4902496
1346	439.328949	189.0649719	433.2093506	196.7132416
1347	439.2225647	189.0010223	433.1924438	196.629837
1348	438.4164734	189.6954803	433.2616272	196.8707886
1349	438.7385559	190.1689301	433.2591858	197.1689148
1350	438.500946	189.8296967	433.221405	196.9038696
1351	438.694397	189.8298645	433.2647095	196.8810883
1352	438.6931763	190.1956024	433.2972107	197.1335297
1353	438.5596619	189.7472382	433.2531433	196.7146912
1354	438.5892029	190.0802307	433.2496643	197.0260315
1355	438.8009338	189.8337708	433.2365112	196.8321381
1356	438.7137451	189.6623535	433.1758118	196.7840881
1357	438.8588257	189.6861725	433.223053	196.7346802
1358	438.6530457	189.6487579	433.258728	196.7380219
1359	438.541626	189.6707611	433.2284851	196.7538605
1360	438.3590393	189.8249969	433.2316284	196.8563843
1361	438.6434937	189.6458435	433.1715393	196.7388916
1362	438.4599915	189.8239441	433.1678772	196.8903656
1363	438.5830383	189.7194519	433.2406921	196.8665466
1364	438.8024902	190.2332306	433.2555237	197.0582733
1365	438.6922302	189.9402924	433.2088013	196.9248199
1366	438.5502625	189.8955383	433.2499695	196.8966827
1367	438.7302246	190.1272583	433.2123718	197.0909882
1368	438.591217	190.0789948	433.1903381	197.0042419
1369	438.730011	189.7171783	433.1598511	196.7952881
1370	438.7789001	189.8965759	433.1427002	196.9874115
1371	438.6017761	190.1925354	433.1654663	197.1181335
1372	438.7438354	190.2807312	433.1557617	197.1385956
1373	438.6245728	189.9439392	433.2101135	196.9634247
1374	438.8865967	190.0667114	433.1189575	197.0719147
1375	438.8381958	190.4982758	433.1967773	197.3198395
1376	438.8033752	190.6089935	433.1905823	197.3415527
1377	438.6339722	190.0579529	433.2333679	196.9590302
1378	438.8543701	190.327301	433.1726074	197.1858826
1379	438.8439331	190.0208588	433.1607056	196.9969788
1380	438.7210388	190.3896637	433.1332703	197.2187958
1381	438.903656	190.352951	433.1436462	197.2199402
1382	438.8078613	190.2009735	433.1621399	197.0231781
1383	438.9009705	190.3647156	433.1136169	197.3092041
1384	438.8671265	190.241806	433.2034607	197.1357727
1385	439.2289429	190.1480103	433.0925598	197.1362305
1386	439.1259766	189.5159454	433.1678162	196.9376068
1387	439.0078125	189.4304199	433.1313782	196.7738037
1388	439.3625488	188.9952393	433.2487793	196.6433563
1389	439.3496094	188.9018555	433.2127075	196.6352539
1390	439.3692627	188.9732971	433.2070618	196.6621857
1391	438.7689514	189.5259094	433.2053223	196.7191772
1392	438.4796143	189.8703613	433.2313843	196.9273834
1393	438.581604	190.3192749	433.2226563	197.2606812
1394	438.6959229	189.8360138	433.1520081	197.0397186
1395	438.6898193	189.6146545	433.1821594	196.6616974
1396	438.8373718	189.6556244	433.2207336	196.8420715
1397	438.8125305	189.7498169	433.1882935	196.9400024
1398	438.7029114	189.5283203	433.1935425	196.7210083
1399	438.9761658	189.8412323	433.2076111	196.9299622
1400	438.7548218	189.5167542	433.1588745	196.7651978
1401	438.7226563	189.8076477	433.2142639	196.8814392
1402	439.0154724	189.8036499	433.1741028	196.952652
1403	438.7753601	189.6166077	433.2229309	196.7472534
1404	438.8652344	189.7457123	433.1748657	196.8790283
1405	438.9168091	189.6389465	433.1433411	196.9039001
1406	438.759491	189.7206268	433.1070251	196.8768768
1407	439.1022339	189.8747101	433.1587219	196.9442902
1408	438.6089478	189.7802734	433.2042542	196.8163605
1409	438.8746033	189.6929321	433.1607056	196.8542023
1410	438.9676208	189.9319916	433.1810303	196.9504242
1411	438.8229675	189.9482117	433.1369324	196.9947815
1412	438.9577026	190.1694336	433.1784668	197.1163025
1413	438.8042908	189.8352814	433.1551819	196.8960266
1414	439.0422363	189.5475922	433.1023865	196.8042603
1415	439.0861206	189.3766785	433.1205444	196.6716919
1416	439.2235718	189.1383972	433.1893311	196.6130676
1417	439.2545776	188.8408966	433.1474915	196.5569153
1418	439.5776672	188.9047699	433.2107544	196.6308899
1419	439.4873657	188.6221313	433.190918	196.5223846
1420	439.3173828	189.1744995	433.1706543	196.7468109
1421	439.1387634	189.5761261	433.2005005	196.7374878
1422	438.8277283	189.8791962	433.177002	196.87854
1423	438.7808228	190.1812286	433.1361084	197.1546021
1424	439.0105896	190.636261	433.0768127	197.4531555
1425	439.1739502	190.6780853	433.0843811	197.4627533
1426	439.3076172	190.3672638	433.0179749	197.2480774
1427	439.4388123	189.7774353	433.0577087	197.0529938
1428	439.1478882	189.7610474	433.1091614	196.9447479
1429	439.1723938	189.2770844	433.1723938	196.729248
1430	439.499115	188.9799805	433.1231995	196.6452789
1431	439.364624	188.9839783	433.1605835	196.614151
1432	438.9121094	189.788208	433.1610413	196.9141083
1433	438.6376953	189.9432068	433.1897888	196.8838196
1434	438.9419861	188.4960632	441.9882507	197.4790039
1435	438.7700806	189.6942749	433.1776733	196.7865295
1436	438.8573303	189.8760681	433.2139587	196.9766541
1437	439.3326416	189.8841095	433.184082	196.9561615
1438	438.7362366	189.4876709	433.2047119	196.6853943
1439	438.8945007	189.414444	433.1268616	196.7043762
1440	438.9441528	189.8608093	433.1585693	196.9537964
1441	438.9176331	189.7645111	433.0961304	196.8746948
1442	438.9700623	189.8572083	433.1789246	196.9714355
1443	439.0509033	189.8005371	433.1572876	196.979187
1444	440.2857056	190.1181793	433.1737366	197.2443848
1445	441.8320313	189.9739075	434.4719849	190.2370605
1446	439.2821655	190.3196564	433.3255615	197.2550964
1447	439.1108704	188.7629395	433.1333313	196.3864136
1448	438.8633118	188.5755005	433.1954346	196.4540558
1449	438.7696228	189.0562439	433.3452759	196.4417877
1450	439.1877136	189.0300598	433.3823242	196.5672913
1451	439.0210571	188.9714966	433.2770081	196.559967
1452	438.6462708	189.4731903	433.2990723	196.6219177
1453	438.2496948	190.4178162	433.3791199	197.1483612
1454	437.9497375	190.7520294	433.312561	197.3175354
1455	437.9735107	190.7800751	433.3272095	197.283783
1456	437.8969727	190.9892578	433.2244873	197.4839935
1457	437.8997192	190.9736023	433.2797852	197.4420471
1458	437.9464722	190.5776825	433.2927551	197.3357849
1459	438.0620117	190.2904205	433.3710022	197.2047272
1460	437.8743286	190.1320496	433.3860168	197.0991974
1461	437.7012939	189.9358826	433.3578796	197.1753693
1462	437.6622009	189.8551178	433.3677063	197.0126953
1463	437.5549011	189.7197571	433.3599854	196.8966827
1464	437.3623962	190.2393188	433.3419189	196.9984436
1465	436.9543152	190.8590546	433.214325	197.4649658
1466	436.7177734	190.7324829	433.2070923	197.3685913
1467	436.7747498	190.490387	433.1399841	197.2663574
1468	436.6150513	190.5536804	433.1988831	197.3702393
1469	436.3482361	190.8185577	433.1483154	197.4981079
1470	435.8528748	190.2144318	433.072052	197.2234955
1471	435.5859375	190.776123	433.0292664	197.4676056
1472	435.4894714	190.3985138	433.0249634	197.3660278
1473	435.12677	190.2071991	432.9563599	197.2731476
1474	434.6353149	190.401001	432.8851929	197.2603607
1475	434.6041565	190.2012329	432.9060364	197.2762299
1476	434.5387573	190.2236023	432.8257751	197.3229065
1477	434.6758728	190.1937408	432.9054871	197.1308899
1478	434.4996338	190.4828949	432.8292542	197.4651642
1479	434.2720032	190.0207825	432.8257751	197.1036835
1480	434.848999	189.8707581	432.9307861	197.1063995
1481	435.1286926	189.8578339	433.0092468	197.0957947
1482	434.8573914	189.4622345	432.9952087	197.0133057
1483	434.3542175	190.2929688	432.832489	197.4015656
1484	434.4879761	190.8987579	438.5621338	199.0848083
1485	434.311554	190.8735962	438.449585	199.0829773
1486	434.719574	191.614212	438.9003601	199.5071106
1487	434.7463074	191.3470001	438.7649841	199.3027649
1488	435.1370239	190.531601	438.8545837	198.8700714
1489	435.3412476	190.457428	438.9771423	198.8424988
1490	435.1134644	190.7526855	438.912384	199.0077209
1491	435.0806274	190.5990906	438.8227844	198.9668121
1492	435.2307739	190.8538513	438.9352417	199.0133972
1493	435.3430176	191.1428375	439.1872559	199.2015839
1494	435.3179321	191.205719	439.1596985	199.1941071
1495	434.9814758	191.3655548	438.9111633	199.2716675
1496	434.5237427	191.8042145	439.102356	199.5787201
1497	435.1798706	192.2223053	439.7225037	199.7440491
1498	434.7226257	192.1557007	439.3656616	199.7508392
1499	434.802002	191.7731018	439.2687988	199.4902191
1500	435.2928162	191.5995941	433.1112976	198.1317444
1501	435.7305603	191.1820526	433.0480957	197.9438477
1502	436.0193481	190.9035187	433.098175	197.8773956
1503	436.1609802	190.4943237	433.1390686	197.7880859
1504	436.4858704	190.5252075	433.2063293	197.7199097
1505	436.1887512	190.7245941	433.1228638	197.8553772
1506	435.9043884	191.5693359	433.164978	198.2590332
1507	435.4298706	191.5202484	439.7442322	199.4402161
1508	435.4639893	191.5975189	439.8082886	199.4626617
1509	435.193512	191.815033	439.6800232	199.5624695
1510	435.190033	192.3937683	439.8817444	199.9406586
1511	435.161438	192.7327728	439.9645386	200.1242981
1512	435.3792419	192.8481445	440.0639648	200.1808014
1513	434.9358826	192.9087982	439.725647	200.1986237
1514	435.6139221	192.852478	440.3494568	200.1783142
1515	435.727417	192.7929077	440.4383545	200.1435852
1516	435.7403259	192.5734863	440.4110107	200.024826
1517	435.7911072	192.0220642	433.2573853	198.4924927
1518	435.8444519	191.602951	433.1234436	198.2696075
1519	435.7891846	191.5841217	433.1478882	198.2632751
1520	436.0836487	191.2874451	433.0995178	198.1320343
1521	435.8429565	191.8916168	433.2229309	198.402359
1522	435.8018799	191.9709778	433.1394348	198.4145355
1523	435.9921265	191.6772614	433.1952515	198.2693939
1524	435.9344482	192.2403412	433.2145691	198.5108185
1525	435.7485657	192.0860138	433.1538391	198.4311829
1526	435.6369324	192.2089081	433.0925293	198.4736786
1527	435.6446838	192.6355438	433.1817017	198.7468719
1528	435.8955688	192.876297	433.1644897	198.8753357
1529	435.6759338	192.8167267	433.1451416	198.8813171
1530	435.8463745	192.6551666	433.059021	198.7323761
1531	435.7480774	192.4740906	433.1138916	198.6500397
1532	435.8021545	191.6028137	433.0295715	198.163269
1533	436.5614319	191.3578644	433.1348572	198.0075989
1534	436.7261353	191.2299957	433.1633606	198.0190582
1535	436.6990662	191.236496	433.2212524	197.9644775
1536	436.3197021	191.2615356	433.1103516	197.982132
1537	436.4676208	191.2712708	433.1503906	197.9708557
1538	436.644043	191.4433899	433.1405334	198.1053467
1539	436.4454346	191.294281	433.1038818	197.9874115
1540	436.3746033	191.4346619	433.1513977	198.0660706
1541	436.0193176	191.7763062	433.1054382	198.2839508
1542	436.0955505	191.5619354	433.0615234	198.065094
1543	436.0586853	192.0183105	433.0860291	198.309021
1544	436.0109863	192.4329224	433.1205444	198.552887
1545	435.8508911	191.9954071	433.0572205	198.2729492
1546	436.0906982	192.6208801	433.1625061	198.6583252
1547	435.828125	192.7556305	433.1069641	198.8271179
1548	436.2590637	192.8393097	433.1069946	198.7760315
1549	436.4521179	192.3921814	433.1286316	198.4162598
1550	436.0994873	191.7703094	433.083252	198.1008301
1551	436.1387329	191.6530914	433.1653442	198.0985413
1552	436.8136597	191.3179321	433.1951599	197.9871826
1553	436.9112244	190.912735	433.2578125	197.7682343
1554	436.980072	190.5913696	433.2746582	197.6837769
1555	436.621582	190.9387207	433.1639709	197.7385559
1556	436.225647	191.7108765	433.152771	198.213562
1557	436.0531921	192.0800323	433.1193542	198.405899
1558	436.1192932	191.7924957	433.180603	198.2082214
1559	435.9792786	191.5168304	433.1318054	198.0787506
1560	436.1161804	191.7800446	433.1580811	198.26297
1561	436.0992126	191.6305237	433.0969543	198.0934906
1562	436.354126	191.7070923	433.1090393	198.202774
1563	436.2200623	191.7428589	433.0914307	198.2338562
1564	436.4570923	191.8987885	433.1312561	198.2293549
1565	436.4025269	191.5939636	433.2156677	198.1357727
1566	436.2912598	191.6055908	433.1472778	198.1550903
1567	436.4130859	191.6280975	433.1504822	198.1632843
1568	436.2172852	191.6940918	433.0960083	198.1808929
1569	436.2913818	191.8492279	433.1168823	198.2099915
1570	436.3746338	191.5512238	433.1214294	198.1554108
1571	436.3703918	191.6417084	433.1345215	198.1710663
1572	436.3712769	191.714859	433.1689758	198.2837524
1573	436.4126282	191.6082001	433.1452026	198.1652222
1574	436.3966064	191.7333069	433.1542664	198.2241974
1575	436.3517151	191.5805206	433.1491394	198.1818848
1576	436.2214966	191.8011627	433.1700439	198.2489319
1577	436.6058655	191.8351593	433.1958008	198.3426514
1578	436.4193726	191.6942749	433.1816406	198.2787476
1579	436.399231	191.9972992	433.1531677	198.3946075
1580	436.3922729	192.0754852	433.1477051	198.469101
1581	436.526886	191.7953339	433.1781311	198.2815552
1582	436.7360229	191.2722626	433.2604675	198.0329132
1583	436.8744202	191.2929993	433.2560425	198.0297241
1584	436.9838867	191.3303833	433.317749	198.1099396
1585	436.6485901	191.2652283	433.2597046	198.095871
1586	436.2593689	191.475708	433.1290894	198.1399689
1587	436.6574707	192.2005768	433.1626282	198.54599
1588	436.28479	191.7127075	433.1958923	198.3202209
1589	436.1611328	191.4737701	433.1299133	198.1798401
1590	436.4371338	191.8295593	433.15448	198.3396301
1591	436.3392944	191.6412964	433.1425171	198.2224579
1592	436.4574585	191.8403778	433.1095581	198.2762756
1593	436.5601807	191.6352844	433.1254578	198.2286072
1594	436.5473022	192.0266724	433.1931458	198.4554291
1595	436.5957336	192.2398376	433.2162781	198.47995
1596	436.4447937	192.1453857	433.2080383	198.4992065
1597	436.4855042	191.6366272	433.2181091	198.1056824
1598	436.4993286	191.7746887	433.1291199	198.2733307
1599	436.610199	192.172226	433.1643677	198.5258636
1600	436.4612122	191.8913116	433.1520691	198.2876434
1601	436.7731934	191.849472	433.1795044	198.3423004
1602	436.6490784	191.6621094	433.1087952	198.2336731
1603	436.4085999	191.8602142	433.1610718	198.3847656
1604	436.9562683	192.5149384	433.1817627	198.69664
1605	436.8039551	192.1354218	433.1185608	198.5347137
1606	436.9136047	191.9722748	433.1625977	198.4182587
1607	436.8275757	192.0804291	433.075592	198.472168
1608	436.9585571	191.8560944	433.1164246	198.3975525
1609	436.8158264	192.1183929	433.0930786	198.5488586
1610	437.050415	191.8391266	433.1463623	198.4152222
1611	436.9592896	191.9921265	433.0479431	198.5125427
1612	436.8343506	191.7532349	433.1082458	198.3813629
1613	436.6771851	192.6072083	433.1199951	198.9121399
1614	436.81427	191.6908875	433.0586548	198.3283081
1615	436.7587891	192.0737915	432.9984131	198.6166534
1616	436.7668152	191.791214	433.0959167	198.4428558
1617	436.8650513	192.0915985	433.0826416	198.6317749
1618	436.9584961	192.0627747	433.0204163	198.581131
1619	436.6250916	191.8725739	433.0551758	198.5354614
1620	436.5668945	192.0426941	433.0145264	198.5822296
1621	437.1507874	192.1643219	433.0636292	198.6646423
1622	436.9085999	192.0357208	433.0253906	198.5585022
1623	436.8735046	192.1867523	433.030365	198.6576233
1624	436.9924927	191.8016663	433.0328979	198.4447937
1625	436.8992004	191.9732971	432.9949646	198.6123505
1626	437.2356567	192.1645203	433.0654907	198.6493073
1627	437.1785889	192.0821381	433.0421143	198.5974731
1628	436.8492126	191.3643188	433.0854492	198.2406921
1629	437.6965942	190.8961182	433.1636047	198.0258789
1630	437.8607178	190.8048859	433.2120667	197.985321
1631	437.7102356	190.8191833	433.2336426	198.0834503
1632	437.7665405	190.5128937	433.3154907	197.7671661
1633	437.7011414	190.7518921	433.1875916	198.1149597
1634	437.7512817	190.5940704	433.2520752	197.8262329
1635	437.2151794	191.3583832	433.1841431	198.2133942
1636	437.3696594	190.917099	433.1435242	198.1399689
1637	436.828064	191.4278412	433.1159363	198.2914886
1638	437.0879211	191.7678223	433.0991821	198.4813385
1639	436.8291931	192.2088928	433.0484619	198.6483459
1640	437.4103088	192.3124542	433.0778198	198.733078
1641	436.8793335	192.4952545	433.0575562	198.8418121
1642	437.1507874	191.8132935	433.0744934	198.4134216
1643	437.0340881	191.4074554	433.1029358	198.307724
1644	437.6466675	190.9276581	433.1420288	198.0901337
1645	437.6283264	190.8968048	433.0996094	198.1659393
1646	437.5065613	190.8325195	433.1791687	198.0788269
1647	437.4665833	190.7286072	433.164032	198.0982666
1648	437.114563	191.603302	433.1158142	198.4790039
1649	437.7203064	191.0888977	433.1748962	198.204361
1650	437.0748596	191.444931	433.1412048	198.374054
1651	437.088623	191.8123016	433.0784912	198.4256897
1652	437.3064575	191.9223938	433.081665	198.5411377
1653	436.8678589	191.9270172	433.005249	198.5420532
1654	436.849884	192.3330841	433.0127563	198.7006836
1655	437.3015442	191.7711029	433.1307068	198.3308868
1656	437.4127197	192.0787201	433.1359863	198.5483093
1657	437.1505737	191.6191559	433.1463013	198.45578
1658	437.5981445	190.8557892	433.1807251	198.0622711
1659	437.5917358	190.7893372	433.1760559	198.1014252
1660	437.8206787	190.6508179	433.2723694	197.8617249
1661	437.7538147	190.6551819	433.2800903	197.7926636
1662	437.5123596	191.0163116	433.2124023	198.1699371
1663	437.7104797	191.0301819	433.2836609	198.1150665
1664	437.9336853	190.9936676	433.2471619	198.1077728
1665	437.2376404	191.3417358	433.2435913	198.2321167
1666	436.9961853	191.7458801	433.1511841	198.4409637
1667	437.47052	192.1203308	433.1672058	198.5580597
1668	437.4446411	192.1633606	433.1948242	198.6018982
1669	437.3265991	192.3297272	433.1958923	198.7037201
1670	437.2845764	192.0088959	433.159729	198.4542694
1671	437.4946899	191.6413879	433.3118896	198.1971893
1672	437.3807983	191.3248596	433.2920227	198.0850983
1673	437.9753418	191.0271149	433.2943115	197.9916077
1674	437.8435364	191.0224304	433.3291626	197.9444275
1675	437.7026978	190.7837372	433.3323059	197.7163696
1676	437.5863037	191.0737	433.2570801	197.9219513
1677	437.3218994	191.3805084	433.3517151	198.0596008
1678	437.1052246	191.2275848	433.3091125	197.923111
1679	437.506958	190.9208527	433.3006592	197.7410889
1680	437.0339355	191.5262604	433.2512207	198.174118
1681	436.9936523	191.686203	433.2075195	198.1317596
1682	437.1434937	192.1881256	433.1992188	198.4790497
1683	436.947052	192.3008728	433.2080078	198.4841614
1684	437.0139465	192.6178741	433.1619263	198.6261444
1685	437.073761	192.8783722	433.2536621	198.7377777
1686	437.2185364	192.1363373	433.2255554	198.3818665
1687	437.0591736	191.5463715	433.2546997	198.065033
1688	437.0943298	191.4279938	433.269165	198.0057678
1689	437.5942688	190.9985657	433.3233337	197.8621826
1690	437.817749	190.8642273	433.3382263	197.7147827
1691	437.5158997	190.8271637	433.3294678	197.7569275
1692	437.7077942	190.9102173	433.3242493	197.7683716
1693	436.9163818	191.3872223	433.2758789	198.0926971
1694	436.7105713	191.4760895	433.2414856	198.0375366
1695	436.6481018	191.4763641	433.2316284	198.1176147
1696	436.8382874	191.4893188	433.2384338	198.1220856
1697	436.9723206	191.5378876	433.259491	198.1238556
1698	437.009552	191.578064	433.2499084	198.1359711
1699	436.9624023	191.3451843	433.3228455	197.9642639
1700	436.8304138	191.3633728	433.2557373	197.9824677
1701	436.9295959	191.5708313	433.2730408	198.1520996
1702	436.9685059	191.3418732	433.2699585	197.8917236
1703	436.8079834	191.2646332	433.2472534	197.9027252
1704	436.9700928	191.5501404	433.2437744	198.0671997
1705	437.1249084	191.8392944	433.2731934	198.1787262
1706	436.7070618	191.3308105	433.2444458	197.8807373
1707	436.8143005	191.2795563	433.2620239	197.9326019
1708	436.8871765	191.4790344	433.2224426	197.9673309
1709	437.3894043	191.2512512	433.247467	197.8576508
1710	436.9000549	191.4603271	433.2154846	198.008606
1711	436.7340393	191.433197	433.2529297	197.9936523
1712	437.0766296	191.7310944	433.258606	198.0962219
1713	436.7842407	191.5614166	433.27005	197.9985046
1714	436.9025879	192.0320435	433.2012634	198.3075104
1715	437.125885	191.8822479	433.2605591	198.1778564
1716	437.0289307	191.7247467	433.195282	198.0892487
1717	436.8796082	191.7769928	433.2425842	198.1493225
1718	436.8168945	191.7888794	433.2637634	198.1311493
1719	437.112915	191.8293152	433.2797852	198.1147156
1720	437.0067749	191.8345032	433.2515259	198.1820984
1721	436.9478149	191.9465485	433.2211914	198.2874908
1722	437.1736755	191.9218445	433.2600403	198.2064819
1723	436.9447327	191.8242493	433.2668457	198.1899261
1724	436.8191223	191.9472198	433.2178345	198.2639008
1725	437.158905	191.8365784	433.2218323	198.1475067
1726	437.4695129	191.8081818	433.1976318	198.1168976
1727	437.1262512	191.8646698	433.2496033	198.2150879
1728	437.129364	191.9286804	433.2459412	198.238678
1729	437.1898804	191.9024506	433.2768555	198.2456818
1730	437.1025391	191.7757263	433.2908325	198.1091461
1731	437.0119934	192.0732727	433.1601257	198.309845
1732	437.3152161	191.7012329	433.2889099	198.0741882
1733	437.5186462	191.9529266	433.2753601	198.2068024
1734	437.0112915	191.8929749	433.2206116	198.2430573
1735	437.3527832	192.0899506	433.2380371	198.3902588
1736	437.4068298	191.8574371	433.3100586	198.2615204
1737	437.3476257	191.9607849	433.2576599	198.3296356
1738	437.1056213	191.8482971	433.2416382	198.2167206
1739	437.4881592	192.1000214	433.2611084	198.3621674
1740	437.499939	192.1576996	433.2450256	198.3547516
1741	437.4841003	192.1710205	433.2529297	198.3859253
1742	437.4316101	191.9433746	433.2271118	198.2491455
1743	437.1200562	192.1215973	433.1486511	198.4047852
1744	437.59198	192.1102905	433.2885742	198.3826447
1745	437.774231	191.5080566	433.3033447	198.131546
1746	437.6624146	191.3608704	433.3362427	198.100708
1747	438.3696289	190.7746887	433.4046936	197.7456512
1748	438.2876892	190.7045593	433.426178	197.7277985
1749	438.3563232	190.7055054	433.4810791	197.6679382
1750	438.1087952	190.7306061	433.4706726	197.7662201
1751	438.2915955	190.8219757	433.3984985	197.9382477
1752	438.1567383	190.7771454	433.3589172	197.7347717
1753	437.6313782	191.2742462	433.315155	197.9547729
1754	437.7642212	191.0688324	433.3157654	197.9338074
1755	437.3652039	191.177002	433.2844849	197.9715424
1756	437.6216125	191.413559	433.2884216	198.1586456
1757	437.458252	191.4557495	433.2807312	198.0540619
1758	437.7745056	191.0196533	433.2765503	197.9846802
1759	437.4161072	191.5582428	433.2749329	198.184906
1760	437.9348755	190.6035156	433.4206543	197.6752472
1761	437.5698853	191.7310944	433.2996521	198.3298798
1762	438.1713257	190.6708221	433.4552002	197.8262787
1763	437.4288025	191.6697388	433.2279358	198.2418976
1764	437.4216309	191.6529236	433.2980957	198.226532
1765	437.5839844	191.3381805	433.3016663	197.9581451
1766	437.4717712	191.8859253	433.2678833	198.2700043
1767	437.8188477	190.5315552	450.3349609	178.8758392
1768	437.5768433	192.6955872	433.1845703	198.7064056
1769	440.4212341	193.0961761	433.4575195	198.8073425
1770	438.3788452	194.5042877	433.1043396	200.2143555
1771	437.6742859	191.9456177	433.27771	198.4195709
1772	437.1671448	191.3705902	433.3059998	198.1296234
1773	437.514801	191.8437653	433.2417908	198.5596466
1774	437.4148865	191.9097137	433.2855225	198.5686798
1775	436.9440002	192.6191406	433.2615662	198.8416748
1776	437.048584	192.6536865	433.2643127	198.8355255
1777	436.7868958	192.7285461	433.2533569	198.9301453
1778	437.1730957	192.6148224	433.2060242	198.8070984
1779	436.8476563	192.7100677	433.2761536	198.908432
1780	437.3172913	192.4927216	433.2585144	198.7969971
1781	437.1151428	192.6298523	433.2505188	198.8529358
1782	437.2071838	192.6090851	433.2220764	198.8605652
1783	437.219696	192.9639587	433.3274536	199.0224915
1784	437.2340393	192.8222198	433.2950745	198.9141693
1785	437.0758057	193.0603638	433.2698364	199.0072021
1786	437.0058899	193.1985168	433.2429504	199.0908051
1787	437.0580444	193.0508423	433.2253723	198.9807739
1788	437.3296509	193.2137451	433.205658	199.0163574
1789	437.3480835	193.1316376	433.177124	198.9883575
1790	437.2231445	193.2344666	433.1931458	199.0606689
1791	437.268158	193.3349915	433.1357117	199.1509247
1792	437.2854004	193.1229706	433.1995544	199.0130005
1793	437.3013611	193.414917	433.2453613	199.2001038
1794	437.131897	193.3484039	433.2538452	199.1486206
1795	437.3605957	193.2105255	433.1940613	199.0497284
1796	437.1451416	193.3629608	433.1974487	199.1046295
1797	437.0805359	193.7245789	433.1330261	199.3670197
1798	437.1601868	192.9072723	433.1584167	198.7756195
1799	437.3180237	193.8154297	433.0381165	199.3259583
1861	437.506012	190.0581207	433.1637268	197.0470276
1862	437.1603394	189.7757111	433.2794495	196.8153992
1863	437.4725037	189.5346832	433.2726746	196.8268127
1864	437.5617065	189.5045471	433.3355713	196.8497772
1865	437.5980225	189.4557648	433.3183594	196.7730408
1866	437.6316223	189.5541534	433.3846741	196.8402557
1867	437.6516113	189.444046	433.3380737	196.7636414
1868	437.7395325	189.496048	433.3610535	196.7510223
1869	437.6753845	189.5400238	433.3230591	196.9010925
1870	437.8774109	189.5427856	433.3800659	196.8332825
1871	437.7743835	189.8446503	433.3282471	196.9825592
1872	437.6607666	190.2015839	433.2730103	197.2275848
1873	438.0092468	189.91745	433.2676392	197.050415
1874	438.1572876	189.9160004	433.329071	197.0493164
1875	438.2838745	189.8178253	433.3111572	197.0508881
1876	438.3713379	189.2940521	433.3867798	196.6486664
1877	438.3523254	189.4488373	433.4194336	196.8468018
1878	438.3333435	189.2698059	433.4397888	196.7036743
1879	438.5055542	189.5122833	433.3352661	196.8631744
1880	438.1270447	189.208313	433.4302063	196.7624817
1881	438.3963013	189.5749512	433.4378662	196.9063873
1882	438.4519348	189.493576	433.4168091	196.7510529
1883	438.3382568	189.6432953	433.4470215	196.8110962
1884	438.5335388	189.7359314	433.4357605	196.9658356
1885	438.2755737	189.8144226	433.37677	196.8975067
1886	438.2625122	190.2220001	433.2939453	197.1659698
1887	438.541748	189.8375092	433.322937	196.9819183
1888	438.3946533	189.850769	433.3769836	196.9253998
1889	438.5147095	189.3582001	433.3387756	196.7277527
1890	438.2372131	189.3804016	433.397583	196.7079315
1891	438.7315369	189.3945618	433.4005127	196.7966461
1892	438.1036072	189.3612213	433.3683472	196.8038025
1893	438.1788635	189.6560669	433.2912292	196.9667664
1894	438.1580505	190.0099945	433.3873901	196.9217529
1895	438.1524353	189.7182617	433.3926697	196.8571014
1896	437.7818909	189.7117004	433.3944092	196.8262329
1897	438.1950378	189.9162292	433.3554077	196.9273071
1898	438.0278625	189.8167267	433.384613	196.8721924
1899	437.945343	189.9249725	433.2998657	196.9990234
1900	438.3518066	189.8843689	433.3043518	196.9272766
1901	438.0013428	189.5823212	433.3539734	196.7993469
1902	438.2939453	189.7058105	433.3398438	196.8773956
1903	438.4436035	189.6026306	433.3867493	196.819046
1904	438.5740356	189.947113	433.3729858	196.9781647
1905	438.3289185	189.8443451	433.4174805	196.8905945
1906	438.8048706	190.081543	433.3616943	197.1234894
1907	438.8641663	189.7442017	433.4491882	196.8117218
1908	438.963501	190.0424042	433.410553	197.005722
1909	438.7132874	189.9963837	433.4089661	196.9744263
1910	439.0426636	189.8328705	433.3420105	196.9526825
1911	438.8811646	190.2149353	433.3407898	197.0945282
1912	439.4496155	189.7533417	433.3298645	196.9529572
1913	439.2677917	190.2669525	433.2718506	197.1657104
1914	439.2315979	190.130249	433.2712708	197.0845642
1915	439.1203003	190.2758942	433.3037415	197.0747833
1916	438.9483948	190.4174042	433.2389526	197.1607361
1917	439.2744751	190.3624725	433.2791138	197.0920868
1918	439.2279663	190.3041687	433.1774902	197.2005615
1919	439.1453857	190.7131805	433.2110291	197.3173828
1920	439.1514282	190.1124115	433.2753906	197.017395
1921	438.8585815	190.2765808	433.2443237	197.0426941
1922	439.3051758	190.2360992	433.239502	197.0287018
1923	439.0732422	190.2172241	433.2121887	197.0634003
1924	439.1976318	190.6712952	433.1750488	197.323761
1925	439.2292786	190.2574768	433.2218628	197.0713501
1926	439.3664856	190.5738983	433.2156372	197.2116089
1927	439.160553	190.5227661	433.2898254	197.2016907
1928	439.3936157	190.5962219	433.2096252	197.2275848
1929	439.3592529	190.2328644	433.2165527	197.1260071
1930	439.5334167	190.4620667	433.2041321	197.2539368
1931	439.1512451	190.1430359	433.2062073	197.0263367
1932	439.355957	190.3933105	433.228302	197.0791473
1933	439.3909302	190.3397522	433.1934814	197.1686096
1934	439.3103943	190.3560638	433.306366	197.1271667
1935	439.5478821	190.4306488	433.2112427	197.14151
1936	439.6956177	190.3190765	433.1813049	197.1707153
1937	439.5096741	190.4676514	433.2480469	197.16922
1938	439.6312561	190.7128601	433.2010193	197.3466492
1939	439.3135986	190.5010986	433.2219238	197.2140656
1940	439.5146179	190.3389435	433.2193909	197.1481323
1941	439.4001465	190.365387	433.2409973	197.0636749
1942	439.853363	190.4293671	433.1963196	197.2683258
1943	439.6794739	190.1706085	433.2326355	197.0559692
1944	439.8537598	190.7854614	433.1950989	197.3800659
1945	439.6059875	190.4741058	433.178772	197.3049927
1946	439.3340759	190.4820404	433.259613	197.1440735
1947	439.5831604	190.6042633	433.1835327	197.3766785
1948	439.3920288	190.5015411	433.197113	197.1812134
1949	439.8895264	190.5999298	433.1536865	197.3412476
1950	439.6820068	190.3662262	433.1905518	197.2136078
1951	439.7500305	190.5038147	433.2287598	197.2303619
1952	439.4754944	190.5795746	433.2062378	197.2949677
1953	439.9642334	190.7145996	433.1907043	197.4020233
1954	439.802063	190.6091461	433.1464844	197.3423615
1955	439.6992798	190.7699585	433.2113953	197.3523712
1956	439.9771729	190.6053772	433.1713867	197.3349152
1957	440.0028992	190.2344208	433.2281189	197.1633759
1958	439.7444153	189.9959412	433.2294312	197.076889
1959	439.8299561	189.6259308	433.2367554	196.8491974
1960	439.8208313	189.0228729	433.2188721	196.6106567
1961	439.6047058	189.4707947	433.2885132	196.7503815
1962	439.2819824	190.1869202	433.1972046	197.1299591
1963	439.4618835	190.1623688	433.2059631	197.1128082
1964	439.3652344	189.7428131	433.2087097	196.817749
1965	439.1760559	189.8807678	433.2131653	196.8400726
1966	439.7255859	190.1641235	433.1861877	197.1216125
1967	439.4275513	190.1553955	433.2841492	196.9747772
1968	439.3696289	189.9924164	433.2339783	197.0307617
1969	439.4932251	190.0990295	433.2703857	197.0487518
1970	439.4414368	190.059082	433.2478638	197.0137939
1971	439.408905	190.0815735	433.2333374	197.03862
1972	439.6873169	190.3464203	433.2426147	197.1914368
1973	439.6373596	190.079361	433.281189	197.0035858
1974	439.605957	190.1054688	433.2397461	197.0595703
1975	439.4725952	190.0227966	433.2217712	196.9990692
1976	439.4821167	189.9337616	433.2252197	196.9034882
1977	439.7671509	190.2272186	433.2298584	197.1616058
1978	439.8052673	189.9942932	433.18573	197.0791321
1979	439.570343	190.1429443	433.2348022	197.010437
1980	439.9012146	190.2712097	433.2190247	197.181778
1981	439.6253662	190.0760498	433.2396851	197.0093536
1982	439.9837646	190.3809967	433.1719055	197.2489777
1983	439.7698059	190.2063904	433.1742859	197.0858307
1984	439.754303	190.295166	433.193634	197.1607513
1985	439.7812195	190.309906	433.1556702	197.2617035
1986	439.9520264	190.1483154	433.1941833	197.1920319
1987	440.1230774	190.36586	433.2261047	197.2586365
1988	440.1567078	190.3964996	433.193573	197.2815552
1989	439.8721924	190.1724396	433.2044983	197.1475067
1990	439.9541626	190.1373444	433.1965637	197.175827
1991	439.9261475	190.2098999	433.2227783	197.0914917
1992	439.8078308	190.5009918	433.1664429	197.2407684
1993	439.7002563	190.2176361	433.239624	197.0841675
1994	439.9402466	190.3868256	433.2064514	197.3191071
1995	439.8926697	190.2486877	433.2367554	197.2023163
1996	439.8630066	190.6777649	433.213501	197.3753204
1997	439.9805908	190.2261505	433.1461182	197.1179504
1998	440.0103149	190.3548584	433.1826477	197.2875671
1999	440.1322021	190.432251	433.1913147	197.3035736
2000	440.0928345	190.49617	433.2008972	197.263092
2001	440.1661682	190.4339294	433.187561	197.2933655
2002	440.1303406	190.7467651	433.1835327	197.4912109
2003	440.2175598	190.6384125	433.1762085	197.4130402
2004	440.2235718	190.3459473	433.1917419	197.2206726
2005	440.2171326	190.3827057	433.2245789	197.2588806
2006	439.9936829	190.4222717	433.1846008	197.3076935
2007	440.1420898	190.6333618	433.1697693	197.388443
2008	440.1479187	190.4263611	433.2171021	197.265686
2009	440.1798096	190.6736908	433.2118835	197.4693146
2010	440.2564392	190.6488342	433.1765747	197.4412537
2011	440.2579651	190.2917633	433.1872559	197.180069
2012	440.4537964	190.133316	433.1946411	197.2001038
2013	440.1434937	189.8458099	433.20224	197.01091
2014	440.4595337	189.4989319	433.1802979	196.9663696
2015	440.3035278	189.2586365	433.2465515	196.9153748
2016	440.3540649	189.1231842	433.2385254	196.6705627
2017	439.7572937	190.0984497	433.1471558	197.0523376
2018	439.8546143	190.457962	433.2046814	197.2785492
2019	440.0646973	189.9777222	433.1784668	197.0845642
2020	440.0716248	189.9877319	433.2333374	197.141861
2021	439.9789124	190.0167236	433.2219849	197.0617065
2022	440.0252686	189.9050751	433.2113342	197.0758209
2023	440.1183777	189.8596954	433.2702637	196.9993439
2024	439.8061829	189.8331451	433.2294312	196.9565125
2025	440.3646851	189.9280396	433.2692871	197.046051
2026	440.2312012	190.1865234	433.2154846	197.1490479
2027	440.1378174	189.9885712	433.2271118	197.0181427
2028	440.1400146	189.8252106	433.2637329	197.0643158
2029	440.0118713	190.1612244	433.1802673	197.1001282
2030	440.3013916	190.0382233	433.2211609	197.167038
2031	440.1390381	190.1814575	433.2308655	197.0645752
2032	440.014679	189.7605743	433.1723328	196.8782196
2033	440.1268616	190.1036682	433.2283936	197.1081085
2034	440.0113831	190.0835571	433.2867126	197.0551453
2035	440.389801	190.2153168	433.255249	197.1840668
2036	440.1212463	190.0630798	433.2294922	197.1114655
2037	440.1581421	190.2561951	433.1573486	197.1750793
2038	440.5671387	190.3252869	433.1528015	197.3090973
2039	440.3929443	190.0967712	433.2123718	197.1280823
2040	439.9681396	190.4234161	433.2546997	197.1872101
2041	440.2678528	190.1772461	433.2426758	197.1581421
2042	440.2965393	190.2393036	433.2198486	197.177475
2043	440.2197876	190.2074432	433.1734314	197.2300873
2044	440.3486633	190.2805481	433.19104	197.2295837
2045	440.5726624	190.3605499	433.1928406	197.3175507
2046	440.6113586	190.2407532	433.1940613	197.2454987
2047	440.5640869	190.4554596	433.2127991	197.2677307
2048	440.3994446	190.3968658	433.1695557	197.3226776
2049	440.4619446	190.4154205	433.1772766	197.3199615
2050	440.687561	190.4860077	433.2155151	197.321701
2051	440.4438477	190.2289276	433.2194519	197.2179871
2052	440.47229	190.263382	433.2271423	197.1668701
2053	440.7276611	190.5570984	433.1625061	197.377533
2054	440.2049561	190.515686	433.2076111	197.3081818
2055	440.3464661	190.4007111	433.1878967	197.2986908
2056	440.4161072	190.4670715	433.2150574	197.2529144
2057	440.491272	190.6569366	433.1824951	197.4730377
2058	440.6909485	190.3103485	433.182251	197.2852173
2059	440.4475708	190.0988007	433.1507568	197.168808
[truncated: 127,773 more rows]
