# Supplementary material for: Fully implanted battery-free high power platform for chronic spinal and muscular functional electrical stimulation
Source: Nat Commun. 2023 Nov 30;14:7887. doi: 10.1038/s41467-023-43669-2 (PMC10689769; doi:10.1038/s41467-023-43669-2)
Supplement: Supplementary file 4 — Source Data [file 41467_2023_43669_MOESM4_ESM.zip › Source Data/SourceData_Fig7d/SourceData_Fig7d_hour1volts.csv]

seclapse	actual_x	actual_y	voltage	compliance	district
0	28.7375637	5.141809954	668	1	10
10	28.73200461	5.116396657	668	1	10
21	28.78244984	5.136250526	671	1	10
32	28.56102539	5.26240932	675	1	10
43	28.65452104	5.147707691	664	1	10
54	28.57528764	5.25958252	666	1	10
75	28.84002419	5.136694337	673	1	10
86	29.00745184	5.044468469	675	1	10
97	28.85896462	5.11927752	677	1	10
108	29.02215754	5.139473177	673	1	10
129	28.95038086	5.245210486	670	1	10
140	28.7906017	5.16935512	668	1	10
151	29.13058661	5.253763251	662	1	10
168	29.18622337	5.233605086	666	1	10
192	28.89185369	5.467844063	664	1	10
203	28.70852783	5.487548829	655	1	10
214	28.66705345	5.542343577	649	1	11
234	28.78484286	5.423373851	650	1	10
245	29.10210205	5.723243057	638	1	11
266	29.61132235	9.418772669	552	1	11
277	30.71164307	7.665353829	571	1	11
288	13.57439242	10.97393973	573	1	6
299	17.04164263	8.39655064	496	1	5
320	15.30068015	6.897057234	515	1	5
331	27.99974187	10.94459926	648	1	12
353	34.66989124	11.74790562	644	1	12
374	23.85591064	11.40976388	818	1	9
396	27.89670809	12.86236572	691	1	12
407	28.18492542	12.99010358	733	1	12
439	28.23015314	13.11412179	746	1	12
450	28.2120257	12.95467878	754	1	12
482	16.06667991	9.321655274	435	1	5
493	11.98461281	11.21106131	450	1	6
504	9.090023969	13.88554862	833	1	6
515	8.148121115	11.16781355	804	1	3
526	5.910636042	2.11857736	517	1	1
536	9.5944043	2.103022114	796	1	4
547	6.56334578	3.344287109	763	1	1
558	10.26881703	8.27861328	567	1	5
569	31.20808128	5.671185303	579	1	11
601	31.6707535	10.68168422	615	1	12
612	32.60436968	10.19849156	595	1	11
623	32.25908936	10.17330845	609	1	11
634	20.96952859	9.901702011	607	1	8
644	12.72118819	8.841561451	742	1	5
655	17.57501887	12.21260463	671	1	9
666	17.78501553	12.33916015	695	1	9
677	12.0281826	14.91840995	595	1	6
688	9.775117407	12.49924317	808	1	6
709	28.00710871	12.15641741	630	1	12
731	28.79992609	13.42715541	774	1	12
763	27.23993142	13.5544887	688	1	12
817	29.05115945	13.9378819	807	1	12
828	29.19204412	14.04278739	811	1	12
850	29.30478382	14.39531773	819	1	12
871	29.42524791	14.46038644	821	1	12
882	29.37060192	14.41913539	814	1	12
904	29.54785933	14.60295933	822	1	12
947	29.65511985	14.33632813	818	1	12
958	29.63773748	14.56344691	820	1	12
979	29.85748202	14.78481445	823	1	12
990	29.91356423	14.82237898	824	1	12
1001	30.03390448	14.55022496	828	1	12
1012	30.02879284	14.68522601	823	1	12
1033	30.19053755	14.66131766	828	1	12
1055	30.25646751	14.88289795	827	1	12
1066	30.3334557	14.91476877	829	1	12
1087	30.42781428	14.99894845	829	1	12
1109	30.48133367	14.63238002	822	1	12
1141	29.8996096	15.17721645	823	1	12
1152	29.79974987	15.60068011	824	1	12
1217	29.9895237	15.5173148	837	1	12
1336	29.73289307	16.07316546	832	1	12
1422	29.80862882	15.99158935	839	1	12
1433	29.821335	15.95768869	836	1	12
1465	29.92687966	15.52866211	826	1	12
1476	29.8929379	15.40630231	833	1	12
1487	29.87915505	15.35642439	833	1	12
1498	29.9266919	15.33963623	832	1	12
1509	29.98645951	15.35658831	833	1	12
1530	30.15598455	15.23532541	830	1	12
1541	30.19662797	15.20966797	830	1	12
1552	30.20879683	15.19124582	829	1	12
1563	30.21261009	15.16679165	832	1	12
1584	30.02873291	15.02425537	834	1	12
1595	30.1053196	15.04010882	831	1	12
1606	30.1209901	15.08220041	831	1	12
1617	29.98187722	16.19726562	831	1	12
1638	29.9321491	16.27673689	832	1	12
1649	29.9310245	16.3101144	829	1	12
1671	30.11330167	16.25732945	836	1	12
1692	30.1351285	16.21171526	832	1	12
1725	30.1664735	16.16958182	832	1	12
1746	27.55807551	12.68698556	827	1	12
1757	23.23002552	14.77645961	807	1	9
1768	22.2740412	15.26207101	806	1	9
1779	22.46104647	15.21248954	795	1	9
1811	25.53460161	10.98630546	621	1	9
1822	25.71276989	11.01158622	571	1	9
1833	25.76546232	10.9998169	609	1	9
1854	24.88949241	11.47937361	589	1	9
1865	25.16490567	11.39515381	647	1	9
1876	24.20546964	10.77066825	647	1	9
1919	23.58588069	11.18185512	596	1	9
1930	23.96079213	10.87636545	592	1	9
1941	23.70027632	10.79426793	584	1	9
1952	14.70502541	9.86100028	485	1	5
1973	32.37760187	12.23451451	536	1	12
1984	34.51010609	8.887914166	604	1	11
1995	29.22322532	8.664374651	579	1	11
2006	29.84164373	10.9470895	481	1	12
2027	10.90948775	9.36388288	410	1	5
2038	14.01687977	5.224458531	562	1	4
2049	1.418986774	9.695996091	513	1	2
2060	5.716119607	8.806823731	734	1	2
2081	1.958928098	9.670921109	748	1	2
2092	0.932242501	9.908890206	783	1	2
2114	-0.009003546	12.81225063	764	1	3
2168	1.195086281	12.22507673	819	1	3
2200	0.933488076	12.90461077	777	1	3
2211	1.444336354	12.25823626	799	1	3
2222	2.221620566	13.17998395	816	1	3
2243	3.463708857	9.493291366	730	1	2
2254	5.489021218	9.200849263	771	1	2
2265	7.967190273	5.950213623	721	1	2
2276	8.177520031	7.694086566	721	1	2
2297	8.571114727	8.634618269	546	1	5
2308	9.436009412	10.03266078	600	1	5
2319	4.984926036	5.183169994	593	1	1
2330	2.12004647	1.332882257	815	1	1
2362	0.755038272	2.749727086	868	1	1
2373	-0.291889198	1.60887364	868	1	1
2384	0.123553026	1.68655744	869	1	1
2395	1.547144914	4.533775983	863	1	1
2405	0.933462046	1.916990446	846	1	1
2416	1.083618372	1.728152029	844	1	1
2427	0.951185864	1.864761789	847	1	1
2438	13.74449674	10.62154715	843	1	6
2470	10.29570557	10.53133545	602	1	6
2481	13.90051458	10.97082869	532	1	6
2492	7.157104383	12.36382359	676	1	3
2503	28.51308105	13.84668143	776	1	12
2524	35.17419567	11.29419643	566	1	12
2535	16.84710871	5.985992434	565	1	5
2546	17.61579812	4.14597604	620	1	7
2557	17.6130016	3.57039272	639	1	7
2578	5.59617637	7.259477017	672	1	2
2600	9.629124087	6.172097343	649	1	5
2611	9.981351759	8.168026297	631	1	5
2643	7.540727983	4.39760568	638	1	1
2654	8.104454457	5.430924771	705	1	1
2665	8.012742087	5.393298337	696	1	1
2686	7.360268053	5.27479248	710	1	1
2697	6.863038331	5.085729983	722	1	1
2708	6.093615334	4.89664132	734	1	1
2719	6.16250111	4.972928291	757	1	1
2740	5.479859619	4.962514823	781	1	1
2751	5.234849521	4.915228274	789	1	1
2762	5.029538019	4.865049526	797	1	1
2773	4.307154985	4.746250697	801	1	1
2805	5.073813421	3.765418354	807	1	1
2816	1.836917558	3.176917377	825	1	1
2827	1.721052121	3.397358051	827	1	1
2838	1.731802868	3.487620326	821	1	1
2848	1.658041284	3.532622417	821	1	1
2859	1.626538863	3.652071709	821	1	1
2870	1.628808289	3.69081072	818	1	1
2881	1.421164689	3.715467183	818	1	1
2892	1.459612843	3.72287336	818	1	1
2913	2.758681474	3.343093434	815	1	1
2924	1.830790808	3.99405256	818	1	1
2935	2.496263289	3.839404297	808	1	1
2946	2.326509538	3.770577566	822	1	1
2967	2.560924072	3.675980051	822	1	1
2978	5.390848389	2.869379531	810	1	1
2989	4.055844227	2.885665457	820	1	1
3000	3.500562245	2.95806536	829	1	1
3021	2.732878834	3.01986956	831	1	1
3032	2.64137096	3.104833983	832	1	1
3043	2.190276073	3.075546703	833	1	1
3054	2.110791237	3.180977086	832	1	1
3075	4.200368875	4.452719554	821	1	1
3086	3.135814154	4.252024623	813	1	1
3097	2.800485701	4.322701589	816	1	1
3108	2.675948681	4.373017229	817	1	1
3129	2.483045738	4.438361469	819	1	1
3140	2.043348916	3.136522566	817	1	1
3151	19.19069624	3.001160537	724	1	7
3183	11.01046009	6.238691931	634	1	5
3194	10.60534324	5.830398126	638	1	5
3205	10.29124512	5.585739571	646	1	5
3216	9.918829571	5.243804931	648	1	4
3237	8.951360531	4.612553189	650	1	4
3248	8.723401213	4.590899657	645	1	4
3259	8.244979082	4.46267264	632	1	1
3270	8.060962582	4.349280657	616	1	1
3302	10.02619995	4.804851423	629	1	4
3313	12.34539384	4.102665491	675	1	4
3324	10.98945823	4.107409669	640	1	4
3335	10.67822954	4.205566406	647	1	4
3345	10.1331129	4.083379257	648	1	4
3356	11.14038541	4.775028771	650	1	4
3367	11.05463812	5.146376257	636	1	4
3378	10.99704479	5.542569406	634	1	5
3410	10.77795643	5.998958914	633	1	5
3421	10.73149425	6.10222604	635	1	5
3432	10.74651756	6.314381629	634	1	5
3443	10.92669534	6.443493651	638	1	5
3464	11.01073775	6.74089704	625	1	5
3475	11.01574452	6.853971646	628	1	5
3486	11.52491988	5.423269217	627	1	4
3497	10.22903653	5.63177316	635	1	5
3518	9.239256262	5.264358954	641	1	4
3529	8.630019419	4.993946183	639	1	4
3540	7.987182395	4.810600937	630	1	1
3551	7.532654531	4.582682583	604	1	1
3572	7.803816585	4.845702251	591	1	1
3583	7.465905596	4.684752549	556	1	1
3594	8.76249756	5.336491177	505	1	4
3605	8.218724753	5.156585691	613	1	1
3626	7.913029673	4.98616856	564	1	1
3637	8.982437858	5.182743617	543	1	4
3648	8.165310225	4.961424909	603	1	1
3659	7.845535165	4.912738034	580	1	1
3680	7.584766678	4.785047257	540	1	1
3691	7.483844271	4.70092948	526	1	1
3702	7.400950927	4.705907331	512	1	1
3713	7.308086492	4.696813966	505	1	1
3734	7.223236082	4.605315291	484	1	1
3745	7.131624087	4.621381486	475	1	1
3756	7.061965279	4.600909423	469	1	1
3767	7.033594582	4.65834612	568	1	1
3799	6.529248213	4.31535732	465	1	1
3810	6.404168368	4.334313966	465	1	1
3821	6.32053944	4.162661309	426	1	1
3832	6.299177524	4.156171526	418	1	1
3842	6.277207364	4.126136126	410	1	1
3853	6.277065541	4.142425537	406	1	1
3864	6.267325162	4.108067103	404	1	1
3875	6.255100875	4.122980606	399	1	1
3886	6.236818625	4.086416189	394	1	1
3918	12.02229392	8.167985314	610	1	5
3929	11.99942638	8.2007952	620	1	5
3940	12.05278498	5.048852537	589	1	4
3961	11.26014937	4.929677034	609	1	4
3972	10.87186058	4.9010158	611	1	4
3983	12.09452503	2.68548584	618	1	4
3994	11.16478305	2.283319091	773	1	4
4015	10.86313144	2.632671246	751	1	4
4026	10.63351018	2.794355994	747	1	4
4037	10.43982322	2.914596994	736	1	4
4048	10.07375177	3.092578994	724	1	4
4069	8.782213025	3.309566823	705	1	4
4080	7.872800236	3.344894846	664	1	1
4091	9.340663065	1.25162092	797	1	4
4102	8.970216068	2.646305629	784	1	4
4123	8.04828386	3.269407434	732	1	1
4134	7.896289503	3.430466131	720	1	1
4145	7.706182582	3.559433417	706	1	1
4156	7.593254614	3.588566371	700	1	1
4177	8.152792305	2.758351354	801	1	1
4188	7.85711126	3.016314697	781	1	1
4199	7.617256246	3.173229109	756	1	1
4210	7.486272753	3.306580463	740	1	1
4242	9.188264716	2.27881208	819	1	4
4253	9.264247161	2.289364189	805	1	4
4264	9.307736038	2.400459509	803	1	4
4275	7.851505235	3.717023577	730	1	1
4285	7.775007434	3.761246166	716	1	1
4296	8.257824098	4.324549211	690	1	1
4307	8.082195159	4.391928537	691	1	1
4318	7.674926479	4.291818674	686	1	1
4350	7.79100353	4.445659526	668	1	1
4361	7.481346879	4.459086389	666	1	1
4372	7.395837788	4.462118097	657	1	1
