# Supplementary material for: Fully implanted battery-free high power platform for chronic spinal and muscular functional electrical stimulation
Source: Nat Commun. 2023 Nov 30;14:7887. doi: 10.1038/s41467-023-43669-2 (PMC10689769; doi:10.1038/s41467-023-43669-2)
Supplement: Supplementary file 4 — Source Data [file 41467_2023_43669_MOESM4_ESM.zip › Source Data/SourceData_Fig7d/SourceData_Fig7d_hour2.csv]

index	body_x	body_y	led_x	led_y
0	221.6272583	204.3869934	225.4299622	195.4231415
1	221.9171143	204.2831573	225.5281067	195.3091125
2	222.6727905	203.902359	225.668808	195.0695343
3	222.5329437	204.1021118	225.6412506	195.1971436
4	223.0350189	203.8393707	225.6828766	194.9717712
5	222.8881836	204.131485	225.6827545	195.0169678
6	222.3209076	204.4881897	225.5563965	195.3002167
7	221.6164398	204.512207	225.4646149	195.4353638
8	221.6486053	204.3079834	225.4804535	195.396698
9	221.7978668	204.1730194	225.522522	195.302536
10	221.9335938	204.3156586	225.5140839	195.371109
11	221.7116547	204.1365814	225.4235992	195.3933258
12	221.8805847	204.1894073	225.5584717	195.3687439
13	221.9131775	204.2086945	225.4770813	195.2572021
14	221.8867188	204.1077728	225.4542694	195.2428131
15	221.8250275	204.2444916	225.5157166	195.3678436
16	221.9591064	204.3627167	225.542923	195.3915558
17	222.0514679	204.1906738	225.537323	195.1940918
18	222.0181274	204.204361	225.5378418	195.2996521
19	222.0683746	204.3580017	225.5532837	195.2051544
20	221.6949158	204.3829346	225.3823547	195.4122772
21	221.9726257	204.2819366	225.4975281	195.2468262
22	221.6891022	204.0173035	225.5027313	195.297699
23	221.3148499	204.1871796	225.3598938	195.460556
24	221.0638428	204.2851868	225.3113251	195.5409546
25	221.6175537	204.1526489	225.4345245	195.3538055
26	221.3233337	204.2132263	225.4342804	195.4470673
27	220.8217468	204.3207703	225.2792206	195.6084595
28	220.7912292	204.1370697	225.2417145	195.6144257
29	220.054718	204.4047241	225.0968475	195.9550018
30	220.6387634	204.5628204	230.8728333	206.0016937
31	220.3718262	204.4133301	230.5735168	205.8966522
32	220.3608093	204.1565857	230.5499573	205.8399048
33	220.4776306	204.1204987	230.6697388	205.7950745
34	219.2584076	204.3718567	229.8793335	205.8773346
35	219.1075134	204.3084412	229.7623291	205.9763794
36	218.848587	204.2242432	224.221405	196.9888
37	218.7882385	204.2589569	229.4620667	205.9321594
38	218.7539978	203.9567719	231.2450714	201.3884888
39	218.837265	204.0554199	229.4221039	205.8246613
40	219.8689575	204.4203491	223.9994049	197.1975861
41	219.5061493	204.4606781	210.8598633	204.6572113
42	219.127182	204.7091675	210.8787842	204.924469
43	218.9680786	204.4221649	219.8991394	212.4961548
44	219.0704956	204.4861908	210.7936249	204.9734802
45	218.8282928	204.1409302	210.5605927	204.8585052
46	218.4485626	204.5276337	219.4256134	212.4968262
47	218.0193939	204.3127747	218.9754028	212.2284393
48	218.110611	204.3399963	219.1769714	212.4098969
49	218.5123291	204.3882599	219.5281372	212.4689026
50	218.8307343	204.2359619	210.6059265	204.9124603
51	218.6873627	204.1650848	219.6251373	212.1777649
52	217.9796143	204.4290161	219.0419769	212.4521332
53	218.0471802	204.525238	219.0648651	212.5442963
54	218.1608276	204.4941864	219.2833557	212.5930176
55	218.5481567	204.2833557	219.5113525	212.3700714
56	218.9286804	204.4052429	210.7085419	204.9716187
57	218.8675995	204.490799	219.7754211	212.4977722
58	218.6060028	204.9810028	219.6189117	212.8793793
59	218.5713043	204.5684814	219.5612946	212.4918671
60	218.848053	204.8005066	219.8275299	212.707077
61	218.8802643	204.3080444	210.5675964	204.9210663
62	219.625412	204.4117279	210.8841095	204.6730652
63	219.6310883	204.303421	210.8697815	204.5901184
64	219.6252747	204.0400848	210.7937012	204.5583344
65	219.4325409	204.7328796	210.8603973	204.9284515
66	219.2364655	204.6822968	210.8083496	204.9447174
67	219.4707489	204.5171967	210.8357239	204.745697
68	219.3674011	204.620697	210.8743439	204.8515015
69	219.7105103	203.8983765	210.7375183	204.5016632
70	219.8492584	204.2303619	210.943222	204.5720062
71	220.0048676	204.3886108	229.2727814	205.8573761
72	218.6898346	204.0818939	229.3453979	205.8459167
73	219.9024048	204.1495514	231.1959991	201.2928009
74	219.729187	204.2985535	210.8011475	204.5902252
75	219.8426819	204.4887543	223.7882538	197.3803711
76	219.6395416	204.4350433	210.837265	204.6341095
77	219.5798492	204.4136963	210.8159332	204.6772614
78	219.8684235	203.8665314	210.7595825	204.4151154
79	218.9764862	203.4167328	524.1399536	390.1207275
80	219.0976257	203.9341888	523.1802368	390.2991028
81	218.8392639	203.9265594	523.3210449	390.2755737
82	219.9940033	204.193222	523.3754272	390.1882324
83	220.0272522	204.1499634	523.4661865	390.2052307
84	218.7293243	204.2791748	523.4127197	390.206543
85	219.6125031	204.3105621	523.3242798	390.2868347
86	218.7891083	203.7349854	523.3673096	390.1835938
87	219.0341339	203.8176575	523.3918457	390.3075867
88	219.0208588	203.6054382	523.4919434	390.2167969
89	219.0565948	203.6613617	523.4624023	390.1564026
90	219.8701172	204.0286865	523.3639526	390.2420654
91	218.8793182	204.2230682	523.4528809	390.1988525
92	219.9004211	204.2414246	523.5449219	390.2038574
93	219.8239899	204.2320557	523.3945923	390.2548523
94	219.0716553	203.6384125	523.4033813	390.2064209
95	218.9037476	203.4468842	523.5371094	390.1891479
96	218.815094	202.8574524	523.4282837	390.180603
97	218.9436035	203.8072662	523.4157104	390.2061462
98	219.8577423	203.9269562	523.4037476	390.1244812
99	221.1589966	205.4538269	523.4265137	390.2675781
100	223.9602203	206.7837524	523.3603516	390.1964417
101	223.4825134	208.5811157	523.3693848	390.2064514
102	221.0847015	207.0208588	523.3947144	390.1798706
103	219.5837402	204.778244	523.4077148	390.213562
104	219.7566528	203.6782684	210.6153412	204.3906555
105	218.4233246	201.538681	210.5444794	203.31073
106	218.4375916	201.378891	210.5810547	203.2453918
107	217.8431091	201.7010956	210.3582916	203.7070465
108	218.5123444	202.3463593	210.2775574	203.9927673
109	218.4612122	202.1072388	210.265686	203.713501
110	217.8856049	200.3623505	210.2580566	202.7255249
111	218.2043915	200.833252	210.3839722	202.9361877
112	217.7718658	201.0262909	210.3113403	203.2770386
113	218.57341	202.0796051	210.2350769	203.7718811
114	217.4104004	201.3199768	210.2181396	203.4736633
115	217.8620758	200.6442871	210.3141479	202.8515472
116	218.3614655	200.983139	210.3669891	203.0157013
117	218.0546265	201.3623199	210.3514404	203.2882233
118	217.4141388	201.2408295	210.2375031	203.4620209
119	217.2725067	201.100647	210.2544403	203.4124146
120	217.3495789	200.9921722	210.2250061	203.3769226
121	218.1894073	200.94664	210.4345093	202.9869843
122	218.4571533	201.4456787	210.473999	203.2518768
123	217.7628021	201.3869934	210.2726898	203.5044861
124	217.3330994	201.4505768	210.2332001	203.5376892
125	217.4790192	201.3171234	210.1680603	203.618988
126	217.4007263	201.0329437	210.2145538	203.3173676
127	218.0375366	201.4934082	210.4051666	203.2237854
128	218.7476654	201.4558868	210.7228394	203.1468811
129	218.3565979	201.4914551	210.4313354	203.3309326
130	217.6023254	201.5120392	210.3070374	203.6087646
131	217.6124878	201.311554	210.1984711	203.4775696
132	217.3069916	201.2586365	210.2559204	203.5092163
133	218.2138672	201.3744812	210.506958	203.1715851
134	218.3698883	201.3045959	210.4750061	203.1322327
135	218.4951782	201.3818207	210.5734253	203.2327271
136	218.1807404	201.5363922	210.418396	203.2917175
137	218.2032928	201.3525391	210.2832642	203.3429413
138	217.8278198	201.2360229	210.30896	203.4042511
139	218.4388428	202.2829742	223.098053	197.0913849
140	218.725296	202.1912384	210.2347565	203.8238525
141	218.6549835	202.2287292	210.2566071	203.715683
142	217.7154541	201.5636139	210.2927704	203.5796204
143	218.4723511	201.4270782	210.5565948	203.1522675
144	218.6435699	201.4532776	210.5900116	203.2034149
145	218.5002594	201.3654633	210.7001343	203.0545044
146	218.282547	201.8541565	210.4328613	203.4924164
147	218.183197	201.7763062	210.377182	203.5637054
148	218.6426086	202.1290741	210.2872925	203.7415924
149	218.125	201.555481	210.3585205	203.3833923
150	218.5564575	201.3409271	210.6927032	203.12146
151	218.5964508	201.5171051	210.7041931	203.2211151
152	218.3479156	201.7223206	210.4397736	203.5176849
153	218.7136078	202.3598328	210.2578278	203.8867645
154	217.9481201	201.8907928	210.3497925	203.7205353
155	219.0242462	202.5092316	210.3375397	203.7518921
156	218.2969513	201.5356445	210.3340454	203.4599762
157	218.4207458	201.6208801	210.4682617	203.3813171
158	218.4880981	201.575531	210.5879974	203.2963409
159	218.3745728	201.7654266	210.4733734	203.4700775
160	218.4082184	201.773056	210.5684509	203.439743
161	218.0051727	201.7545929	210.319458	203.611557
162	219.097229	202.5438995	223.5278015	196.8878784
163	218.9568634	202.6308594	210.2628326	203.9587555
164	218.062149	201.8950958	210.2595673	203.7688446
165	218.5777435	201.563446	210.5575867	203.3279419
166	218.1010132	201.6172791	210.4926453	203.3154144
167	218.4506836	201.855957	210.5983887	203.4064789
168	218.3932953	201.8203583	210.618927	203.4536285
169	219.1538544	202.849884	210.2778168	204.0221863
170	218.6621552	202.6035309	210.2627869	204.0275116
171	219.1425934	202.5669556	210.3599243	203.9042053
172	219.1681824	202.6158447	210.2813873	203.9398346
173	219.0665894	202.4795532	210.2953644	203.8257751
174	219.0414124	202.5174713	210.3006897	203.8995361
175	218.4645996	202.1242523	210.3592377	203.7776642
176	218.0895233	202.0697632	210.3392639	203.8126068
177	219.1915283	202.816803	210.382431	203.9248352
178	218.1782684	201.9168854	210.3551025	203.6296844
179	218.1609039	201.9372253	210.3144531	203.6834412
180	218.2941589	202.0941467	210.4002686	203.7141876
181	218.5865326	201.9656372	210.5606079	203.6088409
182	218.2286072	202.147522	210.4668121	203.7615509
183	218.4367981	201.9769287	210.467041	203.5893707
184	218.2420502	202.3216095	210.5016937	203.8418427
185	218.3883362	202.0926971	210.5972595	203.6968689
186	219.1503296	202.8696136	210.2950897	204.0622559
187	218.1711884	201.9645844	210.4079895	203.6584778
188	218.5738678	202.4484406	210.6080627	203.8498688
189	218.4017792	202.0458984	210.6077881	203.5414124
190	218.6340179	202.2922668	210.4898071	203.8090668
191	218.2080688	202.2586365	210.3856659	203.886734
192	218.0753632	202.1358185	210.4297028	203.7309723
193	218.4571533	202.2067871	210.5009308	203.7453308
194	219.2597656	202.786499	210.3750458	203.9346313
195	218.1005402	202.1871033	210.4169922	203.8039703
196	218.5249481	202.3465118	223.8626862	196.633606
197	218.5134888	202.4392242	210.5740662	203.8157043
198	218.2294312	202.2971649	210.4346313	203.8768616
199	218.3865662	202.4256134	210.431839	203.9038544
200	218.4803314	202.0212555	210.6068268	203.6723938
201	218.4070282	202.0419159	210.61409	203.6503906
202	218.8778839	202.1086731	228.6539917	205.1175385
203	219.081955	202.2905731	224.1339264	196.3989258
204	219.1620636	202.1892853	228.8699646	205.1385498
205	218.5710754	202.401123	210.6419983	203.8653107
206	219.228241	202.9105225	210.3699493	204.0029144
207	218.5303497	202.6115723	223.8305054	196.7752533
208	218.2205811	202.2169342	210.4139709	203.8319092
209	218.4820557	202.4934998	210.6395874	203.8841095
210	218.5164185	202.4277496	223.8291473	196.6807556
211	218.4554596	202.174469	210.6044159	203.7645111
212	218.5928955	202.6213684	210.6164551	203.9781799
213	218.6581116	202.3851318	223.9655304	196.5941772
214	219.1136169	202.7562561	210.361084	204.0021362
215	219.4501801	202.8439789	210.4266968	203.8820648
216	219.4454956	203.0974426	210.4418182	204.0857391
217	219.3605499	203.1106415	210.4114075	204.0997314
218	218.3676453	202.4679718	210.4960632	203.9001617
219	218.2654724	202.3483276	210.5976868	203.8340912
220	219.4391174	203.0547791	210.4464722	204.0579681
221	218.5414581	202.4077606	210.6644287	203.8298035
222	219.6381226	203.1403046	210.5467072	203.9901123
223	218.6233063	202.1115875	210.6812286	203.6534119
224	218.486969	202.5096283	210.4851685	203.9675293
225	218.480957	202.3811035	210.5152588	203.8400574
226	219.4785309	202.9118652	210.5645905	203.839798
227	218.4495544	202.2742767	210.4726868	203.8312225
228	218.5821075	202.3548737	210.5023041	203.830246
229	219.583313	203.083847	210.5699615	203.9382019
230	218.757843	202.4448242	210.6632233	203.8739929
231	218.6576385	202.3704224	223.9023285	196.6760406
232	218.5370941	202.4716187	210.5936127	203.8119354
233	219.3841705	203.0622559	210.4014587	203.9811249
234	218.4901276	202.5357361	223.7717133	196.7939453
235	219.5870209	203.0106049	210.5957031	203.964447
236	218.5423279	202.6039429	210.6523132	203.9381104
237	218.7677765	202.5092316	223.95047	196.6458435
238	219.1198273	202.3301239	228.8625793	205.2148285
239	219.1920319	202.4703217	224.218811	196.4202271
240	219.2418823	202.330368	224.2533417	196.4098663
241	218.7807007	202.5260468	224.0167542	196.5983276
242	219.3156891	202.730072	210.3768311	203.9454956
243	219.4820862	203.0427856	210.5440521	203.9544678
244	219.4308624	202.9352112	210.4071045	204.0601196
245	219.4721222	202.894516	210.4788513	204.0188751
246	218.6310577	202.447937	210.5538025	203.9590759
247	218.6938477	202.3933716	223.974823	196.6198883
248	218.7346802	202.5463409	210.4775696	204.0004883
249	219.4904175	203.1581421	210.4170532	204.100708
250	218.469162	202.3858643	210.508606	203.8742371
251	218.8908997	202.2792206	224.0133667	196.5398865
252	218.7528839	202.6417542	210.7438354	203.9268494
253	218.8221436	202.5444794	224.0318298	196.650238
254	218.7121582	202.4971161	224.028595	196.6538239
255	218.4637299	202.4095764	210.5480042	203.9518433
256	219.3117218	203.0381165	210.3947754	204.1027069
257	219.2079468	203.2147522	210.4098511	204.1701355
258	219.160202	203.1895905	210.2708282	204.2265625
259	218.774765	202.4684753	224.064682	196.5796661
260	218.5246124	202.5177917	210.5884705	203.9135284
261	218.5249481	202.5000458	210.578125	203.9862518
262	218.6298523	202.2944946	210.6123047	203.8338165
263	219.2783051	202.9707184	210.3915863	204.0883026
264	218.8885803	203.098465	210.2781067	204.3710785
265	218.7239532	203.2400055	210.2854004	204.4405975
266	218.9659119	203.3053589	210.2753754	204.3565521
267	218.7545471	203.0351257	223.3107452	197.3425751
268	219.0048523	202.9587097	210.314209	204.1893616
269	218.7589264	202.9449615	210.3496704	204.3078766
270	218.0770416	202.6717682	222.8930054	197.5634613
271	218.1770935	202.9799805	219.4725952	211.4308167
272	217.4513245	203.1825409	218.7199707	211.6795959
273	217.1786804	202.7733612	218.6134644	211.5916748
274	217.0224152	203.2431946	218.464386	211.8290863
275	216.7743378	203.4126892	218.2514343	211.8985443
276	215.9339294	203.8801117	217.6288452	212.2619781
277	215.9940796	204.3332977	217.6416779	212.4928589
278	216.1883392	204.4196777	217.808136	212.5774841
279	216.5839081	203.9847565	218.1539307	212.276825
280	216.5631714	204.7494354	218.066864	212.8363953
281	216.6513977	204.2976532	218.2169952	212.464325
282	217.1318207	204.0717621	218.4616394	212.2510376
283	217.5273285	204.3891754	218.7341156	212.4802704
284	217.7529144	204.0167847	218.9180756	212.151535
285	217.9087219	204.451828	219.0674438	212.6011047
286	217.732193	204.3993378	218.8908234	212.5873108
287	217.5997162	204.5927582	218.799057	212.7689819
288	217.8458405	204.381424	218.9404755	212.5925446
289	218.1929474	204.2368774	219.377594	212.4128265
290	218.1686249	204.5871887	219.3188934	212.7814026
291	217.8769531	204.1205139	219.0171051	212.2787018
292	217.7999573	204.5680847	218.9566498	212.6320953
293	217.7027588	204.8345642	218.8871765	212.8112488
294	217.7786255	204.3134613	218.9219818	212.4192963
295	217.6990356	204.2745056	218.8337555	212.3422241
296	218.3053436	204.0346222	219.4103088	212.2867126
297	218.4678345	204.0435333	219.6588745	212.1447144
298	218.6870575	203.9263611	210.453537	204.8955688
299	218.4151306	204.1842804	219.5251617	212.3100128
300	218.4264069	204.0401917	219.5085602	212.1883698
301	218.3143616	204.1546783	219.4126282	212.2352448
302	218.2697449	204.3669434	219.3815308	212.4830017
303	218.5286713	204.0108643	210.4303741	204.9075928
304	218.9253845	203.7224731	210.3586578	204.605072
305	218.9748535	203.6949615	210.3740234	204.5825348
306	219.4862823	203.3712158	210.2489777	204.4041138
307	219.0518951	203.4851227	210.3702087	204.5039978
308	219.3615112	203.9223022	210.4782104	204.6125488
309	219.2828064	203.6164551	210.4597473	204.4559479
310	219.4223938	203.501358	210.3960724	204.3102722
311	219.3136292	203.6363831	210.4462585	204.4292297
312	219.3084564	203.6003723	210.2678223	204.3920593
313	219.5119781	203.8412781	210.438385	204.4224243
314	219.3587799	203.5797424	210.4635773	204.3824463
315	219.9020996	203.7580414	229.1710052	205.5967865
316	219.7953644	203.4928589	210.6049652	204.2479401
317	218.7939453	202.8419189	223.9729614	196.8038177
318	219.1511078	203.0498047	229.2680969	205.5695953
319	218.7094269	202.9412994	210.7322235	204.2350159
320	219.1381073	202.6147461	224.2206421	196.526123
321	218.9468842	202.8245087	224.056778	196.6075439
322	219.0583801	202.898056	224.112793	196.5600739
323	219.0236359	202.658371	224.1240082	196.6858063
324	219.9782104	203.4981079	223.986557	196.7914581
325	219.9122925	203.4613953	223.8829346	196.8353119
326	219.7444458	203.6415405	210.647583	204.2369843
327	219.084549	203.0264435	224.1435089	196.5593109
328	218.9742584	202.6963959	224.0522003	196.5903931
329	219.1018372	202.8375854	224.1869354	196.5516968
330	219.2346802	202.4055481	224.2599182	196.3806915
331	219.4103241	202.7389984	224.3585052	196.3735504
332	219.2755127	202.6573639	224.3294067	196.4293976
333	219.1539154	202.9935303	224.1967468	196.5053406
334	219.8859253	203.4094391	210.5618591	204.2962646
335	219.9236298	203.3952637	210.7464752	204.1429596
336	218.9966431	202.9292908	229.1305389	205.4665985
337	218.8034058	202.7234497	223.958786	196.6521301
338	219.0776367	203.0418396	224.198761	196.6159058
339	219.1437836	202.8187866	224.1656647	196.4962311
340	219.0300751	202.7695618	224.1005096	196.556427
341	219.0071564	203.0203094	224.1554413	196.6626129
342	218.864975	202.865509	223.9687653	196.7832184
343	219.296524	202.7385406	224.3110504	196.4048157
344	218.9844513	202.7346649	224.0886078	196.5778046
345	218.8853302	202.7233582	224.0941772	196.6054535
346	219.2211304	202.7199402	224.207016	196.4083099
347	219.2250977	202.8034363	224.2501831	196.491272
348	218.9170685	203.1425171	224.0440521	196.7427673
349	219.0962372	202.7770691	224.1917419	196.5716553
350	219.1708221	202.5926361	224.2149048	196.4845123
351	219.3611908	202.5215454	224.2979889	196.3234711
352	218.965271	202.7422791	224.0622864	196.6376495
353	219.173172	202.6446838	224.287262	196.5248566
354	219.1659088	202.6628418	224.2945709	196.4967041
355	219.140152	202.5767975	224.1878815	196.4893494
356	219.2255402	202.6020508	224.2735291	196.4443207
357	219.5376892	202.5875244	224.3927917	196.3508148
358	219.364502	202.5497284	224.3078003	196.4275208
359	219.399704	202.7324982	224.3430328	196.3961639
360	219.1943359	202.6217499	224.1805878	196.4248505
361	219.4542389	202.6443329	224.3761597	196.3456116
362	219.4026184	202.5818176	224.3506165	196.4555511
363	219.1332092	202.6066895	224.1821594	196.5027924
364	219.1356354	202.4716339	224.2488861	196.5067749
365	219.0927582	202.6815796	224.1604309	196.5152435
366	219.228714	202.4812927	224.2069244	196.3981628
367	219.3601074	202.7270813	224.3004456	196.3582306
368	219.2062531	202.6605835	224.2098846	196.4169464
369	219.2372437	202.5942535	224.2278595	196.4445343
370	219.3930206	202.6721954	224.3428192	196.4392853
371	219.5228271	202.673584	224.3966064	196.289978
372	219.3069916	202.5870972	224.3113403	196.4103851
373	219.415741	202.5367737	224.3222198	196.3488922
374	219.5354767	202.5025482	224.3498535	196.2782288
375	219.5359344	202.6598663	224.3944244	196.4228668
376	219.5004883	202.5230408	224.3281555	196.2619324
377	219.8496399	202.52034	224.487793	196.0630951
378	219.6647949	202.2048492	229.3061218	205.1351166
379	220.1996002	202.485321	229.9206848	205.1212921
380	220.0083923	202.1933136	229.7185059	204.992691
381	220.2998352	202.2867279	229.8677368	205.0220642
382	219.4852448	202.7165833	224.3980408	196.2691498
383	219.5596161	202.5736847	224.4288483	196.256012
384	219.1769562	202.4494476	224.247345	196.4765167
385	219.5809021	202.7758636	224.4116058	196.2681274
386	219.7465515	202.4268799	224.4158325	196.1704254
387	219.6471558	202.5921936	224.4172211	196.2769928
388	219.5527496	202.3570557	224.3876648	196.2313538
389	219.3533936	202.511795	224.3089142	196.4075012
390	219.5665131	202.6300659	224.4040527	196.2332764
391	219.4304352	202.4929657	224.3712463	196.2991028
392	219.4399414	202.4409485	224.338501	196.2822113
393	219.8733673	202.4533539	224.4817963	196.0867615
394	219.635498	202.7080688	224.4661713	196.2668152
395	219.8618469	202.3790588	229.4914856	205.1470947
396	219.8761902	202.4362488	224.5058594	196.0519867
397	219.7765045	202.5899048	224.4634094	196.1464081
398	219.7978516	202.4529724	224.5164948	196.0793762
399	219.7167816	202.487442	229.4419556	205.2083588
400	219.7731018	202.4783325	229.4741364	205.2348633
401	219.8374481	202.5230408	224.4841309	196.1199646
402	220.0134583	202.2662354	229.5753784	205.1088409
403	219.6550446	202.5275421	224.4292908	196.2345581
404	219.8944855	202.4215851	523.2927856	390.2568359
405	219.9085541	202.3576965	523.3619995	390.2421265
406	219.928421	202.2863159	523.3969116	390.3269653
407	219.8399811	202.6844635	523.5563965	390.1832275
408	219.7739716	202.3267975	523.4393311	390.2061768
409	219.680069	202.4979248	523.4818115	390.259613
410	219.864975	202.4069366	523.3621826	390.2301636
411	220.1818085	202.4077301	523.3820801	390.2409973
412	219.6553497	202.6248169	523.425354	390.2170715
413	219.4626312	201.820694	523.449585	390.300354
414	219.7207031	202.4086761	523.385498	390.2366943
415	219.9808807	202.3284302	523.4740601	390.2122498
416	219.7184753	202.4030457	523.4440918	390.2019653
417	220.0371399	202.2855377	523.3945313	390.2292786
418	219.7900085	202.4522247	523.52771	390.3190308
419	219.6982117	202.5392761	523.3496094	390.1600952
420	219.806839	202.1183167	523.3446045	390.2675476
421	220.2539215	202.3687744	523.472168	390.1781006
422	219.9922943	202.6599426	523.4963989	390.1553345
423	221.6636505	204.4439087	523.6016235	390.1482544
424	225.4632568	206.0721893	523.5550537	390.2276001
425	225.5010376	208.7702484	523.2976074	390.2226868
426	223.8569336	207.3964691	523.456665	390.2324219
427	223.1745911	206.0037994	523.5212402	390.2243958
428	222.5458527	205.1374207	225.4670258	195.3773499
429	221.6367493	205.2571716	231.5019073	206.3504028
430	221.6212158	205.2459412	231.5189514	206.3761902
431	221.832428	205.0818634	225.3893433	195.6018524
432	221.8626251	205.1613159	225.3668213	195.6177521
433	222.2209015	205.0811157	225.3667908	195.3901825
434	222.1308899	205.0914764	225.3942566	195.5203094
435	222.3061218	205.257431	225.4152527	195.5070343
436	222.3348694	205.1978607	225.4623871	195.4962463
437	222.44487	205.1293945	225.3622131	195.4158936
438	222.1161346	205.1806641	225.3757324	195.5464325
439	222.2346497	205.1530914	225.4296265	195.4939575
440	222.4017334	204.8968811	225.4234467	195.3412628
441	222.0791626	205.1686707	225.4511414	195.4964752
442	222.3952637	205.0915222	225.4064178	195.3796082
443	222.2212982	205.2455597	225.3861847	195.4711914
444	222.3527222	205.1121063	225.4483643	195.4230804
445	222.5291138	205.0569153	225.4221039	195.2947998
446	222.6498566	205.3985748	225.4361725	195.3467102
447	222.6301422	205.0763397	225.4326477	195.280838
448	222.635788	205.0384521	225.4176025	195.230423
449	222.7418365	204.8478546	225.4552307	195.1819916
450	222.8774414	204.924057	225.4424591	195.1103668
451	222.4832153	205.0527496	225.4999084	195.3898621
452	222.7042236	205.1207428	225.3955231	195.2024994
453	222.7602844	205.0805359	225.5272675	195.2921143
454	222.2930603	205.4040833	225.3734894	195.4378815
455	222.570816	205.1307068	225.4428406	195.4150696
456	222.6747284	205.1942596	225.3933716	195.1841583
457	222.6478882	205.108017	225.4360657	195.2077789
458	222.3627625	205.1250916	225.4603577	195.3843536
459	222.3326263	205.1153564	225.4525146	195.3501892
460	222.5447693	205.1820526	225.4171753	195.3448486
461	222.6559601	204.9893646	225.3586426	195.2422943
462	222.333725	204.9048615	225.4438782	195.3940125
463	222.3779144	205.0536194	225.4010162	195.2947845
464	222.3723602	204.8066711	225.3903809	195.2888947
465	222.483429	204.8689728	225.4384155	195.3577728
466	222.3093872	204.9858246	225.390976	195.3092194
467	222.5190735	205.0302582	225.4590607	195.2804108
468	222.4219818	204.8203278	225.4544678	195.2523193
469	222.5023193	205.1087036	225.4233398	195.3198547
470	222.5205994	204.9543152	225.3912354	195.2266998
471	222.4679108	204.9237671	225.457962	195.2569885
472	222.8694611	205.0956268	225.4325714	195.1767273
473	223.3183136	204.9148102	225.6325073	195.0254211
474	223.382309	204.6604156	225.5983124	194.9733429
475	223.1842194	204.5466919	225.5821533	195.059494
476	222.5634003	205.0381775	225.4963684	195.282074
477	222.5152283	205.2042542	225.404892	195.3497314
478	222.5888519	204.7970123	225.4271851	195.173996
479	222.5639801	204.9226074	225.458252	195.2989349
480	222.6669464	205.1448212	225.4893951	195.3357239
481	222.7414398	204.9801178	225.4472809	195.2033234
482	222.5605164	204.9291382	225.3980408	195.2709351
483	222.8710632	205.0157776	225.4269714	195.1803741
484	222.703186	205.0276794	225.4234924	195.233551
485	222.7635956	205.0409851	225.4903564	195.2536469
486	222.9794922	204.8240204	225.4594879	195.1765289
487	222.7002563	205.1100616	225.4469147	195.2472229
488	222.5684662	204.8929138	225.4707642	195.1920929
489	222.6538696	204.8287659	225.4492035	195.1786499
490	222.5794525	204.7983093	225.4887848	195.2404938
491	222.6361084	205.0257263	225.498703	195.3123627
492	222.8447113	204.4983521	225.5203705	195.037796
493	222.5950012	204.8352966	225.4619446	195.2211304
494	222.8892365	204.8206024	225.4834747	195.0729675
495	222.4950409	204.9921875	225.4536133	195.3141479
496	222.5719147	205.1331635	225.416214	195.2700348
497	223.2457886	204.8744812	225.559433	195.0442352
498	223.274353	204.4947052	225.6001434	194.9583893
499	223.400177	204.5143738	225.6014557	194.9713898
500	223.6839752	204.6514893	225.6366272	194.9009247
501	223.4229889	204.6773071	225.5791626	194.9743042
502	222.9245758	205.124939	225.5219116	195.1895599
503	222.6149902	205.0188751	225.4470825	195.3418884
504	222.8254089	204.7148285	225.5218506	195.0971069
505	222.9773712	204.9205627	225.4736176	195.1493378
506	223.1851044	204.9268341	225.5491028	195.0878754
507	222.8901062	205.0052338	225.4879456	195.1695862
508	223.1797028	204.7902222	225.605835	195.0162354
509	222.549118	205.0559235	225.4557037	195.3548279
510	222.9322662	204.8617706	225.5163727	195.1328888
511	222.8360291	204.9163513	225.5198669	195.1372223
512	222.8790588	204.8275299	225.5025177	195.0568085
513	223.0909424	204.7503052	225.5083313	195.0643921
514	223.0859222	204.7347565	225.5181122	195.0836182
515	223.0556335	204.7583618	225.4721527	195.0509033
516	222.9820709	204.8769989	225.5077209	195.1236877
517	222.8578186	204.7134399	225.5238495	195.1099091
518	222.7931366	204.9094696	225.4971161	195.2159729
519	223.0079803	204.7693481	225.5127411	195.0721283
520	222.8182068	204.8239288	225.4975739	195.1116333
521	223.0422974	204.6636353	225.5419922	195.0566559
522	223.1246033	204.7719116	225.5341644	195.0805206
523	223.1020508	204.9507751	225.4992981	195.0490875
524	223.1256256	204.7075043	225.493927	195.0121613
525	222.990387	205.0471497	225.5204315	195.1222382
526	222.8901672	204.6439056	225.5240479	195.104187
527	222.7964478	205.1733093	225.4635773	195.2710266
528	223.0665741	204.7867126	225.4726563	194.9967651
529	222.894989	204.8506317	225.4990234	195.1484833
530	223.0059357	204.6441956	225.507019	195.037384
531	223.3078613	204.815094	225.4877319	194.9726868
532	222.9373474	205.2607422	225.5206299	195.1872711
533	223.172226	204.8907318	225.5256195	195.0449524
534	223.4906158	204.8035126	225.556076	194.9148254
535	223.503006	204.7956696	225.6213989	194.9528656
536	224.0274811	204.5577545	225.5878296	194.7088165
537	224.108139	204.358963	225.6220856	194.6171875
538	223.1381226	204.7971191	225.5469513	195.0750122
539	222.9101257	205.0832062	225.5292511	195.1763611
540	222.8878174	205.0298462	225.5431213	195.2215118
541	222.8109131	204.8822021	225.5313263	195.1875458
542	223.0251007	205.0035553	225.5055847	195.2116394
543	222.828598	205.2670441	225.4486694	195.20961
544	222.9099731	204.6360168	225.4705811	195.1464996
545	223.0010376	204.8774109	225.5154266	195.1061096
546	223.0256958	205.0558624	225.5153809	195.1588745
547	223.0618134	204.953476	225.5824127	195.1270905
548	222.9018097	205.1639557	225.4636536	195.2144775
549	223.3260956	204.8001404	225.5740814	195.009552
550	222.8798676	204.8926086	225.4851379	195.2121735
551	223.2108307	204.9374084	225.524765	195.0367737
552	223.125473	204.8375092	225.6016541	195.1083374
553	223.0592499	204.5059967	225.5117798	194.9506989
554	223.0150452	204.7842865	225.4863739	195.0543213
555	223.1905823	204.8664398	225.5485992	195.0395966
556	223.2700195	204.711853	225.5873566	194.9301605
557	223.5087585	204.8627777	225.5196991	194.8759613
558	223.5809479	204.6594543	225.5499115	194.8377533
559	223.7497864	204.8671265	225.5596161	194.7630157
560	223.7967834	204.5079193	225.5710754	194.7705078
561	223.9207611	204.3456116	225.6632385	194.8112183
562	223.9992371	204.5787659	225.6533508	194.7159424
563	223.6791687	204.8832245	225.6072083	194.8652191
564	223.3565979	204.7132721	225.5288391	194.8869476
565	223.2445831	204.7710876	225.4958801	194.9303436
566	223.1660309	205.1827087	225.5178223	195.0257874
567	223.0906067	205.0276184	225.5240021	195.0137177
568	223.1702118	204.9944458	225.5175018	195.0015259
569	223.760498	204.7684784	225.5408173	194.6994934
570	224.1746521	204.5878754	225.5724945	194.5016785
571	223.7360992	204.6688538	225.5321198	194.7886658
572	224.0344849	204.6453247	225.6137695	194.6372223
573	224.1760712	204.5167084	225.6685944	194.5963135
574	223.9769897	204.6556091	225.5282593	194.6508179
575	223.6500702	205.1051178	225.5929718	194.7814026
576	222.7788544	205.0106964	225.5119324	195.2174377
577	223.2656097	204.7125092	225.5159302	194.9771423
578	223.3846436	204.8278198	225.5380402	194.9682922
579	223.5276031	204.8025055	225.5315552	194.8867493
580	223.350647	204.8327789	225.4665222	194.973587
581	223.2719727	204.8890381	225.5348969	195.0706329
582	223.2094116	205.0016785	225.5632629	195.0728607
583	223.2975159	204.7252045	225.6160583	194.9883575
584	223.5585938	204.8300171	225.5390472	194.8500671
585	223.6626892	204.8752136	225.4976044	194.8309631
586	223.5929718	205.055191	225.5051727	194.7906647
587	223.5099945	204.9087982	225.5567169	194.9107056
588	223.0888367	204.7955627	225.5378723	195.0280609
589	223.2603607	204.7095337	225.5167847	194.9212189
590	223.7112427	204.9187775	225.6560822	194.8384094
591	223.5018616	204.7822266	225.5811462	194.938797
592	223.6499176	204.9318695	225.5774841	194.8124237
593	223.752594	204.872757	225.6911469	194.8552399
594	223.5770264	205.0761566	225.5303192	194.85495
595	223.4985046	204.703537	225.5114136	194.8928223
596	223.3613586	204.9007416	225.4900818	194.8997803
597	223.2315826	204.9304199	225.5314484	195.042984
598	223.4115753	204.9576721	225.5351563	194.9035339
599	223.4082489	204.950592	225.4941254	194.9108582
600	223.516449	204.8880463	225.5839996	194.8340912
601	223.6545105	204.7074585	225.5344696	194.8380432
602	223.154007	204.9666748	225.4704285	195.0459137
603	223.8033752	204.9744263	225.5966797	194.7322388
604	224.1428223	204.718277	225.6321106	194.5226593
605	224.1504211	204.8100586	225.5816193	194.5957642
606	224.1239777	204.8710022	225.6674957	194.7012939
607	224.1873474	204.8256378	225.6538696	194.5811157
608	223.1988831	205.0632019	225.5248718	195.0122528
609	223.4328918	205.1174927	225.5516663	195.0504456
610	223.3996277	204.9391937	225.5558167	194.9858246
611	223.4754333	204.7010803	225.5396729	194.8364563
612	223.7503357	204.8638306	225.6021118	194.7734833
613	223.4824524	204.6090851	225.5329285	194.8674316
614	223.533905	204.788559	225.556427	194.9407501
615	223.3628998	204.7660675	225.5562592	194.9239349
616	223.2965546	204.7974701	225.5727844	195.0431824
617	223.5852966	204.8667908	225.5116272	194.8199005
618	223.4917145	204.9428864	225.5816193	194.8649139
619	223.4475403	204.7943115	225.5023956	194.8871307
620	223.6064301	204.8042297	225.5427399	194.7638092
621	223.5515442	204.758316	225.5591583	194.8549957
622	223.6571503	204.7537384	225.606842	194.8114624
623	223.5713959	204.6344147	225.6254272	194.7775574
624	223.5948029	204.7236328	225.4991913	194.7404785
625	223.8183594	204.6874084	225.5740509	194.6416168
626	223.4953003	204.7283325	225.5556335	194.857132
627	223.5363159	204.7996979	225.4973602	194.8475647
628	223.6730652	204.7738647	225.5068512	194.7868195
629	223.337616	205.022644	225.5235748	194.9672852
630	223.7898712	204.8125153	225.5987854	194.7617188
631	223.6106415	204.9026337	225.5708923	194.8222961
632	223.5288696	204.9795837	225.5198517	194.7963104
633	223.4391785	204.9073334	225.5559692	194.8807373
634	223.9300079	204.5811005	225.5247498	194.6329956
635	224.1959991	204.5501251	225.5838318	194.6125488
636	224.4320221	204.5093689	225.652832	194.4225769
637	224.4741211	204.8290253	224.6479797	212.0746307
638	224.304718	204.8034821	225.5988007	194.4571381
639	223.6548309	205.1652222	225.6086731	194.9030457
640	223.6240997	204.936203	225.5932007	194.8184814
641	223.6732788	204.7928925	225.5437012	194.8113251
642	223.8544464	205.320755	225.6707306	194.7123871
643	223.8859406	204.8078461	225.5754395	194.7805176
644	223.9044495	204.9173584	225.6218262	194.6457062
645	223.8395386	205.039505	225.5467529	194.6835327
646	224.1072998	205.0341949	224.3480988	212.2677917
647	224.1179352	205.2029572	224.3938293	212.3267517
648	223.7994995	204.9081726	225.6596069	194.806076
649	223.907547	204.8992462	225.5988007	194.6340637
650	223.6857452	204.8598328	225.5671844	194.7364502
651	223.7900543	205.1720428	225.5903015	194.7060242
652	223.9177094	205.216507	225.5758209	194.7062683
653	223.9490051	204.9500885	225.6545258	194.6136932
654	223.7106934	205.1366425	225.6185913	194.7998352
655	223.8660431	204.8859711	225.587326	194.7342834
656	223.9376373	204.8712158	225.5942078	194.6599579
657	223.885025	204.8666077	225.5900116	194.6425018
658	223.8305969	205.1571503	225.58992	194.7060852
659	223.9094543	204.8459167	225.5531921	194.6262817
660	223.8921814	205.2374573	224.2507172	212.4444733
661	223.7063293	204.8145447	225.5585938	194.7511139
662	224.1656342	204.9764099	225.5973053	194.4747009
663	224.0164795	205.0567627	225.5997772	194.5730133
664	223.8308563	205.0541992	225.6448975	194.6527405
665	224.1065826	204.8634644	225.5963898	194.5878143
666	223.8383636	205.3119965	225.6464539	194.7158813
667	223.7702942	204.8960571	225.5567322	194.7381592
668	224.2715607	204.910675	225.5324554	194.5613861
669	224.3087616	204.8487396	225.6148682	194.5065002
670	224.5429688	204.4625702	225.6278992	194.3521271
671	224.7104187	204.531311	225.7149353	194.39711
672	224.7193298	205.1911926	224.7194061	212.3057251
673	223.9667206	205.1897736	225.6307831	194.595108
674	223.7996674	204.8477783	225.5783234	194.7773438
675	223.8393555	204.9883728	225.6340027	194.7646179
676	224.0340576	205.1925659	225.5773621	194.6348572
677	223.8316193	205.2195587	225.5784149	194.7182159
678	223.6621552	205.0336914	225.6079407	194.8309326
679	223.7123871	204.7923889	225.5879211	194.8209229
680	223.8849945	204.7985382	225.6234436	194.7770538
681	224.2046509	204.8694458	225.6018219	194.5859528
682	223.9705505	204.875473	225.6217804	194.6538086
683	224.0200958	204.9109039	225.6933289	194.6775208
684	223.9773102	205.2353973	225.6010895	194.5615692
685	223.8023682	205.0360565	225.6224365	194.7564392
686	224.1947784	204.8607788	225.6526794	194.5397034
687	223.8680267	205.1884766	225.6188049	194.6756134
688	223.8018188	205.0676575	225.667038	194.627182
689	223.6972961	205.3440857	225.5685577	194.7437897
690	223.917099	204.9926605	225.6252747	194.6578064
691	223.954071	205.0766296	225.5482788	194.6654968
692	223.649704	204.860672	225.5338287	194.7655487
693	223.8516846	204.6550446	225.5594788	194.7262268
694	223.681488	205.1365204	225.5426025	194.7267151
695	223.870224	205.0457001	225.5660095	194.7034149
696	223.559967	204.8344879	225.5533447	194.9294586
697	223.34758	204.8403625	225.515274	194.9631195
698	223.1485138	204.9634705	225.5134735	195.1171265
699	222.9057312	205.1667023	225.4770203	195.1972656
700	222.7635193	205.3756561	225.5552063	195.2980347
701	222.4415588	205.0601044	225.4445648	195.4218597
702	221.8468018	205.3656158	225.3549805	195.738739
703	221.5846252	205.4530182	231.6075287	206.4638214
704	221.3256836	205.9963226	231.3916931	206.5721588
705	220.5231018	206.0618439	231.0124359	206.6850739
706	220.084137	206.2827148	230.8887939	206.7759705
707	220.2642059	206.5726166	231.0205536	206.8363037
708	219.9728394	206.4559021	230.8507843	206.8363342
709	220.0419769	206.339386	230.861908	206.8000946
710	220.3925323	206.1847382	231.0471191	206.6955109
711	220.3587189	206.3316498	231.0211334	206.7194977
712	220.5421143	206.2412415	231.0949249	206.7333374
713	220.3637695	206.3988953	231.0410309	206.7396698
714	220.3014221	206.539917	231.0117645	206.8343811
715	220.2779083	206.6772614	231.0283661	206.8895264
716	219.9413452	206.4627991	230.8499451	206.8339386
717	220.1117401	206.5096741	230.9189453	206.8438873
718	220.3726044	206.7108307	231.0803528	206.9074249
719	220.0835724	206.5426178	230.9748993	206.844696
720	219.8716125	206.6016541	230.9541626	206.8923187
721	219.8707123	207.0920258	230.8800507	207.2591553
722	219.5365448	206.9777679	230.7199402	207.2515411
723	220.3513336	207.3165436	231.1751251	207.315979
724	220.0350952	207.4204865	230.9585571	207.5236816
725	219.3653717	207.6975861	230.8509369	207.5921783
726	219.7540283	207.4909973	230.9203644	207.5871887
727	220.0297699	207.8018036	230.9603882	207.8643951
728	219.5282745	207.8314667	523.2703247	390.3812256
729	218.6175842	208.314621	523.3500366	390.2317505
730	217.7584381	208.2023315	523.4501953	390.2166748
731	217.9640045	208.4549561	523.3521118	390.2492676
732	217.6515198	208.5211029	523.3326416	390.1837463
733	218.1559906	209.1672363	523.4491577	390.2128296
734	217.5136719	209.953064	523.4099121	390.2427368
735	216.9317169	210.1724854	523.3725586	390.2989807
736	217.0673523	210.3821106	523.3954468	390.2681885
737	216.8450775	210.4632416	523.3353271	390.2468567
738	216.6414032	210.4276123	523.3772583	390.2106628
739	216.3826599	211.0672455	523.3953247	390.3052673
740	217.1916962	211.0327759	523.430481	390.2562561
741	216.6255035	210.1348877	523.5102539	390.2015991
742	217.109726	210.8584595	523.3190308	390.2626038
743	216.7960815	211.2777557	523.4718018	390.1252747
744	216.122757	211.459671	523.4031372	390.2728271
745	216.3149872	211.4783478	523.4646606	390.1554871
746	215.6055603	210.8250275	523.3936157	390.267395
747	215.5389404	212.8963165	523.4820557	390.2253723
748	218.2262421	215.0046387	523.4087524	390.2267761
749	218.9947815	217.6305389	523.5028687	390.205719
750	218.1591949	216.605545	523.5037231	390.2568359
751	216.8750916	214.7514038	523.328186	390.2077332
752	216.9244232	213.9483185	232.6790619	209.2845154
753	216.8806763	213.506424	209.9291534	217.6173859
754	216.7093811	213.753006	232.6876068	209.0174866
755	216.3878021	214.0560913	232.9006958	209.0712433
756	216.3594666	214.4555664	232.9713135	209.0867004
757	216.0842743	214.4207458	233.0507202	208.9367828
758	216.1638794	214.2518005	232.9729309	208.8351593
759	216.3575592	213.9716949	232.8467102	208.8999481
760	216.6262665	213.5332642	209.9034882	217.6706848
761	216.614212	213.5092621	232.6605377	208.9124146
762	216.401535	213.7006378	232.8116913	208.7578278
763	216.0189514	213.5625305	232.869339	208.4040222
764	216.4301147	213.5262451	232.7900238	208.7205963
765	216.4916382	213.4092865	209.8694305	217.644577
766	216.2810211	213.4202118	211.6841431	207.6218567
767	216.1112366	213.4078827	211.6625214	207.7192688
768	215.9232635	213.0926971	211.5863647	207.763031
769	216.0027924	213.1596527	211.6006622	207.7283325
770	216.5981598	212.6674652	209.936676	216.8522949
771	216.4960938	212.7192078	209.9507294	217.1061707
772	217.1851654	212.3829498	210.0102234	216.4932556
773	217.2653046	212.1504059	210.0327759	216.4062042
774	217.2380981	212.0220032	210.1281128	216.1465759
775	217.1552429	212.1211548	210.1753693	216.1893158
776	216.9902039	211.9694672	210.0809631	216.1971893
777	217.4203796	212.0173187	210.1824646	216.1138611
778	217.4094849	211.9449615	210.1802368	216.03508
779	217.3754578	212.0826111	210.1855164	216.1178284
780	217.3535461	212.0585938	210.2008514	216.0899048
781	217.3972015	212.2851868	210.1220703	216.3647461
782	217.9354401	212.042923	210.2179718	216.0868225
783	217.8447266	211.8845825	210.2110748	216.0664825
784	218.2246857	211.7335358	210.2521362	215.8270264
785	218.071228	211.8852234	210.2875214	216.0488892
786	218.0087433	211.7187042	210.2496643	215.8882141
787	218.0164032	211.7734375	210.1891937	215.9083252
788	218.0705261	211.8890228	210.2620544	216.0035706
789	218.1449432	212.0285797	210.242691	216.1165314
790	217.991806	212.1680603	210.220993	216.1688843
791	218.1180115	212.0282898	210.2565765	216.0378723
792	218.21315	212.0753632	210.3391876	215.9470215
793	218.3175354	211.7543945	210.2579346	215.9403839
794	218.0401611	211.4771881	210.2813568	215.7367706
795	218.1989746	211.5883942	210.275177	215.7700958
796	218.4546509	211.7679901	210.3918762	215.8648376
797	218.0311737	211.7280884	210.2358398	215.8692627
798	217.83461	211.7575226	210.2818756	215.7947693
799	217.8235474	212.0153656	210.1940002	216.0842438
800	217.8327332	211.8633728	210.2012634	216.0006561
801	217.9293671	211.9833984	210.2654724	216.0116577
802	217.7186432	211.9746704	210.2332611	216.080368
803	218.0354156	211.9858551	210.2444611	216.02771
804	217.7277832	211.7734833	210.2662811	215.9727478
805	218.0326996	211.8171692	210.2789001	215.9450684
806	218.0851898	211.9947052	210.2736053	216.0207977
807	217.8600769	211.8448029	210.2690277	215.9139557
808	218.2641144	211.8871918	210.2792664	215.9522095
809	218.0513763	211.8884583	210.2465057	215.9281006
810	218.099472	212.041626	210.2957001	216.0294952
811	218.1826782	211.998291	210.2032776	216.1316681
812	217.7321625	211.752655	210.1990204	216.0075531
813	217.8757477	211.7955933	210.2054291	215.891861
814	218.4617157	211.8317108	210.3335571	215.86203
815	217.9468536	211.830368	210.2208099	215.9768066
816	218.1430206	211.8759155	210.2559967	216.0517578
817	217.799942	211.779129	210.2441559	215.8942413
818	218.1788483	211.8260803	210.2807617	215.8963318
819	218.0989838	211.8034668	210.3654938	215.8173523
820	218.00354	211.9160004	210.3136597	215.9453278
821	217.943512	211.8975372	210.3257446	215.8877716
822	217.8359375	211.7503662	210.261734	215.9789276
823	218.2692108	211.9142761	210.2734222	215.9528046
824	217.7626648	212.1193695	210.2596588	216.1213226
825	218.2871704	211.8313141	210.2667389	215.8969879
826	218.2072601	212.0965271	210.3059387	216.0094147
827	218.2145996	211.7883911	210.3127441	215.8697968
828	218.0821686	212.1276245	210.2772217	216.0989838
829	218.357254	211.8441315	210.3460541	215.8482361
830	218.1251831	211.9105072	210.3109589	215.9428864
831	218.287796	211.8715057	210.2694397	215.8819885
832	218.2124329	211.7262268	210.2094116	215.8670044
833	218.2484741	211.8890381	210.359375	215.8623352
834	218.2535706	211.9024353	210.2944336	215.943222
835	218.0562286	211.6302185	210.2517548	215.7815399
836	218.1238403	212.0359955	210.3344421	216.0550537
837	218.1129303	211.8840485	210.2615204	215.9712067
838	218.2466888	211.7791901	210.3660736	215.8439484
839	217.9853516	211.7666931	210.2246246	215.9012604
840	218.1325226	211.6529388	210.2755127	215.9109955
841	218.4856262	211.7099304	210.3579407	215.7897491
842	218.3983917	211.3592072	210.4311981	215.7574615
843	218.4149017	211.2546539	210.3369141	215.5646362
844	218.8103638	210.8973236	231.5767365	209.72789
845	218.331192	210.9059601	231.5811768	209.3067474
846	217.8939056	211.3607025	210.2945862	215.6667786
847	218.0116882	211.3885193	210.3445587	215.6716614
848	217.9463806	211.049408	210.3366852	215.4958649
849	218.2781677	211.4655457	210.3406219	215.6177673
850	218.179184	211.2540436	210.3290863	215.526062
851	218.0366821	211.444931	210.2788391	215.6809235
852	218.0775452	211.4220886	210.2746277	215.7619476
853	218.0771637	211.4477844	210.2655792	215.6862946
854	218.0335388	211.1868591	210.2997742	215.5936737
855	218.5231018	211.2835846	231.6677246	209.622467
856	218.0635834	211.3427887	210.343689	215.5741119
857	218.2582092	211.1927643	210.4448853	215.5944672
858	218.1363068	211.2430725	210.3297424	215.7494659
859	218.3071136	211.416626	210.3608093	215.7493896
860	218.5029755	211.3601837	231.7922058	209.5552673
861	218.4275208	211.0713196	210.453949	215.4971161
862	218.1577301	211.3078613	210.3525848	215.5305481
863	218.1832123	211.3196564	210.2619934	215.6930542
864	218.3558044	211.3934174	210.3552246	215.6134796
865	218.2120209	211.1243286	231.6820831	209.3402557
866	218.4839172	211.4909363	231.7226563	209.5896606
867	218.2668762	211.268692	210.4232483	215.5987549
868	218.1087646	211.4707031	210.2330933	215.764267
869	218.25354	211.4453583	210.2246704	215.7666168
870	218.42099	211.3028107	210.390564	215.5326385
871	218.0784454	211.1912537	210.2948761	215.5704041
872	218.0604248	211.2374725	210.3390045	215.5775909
873	218.2634125	211.1121216	210.3556519	215.5665131
874	218.3587341	211.1228638	210.3779907	215.5399323
875	218.1005859	211.242569	210.3219299	215.5604858
876	218.1229401	211.2544708	210.29776	215.637207
877	218.2005005	211.452713	210.3427124	215.7975464
878	218.2560272	211.3053589	210.2766113	215.6313934
879	218.6564636	211.213623	231.6260376	209.7031403
880	218.4533539	211.2914276	210.4141541	215.66922
881	218.7716675	211.1651306	231.6651001	209.6797485
882	218.9853058	211.0874023	231.5828552	209.75737
883	219.2328033	211.2367859	231.7023468	210.0019531
884	218.4809265	211.0736084	231.6740875	209.5355835
885	218.553421	211.4916229	210.4850464	215.7055511
886	218.2395782	211.3269196	210.3630066	215.6300659
887	218.4128265	211.2828064	231.7328644	209.5380859
888	218.4579163	211.4440765	231.6705933	209.6696625
889	218.321106	211.4919281	210.358429	215.7037506
890	218.1766663	211.1964111	231.6130981	209.3186951
891	218.5088043	211.1564178	231.6750641	209.4676361
892	218.641571	211.3204803	231.6969757	209.6437073
893	218.5702667	211.2652283	231.7305756	209.6590424
894	218.7489624	211.4336548	231.7637482	209.8396606
895	218.317688	211.0209808	210.2984009	215.5688629
896	218.3732605	211.4495544	210.3547821	215.734436
897	218.5537109	211.2986755	210.4346771	215.756012
898	218.6889191	211.4810791	231.6822662	209.7969818
899	218.4706268	211.3001404	231.6860962	209.6265259
900	218.634491	211.0144806	231.6833954	209.5019531
901	218.7015686	211.2933655	231.7176666	209.6655731
902	218.5412903	211.4733276	210.4702911	215.738678
903	218.5975342	211.2876434	231.6391602	209.5778046
904	218.4705353	211.4638062	231.6966095	209.6456299
905	218.7150726	211.3664246	231.7511749	209.7810516
906	218.6591034	211.3727417	210.4047852	215.7058716
907	218.5834351	211.3998718	210.5289917	215.6638794
908	218.5737305	211.1044464	231.6687927	209.5410309
909	218.6642151	211.2643433	231.7501373	209.6384125
910	218.7829895	211.2890625	231.6782227	209.7522583
911	218.7781982	211.4521484	231.7670135	209.8525238
912	218.6035309	211.2216187	231.6765747	209.6611023
913	219.1290131	210.8033905	231.5807037	209.6562042
914	218.8148346	211.2248993	231.6221313	209.8371887
915	218.9328156	210.4651031	231.4942932	209.4320374
916	219.0158081	210.7451172	231.4979706	209.6448364
917	218.8970032	211.1264954	231.5939026	209.7200623
918	218.4201508	211.3771667	210.4185486	215.609848
919	217.9984131	211.159668	210.2559814	215.6397095
920	218.3466644	211.0196533	210.5110779	215.5444946
921	218.5646362	211.381897	231.6795044	209.6318207
922	218.5042725	211.2149506	231.6616516	209.4422607
923	218.3404541	210.9309845	231.6183929	209.3044586
924	218.3158417	211.3442993	210.3409424	215.7189789
925	218.6034088	211.3076172	210.4670258	215.7327728
926	218.2942047	211.0044556	231.5929108	209.3444824
927	218.7073975	211.3114166	231.7537537	209.6350098
928	219.1415253	211.3805237	231.7798157	209.8913422
929	218.9092407	211.2326202	231.7666016	209.7479248
930	218.7219086	211.1295929	231.6828308	209.6654816
931	218.8723602	211.2076111	231.7103119	209.7390137
932	218.5895996	211.0531464	231.6209717	209.4741669
933	218.4389038	211.0617828	231.6789856	209.3572998
934	218.6381073	210.8577881	231.5537567	209.4884186
935	219.0043488	211.031189	231.6089325	209.7881622
936	219.070282	210.8866425	231.5345764	209.7176971
937	218.9594879	210.8739777	231.495163	209.7148438
938	218.7252808	210.7471771	231.6329803	209.4655151
939	218.4781036	211.5724792	231.7458801	209.7505798
940	218.2383881	211.2102051	210.3285217	215.6449432
941	218.5452118	211.466629	210.4577942	215.7374573
942	218.3961182	211.3488312	231.7658691	209.5345917
943	218.749939	211.0763855	231.669281	209.4447021
944	218.6892395	211.1500397	231.7459869	209.5680695
945	218.6170807	210.9164124	231.5931549	209.348053
946	218.6890869	210.9971771	231.5856934	209.5923004
947	219.0166779	210.9459534	231.5564575	209.7793274
948	219.0174408	210.9702301	231.6221161	209.7934418
949	218.7523651	210.9590149	231.5521088	209.5890045
950	218.7253265	210.9801788	231.6177979	209.5405121
951	218.5352631	211.1971893	231.665802	209.5483551
952	218.4567108	211.1602936	231.6842346	209.4283905
953	218.2475739	211.2136536	210.2413025	215.6820374
954	218.4357605	211.3036499	231.7433472	209.4273682
955	218.603302	211.4755096	210.3977356	215.6756592
956	218.9331207	211.2390747	231.6927032	209.8050537
957	218.5789185	210.8252258	231.5921783	209.3926086
958	218.4125977	210.6657104	231.4602814	209.1493988
959	218.6376038	210.7387085	231.5120239	209.3643036
960	218.9145813	210.4364166	231.546051	209.4110413
961	218.7379456	210.822876	231.5643311	209.4972839
962	218.8005219	210.7621002	231.613678	209.4545441
963	218.8616791	210.4897156	231.5939789	209.4393463
964	218.8177185	210.8231201	231.6013184	209.5211487
965	218.6263428	210.8334656	231.7051392	209.2828674
966	218.5448303	210.7958221	231.6646271	209.2795715
967	218.8134155	211.5173798	210.4945221	215.7594757
968	218.7136536	211.0168762	231.7999725	209.404541
969	218.6771545	211.074707	231.676651	209.5323792
970	218.7168121	210.8737335	231.64711	209.4255371
971	218.77005	210.6329193	231.5497742	209.2499695
972	218.928833	210.9635925	231.6221313	209.6366119
973	218.9957428	210.3591461	231.4702301	209.4209442
974	218.698349	210.4660492	231.4960022	209.3366089
975	218.9340668	210.4159088	231.5222321	209.3410645
976	218.9051056	210.7260895	231.6548462	209.4603119
977	218.7805634	210.8166962	231.7301025	209.4961548
978	218.8249512	210.8723907	231.5896912	209.5413971
979	218.4409637	210.7090759	231.6080017	209.2063446
980	218.4989166	210.9368286	231.647583	209.3058472
981	218.4676361	211.1235962	210.4589996	215.6363068
982	218.911087	211.1033478	231.8059387	209.5362091
983	218.8616791	210.9330292	231.7427673	209.5267944
984	218.9588623	210.9375458	231.6356812	209.6019135
985	218.6575775	210.7697449	231.6202698	209.3887329
986	218.916748	210.7183228	231.5562744	209.520401
987	219.1927795	210.2735596	231.5003815	209.4102173
988	218.9710083	210.6951599	231.5800781	209.5852509
989	219.0669403	210.5396729	231.5271454	209.5730286
990	219.0579071	210.5241394	231.5118713	209.3274078
991	218.7286377	210.71875	231.6204529	209.4374237
992	218.8804779	210.8907471	231.7067719	209.5153961
993	218.8877258	211.0289307	231.7433472	209.6489868
994	218.6104279	211.151886	231.6575165	209.4629517
995	218.6870422	211.0874786	210.5522919	215.640976
996	219.1109467	211.0174713	231.7338562	209.6548157
997	219.1439362	210.8216858	231.7054596	209.636673
998	218.9465942	210.3883667	231.506073	209.3412476
999	218.84021	210.4785309	231.6096039	209.2482758
1000	219.4333344	210.212738	231.5636292	209.4460144
1001	219.0772247	210.6374207	231.6466675	209.4157257
1002	219.508728	210.5315704	231.6565857	209.5610046
1003	218.9823761	210.620697	231.5353394	209.5563812
1004	218.9155121	210.8220062	231.5544586	209.4299164
1005	218.9095764	210.6686707	231.6694489	209.5020447
1006	218.8968201	211.1779175	231.7811432	209.6251373
1007	218.8315887	211.1318359	231.7301178	209.571167
1008	218.7266541	211.1850128	231.7246246	209.5310059
1009	218.4161987	210.9009399	231.6393738	209.3013
1010	218.8461914	211.1176147	231.6890259	209.6515656
1011	219.0331116	210.7308655	231.6703033	209.621521
1012	219.3563385	210.6627197	231.7235413	209.6928253
1013	219.0825348	210.6255798	231.5565948	209.5422211
1014	219.0129089	210.5860443	231.5890656	209.4664154
1015	219.131546	210.6095123	231.5384369	209.6430511
1016	218.6702728	210.6449432	231.5683746	209.4461212
1017	219.062088	210.8965149	231.6911774	209.643219
1018	218.8577118	210.8242188	231.6584473	209.5669403
1019	219.0317078	210.8986206	231.7905426	209.6281281
1020	218.8051453	210.9640198	231.7199707	209.5042114
1021	218.5474701	211.0873413	231.7551422	209.3908539
1022	218.6811829	210.9676971	231.7291412	209.3968658
1023	219.3095398	210.8153687	231.788208	209.7061157
1024	219.2402039	210.6030884	231.7417755	209.5101318
1025	219.2210846	210.4245911	231.6708832	209.4981537
1026	218.7653961	210.4669189	231.5910492	209.1906586
1027	218.8645172	210.9072723	231.6835938	209.4593506
1028	218.9334106	210.9105072	231.7451324	209.5591888
1029	219.0808411	210.9471741	231.741745	209.6044769
1030	218.7813873	210.9219666	231.7604675	209.417038
1031	218.8405762	211.1876831	231.744339	209.6110229
1032	218.6617126	211.0662079	231.7013702	209.469986
1033	219.2411499	210.8280029	231.6889038	209.6712341
1034	219.0547943	210.8205109	231.743515	209.6223907
1035	218.9225616	210.7266235	231.6495209	209.5032654
1036	219.0406342	210.4099426	231.5725403	209.3832245
1037	219.2818756	210.1990356	231.5162964	209.4023132
1038	219.2526398	210.2306824	231.4235687	209.3739929
1039	219.3939362	210.2764435	231.6420746	209.4205322
1040	219.1763	210.3245087	231.5546417	209.4230804
1041	219.1219177	210.3251343	231.6357727	209.4332275
1042	218.8879089	210.4424744	231.6927948	209.2362823
1043	218.9387054	210.6645355	231.6202698	209.4084015
1044	218.9032745	210.6981659	231.6950073	209.4550781
1045	219.124939	210.5637512	231.6941071	209.4693146
1046	218.8609619	210.60289	231.7407074	209.3894806
1047	218.9793701	210.9067841	231.7775879	209.6110229
1048	218.6848602	210.8674927	231.7686768	209.3275299
1049	219.0949249	210.9106598	231.7407532	209.6025543
1050	218.9961395	210.9674683	231.7417908	209.5609894
1051	219.2333984	210.281189	231.744751	209.3230133
1052	219.2209473	210.5532837	523.2669678	390.3711243
1053	219.2941284	210.1950989	523.371521	390.2936096
1054	219.1406403	210.2858276	523.5217285	390.1912537
1055	219.078537	210.4271545	523.4116821	390.2757263
1056	219.1990662	210.6627197	523.3017578	390.267395
1057	219.3892822	210.4299622	523.3447266	390.2568054
1058	218.9677734	209.8516998	523.4121704	390.2733154
1059	219.0693359	210.5354462	523.5560913	390.2079468
1060	219.1388397	210.493103	523.5543823	390.2451477
1061	218.9782104	210.7018127	523.368042	390.187561
1062	219.0371094	210.7637939	523.4240723	390.1950989
1063	218.7885437	209.570282	523.4468384	390.2262878
1064	219.1140289	211.1875458	523.503479	390.2365723
1065	219.055481	210.7518463	523.3829346	390.1625061
1066	219.2377167	210.8860931	523.4208374	390.2529907
1067	219.1539764	210.5291138	523.4817505	390.1991272
1068	219.0992279	210.2459106	523.4040527	390.2891235
1069	219.352356	210.2505646	523.447876	390.1936035
1070	219.2240601	209.9738464	523.4350586	390.2694702
1071	219.5674591	211.3798676	523.4119873	390.2952271
1072	223.5227203	212.8895264	523.4752197	390.2040405
1073	223.8583832	215.1264801	523.4782715	390.1816406
1074	223.37883	214.3729858	523.4203491	390.1945496
1075	222.5472412	213.5391998	523.3919678	390.1474915
1076	221.0998688	212.5818939	227.9461823	218.4352875
1077	220.8558197	212.3314972	227.6948853	218.4093933
1078	220.8477478	211.9503021	227.5492401	218.2710724
1079	221.4658661	212.171402	227.8900757	218.2290497
1080	221.3093414	212.1780853	227.8962555	218.3149719
1081	221.286026	211.9692688	227.750473	218.1226654
1082	221.4669189	211.5049286	232.1103516	211.0204468
1083	221.6970825	211.5723877	227.6577606	217.9505005
1084	221.4163361	211.6280365	227.6716766	217.9682312
1085	221.0825653	211.8334503	227.658905	218.1797638
1086	220.9454803	211.9361877	227.558136	218.2526245
1087	221.2015076	211.8917542	227.5619965	218.2157745
1088	221.0206757	211.9916382	227.6971893	218.2327271
1089	220.9960938	211.9254761	227.5913696	218.2806396
1090	220.9478302	211.8123474	227.4784241	218.1673431
1091	221.0329132	211.7732849	227.5238037	218.1309509
1092	221.0848846	211.7647552	227.6347809	218.1727142
1093	221.1865082	211.7005768	227.5939789	218.0760956
1094	221.4676819	211.8500214	227.7482605	218.083786
1095	221.3908386	211.6977081	227.5795288	218.0765228
1096	221.2628326	211.7323608	227.6210022	218.0874786
1097	221.436554	211.6437836	227.6128998	218.0340271
1098	221.3234863	211.7402649	227.5931702	218.0557556
1099	221.3387146	211.8424377	227.6943665	218.1791382
1100	221.180069	211.4884644	227.5198517	217.9872742
1101	221.2021332	211.6853027	227.5746613	218.0625916
1102	221.2764435	211.5996552	227.5688171	218.0237732
1103	221.6356659	211.7343292	227.7502747	217.9947815
1104	221.4789581	211.727356	227.7413788	218.0170441
1105	221.312149	211.4553986	232.147171	210.9144745
1106	221.6270752	211.6123352	227.6596069	217.9234772
1107	221.6460876	211.5068054	232.116272	211.1846161
1108	221.7541046	211.0743103	232.1229553	210.8644257
1109	221.6882019	211.0903473	232.0480652	210.7859192
1110	221.4427185	211.3608246	227.6099854	217.8353882
1111	221.0788727	211.2422791	232.0236969	210.6521759
1112	221.1351166	211.611618	227.5153961	218.0454254
1113	220.9794312	211.5309143	232.0330658	210.8358917
1114	221.4004974	211.4418335	232.103241	210.9818115
1115	221.2507324	211.2766571	232.0855255	210.7348633
1116	221.3276367	211.4543762	232.0933685	210.8831787
1117	221.3091125	211.3332062	232.0957642	210.7701263
1118	221.8108368	211.2964325	232.1776123	210.9101105
1119	221.1967773	211.3414001	232.0785065	210.7663269
1120	221.2756958	211.1893005	232.0309906	210.7107697
1121	221.1264801	211.3327789	232.07164	210.7470245
1122	221.1626434	211.6469727	227.5954742	218.0339355
1123	221.1007538	211.5449829	232.0740356	210.9111481
1124	221.5516663	211.4697571	232.1231232	211.0343781
1125	221.4664154	211.1946411	232.1113281	210.7958679
1126	221.3556213	211.1763153	231.9915924	210.7140808
1127	221.7771301	210.9866333	232.066864	210.7836761
1128	221.5793457	210.8295746	232.0613861	210.7000122
1129	221.2805634	211.2291565	232.0011139	210.7519836
1130	220.6218872	211.5734253	227.3731079	218.1153259
1131	220.918335	211.4178162	231.9495087	210.709259
1132	221.0773621	211.3212128	231.9711609	210.6733246
1133	221.1814117	211.3039246	232.0159607	210.7947845
1134	221.1325531	211.5203857	227.5075073	217.951416
1135	221.3296051	211.0297089	232.0343018	210.6824951
1136	221.287674	211.200882	232.0997009	210.6651306
1137	221.2690125	211.2672119	232.0508423	210.7047882
1138	221.052536	211.1540833	231.9758301	210.5310516
1139	221.1700287	211.2411041	232.0363922	210.6502838
1140	220.9017792	211.3535767	232.031311	210.7001648
1141	221.2934418	211.2935791	232.0585327	210.7527466
1142	221.1426086	211.2981415	232.0172729	210.6550751
1143	221.2119446	211.2162476	232.0303345	210.6495972
1144	221.1099243	211.3083496	232.006012	210.7365875
1145	221.5697784	211.2967529	232.1036224	210.8449097
1146	221.1527557	211.0306702	231.9942017	210.492218
1147	221.429306	211.1679688	232.0636139	210.6036682
1148	221.2575073	211.1352234	232.0079651	210.6209259
1149	221.2650909	211.1463623	232.0567474	210.5915527
1150	221.5431976	211.3458557	232.1218719	210.9653015
1151	221.1819305	211.3037109	232.056488	210.6241913
1152	221.3848419	211.3848267	232.0763092	210.7919006
1153	221.2414703	211.1260681	232.0663757	210.581665
1154	221.0443878	211.1903534	232.0041504	210.5522156
1155	221.1982574	211.1060638	232.017868	210.630188
1156	221.3202057	211.0204163	232.0736084	210.5947876
1157	221.3731995	211.2324219	231.9689331	210.8016357
1158	221.9870605	210.8955078	232.194809	210.7357635
1159	221.5129089	210.7557068	231.8711243	210.5728912
1160	221.8052673	210.7723389	232.01297	210.6044159
1161	222.1095886	210.8680725	232.1824646	210.7199249
1162	221.4407959	211.0942078	231.9828491	210.6217804
1163	221.1213379	211.303833	231.9988708	210.7052002
1164	220.6815948	211.2030182	231.9994354	210.4182281
1165	221.1611328	210.9531555	232.0000305	210.5069427
1166	221.1083374	210.821167	231.9620819	210.348587
1167	221.3398438	211.2207947	232.0143433	210.7738647
1168	221.0385132	211.1471558	231.9093475	210.5834198
1169	221.149704	211.0936279	232.0075073	210.5536957
1170	221.3561249	211.3688202	232.0588837	210.8205261
1171	221.0952148	211.108017	231.9277649	210.560791
1172	221.0774994	210.9592438	231.9670715	210.4755249
1173	221.1704407	211.2714996	232.0113068	210.7674408
1174	221.2555542	211.0881042	231.9988403	210.6238098
1175	221.191925	211.1018524	232.0436707	210.5617218
1176	221.0420837	211.0848083	231.9517365	210.491333
1177	221.1067657	210.9819946	231.9597168	210.5657349
1178	221.221756	211.0962982	231.9756165	210.5601807
1179	221.184082	211.155304	232.0470276	210.5921936
1180	221.4620667	211.0345306	232.0451813	210.6463776
1181	221.3769684	210.8590851	231.8950348	210.5294189
1182	221.740509	210.6747894	231.9661102	210.596817
1183	221.8125458	210.728653	232.127243	210.5610046
1184	221.679718	210.7354584	231.9541016	210.6154785
1185	221.7441101	210.682251	231.9785614	210.5846558
1186	221.1928101	210.992218	231.9750214	210.4512329
1187	220.9187927	211.0529327	231.9715424	210.4566498
1188	221.2467194	211.2649689	232.0697632	210.6893158
1189	220.9604645	211.2805481	232.0114899	210.5217285
1190	221.3102264	210.7927704	232.0630035	210.3266449
1191	221.6436615	210.8242188	232.0651398	210.4551697
1192	221.5220642	210.8518066	232.0054626	210.5888062
1193	221.4202423	210.7877808	231.9786377	210.4225769
1194	221.3775635	210.7115479	231.9165192	210.4499359
1195	221.5131683	210.940918	231.9221802	210.6854858
1196	221.1539459	210.7229767	231.930481	210.3789978
1197	220.9793854	210.9797211	231.9417267	210.4990082
1198	220.5882263	211.0476532	231.8523712	210.331131
1199	221.1499634	211.0419769	232.0293121	210.5146484
1200	220.8296204	211.1740875	231.9874573	210.4652863
1201	220.8581848	211.1744995	231.9742279	210.5825958
1202	220.2984924	211.1813354	231.864502	210.2554626
1203	220.2970734	211.344574	231.9687347	210.4280701
1204	220.390564	211.3592987	231.9011078	210.3980713
1205	220.6530304	211.1840973	231.9506531	210.383255
1206	220.3546143	211.1605377	231.9309845	210.3360901
1207	220.2471313	211.2803192	231.833725	210.3550873
1208	220.6697083	210.9908752	231.8626099	210.3172913
1209	220.4486237	211.176712	231.8272858	210.3692017
1210	220.5769653	210.6031799	231.8200378	210.1078186
1211	220.964325	210.654541	231.8540039	210.1855774
1212	220.9434052	210.7482147	231.8230896	210.3310547
1213	221.0747223	210.9558105	231.8401337	210.6030579
1214	220.5405273	210.9667358	231.8189392	210.3631592
1215	220.4356079	211.1831512	231.8915863	210.3404236
1216	219.6487732	211.3692474	231.8554993	210.1842346
1217	219.3176117	211.1402588	231.7602081	209.8568268
1218	219.4577179	211.0170135	231.687973	209.8341217
1219	218.8725433	210.9116669	231.6452026	209.5295868
1220	218.8703613	210.20784	231.4860687	209.1264191
1221	218.5683899	210.5209808	231.4763641	209.0935364
1222	218.6408234	210.6780548	231.5962982	209.2763062
1223	218.3855896	210.9225769	210.348877	215.5243988
1224	217.7814484	210.583252	210.2294006	215.4525604
1225	217.8397064	210.5504761	210.3308563	215.2626801
1226	217.688858	210.2307281	210.2567596	215.222229
1227	217.5600433	210.0739899	210.2467651	215.1602936
1228	217.2375336	209.4436493	210.2135315	214.7422333
1229	217.0822906	208.7579803	211.8941345	206.3920898
1230	217.3481598	208.7962952	211.9558716	206.0348663
1231	217.5128326	208.7929688	210.1141663	214.447052
1232	217.1928101	208.6201019	211.9600677	206.3776855
1233	217.5326385	208.3251343	211.9024048	206.1069641
1234	217.7396698	208.067749	230.8916321	207.2812958
1235	218.1300049	208.0831909	230.9381104	207.3787079
1236	218.3171082	207.8460693	230.8800812	207.4221954
1237	217.8978577	207.7528534	230.654953	207.2245636
1238	218.2458649	207.8549652	230.7815857	207.4733734
1239	218.6637115	207.6293488	230.7594299	207.435791
1240	218.6122742	207.593811	230.6700439	207.4019012
1241	218.42836	207.8545227	230.7315369	207.4081421
1242	218.5095825	207.8617554	230.7334595	207.484848
1243	218.7472382	207.8433075	230.8191833	207.4797211
1244	218.5675201	207.7846527	230.891922	207.3404541
1245	218.5230713	207.7572021	230.7908478	207.4048004
1246	218.4375458	207.8453522	230.8645782	207.3928375
1247	218.5118408	207.7046509	230.8420715	207.3007507
1248	218.6504059	207.7274933	230.7849579	207.4449005
1249	218.4602814	207.4908295	230.7386932	207.2013245
1250	219.0336456	207.6553192	230.7574158	207.5085602
1251	219.024704	207.3873138	230.7609406	207.3737793
1252	219.1050262	207.5366516	230.8010406	207.4791412
1253	218.9735718	207.4676971	230.7735596	207.4528503
1254	219.0518494	207.4738159	230.8719482	207.3125763
1255	219.0713043	207.6106262	230.8728638	207.4820709
1256	219.2958221	207.5578308	230.8188019	207.478775
1257	218.9904785	207.6395416	230.9371185	207.4231567
1258	219.3496094	207.6172791	230.9604492	207.4162903
1259	218.9127655	207.5723877	230.9031219	207.335144
1260	219.3922729	207.5812531	230.8376312	207.5516663
1261	219.1940155	207.4965668	230.8976593	207.4553528
1262	219.3868866	207.465744	230.8025818	207.4876556
1263	219.2470398	207.5944214	230.8224945	207.561264
1264	219.2415009	207.7013245	230.875412	207.5460663
1265	219.3586731	207.6504364	230.8971252	207.5886536
1266	219.6619263	207.7230682	231.013916	207.5940704
1267	219.7400513	207.7878571	230.888092	207.7524567
1268	219.6338348	207.6884918	230.9703064	207.5150299
1269	219.5780334	207.7157288	230.9098206	207.6434326
1270	219.5474243	207.643219	230.9719696	207.5754547
1271	219.615036	207.6511688	231.037796	207.5098877
1272	219.3885956	207.539856	230.9160309	207.4914246
1273	219.4790497	207.7637177	230.9238892	207.5831299
1274	219.6281891	207.7002563	230.9578552	207.6339111
1275	219.1082611	207.661377	230.9470825	207.4455414
1276	219.8215942	207.5313873	230.9688568	207.4833679
1277	219.7747803	207.5565491	230.8717194	207.5398712
1278	219.6550598	207.5198822	230.9570923	207.5317688
1279	219.9216156	207.6098938	230.8610077	207.6678467
1280	219.8315277	207.5471191	230.9504852	207.5814362
1281	219.5174866	207.5557556	230.9165649	207.4715576
1282	219.9262543	207.3444366	230.9245758	207.4693909
1283	220.0422363	207.6868439	231.0292511	207.6915588
1284	219.8204346	207.5097809	231.0126801	207.4637451
1285	219.7475739	207.8475037	230.9472809	207.7099304
1286	219.7627716	207.8639832	230.9348602	207.7066193
1287	219.5706482	208.1023865	231.0227661	207.8292847
1288	219.4689941	207.686554	230.9113617	207.5265198
1289	219.8328247	207.5514526	230.9414368	207.4577942
1290	219.8754883	207.5702515	230.9033203	207.5974426
1291	219.9509888	207.7095947	230.9775543	207.6674652
1292	219.601532	207.4808197	230.8715515	207.5712128
1293	219.4125366	207.6207275	230.8814545	207.4922028
1294	219.3348389	207.3776398	230.8327789	207.4362183
1295	219.2129517	207.9267578	230.9917755	207.5923462
1296	219.1178436	207.8683014	230.9577026	207.5155945
1297	218.6316223	207.9599762	230.8802185	207.5019989
1298	218.8507538	207.8808441	230.8984375	207.491806
1299	219.2959747	208.0644684	231.0070648	207.805481
1300	218.907196	207.6478729	230.8503876	207.4806213
1301	219.0842896	207.6391754	230.9115143	207.4643555
1302	219.032959	207.8307648	230.9032745	207.5855408
1303	219.0089874	207.7923584	230.9507751	207.5139923
1304	219.3314819	207.9571991	231.0307617	207.6854553
1305	219.4707642	207.9959717	231.0800476	207.6532898
1306	219.3333893	207.9303436	230.9776154	207.5506744
1307	219.0169678	207.9279327	230.9399261	207.5859833
1308	219.0218201	207.812851	230.9553223	207.5003967
1309	219.0832062	207.9160614	230.9711151	207.4968567
1310	218.9099731	207.9342041	230.9771423	207.5120697
1311	218.9067078	207.9772034	230.9801636	207.5054321
1312	219.4486389	208.0173492	231.0656433	207.7526398
1313	219.3000641	208.0341187	231.0699463	207.7723083
1314	219.6475983	207.8348999	230.9772491	207.6729889
1315	218.9735107	208.1106262	231.0297394	207.6181793
1316	219.327301	207.8498077	231.0754852	207.5732117
1317	219.1866302	208.0683899	230.9674988	207.7094727
1318	219.3386993	208.0110779	231.0458374	207.821701
1319	219.2163391	208.0478821	231.0165253	207.7141571
1320	219.0726929	207.9414978	230.9646454	207.5726318
1321	219.0591736	208.0949097	231.0628967	207.6315613
1322	219.3687744	207.6307983	231.0061493	207.526413
1323	219.5194702	208.0604706	231.0402527	207.7770996
1324	219.3248444	207.792099	230.9881744	207.4983521
1325	219.4325256	207.5087128	230.9490662	207.4694824
1326	219.4086304	207.5842285	230.8671875	207.5943756
1327	219.5005951	207.6029358	230.9580841	207.5738983
1328	219.1362457	207.6147156	230.8599854	207.4605713
1329	219.4925537	207.9125366	231.0413666	207.7488708
1330	219.6312408	208.0299988	231.1586761	207.809845
1331	219.3212738	207.7030029	230.9860687	207.5714569
1332	219.7557983	207.6775818	231.0374603	207.7386627
1333	219.7129211	207.9385376	231.0336761	207.8802338
1334	219.500824	207.9949188	231.0639191	207.770401
1335	219.5914612	207.9882202	231.03862	207.7976379
1336	219.7082672	208.245636	231.1383362	208.0376434
1337	219.6641083	208.1085358	231.0806427	207.891922
1338	219.6117401	207.9098358	231.001709	207.8024902
1339	220.2602844	208.1342621	231.2736206	208.0664978
1340	219.5593567	207.8476868	231.0037994	207.6766205
1341	219.6618195	207.9814911	231.0645142	207.8161011
1342	219.7015076	208.050827	231.0418091	207.9139557
1343	219.6374207	207.6609039	230.9460449	207.6322327
1344	219.6410828	207.6626129	230.9980164	207.699707
1345	219.5879822	208.0031433	230.9168701	207.9447784
1346	219.6950684	207.9027557	231.0963593	207.7564392
1347	219.9241943	207.9012299	231.1008148	207.8791962
1348	219.9029999	207.9827881	231.1070251	207.8542023
1349	219.8300476	207.9920502	231.045105	207.847702
1350	219.9658813	208.0593109	231.1168365	207.9673309
1351	219.8709717	208.0181732	231.1689911	207.9263
1352	219.8041534	208.0693817	231.0328674	207.9598694
1353	219.5300751	208.0458679	231.002121	207.8804626
1354	219.6659851	208.3098602	231.1312408	208.0210724
1355	220.2646332	208.0100861	231.1660309	208.1121216
1356	220.1541138	207.9768372	231.1616211	207.9506531
1357	220.2600555	207.9021149	231.1733246	207.9448395
1358	220.2710114	207.8517609	231.1271667	207.9117889
1359	220.2470703	207.8766479	231.0849915	207.9937897
1360	220.2649231	207.946106	231.115509	207.9897919
1361	220.3448639	207.9730682	231.2177887	207.9995728
1362	219.9104309	208.0673523	231.0314026	207.9707031
1363	219.6534271	208.2919159	231.2354889	207.9611816
1364	220.043869	207.952179	231.0599213	207.812851
1365	219.9641266	208.1053925	231.1595001	207.9736633
1366	219.9845734	207.9892883	231.1374969	207.9660034
1367	220.1018066	208.1818237	231.1205139	208.0895081
1368	220.3799744	208.4707031	231.2557526	208.4339447
1369	220.1531372	208.2231445	231.2576752	208.1406555
1370	219.9951019	208.313385	231.1506805	208.185791
1371	220.2861023	208.2838135	231.2814178	208.0680237
1372	220.291626	208.2376099	231.1842804	208.2228088
1373	220.4509888	208.069458	231.1318054	208.1122589
1374	220.3927307	208.0661011	231.1038513	208.1475372
1375	220.0892181	208.271225	231.2102509	208.1730042
1376	220.6173248	208.0748749	523.1422119	390.5245972
1377	220.6185303	208.227356	523.3522339	390.331665
1378	220.1082458	208.0503387	523.3771362	390.2246704
1379	220.4862518	208.2170563	523.418335	390.1967468
1380	220.7353363	208.1967316	523.4667358	390.1216125
1381	220.443985	208.0542908	523.3400879	390.1843872
1382	220.533493	208.1340485	523.4594727	390.2434387
1383	220.2766571	208.3527527	523.4469604	390.2210083
1384	220.4195099	208.1735077	523.3535767	390.2213745
1385	220.4199829	208.2905273	523.4684448	390.2079773
1386	220.2411346	208.0951538	523.5107422	390.2179871
1387	220.7520599	208.0743713	523.3712769	390.1143494
1388	220.4933472	208.2622986	523.4398193	390.2142334
1389	220.7801514	208.2098083	523.3847656	390.2160034
1390	220.4708099	208.0627594	523.4387817	390.1830444
1391	220.3946533	207.4677429	523.3829346	390.1734009
1392	220.4759827	208.2351685	523.5317993	390.1149597
1393	220.6247253	208.4135284	523.463562	390.1984558
1394	220.4803925	208.1373901	523.4829712	390.2181396
1395	219.9139557	207.7411804	523.5775757	390.130188
1396	224.2080688	210.9103851	523.4561768	390.0940247
1397	225.1073761	214.1986694	523.3517456	390.2002869
1398	224.5650177	214.3818512	523.4445801	390.1440735
1399	224.0919189	213.0056305	523.4075928	390.2882385
1400	223.3176422	211.5946808	232.7026978	211.4568939
1401	223.2835846	211.04953	232.6465454	211.0220184
1402	222.4404297	211.4375916	232.3718262	211.3482361
1403	222.5930023	211.8441772	228.2282104	218.0576172
1404	222.8018646	211.7191925	228.240036	217.9704895
1405	222.4289093	211.6762238	232.4003754	211.5502625
1406	222.91539	211.6024475	232.5601044	211.4055023
1407	223.2104797	211.7719421	232.6682739	211.5792542
1408	222.6234436	211.4710083	232.4200134	211.395874
1409	222.4739685	211.4254303	232.4192505	211.2640076
1410	222.8458252	211.5792389	232.5192261	211.3565369
1411	222.8191528	211.4079895	232.4934845	211.2590332
1412	222.5151367	211.5173492	232.4195099	211.3493958
1413	222.54422	211.4004059	232.4067078	211.1981812
1414	222.6574402	211.4890137	232.3961792	211.2857666
1415	222.3565826	211.5052032	232.3575287	211.2397156
1416	222.4422607	211.4544678	232.4064026	211.2645264
1417	222.3630829	211.3311157	232.3313904	211.0995636
1418	222.3387756	211.4914093	227.9134064	217.869812
1419	222.7195587	211.0770416	232.4013824	210.9651184
1420	222.6661835	211.0776825	232.4564819	210.9948883
1421	222.2206573	211.1608124	232.2880096	210.9642944
1422	222.3594208	211.202774	232.3399506	211.0865479
1423	222.631897	211.3068085	232.457016	211.1397858
1424	222.338974	211.1297607	232.3065796	211.0214539
1425	222.6849365	211.1628571	232.4361877	211.0343323
1426	222.3233795	211.4580994	232.3143616	211.24617
1427	222.3289642	211.0694427	232.3081818	210.930954
1428	222.2520905	211.1754608	232.2720795	211.0205078
1429	222.2666779	211.0842285	232.3265991	210.8345184
1430	222.1946106	211.0719757	232.2199249	210.9006042
1431	222.1904449	211.0265503	232.2392883	210.9138794
1432	222.4524689	210.9960632	232.3277435	210.8780212
1433	222.1369629	211.2875519	232.2316284	210.9863739
1434	222.4053802	211.2031097	232.379837	211.003891
1435	222.4057312	210.8689575	232.3022156	210.872818
1436	221.9784698	210.7839966	232.1183014	210.7153625
1437	222.0051575	211.1074066	232.1536865	210.9198303
1438	222.1593018	211.0144196	232.2782745	210.8811798
1439	221.362854	211.1191101	232.0772247	210.6291809
1440	221.0773163	211.0414429	231.9650421	210.3364105
1441	219.889801	210.9048615	231.8225708	209.8574982
1442	218.9376984	209.7301025	231.3306427	208.6964569
1443	217.8824768	208.8842773	231.1071777	207.7335052
1444	217.1551056	208.6139832	210.1191864	214.3010406
1445	217.2297668	208.9013062	210.1457977	214.4794312
1446	217.8238983	208.9337006	210.155838	214.410553
1447	217.409317	209.2307281	210.0856628	214.5405121
1448	217.236969	208.826004	210.2276459	214.2539825
1449	217.134903	208.4828949	218.9878845	215.3344116
1450	216.7492828	209.0691681	210.1550446	214.3676605
1451	215.9450378	209.4192963	210.0807953	214.610321
1452	215.5223389	208.870224	210.0138245	214.2938843
1453	215.1154938	208.6014557	217.2517395	215.5260468
1454	214.8382416	208.7806396	217.0755005	215.6286469
1455	214.4822388	208.8172302	216.7893219	215.6134338
1456	214.277359	208.8331451	216.730835	215.667923
1457	213.881958	208.5152893	216.3283691	215.3644562
1458	214.1342621	208.1862793	216.352356	215.141922
1459	213.9082184	208.0845947	216.2172852	215.1530762
1460	213.7249451	208.3648987	216.1855927	215.3257294
1461	213.4000854	208.4276428	215.8751373	215.3457184
1462	212.7752686	207.765152	215.2701416	215.0730438
1463	212.7198944	207.9386749	215.2238007	215.2362213
1464	212.8606567	208.3199005	215.5033264	215.3668976
1465	212.1986389	208.1804657	214.8427124	215.3769989
1466	211.9661865	208.1436157	214.6635437	215.3908997
1467	212.5898438	207.6500244	214.6763153	214.8035736
1468	212.0543671	207.5437469	214.6334686	215.0154877
1469	212.0056305	207.6886444	214.6711273	215.1265869
1470	212.0593414	207.654953	214.7189026	215.1118774
1471	211.6468353	207.4937134	214.4604645	215.1020813
1472	211.1719666	207.5124207	214.0328827	215.0563965
1473	211.5648193	207.2870636	213.9967194	214.8336945
1474	211.9950409	207.3650513	214.1983032	214.7653198
1475	212.0423279	207.4447021	214.3600922	214.858078
1476	211.9358826	206.9179993	214.2398682	214.5720978
1477	211.8686218	207.0330353	214.1828461	214.5240479
1478	211.7865906	206.9718781	214.0384369	214.5250549
1479	211.5363617	206.9131622	213.895752	214.5388947
1480	211.1096802	206.6439056	213.4998016	214.5000305
1481	211.4035797	206.762558	213.7521667	214.4865112
1482	211.3816986	206.8281097	213.8188324	214.5058289
1483	211.0629272	206.6165619	213.5466309	214.5041199
1484	211.071991	206.8280334	213.5312805	214.6042328
1485	210.9597473	206.4431458	213.3696136	214.4102325
1486	210.9476318	206.6255798	213.4698029	214.5352325
1487	211.203598	206.7918091	213.6201477	214.5362396
1488	211.3796692	206.675766	213.6324615	214.5397186
1489	211.5816803	206.7792816	213.8748932	214.4502258
1490	211.7432251	206.8650055	213.9635773	214.5018158
1491	211.3609772	206.7094574	213.6226044	214.4860992
1492	211.6182861	206.9004517	213.9167633	214.5656281
1493	211.7254333	206.8294983	213.8534698	214.4114532
1494	211.8201141	206.8462372	214.0979309	214.5434875
1495	211.6555786	206.967041	213.9560242	214.5266418
1496	211.838623	206.6963196	214.0742798	214.3283539
1497	211.981308	207.0873108	214.14534	214.533371
1498	211.372818	206.4624329	213.7653046	214.4242096
1499	211.8481598	206.5776062	214.050354	214.3036804
1500	211.8241882	206.7999573	214.0554657	214.4187775
1501	212.0448456	206.6993866	214.2543335	214.2995758
1502	211.8771057	206.7859955	214.021286	214.3628082
1503	211.9902039	206.69841	214.1692047	214.3472137
1504	212.2442169	206.6651611	214.3022766	214.2084198
1505	212.0884552	206.7033997	214.3138123	214.2897491
1506	211.9937286	206.7857666	214.2187195	214.3722534
1507	211.8081665	206.8367462	214.0492096	214.4493713
1508	212.1237488	206.9008484	214.3661346	214.4233856
1509	212.3083801	206.9893494	214.4077759	214.4268799
1510	212.2596588	206.6296539	214.3364258	214.2516022
1511	212.3483124	206.4404297	214.4460907	214.1592102
1512	212.201828	206.4787903	214.3979645	214.1935425
1513	212.4023438	206.7030334	214.5983429	214.24646
1514	212.1884918	206.4358063	214.2326202	214.1338043
1515	212.09375	206.6287537	214.3607178	214.3150024
1516	212.0569763	206.7846985	214.2654724	214.3919067
1517	211.9738007	206.8370667	214.2336273	214.3821716
1518	212.0166016	206.5579224	214.3213654	214.2292786
1519	212.2382813	206.9739227	214.3582764	214.4355011
1520	211.9875488	206.5779877	214.2462616	214.252533
1521	212.2434235	206.5558319	214.4380035	214.2071686
1522	212.323288	206.9434509	214.6035614	214.4530792
1523	212.4392242	206.8088226	214.4709778	214.2746582
1524	212.2682343	206.7038422	214.4794464	214.2962646
1525	212.429245	206.5791626	214.4929047	214.1736298
1526	212.3532257	206.8086548	214.4382935	214.3069458
1527	212.3471222	206.781601	214.5020294	214.3215027
1528	212.1636658	206.7497253	214.2627411	214.3163757
1529	212.3591766	206.7512512	214.4675751	214.2337646
1530	212.436676	206.9150391	214.558197	214.3756409
1531	212.3570404	206.6719666	214.4951019	214.2710571
1532	212.2776184	206.6893158	214.4029999	214.2756653
1533	212.1644287	206.5923309	214.3641357	214.2311859
1534	212.3715057	206.7720642	214.5451508	214.3226624
1535	212.3592224	206.5662994	214.5351563	214.1762238
1536	212.4454041	206.4280243	214.5486755	214.1172943
1537	212.3566895	206.5263062	214.4707184	214.1867981
1538	212.4363098	206.6070709	214.4559479	214.1824799
1539	212.227417	206.6088409	214.4426575	214.2474976
1540	212.3898468	206.6100311	214.5397491	214.2334747
1541	212.3677216	206.4394989	214.5284576	214.1522675
1542	212.5009918	206.7588654	214.6569519	214.2865601
1543	212.3261566	206.5051422	214.5213013	214.1504211
1544	212.2606049	206.7831573	214.496521	214.353775
1545	212.3755341	206.5128632	214.5567169	214.1450653
1546	212.1614227	206.517395	214.3307495	214.1846924
1547	212.4407043	206.5305481	214.6867981	214.1968994
1548	212.3362732	206.3496704	214.414505	214.1048279
1549	212.2851257	206.7117462	214.5331573	214.3171997
1550	212.4834442	206.3069305	214.5179291	213.9963379
1551	212.62146	206.8154755	214.7770844	214.3413544
1552	212.2199554	206.4035645	214.3816833	214.1487427
1553	212.2685547	206.308075	214.4144592	214.0527344
1554	212.5433807	206.4130402	214.5968628	214.0184021
1555	212.4784241	206.7897491	214.6091614	214.2835846
1556	212.2577972	206.8909302	214.5583649	214.4356384
1557	212.4145203	206.5718842	214.5648041	214.1736145
1558	212.7293243	206.4020233	214.6860962	214.1197205
1559	212.8023834	206.0873718	214.759903	213.918396
1560	212.9324036	206.1816254	214.7691803	213.977478
1561	212.9702759	206.298233	214.9359894	214.0298309
1562	212.8927917	206.4166412	214.8636169	214.0624542
1563	213.2353668	206.3361816	215.0269928	213.9901123
1564	212.7021332	206.5224915	214.8423615	214.1416321
1565	212.6107025	206.8919983	214.663681	214.3241425
1566	212.6609802	206.5829468	214.7043762	214.1484985
1567	212.7966919	206.1961975	214.7461853	213.9156036
1568	212.7554169	206.7372589	214.8284912	214.1906586
1569	212.6366577	206.6825256	214.8217621	214.2162933
1570	213.030365	206.2906647	214.9957733	213.9703369
1571	212.8386536	206.5509338	214.8532257	214.1463318
1572	212.8059387	207.0274658	214.8907013	214.4167786
1573	212.8512268	206.3976746	214.715271	214.0748596
1574	212.9448853	206.6485138	214.9785309	214.1586609
1575	212.9011078	206.3182983	214.9180145	214.0248108
1576	212.8142853	206.7850342	214.792984	214.233902
1577	212.9910583	206.6102753	214.9536438	214.1551819
1578	212.6146698	206.6205292	214.6089478	214.1399841
1579	212.9356689	206.6113892	214.905304	214.176712
1580	213.1338959	206.5658264	214.9844818	214.0901031
1581	213.128418	206.7980957	215.1572113	214.2552032
1582	212.8238678	206.7374725	214.9749603	214.2212677
1583	212.9892578	206.9196777	215.0543823	214.2859955
1584	213.0079193	206.446579	214.9434509	214.1060486
1585	212.9312897	206.4967194	214.871582	214.1196442
1586	212.9934082	206.6541595	214.9698639	214.1297913
1587	212.5851593	206.6133728	214.7295074	214.2568817
1588	212.8229675	206.6618042	214.8664093	214.1588135
1589	213.0324554	206.8677673	215.0923767	214.2891235
1590	213.1750183	206.6630402	215.1884766	214.1429291
1591	212.9360657	206.5634766	214.9445343	214.1241608
1592	212.9797211	206.789444	215.0577087	214.2394562
1593	213.068634	206.5001221	214.9921722	214.1305847
1594	213.1360474	206.668335	215.1116333	214.1935272
1595	213.0358734	206.6668243	215.1001587	214.1799011
1596	213.2066498	206.5393372	215.0891876	214.1246948
1597	212.8832092	206.7533722	214.9655457	214.1732178
1598	213.0032196	206.5897064	214.9177704	214.1805267
1599	213.0198517	206.473465	214.9936371	214.1394806
1600	212.8994598	206.7464142	214.9773712	214.2014313
1601	212.872818	206.6495667	214.9029999	214.1777802
1602	213.1149902	206.710968	214.9781494	214.2325745
1603	213.1389923	206.5497284	215.1201477	214.1196899
1604	213.4067383	206.7424622	215.2894745	214.1787262
1605	213.3568573	206.6555786	215.2223358	214.2235107
1606	213.5240326	206.5794983	215.4095001	214.1493683
1607	213.4359589	206.7341309	215.3061523	214.2361755
1608	213.2766876	206.9026489	215.2436066	214.3012238
1609	213.2926941	206.7830353	215.1794434	214.1996918
1610	213.1115875	206.9437866	215.072876	214.2492371
1611	213.1785278	206.6676941	215.110611	214.1792755
1612	212.881012	206.8765106	214.9123383	214.2908936
1613	213.1687622	206.6477356	215.040802	214.1781769
1614	213.0396118	206.7674255	214.9348907	214.2281036
1615	213.4813385	206.6707001	215.2645111	214.1400299
1616	213.2656555	206.6985321	215.1812592	214.2319489
1617	213.3292847	206.3350525	215.1611786	214.0442963
1618	213.460144	206.6995697	215.2467957	214.2211761
1619	213.5478668	206.6827393	215.3168945	214.1972504
1620	213.3543396	206.7106323	215.2520447	214.2046814
1621	213.4365845	206.7251282	215.2609253	214.2305603
1622	213.3288422	206.5020752	215.1220398	214.1201782
1623	213.1004028	206.6789856	215.0867157	214.1703491
1624	213.1997223	206.6264954	215.0578766	214.145874
1625	213.4281006	206.614502	215.151062	214.1459045
1626	213.3412628	206.7264709	215.3213654	214.2390594
1627	213.0850983	206.820755	215.0840759	214.2425995
1628	213.0942383	206.9305725	215.131134	214.2340698
1629	213.0558167	206.4286652	214.9922791	214.0939026
1630	213.5377197	206.8043976	215.5120544	214.2475128
1631	213.4980316	206.484436	215.2362366	214.1079407
1632	213.9151459	206.2760315	215.6503296	214.0058441
1633	213.8752441	206.3387756	215.46138	214.0207825
1634	213.5613708	206.5728302	215.3357086	214.1231384
1635	213.3340302	206.7160339	215.1334381	214.1902618
1636	213.0260162	206.4638519	214.9216003	214.0592651
1637	212.9446564	207.0061188	214.9730072	214.3803253
1638	212.7872772	206.7586975	214.7983246	214.2233582
1639	213.0346527	206.9826202	215.1152954	214.3618317
1640	212.9986115	206.7240295	215.0070801	214.2086182
1641	212.8493195	206.8318634	215.0132141	214.3007813
1642	212.9181671	207.0408478	214.9512482	214.3847504
1643	212.7593231	207.172287	214.8414764	214.4048004
1644	212.7134552	206.8755493	214.8534851	214.2709503
1645	212.5546417	207.064621	214.5511475	214.460907
1646	212.4040527	207.336441	214.6307526	214.6620636
1647	212.275238	207.105484	214.528595	214.5431976
1648	212.2212067	207.2098694	214.3317719	214.6629639
1649	211.5072784	207.4166718	213.8495636	214.8874817
1650	211.2727814	207.3526459	213.7387085	214.8943024
1651	211.3917084	207.5152435	213.7739105	214.9186401
1652	211.1670685	207.6002808	213.9494476	215.0896606
1653	210.5315399	207.8080292	213.5772705	215.3392944
1654	210.5415039	208.5283966	213.6997223	215.8292389
1655	210.0167389	208.5848541	213.3563995	215.9419098
1656	209.7486267	208.3213654	213.1141815	215.7378845
1657	209.7040405	208.18573	213.057724	215.6482086
1658	210.0637817	208.3283691	213.3506927	215.6968079
1659	209.4081268	208.7366638	212.9217682	216.0475311
1660	208.8472137	209.1154938	212.4934235	216.3227386
1661	209.5519562	209.2576904	212.5155334	216.3315735
1662	209.3351898	208.9109192	212.8800507	216.1528778
1663	209.0117188	209.119751	212.6598358	216.3746185
1664	209.1690674	209.2778015	212.9303284	216.5014343
1665	208.9371338	209.3106384	212.6159363	216.4023895
1666	208.9020691	209.0951233	212.6305847	216.276886
1667	209.0210571	208.8774261	212.6723175	216.194458
1668	209.2148743	208.8623657	212.7422791	216.1375427
1669	209.222641	208.9038086	212.7970123	216.2004242
1670	209.0656281	209.1504974	212.7604523	216.3353424
1671	208.9492798	208.7969818	212.5554504	216.1251678
1672	209.4481659	208.723465	212.884552	215.9778595
1673	209.3934937	208.3677368	212.8154144	215.7841339
1674	209.4191284	208.2886505	212.8529663	215.7212677
1675	209.6543579	208.2658539	213.0566406	215.6861877
1676	209.4489594	208.1194611	212.8871765	215.5539856
1677	209.4568939	208.1633759	212.9329224	215.6877594
1678	209.0910187	208.0813599	212.5955505	215.6618958
1679	209.8611755	207.8159637	212.9306641	215.3851166
1680	209.395401	207.9330139	212.8084564	215.5480804
1681	209.695282	207.7862549	213.0523834	215.4775848
1682	209.9006042	207.7400208	213.0727997	215.3403778
1683	209.9259186	207.7752228	212.8764496	215.3566895
1684	210.0345764	207.5878448	212.9597931	215.23349
1685	210.3181458	207.849472	213.186676	215.2848969
1686	210.5739136	207.5757751	213.2998199	215.0831909
1687	210.5175476	207.5029602	213.2474518	215.075592
1688	210.4567566	207.6907043	213.1766815	215.1477509
1689	210.3594666	207.5818176	213.1453552	215.1657257
1690	210.3734589	207.6785126	213.1763306	215.1837463
1691	210.680603	207.4680328	213.388382	214.9884644
1692	210.3111572	207.7032471	213.1341705	215.2628174
1693	209.884491	207.7415009	213.1263733	215.2985535
1694	210.0932007	207.5202942	212.9463959	215.2299652
1695	210.4306488	207.6958466	213.202301	215.1908264
1696	210.4712067	207.8175049	213.3149109	215.3227997
1697	210.7269287	207.3045807	213.3934021	214.9355011
1698	210.7468262	207.2364044	213.3771362	214.8260498
1699	211.0421143	207.0956573	213.5249329	214.7216644
1700	211.0675201	207.063797	523.1143188	390.5879517
1701	211.4171753	207.1720123	523.2783203	390.3319092
1702	211.1095886	207.0046692	523.3486938	390.1819153
1703	211.1166077	207.2365723	523.3378906	390.2261047
1704	211.417511	207.4004974	523.4141235	390.1835632
1705	211.0550995	207.1149445	523.4481812	390.2778625
1706	211.407196	207.1623993	523.3622437	390.223938
1707	211.2276917	207.426651	523.4487305	390.2071228
1708	210.9386902	206.6851349	523.4973755	390.1609192
1709	211.2150574	207.4756927	523.2701416	390.2583923
1710	211.0105896	207.3758392	523.3890991	390.190033
1711	211.1650543	207.0810242	523.4191895	390.2317505
1712	211.0782318	207.220108	523.4179688	390.1880493
1713	211.0501404	207.1891785	523.3807983	390.2372437
1714	211.1833038	207.1879578	523.333252	390.1782837
1715	211.3278351	207.1788483	523.3139038	390.1879883
1716	211.1190033	207.4296112	523.524292	390.1647949
1717	211.168045	207.1092529	523.3868408	390.2739258
1718	211.1431274	207.3513031	523.2913208	390.1434631
1719	211.0744934	206.5752258	523.2999878	390.2185974
1720	213.8465576	209.0287933	523.4210815	390.1645203
1721	215.6375885	211.5494537	523.3660278	390.2478943
1722	214.5900574	210.9792633	523.3812256	390.1689453
1723	213.1522675	209.9897766	523.3648682	390.1982117
1724	212.0896301	209.5418701	523.4627075	390.1711121
1725	211.6308594	208.4087982	214.3821411	215.5350342
1726	211.6805267	208.4808502	214.5317535	215.6052551
1727	211.8843536	208.5349579	214.6321259	215.6008148
1728	211.9296722	208.700882	214.7432709	215.7306519
1729	211.8117371	208.6802673	214.5833588	215.7160034
1730	211.6156311	208.3448181	214.3085938	215.5071869
1731	211.940033	208.6239166	214.7016602	215.6756287
1732	211.6643677	208.5478821	214.470459	215.6860046
1733	211.8041992	208.6670227	214.4369202	215.7160339
1734	211.6501007	208.4081268	214.2814789	215.5064087
1735	211.83284	208.4147186	214.5655518	215.578537
1736	211.6248627	208.4950867	214.2792816	215.5428772
1737	211.8995667	208.7312622	214.6484375	215.7105865
1738	211.9820404	208.6960449	214.6906738	215.6803589
1739	211.8536987	208.3040619	214.4864655	215.4680023
1740	211.8381653	208.4103241	214.5210724	215.5491028
1741	211.700058	208.5446625	214.4026489	215.6207733
1742	211.8630981	208.5723877	214.5857697	215.6784363
1743	211.8356934	208.7779236	214.5465698	215.7207489
1744	211.5407104	208.3892059	214.3105011	215.5370789
1745	211.8733063	208.3652191	214.519165	215.4962006
1746	211.954361	208.0802917	214.5103149	215.3421631
1747	212.2282104	208.2326508	214.7216949	215.3681793
1748	211.8877716	208.026825	214.4650726	215.2416992
1749	212.2523499	207.7345734	214.7689209	215.0553894
1750	212.2763062	208.073349	214.8617401	215.3668671
1751	211.7248688	208.3371277	214.4395599	215.5282288
1752	211.5721741	208.278244	214.2199707	215.3890839
1753	211.6315002	208.0867615	214.3486786	215.3709412
1754	211.7811432	208.2857361	214.4992065	215.4840851
1755	211.7910004	208.160141	214.4851379	215.4150238
1756	211.7824097	208.0995636	214.4588776	215.3159027
1757	211.8527069	208.1628113	214.5814056	215.4090881
1758	211.8563538	208.0589294	214.4868622	215.3426361
1759	211.6940155	208.1671753	214.3904114	215.4060669
1760	211.6893616	208.1637878	214.3768158	215.3466644
1761	211.4879303	208.1645813	214.2115631	215.4311066
1762	211.4273376	208.2037506	214.2646637	215.4492493
1763	211.2740173	207.8320923	214.0070038	215.2110291
1764	210.7676086	207.7766571	213.7035675	215.2670746
1765	210.4319611	207.664856	213.22966	215.1312714
1766	208.7433014	207.4090118	212.0658112	215.6111755
1767	207.8056641	207.4719696	216.4176941	207.6972198
1768	206.4049225	206.8380127	215.4959869	206.8403168
1769	204.7715149	206.3177338	214.7006378	206.734787
1770	202.537735	205.9302368	195.2295685	205.5784607
1771	200.9807129	205.8405762	194.5557861	206.165863
1772	199.1821136	205.6761627	194.3747864	212.2801208
1773	197.3242493	205.7626953	194.1873016	212.3320007
1774	195.6827698	204.3681183	193.941864	211.641098
1775	194.1008148	204.121582	197.2699127	213.6618195
1776	193.5130615	203.9563293	194.2999268	194.5133209
1777	193.7420654	203.3358307	194.2346954	194.5095978
1778	193.7241821	203.228241	194.2752533	194.421524
1779	194.0675049	203.5938263	194.2528839	194.3670349
1780	194.8640137	203.6074982	193.8181305	211.2562714
1781	194.9431305	204.098175	193.8453979	211.6030731
1782	195	203.808075	193.8692322	211.3624115
1783	195.0823364	203.4432983	193.8560791	211.1619415
1784	195.4957275	203.4917297	193.9720612	211.2039795
1785	195.2204742	203.6710358	193.9211121	211.27034
1786	195.0261383	203.0666351	194.3158569	194.272934
1787	195.6900177	203.3805542	198.2580261	213.3240051
1788	195.5133972	203.3075867	194.4284973	193.9609528
1789	195.0388184	202.8321075	194.2966156	194.1817322
1790	195.95784	202.7033539	194.4250183	193.8675995
1791	195.7179565	202.6663971	194.3464508	193.9408417
1792	194.7993164	202.2243042	194.3560944	194.2476959
1793	195.8848267	201.9860229	194.3460388	193.7922668
1794	196.6140747	202.0960236	194.414856	193.3586273
1795	196.2674561	201.7904816	194.3416595	193.6633148
1796	195.9633636	201.99086	194.3576965	193.7776337
1797	195.4076843	201.6870117	194.4061737	193.9912872
1798	194.5179901	201.4247284	194.4214783	194.2618866
1799	193.6016388	200.8886261	201.54599	199.1175842
1800	192.2026215	200.1301727	200.8307495	198.3634644
1801	191.0744781	200.4485321	200.6197357	198.3534851
1802	189.8171082	199.9701691	200.4755707	197.8694
1803	188.1212769	199.8145752	196.3913574	203.5971527
1804	186.7388306	200.0555573	200.7261658	195.3689728
1805	185.3764648	199.9891815	201.0771027	193.5514679
1806	184.793869	200.2011719	201.3724365	192.8939362
1807	183.6464386	200.7479248	187.0994263	206.8360748
1808	181.6794128	200.4673767	185.0696411	207.1890411
1809	180.8887939	200.7836304	178.6357269	193.5419617
1810	180.3990479	201.8913422	180.4810486	206.4414825
1811	179.5249634	203.1657715	177.5250397	211.1877899
1812	178.549118	204.0045471	181.2945251	213.6487274
1813	178.4569855	204.8367004	181.2207489	214.0067291
1814	178.4259033	204.9930267	181.2397766	214.1141052
1815	178.4401398	205.0250702	181.2671967	214.0457764
1816	178.2450256	205.9306793	181.1821594	214.3718262
1817	177.9788513	206.7862091	181.040741	214.9603577
1818	177.0740662	206.6592102	180.459198	214.9825897
1819	174.666214	206.1760712	183.7219696	206.1732483
1820	173.0868073	206.1136932	182.9020081	206.0288544
1821	170.6414032	205.0094147	181.5404205	205.512558
1822	168.0573883	203.5618286	170.196167	212.7595825
1823	166.1574097	200.7774048	168.3015594	211.7089233
1824	164.3892517	200.2452545	162.6243591	193.5691986
1825	163.2725067	201.0572205	160.9679565	210.7906494
1826	162.0934448	201.8730621	161.0823517	210.5233154
1827	161.1488953	202.7505798	162.2958527	194.8354645
1828	159.3729553	203.0214386	161.9544373	195.2526398
1829	157.0607605	204.0237579	166.5912628	205.4297943
1830	155.0678101	205.961319	166.0179596	205.861145
1831	153.5262756	207.8799896	166.059433	206.4872742
1832	151.1636963	209.962204	145.9486847	215.3467102
1833	149.9102783	211.3766174	167.3394318	206.6735687
1834	148.9151917	212.5208435	160.29422	211.1866608
1835	148.6916351	213.9336395	151.6211548	222.6299133
1836	147.7402496	214.5506592	150.8581238	223.036972
1837	147.2748718	215.0845947	150.4817505	223.3471222
1838	147.0549774	215.7956696	154.4818726	214.2666016
1839	147.5210571	216.6522522	146.6902008	209.8285065
1840	147.2552795	216.907196	146.5939789	209.8881073
1841	146.4696198	216.9473267	153.8018494	215.2101288
1842	144.9035187	217.7952118	153.102066	215.5672607
1843	143.8906708	218.0877838	152.8459015	215.4324799
1844	143.3354645	218.842865	145.9041748	211.5235596
1845	141.4180756	220.0542145	145.4016571	211.9559021
1846	139.2347107	222.1240082	149.9382477	221.9501801
1847	136.6168671	222.8627014	149.1182556	222.4843903
1848	134.529129	223.9940796	129.7249908	230.3366394
1849	132.5326691	225.1412354	140.9280548	218.6803284
1850	130.1587677	225.4407196	134.916626	232.1729126
1851	129.6544342	226.1645508	134.8635864	232.7062531
1852	128.794342	226.6074219	134.1042786	233.2203064
1853	126.3378754	227.5036316	136.2588501	227.2462921
1854	124.4502716	228.2654724	131.5384521	233.7602539
1855	122.6285706	227.5434418	134.8088226	225.7472534
1856	120.1675034	227.9961395	113.3072281	233.0577698
1857	117.5855331	228.2402344	116.4927673	228.1606445
1858	116.7036819	228.5498505	119.9415817	237.9989166
1859	116.5142746	228.7551117	114.2923126	238.6112518
1860	116.6637115	229.2823639	114.5703354	238.6989136
1861	116.6918106	229.7661438	120.0704346	238.6416779
1862	117.4863815	229.9709778	114.5588303	224.967804
1863	117.2536163	229.7516174	114.5155334	224.9703674
1864	116.6756058	229.8438263	114.5148773	225.1098328
1865	116.5696106	229.8882294	119.9181595	238.7868195
1866	116.9188843	230.1720276	114.5275192	225.0592804
1867	117.3658524	230.4602509	114.4887619	225.0810089
1868	117.4030228	230.8107147	114.4011078	225.0501709
1869	117.0186386	230.7569427	114.3465958	225.1095734
1870	117.0283813	230.9508972	114.3318558	225.1337585
1871	117.2903976	231.15802	114.3605728	225.0901031
1872	117.0540619	231.1969757	114.3216324	225.1687927
1873	117.2381058	231.2989655	114.4104385	225.1503906
1874	117.7147903	231.2428741	114.494072	225.0676727
1875	117.9377441	231.2706757	114.5293198	224.9589996
1876	118.0830383	231.1443024	114.5472183	224.9120178
1877	118.031868	231.4241638	121.8772278	239.3708801
1878	118.7153091	232.1163025	121.9367294	242.3565979
1879	118.9848557	231.7761993	122.7917404	239.4402008
1880	118.9844513	231.6586151	122.8659744	239.3744812
1881	118.906723	231.8847504	122.737587	239.4765472
1882	119.6117172	231.7901611	123.3594818	239.3725739
1883	119.7771988	231.8318481	123.6492081	239.2998352
1884	119.8164444	231.9486084	123.5898972	239.4365692
1885	120.2216187	232.4147949	123.9036636	239.5367889
1886	121.6345062	232.322113	113.3291016	236.0855865
1887	122.2148895	232.576416	113.4505615	236.0426636
1888	121.9791641	233.0050659	113.432869	236.6536713
1889	122.3953629	233.1528473	113.4585876	236.5471191
1890	123.3569794	233.8898468	133.1003418	236.7723236
1891	123.7810669	234.0876923	133.3785095	236.8706055
1892	123.7600784	234.070343	133.4146423	236.8763428
1893	123.3651047	234.2359467	133.2152863	236.940094
1894	123.3287506	234.0886383	133.0652161	236.850235
1895	123.445137	233.9085083	133.1785278	236.7966766
1896	123.2690353	233.7896576	133.0267029	236.7305603
1897	122.9425583	233.5658569	113.5742035	236.5438995
1898	121.6031647	234.2209167	131.9834595	236.8700714
1899	121.6791458	233.1877136	113.4177322	236.8676453
1900	120.6333313	233.4812622	123.1747818	242.537796
1901	119.1316299	232.7880707	122.0740356	242.3877563
1902	117.1988068	231.769928	114.4667282	225.2393188
1903	116.2947617	231.8344879	114.2519531	225.4260864
1904	115.5500717	231.6081696	114.2449188	225.5342407
1905	115.2592468	232.0522003	114.1992874	225.6303864
1906	115.5320969	231.9404144	114.2133789	225.591217
1907	115.1474991	231.0503082	122.9404526	229.411087
1908	114.7044525	230.3911285	122.7209854	229.025177
1909	114.6490555	230.3371429	122.6418457	229.0561523
1910	114.6620026	231.1240997	122.5848007	229.5433655
1911	114.9441452	232.1121368	114.2193756	225.7268066
1912	115.0452805	233.4374084	118.1131439	244.1402435
1913	115.0749512	233.877121	117.9229736	244.5226288
1914	115.7019882	234.4514465	118.8139572	244.4766083
1915	116.2603302	234.8249512	119.3426437	244.5723724
1916	115.9629517	234.6620483	119.1140518	244.5193329
1917	115.2069778	233.9349976	118.2038193	244.4621124
1918	114.5329285	233.7293549	117.5919952	244.4640198
1919	113.8279572	233.2165833	114.0005188	226.299881
1920	112.790947	232.713501	113.6487656	226.4226074
1921	111.0119781	232.4095612	120.8465271	230.4046173
1922	109.265625	232.4785309	118.3924866	236.2544098
1923	107.2715225	232.0437927	116.5566864	235.7373962
1924	106.0655136	231.2739563	97.41314697	234.3896027
1925	106.0102997	231.037384	97.37979889	234.3152161
1926	106.6110916	231.3539124	115.8885727	235.5445251
1927	106.2535477	231.167038	97.41108704	234.3409271
1928	105.1051331	230.8115845	97.49107361	234.2013702
1929	104.3620834	229.9372101	97.3162384	233.7975311
1930	104.1580048	228.9242706	97.27432251	233.2312012
1931	104.5743103	228.8263702	97.33729553	233.0649414
1932	105.0913162	228.6341858	120.0938034	225.0486145
1933	106.8320313	228.3751984	115.0396194	234.0129852
1934	108.9198456	227.8958282	115.7276154	233.6435089
1935	109.8186417	227.6607666	120.0376587	227.3450775
1936	111.2277603	227.4399109	120.6996689	227.1651001
1937	112.6188965	227.5774536	121.8243942	227.071991
1938	114.6359863	227.026123	113.1173706	237.8759003
1939	116.2990799	227.3558197	116.1088028	227.5288696
1940	117.3788147	226.7151947	116.5450516	227.2960815
1941	118.5709534	225.9393768	113.4572906	231.3755341
1942	120.287468	224.8076782	114.7090607	223.2626953
1943	121.812439	224.3191071	114.8057404	222.5494385
1944	122.3572083	224.2752838	114.9476471	222.3432465
1945	122.9728088	223.5901947	134.3013611	223.7055664
1946	123.6211014	223.0922089	134.6726379	222.9273529
1947	124.828125	222.2015228	135.2697601	222.1143646
1948	126.8902817	220.5367279	131.5717468	230.436264
1949	128.1260681	220.5578461	132.2472382	230.1299896
1950	128.4438629	219.8684998	132.2907867	229.6952362
1951	128.8524628	219.0479736	132.6477051	229.3226929
1952	129.7510986	217.9487457	128.8794861	226.7592926
1953	131.0292053	217.9998627	133.888504	228.492157
1954	131.7808533	217.7958221	134.6157684	228.2513275
1955	132.4464874	217.925766	135.0563049	228.0725708
1956	132.5438538	217.4676971	135.056076	227.8074646
1957	132.6466675	216.76474	130.5022583	209.6667175
1958	133.4841461	216.3180542	130.6817932	209.381424
1959	133.7109833	215.9813995	130.7500458	209.4118195
1960	134.0175476	215.9829102	137.2216034	223.6272888
1961	134.1016693	215.5110931	130.7949219	209.2110596
1962	133.8259583	216.0914154	136.9390411	223.7908173
1963	134.1104889	216.2928619	137.2848816	223.7659912
1964	133.9904785	216.1767273	137.2614441	223.7422028
1965	134.1041412	215.3909302	130.8519745	209.1666107
1966	134.4894409	215.3933258	137.6511078	223.2794495
1967	134.6867828	215.3504333	137.9377289	223.177597
1968	135.0689392	215.5173035	138.3296356	223.225647
1969	134.9959259	215.4515991	138.1716766	223.2856293
1970	134.9744415	215.4794006	138.1824341	223.2698059
1971	135.0335693	215.4464569	138.337677	223.2254944
1972	135.2633972	215.0934143	138.5775909	222.9788361
1973	134.9275818	215.2373505	138.0950012	223.0843048
1974	135.2570496	215.0984802	138.4064941	223.0409241
1975	135.6297302	215.0686798	138.926178	222.9452209
1976	136.3812256	215.0453339	139.7315979	222.9216156
1977	136.4510345	215.3126984	139.7270813	223.0116882
1978	136.3725281	215.2796783	139.697876	223.0383148
1979	136.4290009	215.3427277	139.6328888	223.120575
1980	136.1484833	215.4203949	139.4740143	223.1578217
1981	136.3253174	215.0331726	139.6187744	222.946579
1982	136.1903229	215.2969666	139.5124207	223.1118774
1983	136.0894623	215.2041016	139.4339294	223.0055237
1984	135.6479492	215.118103	138.9003143	222.9577637
1985	135.2901306	214.8437195	138.4808807	222.7997589
1986	135.0950775	214.3496704	131.1162262	208.6036835
1987	134.8230286	214.1125031	131.0785522	208.6609802
1988	134.2785339	213.7458496	130.9886932	208.9214172
1989	134.1503754	213.7399597	152.1112061	207.7197266
1990	133.8882599	213.7298584	130.9195862	209.0749664
1991	133.0694733	213.5461731	136.0536194	222.6220245
1992	132.2109528	212.5617371	135.384903	222.1930389
1993	132.4077759	211.8002014	135.5930481	221.7229156
1994	132.859848	210.9815674	132.7826996	211.2637024
1995	133.1829681	210.813736	132.8725128	211.1932983
1996	133.0868225	210.6285095	132.8888702	211.089798
1997	132.7064056	209.7832031	132.7125549	210.6052399
1998	133.3497314	208.5535889	129.6401062	214.7194214
[truncated: 140,198 more rows]
