# Supplementary material for: Fully implanted battery-free high power platform for chronic spinal and muscular functional electrical stimulation
Source: Nat Commun. 2023 Nov 30;14:7887. doi: 10.1038/s41467-023-43669-2 (PMC10689769; doi:10.1038/s41467-023-43669-2)
Supplement: Supplementary file 4 — Source Data [file 41467_2023_43669_MOESM4_ESM.zip › Source Data/SourceData_Fig7d/SourceData_Fig7d_hour2volts.csv]

actual_x	actual_y	voltage	compliance	district
12.18949921	5.964971051	762	1	5
12.05790741	5.851745606	762	1	5
12.04030197	6.310652377	731	1	5
12.09315186	6.146871514	729	1	5
11.73448868	6.097750417	740	1	5
7.06441246	6.84962856	739	1	2
8.754330596	6.165212577	774	1	5
7.586476057	5.528267994	773	1	2
7.845603639	5.849848286	773	1	2
7.838776473	5.910017611	772	1	2
28.82618011	3.632748851	822	1	10
28.99339905	3.723833354	821	1	10
28.92268524	3.842710657	818	1	10
29.00165039	3.709027097	816	1	10
29.00956604	6.219102263	759	1	11
28.96817505	6.410263497	746	1	11
29.01564209	6.505452183	743	1	11
28.9570871	6.806604874	742	1	11
28.88086792	7.073343331	740	1	11
28.7212088	7.175347903	735	1	11
28.75617462	7.276909526	736	1	11
28.78021698	7.226627897	735	1	11
28.60566986	7.497211566	731	1	11
28.56276825	7.6805106	726	1	11
28.51710052	7.746000451	721	1	11
28.42729248	7.75431344	713	1	11
28.44435241	7.877985491	712	1	11
28.47798554	7.858513531	710	1	11
28.47400085	7.829494806	712	1	11
27.9438034	7.589485389	712	1	11
27.97071427	7.300063651	709	1	11
27.7974881	4.51449672	722	1	10
12.62261917	9.697790526	647	1	5
11.70788582	7.024479457	753	1	5
9.094398044	8.697297017	663	1	5
7.148164595	9.159519743	692	1	2
9.23043022	7.65705828	825	1	5
11.83170295	7.778754531	490	1	5
29.99347992	2.305433	599	1	10
28.98262665	3.920220949	823	1	10
30.44361114	4.773476737	808	1	10
29.31484894	5.883190046	816	1	11
13.02207749	4.209907749	670	1	4
6.077943113	3.940369526	831	1	1
5.174023704	3.692635674	811	1	1
4.901269493	3.884237234	831	1	1
2.643592339	2.37672032	835	1	1
4.280371055	0.386214337	865	1	1
3.761996307	0.738772583	866	1	1
8.182497103	0.81604876	867	1	1
16.35083801	1.183694457	839	1	4
17.83952225	6.012866211	621	1	8
35.06803222	5.900944303	715	1	11
34.20520294	4.922684154	821	1	10
33.65896607	5.202583531	830	1	10
33.25595276	5.571715434	820	1	11
33.45318268	5.402473669	817	1	10
33.08425903	5.666903251	821	1	11
32.76677704	5.879021343	814	1	11
32.59736603	6.024838691	807	1	11
32.08533631	6.346600343	806	1	11
31.60118256	6.729895891	793	1	11
32.9814328	5.837943811	828	1	11
32.56378662	6.045477297	810	1	11
32.11742523	6.329438126	808	1	11
31.93049103	6.268968857	798	1	11
33.53483673	3.408624269	813	1	10
31.87372864	6.089484514	806	1	11
31.54340637	6.131860354	705	1	11
31.14018829	5.597271726	700	1	11
32.62552735	7.432156806	658	1	11
33.83171387	9.428048269	678	1	11
32.88393738	10.06917202	698	1	11
34.26940766	15.18409773	669	1	12
33.2541333	15.52958113	825	1	12
32.16052826	15.83048619	804	1	12
32.35766754	8.190632846	827	1	11
32.06945129	6.76600952	589	1	11
35.05561828	4.78424072	754	1	10
32.84030731	5.490314594	816	1	10
26.09243607	9.082141114	782	1	8
26.09070221	11.28573347	428	1	9
26.36349503	11.88560094	333	1	9
26.21760101	11.95848214	250	1	9
26.20810089	12.34251186	237	1	9
27.53094589	11.19950474	698	1	12
27.4287323	12.23906075	599	1	12
27.29334549	12.64361572	546	1	12
27.04537048	13.10395333	508	1	12
27.04772873	13.24304374	401	1	12
26.97365799	13.39827358	353	1	12
26.76677017	13.28323103	371	1	12
26.79352493	13.35604422	358	1	12
26.79438263	13.37811977	306	1	12
26.77745865	13.31519078	347	1	12
26.78327957	13.3281529	347	1	12
26.18746582	9.897024971	746	1	8
26.8782489	11.34910017	731	1	12
26.93381958	11.70787354	733	1	12
27.01272766	12.33847482	729	1	12
27.01385895	12.69778006	709	1	12
27.19434449	13.14973493	687	1	12
27.268573	13.47915911	629	1	12
27.28920303	13.50939244	600	1	12
27.35179138	13.52704381	601	1	12
27.38841217	14.25713239	482	1	12
27.46443497	13.57618408	456	1	12
27.71420258	13.68025251	634	1	12
27.80509323	13.94287807	601	1	12
27.89519165	13.87854702	605	1	12
27.94581085	13.69509975	571	1	12
28.0225	14.12904053	524	1	12
27.98694	14.30653774	560	1	12
26.90450012	11.76453857	767	1	12
27.24942169	12.54089181	777	1	12
27.74096741	12.29114642	774	1	12
27.65904312	12.75774623	796	1	12
27.33197876	13.26171352	804	1	12
27.70193634	13.09232178	802	1	12
27.63820663	13.3096889	806	1	12
27.53632874	13.65623256	804	1	12
27.02554108	13.86423863	817	1	12
27.3914502	14.18646763	816	1	12
27.47766968	14.3398019	801	1	12
27.60974991	14.25675398	800	1	12
27.75116577	14.17975202	795	1	12
26.99755936	14.58818882	798	1	12
27.29083786	14.44893799	806	1	12
27.30899887	14.49439523	803	1	12
27.30996231	14.59729702	806	1	12
27.34348633	14.56108922	811	1	12
27.38941757	14.59211251	811	1	12
26.42269623	11.93126395	846	1	9
5.367379723	11.75785435	864	1	3
5.102853775	12.97432338	843	1	3
6.506613465	11.13851667	854	1	3
4.615947342	12.58373849	767	1	3
3.883859291	11.32943987	861	1	3
25.8527124	2.696329171	827	1	7
18.87520843	1.991430663	795	1	7
13.96088844	11.49340297	551	1	6
8.58033066	4.598512486	722	1	4
4.363296967	1.961343817	699	1	1
8.062230759	4.106494143	845	1	1
27.05975494	9.543779646	704	1	11
27.35305191	10.16529541	754	1	11
27.56789063	11.25227749	779	1	12
27.56523194	11.33071115	802	1	12
27.99971649	12.93367048	801	1	12
27.87307617	13.41683698	819	1	12
27.9679599	13.41026611	828	1	12
28.07449386	13.77440534	832	1	12
28.31510376	13.60846994	828	1	12
28.24370514	13.70151716	830	1	12
28.46359436	14.19983433	829	1	12
28.51427735	14.26776298	834	1	12
28.55221405	14.26311558	835	1	12
28.57503784	14.19212821	833	1	12
28.53758453	14.15780553	838	1	12
27.53230881	14.67363805	808	1	12
2.72455864	4.453935023	812	1	1
1.709873114	3.583072337	837	1	1
1.070747366	4.485930526	859	1	1
0.793350358	5.015462823	835	1	1
0.867288971	5.027626257	829	1	1
0.924587421	5.040062606	827	1	1
0.943096714	5.080705046	829	1	1
1.003307199	4.989368549	826	1	1
1.00088706	5.031416537	827	1	1
2.568033218	4.756841171	823	1	1
3.615326843	4.863940429	841	1	1
1.751629172	5.198965891	845	1	1
1.662225952	5.254225377	831	1	1
2.170131473	5.074557931	819	1	1
2.330743122	5.214560371	839	1	1
2.5234972	4.638130406	806	1	1
1.905543423	4.701181469	832	1	1
1.81110302	4.712958634	826	1	1
2.680889759	4.876680211	821	1	1
2.284950142	4.95309884	831	1	1
1.965363979	4.592325263	806	1	1
2.19442749	4.385123114	818	1	1
2.670167713	4.329314314	812	1	1
2.640274849	3.830209789	829	1	1
2.623882523	3.9147304	820	1	1
2.640860214	3.920086669	813	1	1
2.607857781	3.932913646	811	1	1
2.647125931	3.913645714	809	1	1
2.615066166	3.946846229	809	1	1
2.655625686	3.833620777	815	1	1
2.661378842	3.939300537	801	1	1
2.665765515	3.966998291	802	1	1
2.656680603	4.049656457	799	1	1
2.599831772	4.043459646	800	1	1
2.614524651	4.060251291	728	1	1
2.569314098	4.054310829	721	1	1
2.32422081	3.149058314	718	1	1
4.271267891	3.691306851	808	1	1
6.498825801	3.744968086	832	1	1
10.95815498	2.563494874	810	1	4
4.139594269	2.516180417	746	1	1
3.726758576	1.853658623	849	1	1
1.411567287	1.732891846	858	1	1
1.127096014	2.188227189	876	1	1
7.27019249	0.890199497	860	1	1
5.609988252	0.092412023	840	1	1
9.624030686	1.40681632	855	1	4
7.590232469	0.365621074	830	1	1
7.684950026	0.63999808	857	1	1
9.114904711	0.011961583	849	1	4
3.129755211	1.159089006	819	1	1
3.679443436	0.92844456	859	1	1
4.358187714	0.108205743	862	1	1
5.881151694	0.433061	868	1	1
3.49536871	1.619853863	860	1	1
24.41964584	3.992104669	836	1	7
27.02162186	14.31470075	786	1	12
27.38364197	14.53879743	831	1	12
27.1214621	13.84195034	824	1	12
26.79132614	14.10898786	826	1	12
27.20186234	14.67327706	842	1	12
26.53939499	15.42988805	843	1	12
26.79616852	15.31477225	843	1	12
27.6805275	15.11862793	847	1	12
28.4425531	15.09418248	845	1	12
27.29340591	15.57465471	853	1	12
27.17313202	15.5563773	851	1	12
27.41504776	15.48263463	849	1	12
27.76388352	15.35308489	844	1	12
27.86611054	15.47819999	840	1	12
27.43310135	15.40510429	842	1	12
27.49324417	15.44979597	831	1	12
30.1413797	15.89851597	788	1	12
30.08562103	15.93355538	775	1	12
30.12274201	15.84950998	801	1	12
30.19364044	15.8239345	802	1	12
30.30711151	15.54750802	782	1	12
30.21436951	15.8253697	798	1	12
30.21244934	15.81606097	799	1	12
30.33210052	15.84846191	798	1	12
30.33737091	15.75575998	799	1	12
30.56396393	15.93532191	781	1	12
30.62662445	15.87972238	789	1	12
30.53410065	15.80168457	789	1	12
30.11882111	15.18860735	803	1	12
30.24573334	15.41060442	797	1	12
30.30719208	15.64698835	800	1	12
30.15129608	15.03322754	802	1	12
30.19551361	14.42302071	806	1	12
30.40353943	15.07994559	799	1	12
30.49417328	15.30571987	807	1	12
30.58299774	15.48235212	805	1	12
28.89920685	15.06173967	813	1	12
28.69171143	14.86560756	815	1	12
28.72386414	14.89964425	815	1	12
28.981586	15.01178502	820	1	12
29.41631226	15.07194475	812	1	12
29.63175354	14.91295166	805	1	12
29.69865387	14.94025181	807	1	12
29.95849396	14.72982352	808	1	12
30.08395264	14.75927734	802	1	12
29.8772226	15.04718018	798	1	12
30.03836548	15.0890189	804	1	12
30.17917877	15.51916678	812	1	12
30.25035919	15.21444441	782	1	12
30.30704102	15.25544608	778	1	12
30.28982666	15.30207345	796	1	12
30.21936798	15.47140067	807	1	12
30.01924439	15.59476667	808	1	12
26.14531616	14.10709054	823	1	9
27.03203339	13.98753139	825	1	12
28.15225891	13.78120989	823	1	12
28.20520111	14.3086356	821	1	12
25.9865886	12.17149833	734	1	9
29.70372284	14.04305769	800	1	12
29.98811218	14.46875	829	1	12
29.29683899	14.29097203	834	1	12
8.678927153	3.231455777	659	1	4
5.429045753	3.112246269	821	1	1
5.465721931	2.642138674	824	1	1
4.843584366	2.87769252	843	1	1
5.494122009	3.46383144	839	1	1
5.151069832	3.473035537	833	1	1
4.959511872	3.484517126	831	1	1
4.614902916	3.400143869	829	1	1
4.388223877	3.714618794	826	1	1
4.288115082	3.756753977	821	1	1
3.525750427	3.462358749	819	1	1
2.981163063	3.325115097	613	1	1
2.963220043	3.47932652	537	1	1
4.124227485	4.064049423	676	1	1
3.097552986	3.45476772	821	1	1
3.01897913	3.522933526	801	1	1
2.965411072	3.607529994	791	1	1
2.75572504	3.627784074	748	1	1
2.726523914	3.66210676	727	1	1
2.609091034	3.205338834	743	1	1
2.658925133	3.347865514	687	1	1
5.778484498	1.210539463	686	1	1
6.872641754	1.171073257	856	1	1
5.514959334	3.054863629	848	1	1
5.165651093	3.096133857	851	1	1
4.924031181	3.139701623	849	1	1
4.839888382	3.157855223	846	1	1
4.544941063	3.382509943	848	1	1
4.490125694	3.426872034	846	1	1
4.360804444	3.425702777	844	1	1
4.358954773	3.41964896	843	1	1
4.284536171	3.43487636	841	1	1
4.265176315	3.481705149	842	1	1
4.260758591	3.503672571	842	1	1
4.231775246	3.534375874	840	1	1
4.200102577	3.643242537	839	1	1
4.201605225	3.6616612	837	1	1
4.156668053	3.691760251	838	1	1
3.711923447	3.665277097	840	1	1
3.722663955	3.727536446	840	1	1
3.726462746	3.747957937	839	1	1
3.603065223	3.612778149	840	1	1
3.43797123	3.624945943	833	1	1
3.419423542	3.668293109	831	1	1
3.432975693	3.656993754	831	1	1
3.411962757	3.689156669	831	1	1
2.772535305	3.491761126	829	1	1
2.733262749	3.474063549	806	1	1
2.750343876	3.471854074	802	1	1
2.742976455	3.455729457	805	1	1
2.763431091	2.566240583	804	1	1
3.854278412	3.149371337	861	1	1
3.776756325	3.215660749	862	1	1
3.730875435	3.165377371	863	1	1
3.670612183	3.135536411	863	1	1
3.275183449	3.493219869	864	1	1
2.974152107	3.599771554	862	1	1
2.814406128	3.752897429	863	1	1
2.725921554	3.839271766	863	1	1
2.64339365	3.903039549	863	1	1
2.600380001	4.091946846	860	1	1
2.56268898	4.19627424	860	1	1
2.492249184	4.241949463	860	1	1
2.402676964	4.362990897	862	1	1
2.397252369	4.367087229	861	1	1
2.320619869	4.212894983	861	1	1
2.248714351	4.374123709	862	1	1
2.214532376	4.498196846	859	1	1
2.184048271	4.499904086	860	1	1
2.185382862	4.516859651	859	1	1
2.163699379	4.513706754	858	1	1
