# Supplementary material for: Fully implanted battery-free high power platform for chronic spinal and muscular functional electrical stimulation
Source: Nat Commun. 2023 Nov 30;14:7887. doi: 10.1038/s41467-023-43669-2 (PMC10689769; doi:10.1038/s41467-023-43669-2)
Supplement: Supplementary file 4 — Source Data [file 41467_2023_43669_MOESM4_ESM.zip › Source Data/SourceData_Fig7e/SourceData_Fig7e1.csv]

current	seclapse	voltage	compliance	pelvistop_x	pelvistop_y	pelvistop_district
282	445	588	0	271.0284424	137.9889069	1
282	445	588	0	271.2632446	138.4703522	1
282	445	588	0	270.4793091	137.8340759	1
282	456	616	0	393.5990906	145.2486725	3
282	737	606	0	179.2419128	177.1046753	2
282	737	606	0	179.8049622	177.5405273	2
282	737	606	0	179.5175323	178.2954865	2
282	737	606	0	180.607605	177.2967529	2
282	737	606	0	180.3620911	176.7748566	2
282	737	606	0	180.4246521	177.8313904	2
282	737	606	0	179.6463623	177.8718109	2
282	737	606	0	179.567215	178.0130768	2
282	737	606	0	180.1200256	178.160553	2
282	791	686	1	193.2886505	135.5385437	1
282	791	686	1	210.5381775	141.0380859	1
282	791	686	1	217.9082642	144.3592834	1
282	791	686	1	226.7428284	146.7926178	1
282	791	686	1	229.4225769	147.7326965	1
282	791	686	1	228.0330353	147.4577789	1
282	791	686	1	223.6993103	147.7610779	1
282	791	686	1	225.1263275	146.3408508	1
282	942	704	1	240.5096588	191.2389069	2
282	942	704	1	241.1521759	191.3452606	2
282	942	704	1	242.7763367	190.6030273	2
282	942	704	1	243.7154388	190.3998108	2
282	942	704	1	243.999588	190.7997589	2
282	942	704	1	244.8637695	190.8673401	2
282	942	704	1	244.7792358	190.677002	2
282	942	704	1	244.7943573	191.3892975	2
282	942	704	1	244.9031982	191.6699066	2
282	942	704	1	245.7479706	191.3588867	2
282	942	704	1	245.598938	191.3351746	2
282	996	625	1	256.0105286	190.4510193	2
282	996	625	1	255.9690704	190.2026062	2
282	996	625	1	256.8077087	190.4109344	2
282	996	625	1	257.1444397	190.0864105	2
282	996	625	1	257.4353943	190.0950012	2
282	996	625	1	257.1141357	190.8025665	2
282	996	625	1	257.7072144	190.1851349	2
282	996	625	1	257.9963684	190.4897766	2
282	996	625	1	257.151886	190.3159943	2
282	996	625	1	257.0915833	190.1439209	2
282	1007	544	1	256.7991333	189.4825592	2
282	1018	529	1	679.4024048	155.6033173	5
282	1018	529	1	679.8797607	155.6534119	5
282	1018	529	1	678.8977661	155.0496368	5
282	1018	529	1	678.0510864	154.32341	5
282	1018	529	1	680.4202271	155.6681519	5
282	1018	529	1	680.8475952	156.0986481	5
282	1018	529	1	682.5476685	156.3420868	5
282	1018	529	1	683.6430664	156.3533783	7
282	1050	663	1	709.7392578	128.7328339	7
282	1050	663	1	706.87854	127.8945465	7
282	1050	663	1	707.0662231	128.5576477	7
282	1050	663	1	705.0498657	126.4907227	7
282	1050	663	1	706.4893188	128.2358551	7
282	1050	663	1	710.0888672	129.2227783	7
282	1050	663	1	709.6622925	128.6265106	7
282	1050	663	1	711.0320435	130.6651917	7
282	1115	731	1	718.7565308	136.0534668	7
282	1115	731	1	711.8903809	135.6310883	7
282	1115	731	1	702.053833	135.5171509	7
282	1115	731	1	694.8508301	135.0122833	7
282	1115	731	1	689.6376953	135.7982483	7
282	1115	731	1	686.5609131	136.4187622	7
282	1115	731	1	685.4517822	136.5579071	7
282	1115	731	1	683.4577026	136.7336884	5
282	1115	731	1	681.8778687	136.4178009	5
282	1266	594	1	449.4022522	118.8940353	3
282	1266	594	1	417.6174011	135.3664856	3
282	1266	594	1	383.5001526	144.2687073	3
282	1266	594	1	370.6623535	140.6073608	3
282	1266	594	1	371.2811279	150.3704376	3
282	1266	594	1	366.8139038	153.9153748	3
282	1266	594	1	362.442688	154.6766205	3
282	1277	664	1	224.9210663	191.9150696	2
282	1277	664	1	225.6211243	191.7873993	2
282	1277	664	1	226.183548	191.8671265	2
282	1277	664	1	225.4212494	192.0811157	2
282	1277	664	1	225.3639374	192.1096191	2
282	1277	664	1	225.5361023	192.6163635	2
282	1277	664	1	225.5792236	192.180542	2
282	1277	664	1	225.6483765	192.7882843	2
282	1277	664	1	226.1335144	193.1675262	2
282	1320	605	1	202.2355347	133.4394989	1
282	1320	605	1	201.9272766	133.3516235	1
282	1320	605	1	202.3941345	133.3445282	1
282	1320	605	1	202.1200714	133.2929688	1
282	1320	605	1	202.165329	133.4740601	1
282	1320	605	1	202.1016388	133.2765656	1
282	1320	605	1	201.7944641	133.1939392	1
282	1320	605	1	201.8361664	133.1452484	1
282	1320	605	1	202.4551849	133.3878632	1
282	1320	605	1	202.3569336	133.566925	1
282	1320	605	1	202.3902283	133.3760529	1
282	1331	542	1	174.3291168	135.7267761	1
282	1331	542	1	174.4944	135.0858459	1
282	1601	591	1	230.18573	174.5594635	2
282	1601	591	1	225.4157867	174.0537109	2
282	1601	591	1	229.2644958	171.4658966	2
282	1601	591	1	233.6623688	173.5821075	2
282	1601	591	1	230.6891785	183.4128723	2
282	1601	591	1	231.9061279	180.1006165	2
282	1601	591	1	230.7569122	173.8354034	2
282	1601	591	1	246.8112335	170.6650696	2
282	1601	591	1	248.0489807	170.1956787	2
282	1850	655	1	335.08255	165.5547028	4
282	1850	655	1	277.2063599	158.2227936	1
282	1850	655	1	267.1146545	157.3265381	1
282	1850	655	1	270.5284119	181.2242737	2
282	1850	655	1	246.647049	188.3594818	2
282	1850	655	1	242.4435425	189.0989838	2
282	1850	655	1	233.8459167	201.009201	2
282	1850	655	1	235.4210663	199.541275	2
282	2174	484	0	622.2318115	151.5691833	5
282	2174	484	0	622.4810791	151.6542358	5
282	2174	484	0	623.5996704	150.9803772	5
282	2174	484	0	623.4465332	150.7545166	5
282	2174	484	0	623.2098999	150.5942688	5
282	2174	484	0	623.6270752	150.5624847	5
282	2174	484	0	623.0715942	150.6289825	5
282	2174	484	0	623.8908691	150.5602264	5
282	2174	484	0	624.2034302	149.8816528	5
282	2174	484	0	624.3918457	149.2274475	5
282	2185	589	0	615.3277588	142.4900208	5
282	2185	589	0	614.6309814	141.9480286	5
282	2185	589	0	614.7684937	142.358429	5
282	2185	589	0	614.9171753	142.2526093	5
282	2185	589	0	614.9204102	142.4153137	5
282	2185	589	0	614.8828735	142.4260712	5
282	2185	589	0	614.8328857	142.3681488	5
282	2217	604	0	617.086731	165.2071686	6
282	2217	604	0	617.5588379	165.9350281	6
282	2260	615	0	822.2319946	128.3162231	7
282	2260	615	0	815.0651245	128.8282776	7
282	2260	615	0	810.9657593	130.4672241	7
282	2260	615	0	804.8864746	129.9750214	7
282	2260	615	0	802.1027832	129.8413391	7
282	2260	615	0	800.1326294	129.5041656	7
282	2260	615	0	797.5297852	130.2026825	7
282	2260	615	0	796.5259399	130.3013306	7
282	2260	615	0	795.7775269	130.4011078	7
282	2260	615	0	795.1025391	130.6055145	7
282	2260	615	0	795.0684204	130.71698	7
282	2282	673	1	367.7260437	172.2928467	4
282	2282	673	1	367.2985535	171.9435883	4
282	2282	673	1	369.6099548	169.0610962	4
282	2282	673	1	368.3605652	170.6808014	4
282	2282	673	1	369.4440002	170.1029053	4
282	2282	673	1	370.1350403	170.9207001	4
282	2282	673	1	369.1030884	170.8946686	4
282	2282	673	1	369.8620911	168.7178955	4
282	2282	673	1	372.2606201	167.0221863	4
282	2282	673	1	368.3531189	171.5142212	4
282	2282	673	1	368.1464233	172.2880249	4
282	2293	559	0	330.7520447	179.9016876	4
282	2293	559	0	330.2797241	180.8690033	4
282	2293	559	0	332.6300659	181.0852356	4
282	2293	559	0	336.8768311	181.77388	4
282	2293	559	0	337.3840637	182.1929626	4
282	2293	559	0	346.3660278	188.3635712	4
282	2293	559	0	337.7263794	180.8945465	4
282	2293	559	0	339.3919067	182.2218781	4
282	2293	559	0	339.9210205	181.749588	4
235	2450	700	1	657.5614014	154.8100433	5
235	2450	700	1	654.8414917	156.6902313	5
235	2450	700	1	654.8431396	154.3116913	5
235	2450	700	1	659.5904541	150.7549744	5
235	2450	700	1	663.9581299	149.4074554	5
235	2450	700	1	674.7293701	146.7984161	5
235	2450	700	1	696.1846313	175.9784851	8
235	2450	700	1	665.3379517	149.333313	5
235	2450	700	1	670.4213257	154.3957977	5
235	2450	700	1	678.201355	149.029892	5
235	2461	628	1	640.3443604	135.8192444	5
235	2461	628	1	640.612915	135.7686157	5
235	2461	628	1	640.4046021	135.5774078	5
235	2461	628	1	640.6282959	136.4806824	5
235	2461	628	1	640.5778198	136.322464	5
235	2461	628	1	640.8457031	135.7679443	5
235	2461	628	1	639.9052124	135.8171082	5
235	2461	628	1	640.576355	135.5586548	5
235	2461	628	1	645.7516479	137.1126709	5
235	2472	636	1	712.5809326	181.0387573	8
235	2472	636	1	716.623291	180.1229095	8
235	2472	636	1	716.1596069	179.7107544	8
235	2472	636	1	715.4420776	179.7108459	8
235	2472	636	1	716.0057983	180.5348969	8
235	2472	636	1	714.6698608	180.4576569	8
235	2472	636	1	713.1382446	179.688797	8
235	2472	636	1	712.2663574	180.0878601	8
235	2472	636	1	711.4475708	180.9192657	8
235	2504	669	1	741.1766357	131.6596527	7
235	2504	669	1	741.928833	132.0897827	7
235	2504	669	1	744.6847534	129.4647369	7
235	2504	669	1	745.7937622	127.5862579	7
235	2504	669	1	745.2842407	127.6899261	7
235	2504	669	1	745.8048096	127.7498245	7
235	2504	669	1	745.2331543	128.4246521	7
235	2504	669	1	745.0852661	128.6400604	7
235	2515	700	1	744.8045044	114.1540985	7
235	2515	700	1	742.895874	120.9490128	7
235	2515	700	1	740.0224609	129.0024719	7
235	2515	700	1	742.0047607	128.7081757	7
235	2515	700	1	741.8428345	129.1809998	7
235	2515	700	1	741.5601196	130.7591248	7
235	2515	700	1	741.8005981	130.6719055	7
235	2515	700	1	741.5524292	131.1665802	7
235	2526	653	1	729.6136475	116.1068039	7
235	2526	653	1	729.4614868	116.0049438	7
235	2526	653	1	729.7728271	115.3693314	7
235	2526	653	1	729.7463989	113.9040298	7
235	2526	653	1	729.4498291	113.2872314	7
235	2526	653	1	728.9681396	113.0790405	7
235	2526	653	1	728.0908813	113.1854019	7
235	2526	653	1	727.4626465	113.9875946	7
235	2526	653	1	727.7127075	114.4567337	7
235	2526	653	1	727.5978394	114.3901367	7
235	2526	653	1	727.7634277	114.0202103	7
376	3407	538	0	570.9666138	146.315506	5
376	3407	538	0	570.7262573	146.5035553	5
376	3407	538	0	569.3598633	146.9893341	5
376	3407	538	0	568.5926514	147.852478	5
376	3407	538	0	568.5490723	148.2202148	5
376	3407	538	0	567.2444458	148.4582367	5
376	3407	538	0	567.2426758	148.5011444	5
376	3407	538	0	567.1252441	149.044342	5
376	3407	538	0	566.8308716	148.8651123	5
376	3547	624	0	225.3825073	183.9671783	2
376	3547	624	0	225.5380096	183.9524231	2
376	3547	624	0	225.4348602	183.8638763	2
376	3547	624	0	225.0785675	184.3780518	2
376	3547	624	0	225.8143616	183.9562988	2
376	3547	624	0	225.5974121	184.0921173	2
376	3547	624	0	225.9003906	184.4949493	2
376	3547	624	0	225.6811066	184.0893707	2
376	3547	624	0	225.2306976	184.3687134	2
376	3558	556	0	228.1477356	190.6760712	2
376	3558	556	0	228.1888733	190.7481842	2
376	3558	556	0	228.1802673	190.501236	2
376	3558	556	0	228.3927002	190.5891724	2
376	3558	556	0	228.4949036	190.6228485	2
376	3558	556	0	228.1583862	190.997757	2
376	3558	556	0	228.1155243	190.9763641	2
376	3558	556	0	227.944046	190.6011505	2
376	3558	556	0	227.8209229	191.0690765	2
376	3558	556	0	228.1124115	191.374527	2
376	3558	556	0	227.926651	190.8806915	2
376	3569	590	0	196.2426453	187.767868	2
376	3569	590	0	196.1204376	187.9856415	2
376	3569	590	0	196.2080688	188.2412415	2
376	3569	590	0	195.9944611	188.0153503	2
376	3569	590	0	196.3811493	188.2202606	2
376	3569	590	0	195.7684326	187.6838074	2
376	3569	590	0	196.0909424	188.2205048	2
376	3569	590	0	196.1249542	187.9594116	2
376	3569	590	0	195.6983337	188.124939	2
376	3612	655	0	167.2754517	153.9897766	1
376	3709	562	0	618.5727539	160.2461243	5
376	3731	596	0	648.9695435	149.9596863	5
376	3731	596	0	658.9962769	151.0912476	5
376	3731	596	0	668.0762939	153.4065552	5
376	3731	596	0	673.1721191	153.8013611	5
376	3731	596	0	682.2821655	153.0927582	5
376	3731	596	0	690.8460083	153.0927887	7
376	3731	596	0	698.2753906	153.9741364	7
376	3731	596	0	704.7102661	154.3707123	7
376	3731	596	0	708.8832397	153.1580811	7
376	3763	540	0	361.9606018	168.7857971	4
376	3763	540	0	369.4082642	172.0361023	4
376	3763	540	0	369.6368713	172.3422241	4
376	3763	540	0	374.768158	174.4294739	4
376	3763	540	0	368.7180786	176.5427856	4
376	3763	540	0	369.3774414	181.2186127	4
376	3763	540	0	374.6549683	178.7485352	4
376	3763	540	0	380.9887695	177.5201416	4
376	3763	540	0	388.234436	177.7764893	4
376	3774	547	0	262.8557434	165.467865	2
376	3774	547	0	272.9159546	166.5431061	2
376	3774	547	0	290.8969116	165.360672	2
376	3774	547	0	301.5152893	169.15625	2
376	3774	547	0	311.8894653	169.9610748	4
376	3774	547	0	322.7029114	169.0139465	4
376	3774	547	0	330.1990051	170.6331024	4
376	3774	547	0	340.5462952	170.6186066	4
376	3774	547	0	349.6911011	171.3789978	4
376	3774	547	0	363.1569519	169.6830292	4
376	3774	547	0	368.3084717	177.464859	4
376	3785	714	0	609.1605835	165.9979401	6
376	3785	714	0	600.18927	161.2098999	5
376	3785	714	0	569.2619629	173.4929657	6
376	3785	714	0	541.6268311	169.0798187	6
376	3785	714	0	527.9301147	165.3619995	6
376	3785	714	0	498.8955078	151.8790283	5
376	3785	714	0	496.1800537	159.0535126	5
376	3785	714	0	502.7142334	162.8769836	6
376	3785	714	0	503.0164795	160.2427368	5
376	3828	624	0	224.2682037	167.3354645	2
376	3828	624	0	236.6264496	168.0257416	2
376	3828	624	0	242.2741394	170.1775513	2
376	3828	624	0	242.5449524	173.2254028	2
376	3828	624	0	257.8681946	173.2942047	2
376	3828	624	0	271.2023315	174.6078644	2
376	3828	624	0	284.0921631	174.74263	2
376	3828	624	0	300.5905457	182.0534973	2
376	3828	624	0	313.295929	177.70224	4
376	3828	624	0	328.3772278	175.1904755	4
376	3828	624	0	341.4842834	172.2297974	4
376	3839	552	0	464.1917114	169.2512054	4
376	3839	552	0	476.4183655	167.1628265	4
376	3839	552	0	491.958252	165.2098083	6
376	3839	552	0	508.307251	163.5691376	6
376	3839	552	0	524.7371216	163.6993561	6
376	3839	552	0	539.5861206	164.4920807	6
376	3839	552	0	555.0515137	163.2612915	6
376	3839	552	0	563.0107422	160.2944946	5
376	3839	552	0	563.7133789	150.4174194	5
470	3894	580	0	797.6205444	125.1681519	7
470	3894	580	0	806.4460449	138.1303711	7
470	3894	580	0	814.4607544	140.7488403	7
470	3894	580	0	816.2178345	139.4883575	7
470	3894	580	0	811.5841064	122.7415237	7
470	3894	580	0	813.3154297	123.0223312	7
470	3894	580	0	815.1016235	122.3418121	7
470	3905	569	0	514.755127	172.4850311	6
470	3905	569	0	533.9332275	172.1019287	6
470	3905	569	0	553.0394287	171.8364716	6
470	3905	569	0	569.8684692	171.8438263	6
470	3905	569	0	582.7964478	170.9949341	6
470	3905	569	0	600.0421753	171.6276855	6
470	3905	569	0	617.2554321	170.7392731	6
470	3905	569	0	633.6078491	170.60849	6
470	3905	569	0	648.5429688	170.2234802	6
470	3959	668	0	546.8546753	159.3440399	5
470	3959	668	0	557.9641724	158.6025696	5
470	3959	668	0	572.2555542	155.9134216	5
470	3959	668	0	579.0994263	155.5812073	5
470	3959	668	0	585.6409302	157.2898102	5
470	3959	668	0	598.5076294	156.1873169	5
470	3959	668	0	608.7261353	156.7464905	5
470	3959	668	0	621.3342285	157.9296875	5
470	3959	668	0	631.9154663	156.0689545	5
470	3991	581	0	347.9073792	168.0722046	4
470	3991	581	0	341.5155945	165.6410522	4
470	3991	581	0	341.8049316	163.572525	4
470	3991	581	0	348.9537964	161.9369659	4
470	3991	581	0	362.6185608	158.8530579	3
470	3991	581	0	369.0927734	159.7557373	3
470	3991	581	0	373.20755	161.9178009	4
470	3991	581	0	368.4624939	159.0722961	3
470	3991	581	0	353.6259766	149.5942841	3
470	4110	607	0	175.9926147	190.7245941	2
470	4110	607	0	180.8539581	190.6867523	2
470	4110	607	0	184.9845734	191.0348663	2
470	4110	607	0	190.5827637	192.3293762	2
470	4110	607	0	195.516983	193.5567932	2
470	4110	607	0	203.0626984	192.6478729	2
470	4110	607	0	214.2644043	191.5375061	2
470	4110	607	0	221.9665375	189.5904388	2
470	4110	607	0	230.0509491	188.9573669	2
470	4110	607	0	236.787323	188.9729614	2
470	4110	607	0	243.4764557	187.7479553	2
470	4132	533	0	746.1710815	101.0284653	7
470	4132	533	0	717.4950562	111.5869827	7
470	4132	533	0	695.9193726	136.1911316	7
470	4132	533	0	657.994873	144.7121582	5
470	4132	533	0	612.2720947	152.7791748	5
470	4132	533	0	542.9172974	117.2009048	5
470	4132	533	0	518.5611572	149.5461426	5
470	4132	533	0	507.2340088	178.9430389	6
470	4132	533	0	490.7346191	173.0219421	6
470	4132	533	0	489.3392944	173.5089417	6
470	4132	533	0	493.2240295	173.8021698	6
470	4164	576	0	732.5681763	140.1916046	7
470	4164	576	0	738.9835815	140.0278473	7
