# Supplementary material for: Fully implanted battery-free high power platform for chronic spinal and muscular functional electrical stimulation
Source: Nat Commun. 2023 Nov 30;14:7887. doi: 10.1038/s41467-023-43669-2 (PMC10689769; doi:10.1038/s41467-023-43669-2)
Supplement: Supplementary file 4 — Source Data [file 41467_2023_43669_MOESM4_ESM.zip › Source Data/SourceData_Fig7e/SourceData_Fig7e2.csv]

pelvistop_x	pelvistop_y	seclapse
632.4916992	149.4292297	26
617.4152832	152.1066284	26
600.0852661	145.5545502	26
587.8886719	140.6415253	26
568.5262451	150.9792786	26
535.8441162	152.7598877	26
482.9391785	146.3148346	26
447.987854	136.9248047	26
432.7922058	159.8082275	27
427.1706848	158.0901947	27
419.6703796	159.1605377	27
421.4483337	162.4026947	27
421.1285095	155.8114319	27
416.8215027	160.2578888	27
421.1991577	160.6816406	27
418.1044006	157.7149963	27
419.7162476	159.0995331	27
425.2584534	153.2114563	28
408.3521118	144.9849548	28
387.019165	149.2675781	28
376.2523804	142.4220123	28
369.5367126	147.6420593	28
365.741272	150.0164642	28
357.3539124	152.3969421	28
344.89505	151.3791809	28
330.5733337	161.8386993	28
317.632843	160.2489166	28
307.8196106	166.0084381	28
314.4533997	171.2534943	29
275.615509	171.3842468	29
258.4150391	168.5604095	29
243.063858	168.9495087	29
244.1884308	178.7854156	29
244.2299652	169.1925507	29
245.0676575	147.8786011	29
244.9953613	142.7164307	29
229.6349182	161.3716431	30
182.8222198	107.3110046	30
166.1858063	141.4613342	30
165.4454346	159.8750916	30
162.6625366	166.8236847	30
157.5844269	174.2837982	30
152.6073608	176.6673279	30
149.3652039	176.8947296	30
143.3708954	178.5639954	30
137.2159424	179.071228	30
131.1162415	186.9790039	30
128.5789795	188.8220825	31
128.4727783	188.5435944	31
126.9581528	188.8446045	31
124.7296371	189.2135773	31
124.1470032	189.720459	31
123.9655228	189.4272308	31
123.3007507	190.076416	31
122.1179886	189.9104767	31
121.467247	189.3791809	31
120.1963577	190.1599426	32
120.2860336	190.5406189	32
120.0128708	190.5553894	32
119.8251495	189.5657806	32
117.7993317	187.8027039	32
114.9047775	188.0069275	32
198.3940887	211.4988708	33
197.8651276	212.7300262	33
196.9767914	213.7315063	33
196.1363373	214.2827759	34
196.4537048	214.9807434	34
196.6093292	215.3069611	34
196.1430969	215.7077789	34
195.3371124	215.9109344	34
195.6184082	216.4902649	34
196.110733	216.3440399	34
196.6512451	217.4547882	34
196.9576874	217.5493317	34
196.6227112	217.6255646	34
195.8334198	218.6146393	34
196.632019	217.4064941	35
196.1915741	218.0405884	35
195.8950043	217.7161255	35
196.0042267	217.7956085	35
195.6652222	218.6095123	35
196.5441742	218.6797333	35
196.5530243	219.4965363	35
196.2803802	219.4053345	35
196.0375061	219.1455688	35
195.6110077	218.8561249	36
195.5817108	218.702713	36
195.4694366	218.5406036	36
195.2319641	218.7710571	36
195.7194824	219.0063934	36
195.6353149	218.5433502	36
195.3615417	219.1673737	36
195.7601318	218.6277466	36
196.3588104	217.9859772	36
196.2198639	217.6261139	36
196.4493256	217.4712677	36
196.074295	217.555481	37
195.9978485	217.1550598	37
196.0075989	216.6581116	37
195.400589	217.461441	37
195.90448	217.1451263	37
195.7544403	216.8379059	37
195.6737518	216.5964966	37
195.3325653	216.3969727	37
195.1736755	216.1425934	37
194.8248291	215.0913696	38
194.4273071	215.3385925	38
194.1736755	214.7077026	38
193.8952179	214.8759155	38
194.010437	214.6734924	38
193.8272552	214.7949982	38
193.1605377	214.6070251	38
193.5248871	214.0524139	38
193.0748596	214.9072418	38
193.6848755	215.9791412	38
192.8199768	215.4721222	38
192.3946533	215.9594116	39
191.8118744	214.8149414	39
191.9111023	215.2122498	39
191.741806	214.4360962	39
191.1791687	215.3330383	39
190.3636627	214.7825165	39
190.1588135	214.9594116	39
189.7482758	215.332489	39
189.9835815	214.8735199	39
190.3433685	214.8168488	40
190.6100464	216.1786652	40
191.0657349	214.9286041	40
190.8763123	214.1912842	40
191.7004547	214.2033997	40
191.8406982	214.7700043	40
191.2750092	214.7775574	40
191.4469299	217.0068512	40
191.0805359	215.1294708	40
184.5533295	150.3091431	40
181.2414856	214.3503571	43
181.1532593	215.6212158	43
181.0114136	214.8917084	43
181.0206909	213.8993683	44
183.8559875	215.8056641	44
183.0783539	215.0544128	44
183.5753632	214.2411499	44
183.7181549	212.8405457	44
183.4719086	213.7253265	44
184.0501862	213.5282593	44
182.120163	125.8144073	45
184.3243561	127.4492416	45
184.501709	127.0267487	45
183.3044739	125.9176483	45
182.254303	125.1745224	45
183.2676086	125.4069366	45
183.4121399	126.2815018	45
185.3490906	127.6291428	45
193.3334198	127.1771851	45
200.0681763	125.7250824	46
200.9945068	125.1433945	46
205.3067017	125.4259491	46
206.5162048	125.2046585	46
203.720993	126.3554535	46
204.6568298	126.0824661	46
204.6608582	126.310791	46
203.6874847	126.7835236	46
203.6492157	127.3281097	46
203.0699615	127.1993103	46
202.2181244	126.6099319	46
201.7474976	126.8041534	47
201.422348	127.232811	47
201.6189423	127.0325394	47
201.5357819	127.0758591	47
200.7481079	127.1203232	47
200.2318115	127.3622818	47
200.2185516	127.2747269	47
200.1040192	127.504364	47
200.3610992	127.5322723	47
200.1035614	127.4019928	48
200.33078	127.4858627	48
199.7268677	127.3826981	48
199.733963	127.3262482	48
199.7997437	127.6070099	48
199.1943359	127.3368073	48
199.4089508	127.3670578	48
199.1895752	127.389122	48
198.8640747	127.3956757	48
198.7229004	127.1732864	48
198.6544647	127.3204727	48
198.6459808	127.3269196	49
198.5671692	127.2316895	49
198.6271973	127.3450317	49
198.1600647	127.2098999	49
197.9123688	127.2232132	49
197.9640045	127.0518723	49
198.0197906	127.3556747	49
197.8708954	127.154892	49
197.7119598	127.9071198	49
198.040329	127.5476761	50
198.2746887	127.8193741	50
197.5819855	127.2986145	50
197.4694824	127.291748	50
197.2427979	127.1543732	50
196.7848663	127.4582901	50
196.5970154	127.2390747	50
196.727005	127.1897736	50
196.8900604	127.8271713	50
196.7216339	127.5904617	50
196.6070099	127.4314499	50
196.3943024	127.4078293	51
195.7327118	127.5728607	51
195.9362488	127.9135437	51
195.6370697	127.7912521	51
199.6190491	127.2749634	51
201.0075531	124.4415512	51
210.2422791	137.0516205	51
184.0816345	145.6706696	52
170.6048584	149.7890625	52
164.3608398	156.3719788	52
173.3036957	111.8275604	52
171.6599426	114.4195557	52
169.846817	116.2333984	52
167.8393707	118.2381439	52
167.0495453	118.5488586	52
166.3236542	118.9245224	52
165.3802643	119.6621246	52
163.9152679	119.4035492	53
163.7157745	120.2657318	53
163.5191803	120.7770081	53
163.3599854	121.1086655	53
162.0726013	120.6877441	53
158.9345245	123.3583145	53
154.9118347	121.9164505	53
147.0916595	172.7159271	53
146.0847015	173.0865936	53
146.3240356	172.9581909	54
146.2554016	172.8987274	54
145.5456848	173.0275574	54
145.0783997	173.2671356	54
146.6367493	172.7953186	54
156.2052765	123.2025299	54
158.1320343	124.1878281	54
159.6793671	123.5315399	54
161.9934845	122.6922989	54
163.0257568	122.10952	54
163.4544373	122.1597748	54
163.4360809	122.2832108	55
163.4758606	122.4545135	55
162.773056	122.6700745	55
163.5757599	123.0000916	55
162.8552551	122.9014511	55
162.4164581	122.9034119	55
162.6821442	123.9963989	55
162.1197052	123.1871872	55
162.5588989	123.4111633	55
162.0816498	123.4186478	56
162.2190552	123.2041702	56
161.8573914	123.5154495	56
161.7393188	123.4531174	56
161.5717773	123.2205658	56
161.6177216	123.6740265	56
161.0549927	123.6233826	56
161.322403	123.9801788	56
161.2532501	123.8909454	56
161.2254639	124.4894409	56
160.8847351	124.4766769	56
161.2564392	124.52491	57
160.1921539	124.7306366	57
160.5887909	124.9441299	57
162.0823822	124.1288147	57
160.2162476	124.9443817	57
159.8585968	124.7246323	57
160.4338074	124.6365204	57
161.4661713	124.201622	57
160.5262299	125.1205063	57
160.912262	124.1678925	58
150.7583008	169.3107452	58
159.80336	125.1130371	58
160.8334198	124.3868713	58
159.2872925	124.8095322	58
159.2560883	125.0904541	58
159.6446533	123.6801834	58
159.7277985	123.9951324	58
159.3051147	123.7457581	58
159.5800629	123.7680206	58
159.7175446	124.0849838	58
159.1478271	125.1713257	59
159.2431488	123.9765015	59
159.2876282	124.108223	59
159.2146149	123.85672	59
159.2898254	124.1090088	59
159.3891144	124.1160126	59
159.0041046	123.9204102	59
149.9342041	169.5776367	59
149.1934662	170.1587524	59
149.9358826	170.306778	60
159.4797516	124.4602432	60
150.0008392	169.6035614	60
158.5634766	124.2703094	60
158.3156738	124.3111954	60
158.3337402	124.3819199	60
149.7810516	170.1857147	60
149.069809	170.5815277	60
149.6102753	170.2632599	60
157.9076385	124.6555252	60
158.1034088	124.5320663	60
149.8566437	170.1244965	61
148.8731842	170.3927765	61
157.6299133	124.5646439	61
149.9404602	170.1741791	61
157.610199	124.6441345	61
157.2450562	124.5092697	61
157.3697052	124.6572342	61
157.7528687	125.1072922	61
157.6571655	124.8608551	61
157.2534943	124.8994904	62
157.2053986	124.7588882	62
157.4877625	125.0154877	62
149.5840912	170.3445435	62
160.3713531	125.1633606	62
209.5384064	104.2858963	63
181.052948	166.5410767	64
569.2407837	126.8687286	75
745.7824707	132.0426178	272
722.1481323	106.986084	272
723.777832	133.0428314	272
723.828186	126.361702	272
725.7318726	127.3956451	273
728.8362427	120.9953079	273
731.8237305	123.1287613	273
724.6756592	128.3912964	273
721.2301025	126.1255646	273
717.8111572	122.6901169	273
716.559082	121.8657455	273
715.6603394	144.7063904	273
714.2776489	143.2207184	273
702.9776001	150.9103241	274
691.5759277	159.1040802	274
688.746582	161.3851776	274
684.9142456	165.9204712	274
681.3275146	165.6996918	274
678.8314819	166.8782196	274
679.3867188	167.8938751	274
678.7023315	170.4591064	274
678.6572876	171.6769714	274
678.2845459	171.6772614	274
676.9268799	171.6142731	274
675.3407593	171.5472717	275
673.0563965	172.9147949	275
673.4137573	172.0934448	275
672.2254028	169.5615997	275
672.4140015	166.8114166	275
669.5492554	167.2569122	275
663.5794067	170.3184662	275
661.6104736	172.0778503	275
659.7830811	168.6960449	275
659.8442993	168.8629456	276
660.6073608	170.7015076	276
660.0605469	168.81073	276
659.3302612	168.0329895	276
658.3796387	168.7719727	276
666.651001	165.9463959	276
671.6169434	164.7299042	276
632.234436	175.4717255	277
634.5612183	176.7429962	277
634.3132324	173.5186157	277
643.6028442	178.4848175	277
706.180481	136.8495331	277
710.1048584	135.1477509	277
633.8476563	175.0282593	277
702.406189	140.4143677	278
698.8825073	140.4963837	278
698.8809204	141.5622406	278
679.3373413	144.6390076	279
686.2679443	129.5973206	279
680.0621338	140.4174652	279
658.5043335	142.4493866	279
657.6953125	144.0721283	279
660.3010254	143.5562744	279
658.0519409	142.7336884	280
642.6221924	141.1546478	280
637.0720215	139.2576752	280
636.5448608	138.9221649	280
633.7567749	137.7193756	280
631.9019165	136.5962219	280
636.1628418	179.7026215	280
628.781189	137.2895966	280
629.1048584	136.4882355	280
628.6238403	137.4911499	280
629.0999146	178.4793396	280
605.0583496	175.6740875	281
604.5239258	132.9978943	281
605.6655273	176.8620758	281
608.1610107	133.8746033	281
604.5846558	132.4186401	281
595.7771606	130.8345947	281
597.8811646	130.7614746	281
601.5993652	130.7552795	281
601.2296753	128.9832153	281
601.717041	128.5996399	282
599.9294434	128.3860168	282
598.6005249	128.6632538	282
597.2019653	128.492218	282
596.2792358	128.4775848	282
596.8646851	128.8816681	282
597.1350098	128.9636688	282
596.3502197	128.4773254	282
596.7446899	128.4669342	282
595.1575928	174.9699402	282
595.1638794	175.3694916	283
597.5684204	131.7140808	283
685.7894897	157.8752747	431
671.0458984	158.3444366	431
630.8557739	141.9680634	431
594.2613525	115.8808136	431
578.1919556	150.0334473	431
579.0427246	160.1153412	432
577.2814331	155.6027985	432
574.1291504	145.7641144	432
554.458252	149.3254547	432
536.2107544	150.4621887	432
520.0805664	154.7120361	432
506.4102478	156.0329742	432
498.9829712	157.9500732	432
497.4259033	162.5266724	432
497.2775269	170.9713287	432
489.9369507	163.9097595	432
461.0858765	162.8758392	433
440.4450073	162.7997589	433
440.1618347	168.6239929	433
434.6868286	166.7381287	433
422.4621887	167.5482483	433
419.8295288	166.7412567	433
419.0963745	164.0479736	433
418.3527222	164.1091614	433
418.2633057	164.0481262	433
416.8518982	164.4408264	434
408.3525391	165.3014984	434
401.5816956	162.6528778	434
402.4212646	160.3996429	434
399.9828491	160.0304413	434
398.5969238	160.2348633	434
400.8169861	160.0427399	434
404.9372253	161.638504	434
373.3683777	156.8023224	434
385.4511719	177.8200684	434
384.5613708	172.565979	434
376.359375	168.3188324	435
375.1803894	170.0530396	435
373.6080933	170.5064545	435
370.4866333	172.6688843	435
371.039093	174.281189	435
369.9590149	174.6949463	435
369.037323	174.2141724	435
362.8925476	173.9266663	435
358.875061	174.4982147	435
349.4537354	173.286087	436
326.119873	168.6918488	436
313.2403564	165.0330963	436
306.1896667	173.6801147	436
296.7858887	182.7141418	436
289.5670471	184.6405487	436
270.0792236	191.0534668	436
263.3188477	199.0908051	436
253.8408051	193.7766418	436
250.8752289	192.1769714	436
245.1013031	189.6615753	436
235.3128662	187.7559052	437
230.5175476	184.6573486	437
218.553009	172.8894653	437
190.7963257	151.3109741	437
142.7684479	187.7730103	437
149.6509094	176.6436005	437
148.5014343	176.3890686	437
268.7636108	132.972229	440
268.7804871	133.2205811	440
271.5585938	136.1286621	442
271.805603	135.2463684	442
270.8156128	135.6663818	442
257.2775574	139.0624695	442
259.7453308	138.1808777	442
256.4920349	138.161499	442
256.6286926	137.3309174	443
271.4064026	138.2788696	444
271.7454224	138.1231384	444
271.0284424	137.9889069	445
271.2632446	138.4703522	445
270.4793091	137.8340759	445
504.5431824	178.1902008	454
393.5990906	145.2486725	456
582.3518066	141.4392548	462
578.0873413	140.9920349	462
573.1417236	133.1510773	462
565.140625	130.6894836	462
553.4241943	141.5349426	462
542.949707	149.5317841	462
532.9093628	156.8006287	462
532.4711304	159.3853455	462
539.7003784	160.9350891	463
536.4052124	162.950592	463
533.1141357	163.1430969	463
532.1619263	163.4481812	463
534.0301514	164.7586517	463
532.4385376	164.0088806	463
523.1965942	164.5748444	463
512.7954712	164.8828735	463
503.945343	164.9817505	463
491.794281	158.4483948	464
477.4462585	165.3750916	464
457.4294434	113.54702	464
433.5663757	84.8245163	464
429.9720459	119.9750519	464
428.1651001	139.299942	464
427.7145691	137.78685	464
420.3206482	139.7741852	464
404.2502136	158.3282166	464
387.9512634	171.7192993	464
382.884613	172.8073273	464
373.5439453	176.1742554	465
364.9901733	175.7366791	465
353.8700256	167.9672546	465
341.4404297	168.053772	465
326.6377563	166.2897797	465
304.5895996	153.1983948	465
291.895752	143.9372406	465
287.3087769	152.2174225	465
287.8089905	163.580368	465
285.7801514	163.6684113	466
282.7121582	163.9553986	466
280.7480164	164.3664703	466
285.019043	158.0298767	470
283.0688782	143.7297211	470
266.5083313	168.9839172	470
266.6564941	165.5592957	470
271.4311523	164.6193848	470
270.8416443	166.9889069	471
269.1109619	169.0634766	471
265.4650879	171.411911	471
258.2645874	172.7243805	471
252.2232056	172.460556	471
248.4911804	175.9882813	471
248.4841461	178.8280792	471
246.7979889	178.8280334	471
249.4169769	179.0658112	471
252.2692108	175.7477417	472
256.3829041	174.4934845	472
257.9944153	174.1536102	472
259.8574219	173.6221313	472
262.0137329	173.1598358	472
262.125824	173.2605591	472
262.276825	172.890686	472
262.4342041	172.6107788	472
261.867981	173.3145294	472
262.0086365	173.6076813	472
261.8894653	173.2046051	472
262.3208618	172.8912659	473
262.021637	173.4786987	473
264.3140869	173.3769226	473
261.7121277	175.2644043	473
262.4212341	174.6392822	473
261.2941284	174.7798615	473
262.1673889	174.5110779	473
263.6893311	173.2905579	473
263.1650085	174.9789886	473
262.105835	175.7400665	474
263.5066528	173.8941345	474
263.1364136	174.1004791	474
263.0194702	173.3567352	474
263.7340698	173.9227295	474
263.247406	173.6761932	474
264.3743896	172.7181549	474
263.7204895	172.2971039	474
266.6550903	169.9739532	474
266.6391602	170.9436493	474
259.4947205	143.0287933	474
266.5325623	145.2926331	475
268.0224609	148.3414154	475
267.8605957	149.6378784	475
268.7429504	150.8983002	475
271.1299133	152.9790039	475
270.7383423	152.7257233	475
269.7046814	152.1956635	475
269.9445496	151.6433105	475
270.0422974	152.7246704	475
271.7931519	153.0990295	476
280.2975464	147.9150391	476
281.3656311	147.6926575	476
279.7112122	149.7076263	476
279.6365662	150.023941	476
279.062561	150.0012207	476
278.1503906	150.7503357	476
276.6767273	152.2613525	476
275.6321716	151.9315338	476
274.9252319	153.2506104	476
274.9213867	153.05159	476
274.4933167	152.7235413	477
273.6587219	153.9485321	477
272.6242065	155.114624	477
271.9670105	156.7246857	477
270.9108887	157.8850098	477
270.6519775	159.3910522	477
267.6511536	160.645462	477
265.984375	161.7503967	477
265.8510132	162.7384338	477
265.5592957	163.1625519	478
264.7155457	163.6091309	478
264.3631287	163.6643524	478
264.2881775	163.8936005	478
263.7752991	164.3846741	478
264.1625061	164.1611328	478
263.4596558	164.9441681	478
263.1376648	165.9108887	478
262.0058899	166.7355957	478
259.5791016	168.2774506	478
257.3053284	169.3681793	478
252.5459595	170.2680969	479
247.5341797	173.0437317	479
243.9572754	173.8665161	479
239.4921722	176.6891479	479
235.4318695	178.6609497	479
234.890625	172.9055481	479
233.449707	172.9794769	479
229.9774475	175.3340302	479
230.0276947	174.2168884	479
232.7230225	168.6115112	480
228.0989075	172.810791	480
225.7255402	179.4728699	480
219.420639	186.786377	480
400.6500244	156.9559174	483
403.0317993	156.5008087	483
404.5736694	154.7025452	483
404.3560791	155.7792816	483
476.8399048	151.576767	485
481.5488892	149.7482758	485
483.0440063	160.0650635	486
486.3335876	159.3534393	486
488.7056885	156.02388	486
503.2442322	148.6334991	487
590.690979	138.0812378	609
569.065979	150.2234802	610
534.3998413	161.7820435	610
494.8355713	160.0843964	610
459.9190674	151.3310394	610
426.4697876	170.9422302	610
411.9296875	166.5834503	610
405.9587097	168.9721375	610
403.0044556	167.1762848	610
399.3375549	168.0631561	610
398.1706543	167.82901	610
397.7427979	169.0735321	610
394.2346802	171.038681	611
390.5973206	175.5371094	611
386.816803	174.5719147	611
383.9772644	174.3830566	611
379.7161865	169.4932098	611
378.2504578	170.5130615	611
378.4644165	175.008255	611
356.1870728	164.744339	611
346.739502	169.4004059	611
337.7282715	163.5014801	612
401.6379089	181.4156952	612
388.5533752	180.8670654	612
295.0150757	128.6620178	615
305.8108521	168.7885895	615
306.7955627	168.3437042	615
307.6190186	170.1336975	615
305.9283142	169.715683	615
299.1403809	168.842865	615
300.5531311	165.8811188	616
303.9715576	167.7053833	616
307.894043	168.6592255	616
309.8710022	167.3321686	616
311.8298035	165.8722076	616
311.4460754	166.6122437	616
308.537323	166.3058624	616
307.3771667	166.6030426	616
307.7242432	166.6978149	616
307.3322449	166.9320984	616
307.381012	167.8817291	616
308.2403259	167.1780701	617
309.0193176	167.2251434	617
310.1361389	166.5137787	617
310.1750488	166.6326447	617
310.8819885	166.0311432	617
309.4040833	166.4209442	617
309.8312683	167.0548248	617
310.1011658	167.6352386	617
311.3434753	165.9695587	617
311.4406738	166.350708	618
311.4508972	166.8002625	618
312.2254639	166.1970215	618
312.9506226	166.7730408	618
315.3689575	168.045166	618
317.7415161	168.1914673	618
318.9820251	168.4592285	618
318.2735596	167.4828186	618
318.9047852	168.3641968	618
319.2089233	167.7870178	618
319.5058594	167.6597595	618
318.9705811	167.755127	619
318.9259644	167.4875336	619
319.4909058	168.1499634	619
318.8407288	167.6261444	619
317.5295105	167.56987	619
327.1864319	181.1344147	619
325.7869568	179.5522614	619
326.4949951	180.0240784	619
327.2059326	179.4454651	619
321.8426819	169.0750122	620
322.1021423	168.9609375	620
333.1433411	186.8435669	620
329.9207458	189.7445068	620
305.2739258	172.7214813	620
287.1775818	167.6007843	620
271.7312012	171.6718292	620
261.8538818	172.3681793	620
252.5064697	171.3966217	620
253.2505341	173.594162	620
258.3872681	184.6198578	620
251.3273773	186.4913025	621
250.1067657	187.4346771	621
244.8394928	186.2189484	621
242.3692627	185.6401672	621
240.1965027	185.9474335	621
234.175827	186.6672058	621
230.7020721	185.384491	621
225.7132874	176.4786682	621
215.4600983	183.7840576	621
212.9084778	187.8823853	622
207.827774	186.5372314	622
205.2546082	187.7001801	622
204.9459381	188.7347107	622
204.5890198	189.8268433	622
204.622345	190.7008972	622
205.2347107	190.9387207	622
204.9436798	191.0599976	622
205.1358643	191.9271851	622
205.3633881	191.762085	622
205.2954865	192.5404358	622
204.7255707	191.6902161	623
201.4754639	183.4905853	623
200.5381317	188.7331696	623
203.9224854	182.7535095	623
199.8473358	184.8221893	623
200.4856567	189.5504456	623
199.2161865	193.1385651	623
195.4835358	192.6915283	623
193.674118	193.0334778	623
193.2201691	192.2222748	624
193.857132	192.23526	624
195.7918091	191.4321899	624
197.2821045	191.4279327	624
200.3890839	192.0783691	624
202.5638428	191.9849091	624
203.0675201	191.8857727	624
204.8058014	189.2631531	624
210.927597	185.6110229	624
214.9179077	189.3680573	624
216.0401459	190.6598206	624
217.0190735	190.2543488	625
220.8692932	190.1400604	625
224.3017883	189.1481934	625
224.5501556	190.770813	625
223.4948578	191.3759613	625
222.5576782	189.6593781	625
221.1785583	189.5932159	625
221.1993408	190.5376892	625
220.9033051	190.3069916	625
222.7695618	187.5242767	626
222.187973	189.4556122	626
213.8279877	158.0849762	626
227.7883301	184.0900879	626
229.8552704	196.8710785	626
229.9581909	195.3757477	626
228.5610504	192.6853333	626
227.7546234	194.9712372	626
226.6110992	195.8253784	626
226.4661713	196.5106659	626
226.3387756	197.1220551	626
225.5840759	197.4884338	627
224.4098663	197.5198669	627
223.4618378	197.6518097	627
223.201828	198.7039642	627
222.5831757	199.4836884	627
222.8308868	199.7403564	627
222.6651611	199.6727753	627
223.5016022	200.0814056	627
223.4356384	202.9519043	627
223.3205414	203.3521576	628
223.7882538	202.368866	628
221.0409698	199.9962311	628
217.2714996	198.8780518	628
218.3092499	198.5493774	628
217.4824066	198.070755	628
222.4274292	193.3595734	628
226.6023712	191.4608307	628
228.3756104	190.9490051	628
231.2992096	192.5928802	628
234.5055695	193.279068	628
236.5531158	194.0929718	629
237.207901	190.8530731	629
236.4621735	192.9499359	629
361.1660156	129.2553101	629
360.7503052	128.6802673	629
448.8752136	147.3725281	634
463.3126526	146.2878723	634
671.9320679	161.4223328	648
672.2680054	161.4720001	648
671.7556763	160.1670685	648
672.0323486	160.66185	648
672.3243408	161.5548706	648
671.6242065	161.3184204	649
671.7686157	161.8657684	649
672.7203369	162.766098	649
671.7908325	161.887085	649
671.6030273	161.9870911	649
671.3983154	162.016922	649
671.4746094	161.7902679	649
672.0064087	162.230896	649
671.7404785	162.4483948	649
671.5293579	162.2348633	650
671.9370728	162.3521576	650
672.2096558	162.4842224	650
672.3929443	162.9268951	650
671.9490356	162.1899719	650
672.7385864	163.2061768	650
673.6032104	162.7600403	650
671.9906616	161.5833282	650
673.3459473	162.6693268	650
672.5244751	162.5728302	650
672.4088745	162.4558563	650
672.2827148	162.7923889	651
671.866394	164.1791229	651
657.5384521	164.8072815	651
613.3247681	170.6697388	652
612.3234863	171.7166595	652
605.821167	174.3263702	652
600.7246094	174.0625153	652
599.2941284	175.3538513	652
598.7741699	174.8014069	652
598.5181274	173.1403656	652
596.3530273	173.2882233	653
590.1679688	176.4093933	653
580.7150269	175.9108582	653
569.8126221	174.5143738	653
553.5714722	174.4425659	653
528.3557739	174.6672974	653
511.1083679	164.3598022	653
497.2720642	155.5123138	653
498.7173462	156.5944366	653
498.9857483	153.0176392	654
469.0013123	151.4234772	654
442.3143921	151.003006	654
439.085907	173.2767792	654
431.0784912	185.5619812	654
415.4240723	190.3396454	654
400.7920532	186.7425537	654
396.693512	186.2330475	654
395.3494873	185.3795319	654
394.8563538	184.8290558	654
394.1007996	184.4257507	654
391.7469177	182.1103821	655
377.6606445	177.8015442	655
372.678772	171.5777588	655
374.6172485	158.4523926	655
372.2372437	157.3181152	655
377.469574	162.3354645	655
375.566925	165.4551086	655
373.8382568	165.8195801	655
374.0165405	166.8814545	655
374.2607117	167.6785431	656
374.3630676	168.1451416	656
374.188446	167.9686127	656
376.1400452	168.2483063	656
375.5551758	168.8504639	656
375.3882446	168.5193024	656
376.594696	168.5493622	656
376.7648621	168.8712158	656
377.6678772	168.1967468	656
378.0917053	168.4346161	656
380.085022	168.4988251	656
384.2780151	173.5849457	657
384.5684204	174.5318451	657
382.0824585	173.6688385	657
373.1143188	176.2410278	657
366.7406006	174.0768585	657
337.6228333	166.5475159	657
197.8023834	140.0945892	658
249.0278015	156.6155701	659
194.541626	136.4806824	659
192.2140198	133.2955933	659
173.3440704	135.36409	659
474.8432007	151.0696411	727
458.793457	153.4568329	727
450.8928223	160.0125275	727
439.9671631	159.9014893	727
432.1529846	158.5568695	727
428.9850159	159.1404724	727
427.3115845	159.8532257	728
425.6927185	161.6808319	728
419.2350464	155.7094727	728
418.2507324	153.3031769	728
420.2440491	165.7445374	728
408.4751892	168.1216888	728
401.6817627	170.6862488	728
402.0898438	169.0248871	728
402.5336609	168.383316	728
400.3826294	169.9151001	728
400.9134827	168.8365173	728
403.0015564	173.0152893	729
403.1136475	168.6391907	729
399.2580872	171.1593018	729
398.0423889	173.548996	729
393.8458557	175.4211731	729
389.6903992	176.6360931	729
386.1194763	174.7879181	729
382.9174194	174.7064056	729
384.1192322	176.2907867	729
389.3772278	176.9664307	730
391.4127502	177.1596527	730
392.4618225	177.6647034	730
398.018158	177.8084869	730
401.8123779	179.4965973	730
401.7445068	179.6874847	730
400.7029419	180.2032013	730
397.4143982	180.2321472	730
395.7548218	180.9099274	730
390.2960815	181.5315552	730
384.15802	181.3639984	730
367.6356506	178.3575745	731
318.2546082	159.4337921	731
274.1784668	144.2869415	731
249.6313019	165.8660736	731
242.9829712	185.7330322	731
217.6588898	198.629364	731
212.9827423	198.3650818	732
201.7128906	193.5185394	732
192.6173248	188.0826721	732
179.7189484	174.7040558	732
159.956955	186.0348816	732
164.7344666	177.9376984	732
161.5725708	170.0992432	732
159.4971619	175.0451355	732
162.5428314	176.1235657	732
163.1385498	176.4372711	732
165.013855	176.1777496	732
169.8879852	174.3530579	733
171.8162537	174.9727783	733
173.2253571	174.7985992	733
175.9095001	173.6451721	733
177.5839233	173.5450745	733
179.8741608	172.5466461	733
182.0826874	171.6943512	733
182.3709564	171.6805878	733
183.9431152	172.0312042	733
186.3753967	171.8468475	734
184.8666382	173.4338989	734
180.620163	151.2259827	734
192.0967255	168.1749268	734
189.1546326	162.6832581	734
190.8886414	162.4507294	734
187.8614349	165.9679871	734
186.390152	168.4606781	734
186.0167694	170.3968964	734
184.2835999	171.1339264	734
183.9305725	171.9180756	734
182.5695953	173.9544983	735
182.7552185	173.4666901	735
181.7416077	174.2957153	735
180.905365	174.9574738	735
180.492569	174.8912964	735
180.2756653	175.0957336	735
180.023056	175.8288879	735
179.9733734	175.6179047	735
179.8332825	175.7844849	735
179.7188721	176.4030609	736
179.5437927	176.0776672	736
179.5283813	175.9982758	736
179.1270142	176.3127441	736
179.3257904	175.2656555	736
179.7414703	175.4690094	736
178.6362152	176.4945374	736
180.0412292	177.2093964	736
179.5263062	176.8853912	736
179.2873993	176.4396362	736
179.6310272	178.3508606	736
179.2419128	177.1046753	737
179.8049622	177.5405273	737
179.5175323	178.2954865	737
180.607605	177.2967529	737
180.3620911	176.7748566	737
180.4246521	177.8313904	737
179.6463623	177.8718109	737
179.567215	178.0130768	737
180.1200256	178.160553	737
180.9208069	177.5986023	738
181.3908234	176.8419495	738
182.7236938	177.5675507	738
182.8011322	176.7124634	738
182.8281097	176.7464905	738
182.4016113	177.1009064	738
180.8417206	177.1205902	738
180.4456024	177.5678864	738
180.2622833	178.0473785	738
181.9567108	177.1764221	738
183.7712708	177.0084076	738
186.2771759	175.1762085	739
184.4440002	174.3729858	739
185.6079254	174.3370972	739
187.7108307	174.0532837	739
189.7958069	173.7473755	739
191.6817474	173.6850586	739
191.5331421	173.5483551	739
191.8836365	172.9453735	739
193.5258331	172.5804138	739
193.3903198	173.1600037	740
192.314621	173.1921997	740
191.7879181	174.1836395	740
192.3129425	174.0223083	740
193.5008087	174.3052063	740
194.6471558	174.1135101	740
195.079483	174.1737061	740
194.9587708	174.2058868	740
195.0346985	174.3723145	740
194.2364502	174.2762451	740
193.151886	174.4069519	740
192.662384	174.3637085	741
192.864151	174.6511993	741
192.5507813	175.028183	741
192.390213	174.7478027	741
192.3838806	174.9087219	741
191.8448029	174.901825	741
191.7490845	174.8197021	741
191.4355621	175.1029816	741
191.6507416	175.0515442	741
192.8889313	175.5209503	742
193.7934875	177.085495	742
194.8360291	178.9197083	742
196.8873291	177.4838257	742
200.5947571	179.8924408	742
199.6694794	176.7493134	742
197.3945007	175.5472412	742
195.3033142	178.0670319	742
194.3912201	178.5208588	742
193.036438	177.7474213	742
192.6341553	179.9350739	742
305.3047791	147.0709839	747
633.6925049	143.9101105	758
635.0170898	160.0703888	758
636.1917725	175.2605286	758
630.6913452	178.7727509	758
616.7966309	175.7782288	758
599.678833	171.0668945	758
579.085083	170.6242981	758
557.4491577	157.6145935	758
535.8049927	173.1070251	758
515.3841553	175.7411041	758
491.2801819	165.3616943	758
474.7814026	164.4188232	759
443.223175	155.9146423	759
411.9994812	162.5723724	759
408.4475098	178.6794434	759
396.6752625	177.4526672	759
388.6286316	175.1038208	759
383.5551758	166.8875427	759
383.2333984	168.5360107	759
379.7183838	167.782547	759
379.5207214	166.8732147	760
382.5925903	162.1988373	760
386.2307739	163.7688446	760
374.4133911	166.3098602	760
362.0846252	160.2261353	760
351.347168	154.7146912	760
347.9421997	157.8180542	760
343.4595642	166.9289093	760
337.1693726	159.7435303	760
332.6617737	159.098999	760
332.9506226	164.3300934	760
331.0995789	159.8100891	761
333.2412109	161.1501465	761
336.1518555	160.6720581	761
336.7424927	158.4525299	761
338.0727844	158.697052	762
354.184967	165.4965668	763
358.6789246	167.6825562	763
363.4737244	170.3164978	763
362.6429749	170.8063812	763
364.5046082	169.3646545	763
369.9797058	170.1131744	763
373.0036621	170.700119	763
373.1831665	172.5722809	764
372.9818115	173.3264313	764
372.0655212	171.5760651	764
372.6737061	167.9820862	764
377.0815735	168.1407928	764
378.7492065	168.5557098	764
383.0758972	170.6949768	764
384.3838196	171.5179291	764
385.0185547	172.3303223	764
385.4726257	172.0565643	764
392.2714539	175.6872864	764
387.0053711	173.2332764	765
387.1685181	172.8459625	765
389.4138489	173.70578	765
393.6029358	175.798111	765
387.1647644	173.1858673	765
386.6809998	173.5201569	765
383.5864563	172.1422272	765
381.9888	172.1566772	765
382.4082947	172.1438751	765
387.5881042	175.1202545	766
383.5470886	173.4575195	766
381.3895569	172.1432953	766
381.4672546	172.439682	766
378.9522095	169.426239	766
396.5799866	179.3728638	766
364.0201416	152.0789642	766
320.3248291	133.2354736	766
303.7726135	173.3630829	766
288.8795166	160.572464	766
261.5515747	156.0102539	766
242.4093018	167.2588501	767
234.278183	169.2785187	767
229.1648407	186.7029724	767
225.8042297	190.443161	767
222.3888397	192.3445892	767
216.6822357	199.7794952	767
210.2763824	199.5916595	767
206.8963776	202.7131042	767
207.2806854	210.7371216	767
208.4030304	211.1842957	768
207.4039612	209.2333527	768
207.5971375	209.0723572	768
213.2318115	133.9525757	769
216.5545807	169.7314453	777
197.8709259	167.0045166	777
166.0314484	141.4473724	778
165.6302643	141.8709717	778
163.7180176	141.7271729	778
164.1737518	141.4089203	778
165.1409302	141.6192169	778
164.6499939	141.2591095	778
165.4909668	140.108139	778
166.3779907	140.551712	779
167.5951538	140.1767273	779
169.0017242	139.6595459	779
170.3585052	139.7872467	779
170.2140503	139.5705261	779
171.578186	139.9446869	779
171.1129761	140.0859528	779
169.0984344	139.8454285	779
169.8214111	140.3773041	779
169.7687836	140.2904358	780
168.414566	139.9347534	780
168.8121948	140.5097046	780
169.4533691	140.7103729	780
168.0123749	140.4769745	780
168.2453156	140.6867828	780
169.1469574	141.0121765	780
168.8378296	141.1071625	780
168.176239	141.1245117	780
167.9163666	141.0444641	780
167.8862	141.1969299	780
167.7673035	141.128891	781
167.5306091	141.6021881	781
167.1516266	141.8948822	781
167.2227325	141.856842	781
167.2164612	141.6708984	781
167.379715	142.1603851	781
167.0054321	142.1096344	781
166.4996643	141.9649658	781
166.4997406	142.0944977	781
166.238266	142.021759	782
165.8160858	142.1798096	782
165.6554413	141.9420776	782
165.1153259	142.1536102	782
164.9377899	143.0345459	782
164.8915558	143.1735077	782
164.6699677	142.8274841	782
164.37854	142.9846497	782
164.9632111	143.4256439	782
164.0903168	143.2043304	782
164.4118958	142.8043671	782
163.9718628	142.3401794	783
161.9118652	142.6049194	783
179.7570343	221.122467	783
181.9991608	221.5088043	783
172.5843353	137.3901215	783
174.718338	139.313385	783
170.2063293	137.3742523	784
175.1697235	138.8105927	784
174.989502	138.5052795	784
178.8168182	138.0241089	784
185.1078644	136.7160339	784
191.6136932	138.5513611	784
191.5637512	138.7493591	784
190.7767487	138.6579895	784
191.1452179	139.1056366	786
193.337616	138.7223969	788
184.0291901	129.756958	788
175.9066772	179.0131531	788
176.6882782	130.6191864	788
174.6931763	131.6112366	788
171.6195374	129.2286682	788
170.4856415	128.6648865	788
170.2888184	130.2210083	789
173.7915649	216.1409302	789
169.4296875	130.5380249	789
171.6028748	215.7223663	789
171.7666931	215.5107574	789
172.3413544	215.4414978	789
171.7719727	216.284317	789
171.2729187	215.8916931	789
169.4825745	214.9158173	790
169.6729431	215.9838715	790
168.2935944	214.836792	790
165.0550232	131.4947815	790
169.4558105	130.5837097	790
174.341568	131.9708557	790
193.2886505	135.5385437	791
210.5381775	141.0380859	791
217.9082642	144.3592834	791
226.7428284	146.7926178	791
229.4225769	147.7326965	791
228.0330353	147.4577789	791
223.6993103	147.7610779	791
225.1263275	146.3408508	791
552.5681152	176.0461578	897
612.590332	79.30595398	935
600.1871948	74.04427338	936
500.1590271	105.338974	939
473.0052185	115.1022034	939
453.013092	126.9279404	939
397.4170837	161.2666931	939
353.1020508	146.9218903	940
352.90448	161.2894135	940
355.1006165	159.1775513	940
349.5082703	159.1450958	940
351.6304016	154.031723	940
348.8871155	158.2986755	940
352.5294495	165.2485504	940
358.567627	169.5217438	940
356.4501343	168.7757111	940
334.7721558	163.7189636	940
308.6112366	149.0214386	941
286.9985352	159.4201202	941
278.7720947	165.0045319	941
280.2605286	178.4237823	941
264.8915405	187.2871094	941
255.6803436	194.7441864	941
250.6547546	193.9901886	941
243.8616486	191.84729	941
240.527771	189.6521759	941
240.5096588	191.2389069	942
241.1521759	191.3452606	942
242.7763367	190.6030273	942
243.7154388	190.3998108	942
243.999588	190.7997589	942
244.8637695	190.8673401	942
244.7792358	190.677002	942
244.7943573	191.3892975	942
244.9031982	191.6699066	942
245.7479706	191.3588867	942
245.598938	191.3351746	942
245.068634	191.2562714	943
245.5225067	191.3750305	943
246.1537933	191.5195465	943
245.7197571	192.0589142	943
245.6222382	192.2557678	943
245.8798523	191.8284302	943
245.5557861	191.8224182	943
246.0968475	192.0417786	943
246.0767517	191.897522	943
245.6351471	192.3401642	944
246.2248077	192.1553955	944
245.4763336	192.6096954	944
246.1741791	192.6595459	944
246.0218811	191.9193573	944
245.502121	192.6876678	944
246.5403137	192.3088837	944
246.0464935	192.3167877	944
246.4540863	192.6933441	944
246.1679688	192.4026031	944
245.8884583	192.7617035	944
246.4728394	192.8732147	945
246.2153625	192.7390289	945
246.1648407	193.0913391	945
245.3187256	192.8989716	945
245.0002594	193.4234314	945
244.6604614	192.7390594	945
244.7621613	192.9625397	945
244.5480499	192.8679352	945
244.5076141	192.9458313	945
244.1257172	192.7213135	946
243.2701569	192.7431641	946
241.8209534	194.1274719	946
237.2443848	193.417572	946
232.1446991	193.9082794	946
229.2937775	194.3924866	946
226.5829926	194.2915955	946
220.6541748	191.9538116	946
214.7224884	190.9648132	946
213.6049194	191.7636871	946
209.474823	190.6538849	946
204.7458801	188.9462585	947
202.5510864	187.4796295	947
203.9777069	187.7042999	947
209.5474091	187.4694061	947
210.7416534	186.4625244	947
213.4526062	185.745224	947
216.1714325	173.7212524	947
210.072113	173.6569061	947
199.3065643	181.4666443	947
200.055069	167.8969727	948
184.1959991	175.4650879	948
187.3641357	174.3140564	948
191.6468506	177.4586945	948
193.1513519	184.2765503	948
191.7614899	185.242218	948
193.5450897	184.7418518	948
193.0599213	185.8170013	948
194.1484528	186.1495667	948
195.7383575	186.0935822	948
197.6351624	185.7077179	948
196.9618835	186.6142273	949
196.191925	187.5724487	949
196.9892883	187.5778198	949
196.4513092	188.0235748	949
195.9969788	187.6625214	949
195.7659149	187.9275055	949
195.3074188	187.8146515	949
195.9588013	187.8423615	949
195.5063629	189.3207703	949
193.5136566	189.8326721	950
194.4733734	187.6730804	950
192.7863007	189.7788544	950
183.7093811	158.1909637	950
184.8064117	185.1829834	950
189.4518738	182.0064545	950
191.5069733	178.0343781	950
196.1688538	174.8957214	951
194.931778	176.7524567	951
194.9006195	178.9282227	951
195.6302338	177.0311584	951
194.5456543	178.9106598	951
194.5932465	178.4962311	951
193.7750702	182.0648499	951
193.3901215	182.6971283	952
194.0014343	180.5992126	952
193.9159546	180.641983	952
193.7074127	181.9701996	952
192.4204407	183.4870453	952
192.9988861	183.7084351	952
193.9557953	183.8366241	952
193.9649353	184.0519714	952
194.8215332	184.0139923	952
195.1300659	184.1346893	953
195.1469116	184.1317902	953
195.7661438	184.1657257	953
196.0018005	184.2690277	953
195.3236084	184.1207733	953
195.770401	184.5757446	953
196.0169678	184.3199768	953
195.7301636	184.5414429	953
196.1499329	184.7111969	953
196.4229584	184.4569702	954
196.2105255	184.6261749	954
196.0516663	184.6617584	954
196.6171265	184.8257751	954
196.1727295	184.869339	954
196.1923523	184.9200439	954
196.7269897	184.7929993	954
195.9985962	184.8597107	954
196.5246124	185.0426636	954
196.6166687	185.2579041	954
196.8113251	185.051239	954
197.963562	185.1057739	955
198.9360809	185.2590332	955
202.1834717	185.2875061	955
207.563324	184.3535919	955
210.1661682	183.346283	955
216.2693176	172.8614807	955
218.8101807	173.4205475	955
218.1448364	173.3781891	955
219.6600189	174.3120728	955
217.2923737	173.7648621	956
215.9492188	173.7095947	956
215.7477722	173.7106781	956
215.7794952	173.4709473	956
215.6479034	173.6363525	956
215.7998047	173.0563049	956
215.2280121	173.6868439	956
215.3495483	173.6163635	956
215.2741089	173.6725311	956
214.579483	174.0061951	956
214.322998	174.0353546	956
213.7503357	173.7588043	957
213.8139801	173.6498566	957
213.8260498	173.175354	957
213.4469604	173.7501068	957
213.2440643	174.0476532	957
212.7023926	174.2421722	957
213.1279144	173.7695007	957
212.8052521	173.8810425	957
212.7400208	174.1928558	957
212.64151	173.912796	958
212.25	174.3633881	958
212.2197723	174.1562805	958
212.5276489	174.0812988	958
212.6832581	173.4106293	958
212.6625366	174.2709045	958
212.2501831	174.4200592	958
212.8403473	174.1278839	958
212.8249512	174.3193665	958
212.6589508	173.9802399	958
212.7232513	174.0004425	958
212.8349152	174.4230499	959
212.7975616	174.186676	959
213.6416168	174.4952393	959
213.9145813	174.302948	959
214.7058258	175.1655426	959
216.0124512	177.4084473	959
218.0617218	182.3931427	959
217.4465027	184.6785736	959
216.7397003	185.3654175	959
215.0549622	185.6318512	960
214.3945007	187.1409912	960
212.5229492	188.6782837	960
211.5069885	189.2415009	960
210.5995636	189.1462708	960
209.6767883	189.3582153	960
209.5257263	189.3141632	960
209.4994049	189.7284241	960
208.7896576	190.0217438	960
208.3751678	189.9458923	960
208.0527191	190.6060028	960
194.2966766	124.8689499	961
184.4287567	207.9073792	961
186.1243591	203.1047668	961
194.0935059	197.6664886	961
194.2123566	201.8421783	961
191.3871765	200.0447235	961
190.4485931	199.7689209	961
189.5452881	200.6358948	961
190.8766174	195.7507172	961
190.8527985	196.468811	962
194.0650635	192.8686981	962
292.2284241	144.0966339	974
295.126709	144.6895905	974
295.2894287	141.9553833	976
293.8234253	142.1226959	976
297.2547913	142.6246338	976
296.7017212	142.0030212	976
295.2770386	140.7689819	976
292.0422363	139.2841797	976
291.9462585	139.6869965	976
292.0661926	140.0028687	976
291.8514404	140.190506	977
291.2685547	139.3308716	977
292.0874329	140.0768738	977
291.229126	140.1248169	977
291.1397705	139.6420135	977
290.3741455	140.5266113	977
290.1621704	140.1352997	977
289.9096985	140.5934448	977
289.1323242	140.4695129	977
287.7253418	139.9542999	978
287.8528137	140.0269165	978
287.8839722	140.2208557	978
287.5989685	140.1561127	978
287.2511597	140.2557678	978
285.8036194	140.3310242	978
283.5016479	140.6620026	978
284.1897278	140.4152374	978
283.6015015	140.7216492	978
284.7779846	140.0781097	978
285.2332458	140.1672211	978
284.5647888	140.6545868	979
284.745575	140.0975647	979
284.2191467	140.2182159	979
283.8796082	140.0755157	979
282.1292114	140.3157501	979
283.8834229	139.9850464	979
281.6158752	140.223175	979
281.5791626	140.3909607	979
281.5636292	140.4450684	979
280.8793945	140.062088	980
281.9841614	140.0091553	980
281.4849854	139.8914948	980
280.6085205	140.3242035	980
280.5518799	139.5048676	980
279.7886963	139.746521	980
280.5490723	139.5140228	980
280.3133545	139.6897125	980
280.7776794	139.7041931	980
279.1959839	140.3425446	980
280.033783	140.107605	980
279.8246155	139.9041748	981
280.2745667	139.8044739	981
278.8974304	139.666275	981
279.0271301	140.1956329	981
279.0593872	139.9961548	981
278.9482422	139.9178772	981
278.5384216	140.2277069	981
278.0351868	139.688446	981
277.6944275	139.7034149	981
277.7507019	139.5518799	982
277.3139954	139.5357056	982
277.1021729	139.4915314	982
277.0320435	139.4838104	982
276.5926819	139.1005402	982
279.6538696	139.698822	982
276.992218	138.6088562	982
252.5778656	191.4355774	983
240.5586548	189.6136932	984
224.0315399	144.3373108	984
241.6459808	188.1771393	984
230.1646271	142.6797485	984
245.7905426	189.6411285	984
233.1725006	143.7899475	984
234.0553589	143.5657196	984
233.7735443	143.3437195	984
246.3329315	189.905838	984
246.7836304	190.050766	984
247.2077637	191.074234	984
247.5200958	190.8657684	985
247.390274	190.5085297	985
248.0426941	190.8141327	985
248.1570892	191.0887909	985
238.1969452	142.5392761	985
248.3181152	190.9155273	985
239.582901	143.7316132	985
239.1808167	142.8488464	985
249.1874084	191.0410767	985
248.7962646	190.3503723	986
249.0850067	190.7492676	986
249.1567535	190.7793427	986
249.1866302	190.5811615	986
249.5218201	191.0185394	986
249.7105408	191.3341827	986
249.3786469	190.859436	986
249.504425	190.8963318	986
249.3415222	190.5788574	986
249.6065369	191.0548248	986
249.8103638	191.116806	986
241.7357025	143.1102905	987
241.6056976	143.3233795	987
242.0077972	143.19104	987
242.3264313	142.6811523	987
250.6812592	190.7420197	987
251.0718994	190.3206787	987
251.0116577	190.4525452	988
242.5071716	142.474472	988
251.1312561	190.4342651	988
251.0862732	190.2167664	988
251.3389587	190.5118713	988
251.5319824	189.9744415	988
257.5810852	189.6895599	993
241.340744	141.8479614	994
241.9240875	142.2184906	994
243.9138336	141.5028992	994
255.6837006	189.3227692	994
255.3594666	188.7576141	994
255.453064	188.899231	994
242.2631226	141.4972534	994
255.449707	188.8566284	994
255.2716217	188.9082184	994
255.2089996	188.7596893	994
255.7250824	188.9809113	994
255.8912201	189.1808472	995
255.9545135	189.1686554	995
255.7715454	189.0894165	995
255.6285095	189.1698761	995
255.47966	189.6134644	995
255.7587128	189.526062	995
255.474411	189.6325378	995
254.7670441	190.2428131	995
254.9308777	190.4388123	995
256.0105286	190.4510193	996
255.9690704	190.2026062	996
256.8077087	190.4109344	996
257.1444397	190.0864105	996
257.4353943	190.0950012	996
257.1141357	190.8025665	996
257.7072144	190.1851349	996
257.9963684	190.4897766	996
257.151886	190.3159943	996
257.0915833	190.1439209	996
259.1235657	190.1125946	997
258.9039001	189.866394	997
258.9054565	189.8000641	997
259.598999	190.0222168	997
259.3904419	189.7308655	997
259.5453186	190.0445251	997
259.7837524	189.9467926	997
259.0388794	189.8202057	997
259.4720154	189.6715088	997
259.3876343	189.8212891	998
259.1418762	189.5257568	998
259.0122375	189.5709076	998
258.7807312	189.2133789	998
258.9653931	189.6294708	998
259.1272583	189.5753174	998
259.283844	189.587616	998
258.9233704	189.437149	998
259.4161072	189.9125214	998
259.3586426	189.5987854	998
258.7805786	189.3374939	998
259.050415	189.5555573	999
259.4838562	189.3947754	999
259.3778076	189.3963776	999
259.2644653	189.5509186	999
259.2774353	189.3234711	999
258.8871765	189.2601776	999
258.8467407	189.4369507	999
259.256958	189.50914	999
258.804718	189.2175293	999
258.9204102	189.7094574	1000
259.0536194	189.3820343	1000
258.9034729	189.6564941	1000
258.9445801	189.305603	1000
258.7427673	189.3246307	1000
259.0126343	189.7190552	1000
259.2668762	189.394928	1000
258.7213745	189.5153046	1000
258.7310486	189.1229858	1000
259.1194153	189.5423279	1000
259.0838013	189.5864105	1000
258.7391357	189.4966431	1001
258.7136841	189.5240326	1001
259.2066345	189.560318	1001
259.0389099	189.5265656	1001
258.8277283	189.4021454	1001
259.1467896	189.6710052	1001
259.4039917	190.1956024	1001
258.6941528	189.4806061	1001
259.2026978	189.2370148	1001
259.3049316	189.5614319	1002
258.8746948	189.5016174	1002
259.2814636	189.5513611	1002
258.8908691	188.9050293	1002
258.7482605	189.3530273	1002
259.2262573	189.3415527	1002
258.7085876	189.5138855	1002
258.95224	189.1240692	1002
259.1494141	189.7059021	1002
259.1184082	189.4360657	1002
258.8983459	189.2218323	1002
259.2686462	189.612915	1003
259.4541626	189.2900391	1003
259.4174805	189.6602325	1003
259.1923523	189.4911194	1003
259.244751	189.7329712	1003
259.2723999	189.6733093	1003
259.5113831	189.2794342	1003
259.0682678	189.7060242	1003
259.1893921	189.3952484	1003
259.2324524	189.6437225	1004
259.3132935	189.2524719	1004
259.4573669	189.3191223	1004
259.2742004	218.1113129	1004
258.1850891	219.028244	1004
224.9367065	140.8865204	1005
226.7454529	141.875	1006
229.4716034	142.2835999	1006
245.6848297	189.1339111	1006
232.1125183	142.8058472	1006
232.0729523	142.1529694	1006
235.7454224	142.1166077	1006
256.7991333	189.4825592	1007
271.9802856	145.1144562	1008
582.3789063	216.1991425	1011
671.5276489	157.1475525	1013
663.9972534	151.8875885	1013
657.6962891	147.7897644	1013
646.6399536	136.5168915	1013
631.5611572	141.6489105	1014
637.6850586	148.8198547	1014
657.1472168	145.3831482	1015
655.5230713	142.2847443	1015
658.8557739	141.9662018	1015
667.3398438	145.8186493	1015
686.4645996	150.9834137	1015
683.3461304	149.5894012	1015
683.7896729	150.0173798	1015
681.9647827	149.9585114	1015
680.3005981	150.3791809	1016
679.9694824	150.4977112	1016
680.7802124	151.2976074	1016
679.9078979	151.7238922	1016
679.8289795	151.7787323	1016
679.9429932	152.3062439	1016
680.3313599	152.816452	1016
679.4060059	152.5928497	1016
680.1499023	152.6352386	1016
679.9106445	153.1595001	1016
679.6035156	153.004837	1017
679.1422119	152.6575317	1017
678.9559937	153.519928	1017
677.8939819	152.9314117	1017
676.8042603	153.2685699	1017
677.4219971	153.8108215	1017
677.3190918	153.4371643	1017
679.4024048	155.6033173	1018
679.8797607	155.6534119	1018
678.8977661	155.0496368	1018
678.0510864	154.32341	1018
680.4202271	155.6681519	1018
680.8475952	156.0986481	1018
682.5476685	156.3420868	1018
683.6430664	156.3533783	1018
682.74823	156.32547	1019
683.2987671	156.2520447	1019
682.9605103	156.0509033	1019
684.6357422	156.4116974	1019
687.293396	156.8959961	1019
686.803772	156.8548279	1019
687.1087036	156.9663544	1019
686.4810181	156.5818176	1019
684.4840698	156.2094727	1019
685.8717651	156.4765625	1020
684.0365601	155.9536896	1020
684.0082397	156.1740723	1020
683.7688599	156.0674286	1020
683.9309692	155.3549042	1020
683.9718018	156.2335052	1020
683.6606445	156.0349274	1021
683.6702271	156.3363342	1021
683.8566284	156.2668915	1021
684.1048584	156.2511139	1021
683.8287964	156.2836304	1021
684.0142212	156.4193268	1021
683.7955322	156.3674622	1021
683.8536987	156.3473358	1022
683.1968384	156.0703278	1022
683.2329712	156.1617279	1022
683.0031128	154.8449707	1022
681.8339844	153.9748993	1022
681.0567017	153.5812683	1022
681.6994019	154.2984619	1022
681.97052	154.3652954	1022
681.8970947	154.4198456	1022
682.2041626	154.8883514	1022
681.842041	154.7155609	1022
681.7887573	154.8214722	1023
682.0875244	154.9316254	1023
681.942749	154.855011	1023
681.993042	154.7054291	1023
681.8917847	155.1448212	1023
681.7069092	154.9003296	1023
682.0078125	155.0580292	1023
682.3737793	154.9838409	1023
682.2097168	154.9496918	1023
682.2506714	155.0590515	1024
682.2113647	155.2434082	1024
682.2318726	155.3025665	1024
682.1563721	155.391983	1024
681.7846069	156.3475189	1024
682.0379028	156.3390961	1024
682.0899658	156.2552643	1024
682.4186401	155.238205	1024
682.1540527	155.2523346	1024
682.0717773	156.2437744	1024
682.4194336	156.4579468	1024
681.503479	155.337616	1025
682.5200806	155.3952179	1025
682.2213745	155.4062653	1025
682.4727173	156.4629364	1025
682.4014282	156.2903137	1025
683.6220703	156.1122284	1025
682.7962036	156.2422943	1025
683.3438721	105.9532166	1025
705.920105	155.8107147	1026
699.8206177	140.972641	1026
715.2086792	149.2002411	1026
717.6702881	108.0368958	1036
717.7012939	146.6062164	1036
712.4933472	142.5124054	1036
707.9533691	141.3599396	1037
704.7235718	140.179245	1037
703.7233887	140.5924225	1037
702.1563721	140.9027557	1037
703.2438354	141.1454163	1037
702.5377197	140.9693146	1037
700.4522705	141.0949249	1037
701.4606934	142.0494995	1037
702.9605103	142.6250916	1037
706.0122681	143.385849	1038
705.840271	140.8505096	1038
706.6188354	140.9689484	1038
706.2277832	140.2254486	1038
705.5003662	140.7353058	1038
707.588623	142.9840088	1038
710.946167	143.5827026	1038
710.0744019	140.9683838	1038
709.6409912	138.5282135	1038
709.1104126	139.3179932	1038
707.9916382	139.4378052	1038
707.7868042	140.298584	1039
707.7019653	140.7802429	1039
708.1837769	141.1829529	1039
708.5760498	141.4061279	1039
709.1176147	141.9836121	1039
709.6532593	142.236145	1039
710.24823	142.2884674	1039
710.8234863	142.647583	1039
710.9850464	142.7059174	1039
710.4009399	141.9679871	1040
710.2918091	141.8374023	1040
709.6513062	141.4865417	1040
709.6651611	141.2858887	1040
710.8502808	141.4022064	1040
710.0163574	141.5853577	1040
709.4465942	141.3623047	1040
709.078125	141.6069336	1040
709.3771973	143.3822327	1040
709.5328369	143.0145416	1040
707.5235596	142.3538818	1040
708.7818604	143.2915955	1041
707.5115967	142.7810974	1041
708.4953613	143.3659973	1041
706.7860107	142.5514221	1041
705.6655273	141.6863251	1041
706.0747681	142.6020813	1041
706.2350464	142.6722717	1041
705.2049561	142.5217896	1041
704.7247314	142.3471985	1041
704.0180054	142.6572266	1042
705.0796509	143.4550629	1042
706.8164673	143.1210175	1042
708.4678345	143.4973755	1042
709.5855103	142.449646	1042
707.8740845	141.5520935	1042
707.7356567	141.8148499	1042
708.3230591	141.7878876	1042
705.6322021	141.3614349	1042
704.1161499	140.9921417	1042
704.2958984	141.8709259	1042
704.7997437	143.8713531	1043
706.4537964	144.9941864	1043
708.7340088	143.5709076	1043
706.0897217	142.3224945	1043
706.3597412	142.4332733	1043
705.7471313	143.2119751	1043
705.5353394	143.9841614	1043
705.4661255	144.996109	1043
706.2907715	146.3309784	1043
708.1273193	146.5437164	1044
710.6420898	147.2728729	1044
714.9157715	147.5604553	1044
715.6964111	147.0169525	1044
716.9714966	148.5707855	1044
721.4458008	146.5699463	1045
720.1149292	147.4372101	1045
720.5994873	148.2615509	1045
720.1886597	148.9640045	1045
720.4639893	149.065979	1045
720.2172852	149.0332489	1045
719.992981	149.0072784	1046
719.7437744	148.9003296	1046
719.7754517	148.6579285	1046
719.5437622	148.1174011	1046
719.7963257	148.3324738	1046
719.7195435	148.3115692	1046
719.3624878	148.559906	1046
719.4472656	148.374054	1046
719.4056396	148.7076263	1046
718.7803955	148.9941559	1046
719.0392456	148.3283386	1046
718.6752319	148.6445465	1047
718.6982422	148.9382172	1047
721.0927734	148.8480377	1047
718.1893311	148.6165466	1047
708.5547485	92.01564026	1047
723.3198853	139.8698578	1047
722.0849609	135.5780792	1047
728.5601807	136.3291626	1048
731.0507813	138.5146637	1048
729.8813477	138.009491	1048
729.8687744	136.2426758	1048
723.3203735	132.2740173	1048
715.2061157	125.6193848	1048
709.1126709	121.8099823	1049
702.6320801	118.8553391	1049
707.5201416	122.1537933	1049
715.1696777	126.0431213	1049
718.40979	133.9486084	1049
716.5354004	130.510025	1049
712.109375	128.8470154	1049
709.9375	128.4226532	1049
709.7392578	128.7328339	1050
706.87854	127.8945465	1050
707.0662231	128.5576477	1050
705.0498657	126.4907227	1050
706.4893188	128.2358551	1050
710.0888672	129.2227783	1050
709.6622925	128.6265106	1050
711.0320435	130.6651917	1050
720.6964111	104.8011017	1069
705.1463623	107.3735657	1069
715.8729858	131.9758759	1069
714.866333	105.9191895	1079
705.4404907	124.5479431	1080
710.2999268	141.042099	1080
739.6421509	116.4152985	1090
658.2064819	108.0223923	1112
627.9673462	81.6452179	1112
648.2327881	122.1174393	1112
675.4522095	127.7400131	1112
673.9298706	126.3154297	1112
678.6300659	127.0632172	1112
682.0460205	126.387413	1112
688.7037964	127.696701	1112
692.546814	127.8054581	1113
696.484375	128.0120697	1113
702.0141602	129.5883484	1113
706.8963013	130.1659393	1113
705.8512573	129.3764648	1113
706.6931763	131.1518402	1113
708.6417847	131.5677338	1113
711.8571777	135.7265167	1113
713.567688	136.8443604	1113
713.1306763	134.1673126	1114
712.7814941	134.7089233	1114
714.3135376	134.4937897	1114
716.2844849	134.3642731	1114
717.3282471	134.7276764	1114
717.5256348	134.330719	1114
718.6233521	135.1661224	1114
720.8882446	134.5020142	1114
670.3878174	132.5856171	1114
724.6751099	135.292511	1114
722.855957	135.2056122	1114
718.7565308	136.0534668	1115
711.8903809	135.6310883	1115
702.053833	135.5171509	1115
694.8508301	135.0122833	1115
689.6376953	135.7982483	1115
686.5609131	136.4187622	1115
685.4517822	136.5579071	1115
683.4577026	136.7336884	1115
681.8778687	136.4178009	1115
681.6257935	137.1697845	1116
680.2228394	137.56427	1116
680.2645264	138.0886383	1116
679.6225586	138.0662842	1116
678.9130249	137.7765198	1116
678.1469116	138.2039337	1116
678.2398071	138.1764221	1116
677.2648926	138.1728973	1116
677.3916016	138.2148438	1116
676.9639893	138.1565552	1116
676.8062134	138.1155853	1116
676.4371338	138.1391602	1117
676.4403687	138.1898956	1117
675.9909668	137.8673248	1117
675.7005005	138.2648468	1117
675.5215454	138.4046478	1117
675.2705688	138.3082581	1117
674.8721924	138.3032379	1117
674.6467896	137.9980621	1117
674.288147	138.1285553	1117
673.25354	139.1310577	1118
674.7868042	138.1408844	1118
678.3669434	136.610611	1118
680.9620972	136.1877289	1118
680.4451904	137.9068756	1118
679.9197388	138.2612457	1118
679.6099243	138.6932526	1118
679.2210083	137.8945007	1118
681.2893677	137.0571594	1118
685.539978	135.703125	1118
682.2600098	133.1386414	1118
683.7693481	136.0461578	1119
686.1801147	141.6313477	1119
685.5231323	149.4181366	1119
678.3156128	153.1211548	1119
670.449707	154.7184906	1119
668.1081543	157.616394	1119
656.6681519	154.4303131	1119
657.8132324	155.3897095	1119
666.3933105	155.4239044	1119
665.1549072	155.9115906	1120
667.0346069	155.0632477	1120
667.0973511	153.9851379	1120
672.559082	158.4316254	1120
674.0693359	157.1717224	1120
671.6032715	157.9752808	1120
670.1364746	156.5480804	1120
670.9055786	158.6707001	1120
674.258728	165.5350952	1120
673.0332642	162.1363831	1120
668.6390381	152.6227264	1120
666.9749756	152.1468658	1121
669.7282104	151.5019226	1121
668.6530762	149.5735626	1121
668.6956177	150.115921	1121
669.7234497	151.0147095	1121
669.6656494	149.6558685	1121
668.9292603	148.2581177	1121
669.774292	149.4177551	1121
668.6022339	147.3959961	1121
669.2148438	148.2198486	1122
[truncated: 7,784 more rows]
