# Supplementary material for: Fully implanted battery-free high power platform for chronic spinal and muscular functional electrical stimulation
Source: Nat Commun. 2023 Nov 30;14:7887. doi: 10.1038/s41467-023-43669-2 (PMC10689769; doi:10.1038/s41467-023-43669-2)
Supplement: Supplementary file 4 — Source Data [file 41467_2023_43669_MOESM4_ESM.zip › Source Data/SourceData_Fig7f/SourceData_Fig7f1.csv]

voltage	compliance	seclapse	ma
668	1	0
668	1	10
671	1	21
675	1	32
664	1	43
666	1	54
658	1	65
673	1	75
675	1	86
677	1	97	669.5
673	1	108	670
677	1	119	670.9
670	1	129	670.8
668	1	140	670.1
662	1	151	669.9
666	1	162	669.9
666	1	168	670.7
671	1	171	670.5
658	1	182	668.8
664	1	192	667.5
655	1	203	665.7
649	1	214	662.9
649	1	221	660.8
641	1	223	658.1
650	1	234	656.9
638	1	245	654.1
621	1	256	649.6
552	1	266	637.7
571	1	277	629
573	1	288	619.9
496	1	299	604
515	1	320	590.6
648	1	331	590.5
679	1	342	594.3
644	1	353	593.7
704	1	364	600.3
818	1	374	620
717	1	385	636.5
691	1	396	648.5
733	1	407	664.5
741	1	418	689
745	1	428	712
746	1	439	721.8
754	1	450	729.3
746	1	461	739.5
573	1	472	726.4
435	1	482	688.1
450	1	493	661.4
833	1	504	675.6
804	1	515	682.7
517	1	526	660.3
796	1	536	665.4
763	1	547	667.1
567	1	558	648.4
579	1	569	631.7
559	1	580	630.3
607	1	591	647.5
615	1	601	664
595	1	612	640.2
609	1	623	620.7
607	1	634	629.7
742	1	644	624.3
671	1	655	615.1
695	1	666	627.9
595	1	677	629.5
808	1	688	654.4
796	1	699	673.3
630	1	709	674.8
736	1	720	688.9
774	1	731	705.4
784	1	742	723.1
781	1	753	727
688	1	763	728.7
806	1	785	739.8
807	1	796	761
812	1	807	761.4
807	1	817	762.5
811	1	828	780.6
819	1	850	788.9
822	1	861	793.7
821	1	871	797.4
814	1	882	800.7
818	1	893	813.7
822	1	904	815.3
822	1	915	816.8
818	1	925	817.4
818	1	936	818.5
818	1	947	819.2
820	1	958	819.3
823	1	979	819.4
824	1	990	819.7
828	1	1001	821.1
823	1	1012	821.6
825	1	1023	821.9
828	1	1033	822.5
825	1	1044	823.2
827	1	1055	824.1
829	1	1066	825.2
830	1	1077	826.2
829	1	1087	826.8
829	1	1098	827.3
822	1	1109	826.7
818	1	1120	826.2
828	1	1131	826.5
823	1	1141	826
824	1	1152	825.9
840	1	1185	827.2
839	1	1195	828.2
839	1	1206	829.1
837	1	1217	829.9
828	1	1250	829.8
827	1	1271	830.3
828	1	1282	831.3
828	1	1303	831.3
830	1	1325	832
832	1	1336	832.8
832	1	1347	832
833	1	1357	831.4
833	1	1368	830.8
833	1	1379	830.4
833	1	1401	830.9
838	1	1412	832
839	1	1422	833.1
836	1	1433	833.9
826	1	1465	833.5
833	1	1476	833.6
833	1	1487	833.7
832	1	1498	833.6
833	1	1509	833.6
834	1	1520	833.7
830	1	1530	833.4
830	1	1541	832.6
829	1	1552	831.6
832	1	1563	831.2
834	1	1584	832
831	1	1595	831.8
831	1	1606	831.6
831	1	1617	831.5
828	1	1628	831
832	1	1638	830.8
829	1	1649	830.7
836	1	1671	831.3
828	1	1682	831.2
832	1	1692	831.2
836	1	1703	831.4
832	1	1725	831.5
835	1	1736	831.9
827	1	1746	831.5
807	1	1757	829.4
806	1	1768	826.8
795	1	1779	823.4
732	1	1790	813
517	1	1800	781.9
621	1	1811	760.8
571	1	1822	734.3
609	1	1833	712
610	1	1844	689.5
589	1	1854	665.7
647	1	1865	649.7
647	1	1876	633.8
584	1	1887	612.7
588	1	1898	598.3
592	1	1909	605.8
596	1	1919	603.3
592	1	1930	605.4
584	1	1941	602.9
485	1	1952	590.4
435	1	1963	575
536	1	1973	563.9
604	1	1984	559.6
579	1	1995	559.1
481	1	2006	548.4
606	1	2017	549.8
410	1	2027	531.2
562	1	2038	528.2
513	1	2049	521.1
734	1	2060	546
715	1	2071	574
748	1	2081	595.2
783	1	2092	613.1
803	1	2103	635.5
764	1	2114	663.8
831	1	2135	686.3
829	1	2157	728.2
819	1	2168	753.9
808	1	2179	783.4
821	1	2189	792.1
777	1	2200	798.3
799	1	2211	803.4
816	1	2222	806.7
811	1	2233	807.5
730	1	2243	804.1
771	1	2254	798.1
721	1	2265	787.3
721	1	2276	777.5
616	1	2287	758.3
546	1	2297	730.8
600	1	2308	713.1
593	1	2319	692.5
815	1	2330	692.4
862	1	2341	697.5
859	1	2352	710.4
868	1	2362	720.1
868	1	2373	734.8
869	1	2384	749.6
863	1	2395	774.3
846	1	2405	804.3
844	1	2416	828.7
847	1	2427	854.1
843	1	2438	856.9
602	1	2470	830.9
532	1	2481	798.2
676	1	2492	779
776	1	2503	769.8
563	1	2514	739.2
566	1	2524	709.5
565	1	2535	681.4
620	1	2546	659
639	1	2557	638.2
718	1	2568	625.7
672	1	2578	632.7
649	1	2600	644.4
631	1	2611	639.9
644	1	2622	626.7
647	1	2632	635.1
638	1	2643	642.3
705	1	2654	656.3
696	1	2665	663.9
702	1	2676	670.2
710	1	2686	669.4
722	1	2697	674.4
734	1	2708	682.9
757	1	2719	695.5
764	1	2730	707.5
781	1	2740	720.9
789	1	2751	736
797	1	2762	745.2
801	1	2773	755.7
806	1	2784	766.1
802	1	2795	775.3
807	1	2805	783.8
825	1	2816	792.9
827	1	2827	799.9
821	1	2838	805.6
821	1	2848	809.6
821	1	2859	812.8
818	1	2870	814.9
818	1	2881	816.6
818	1	2892	817.8
822	1	2903	819.8
815	1	2913	820.6
818	1	2924	819.9
808	1	2935	818
822	1	2946	818.1
820	1	2957	818
822	1	2967	818.1
810	1	2978	817.3
820	1	2989	817.5
829	1	3000	818.6
830	1	3011	819.4
831	1	3021	821
832	1	3032	822.4
833	1	3043	824.9
832	1	3054	825.9
833	1	3065	827.2
821	1	3075	827.1
813	1	3086	827.4
816	1	3097	827
817	1	3108	825.8
817	1	3119	824.5
819	1	3129	823.3
817	1	3140	821.8
724	1	3151	810.9
572	1	3162	784.9
601	1	3173	761.7
634	1	3183	743
638	1	3194	725.5
646	1	3205	708.5
648	1	3216	691.6
651	1	3227	675
650	1	3237	658.1
645	1	3248	640.9
632	1	3259	631.7
616	1	3270	636.1
604	1	3281	636.4
613	1	3292	634.3
629	1	3302	633.4
675	1	3313	636.3
640	1	3324	635.5
647	1	3335	635.1
648	1	3345	634.9
650	1	3356	635.4
636	1	3367	635.8
634	1	3378	637.6
633	1	3389	640.5
632	1	3400	642.4
633	1	3410	642.8
635	1	3421	638.8
634	1	3432	638.2
638	1	3443	637.3
622	1	3454	634.7
625	1	3464	632.2
628	1	3475	631.4
627	1	3486	630.7
635	1	3497	630.9
640	1	3508	631.7
641	1	3518	632.5
639	1	3529	632.9
630	1	3540	632.5
604	1	3551	629.1
560	1	3562	622.9
591	1	3572	619.5
556	1	3583	612.3
505	1	3594	600.1
613	1	3605	597.9
588	1	3616	592.7
564	1	3626	585
543	1	3637	575.4
603	1	3648	572.7
580	1	3659	570.3
558	1	3670	570.1
540	1	3680	565
526	1	3691	562
512	1	3702	562.7
505	1	3713	551.9
492	1	3724	542.3
484	1	3734	534.3
475	1	3745	527.5
469	1	3756	514.1
568	1	3767	512.9
513	1	3778	508.4
477	1	3789	502.1
465	1	3799	496
465	1	3810	491.3
426	1	3821	483.4
418	1	3832	476
410	1	3842	468.6
406	1	3853	461.7
404	1	3864	455.2
399	1	3875	438.3
394	1	3886	426.4
388	1	3897	417.5
610	1	3918	432
620	1	3929	447.5
589	1	3940	463.8
604	1	3951	482.4
609	1	3961	502.3
611	1	3972	522.8
618	1	3983	544.2
773	1	3994	581.6
767	1	4005	618.9
751	1	4015	655.2
747	1	4026	668.9
736	1	4037	680.5
724	1	4048	694
718	1	4059	705.4
705	1	4069	715
664	1	4080	720.3
797	1	4091	738.2
784	1	4102	739.3
759	1	4113	738.5
732	1	4123	736.6
720	1	4134	733.9
706	1	4145	730.9
700	1	4156	728.5
690	1	4167	725.7
801	1	4177	735.3
781	1	4188	747
756	1	4199	742.9
740	1	4210	738.5
729	1	4221	735.5
719	1	4232	734.2
819	1	4242	744.1
805	1	4253	754
803	1	4264	764.3
730	1	4275	768.3
716	1	4285	759.8
690	1	4296	750.7
691	1	4307	744.2
686	1	4318	738.8
681	1	4329	734
673	1	4340	729.4
668	1	4350	714.3
666	1	4361	700.4
657	1	4372	685.8
653	1	4383	678.1
649	1	4394	671.4
644	1	4404	666.8
639	1	4415	661.6
636	1	4426	656.6
632	1	4437	651.7
631	1	4448	647.5
633	1	4458	644
631	1	4469	640.5
664	1	4480	641.2
660	1	4491	641.9
666	1	4502	643.6
658	1	4512	645
659	1	4523	647
656	1	4534	649
659	1	4545	651.7
658	1	4556	654.4
655	1	4566	656.6
670	1	4577	660.5
669	1	4588	661
667	1	4599	661.7
667	1	4610	661.8
627	1	4620	658.7
640	1	4631	656.8
666	1	4642	657.8
663	1	4653	658.2
680	1	4664	660.4
688	1	4674	663.7
692	1	4685	665.9
692	1	4696	668.2
696	1	4707	671.1
813	1	4718	685.7
783	1	4728	701.3
779	1	4739	715.2
731	1	4750	721.7
760	1	4761	731.4
631	1	4772	726.5
621	1	4783	719.8
594	1	4793	710
577	1	4804	698.5
574	1	4815	686.3
566	1	4826	661.6
567	1	4837	640
559	1	4847	618
560	1	4858	600.9
551	1	4869	580
539	1	4880	570.8
544	1	4891	563.1
538	1	4901	557.5
536	1	4912	553.4
531	1	4923	549.1
495	1	4934	542
805	1	4945	565.8
804	1	4955	590.3
804	1	4966	614.7
778	1	4977	637.4
641	1	4988	647.6
424	1	4999	635.6
447	1	5009	626.5
828	1	5020	655.7
811	1	5031	683.7
715	1	5042	705.7
806	1	5053	705.8
756	1	5063	701
749	1	5074	695.5
745	1	5085	692.2
681	1	5096	696.2
758	1	5107	729.6
767	1	5117	761.6
742	1	5128	753
716	1	5139	743.5
705	1	5150	742.5
679	1	5161	729.8
658	1	5171	720
642	1	5182	709.3
632	1	5193	698
623	1	5204	692.2
611	1	5215	677.5
595	1	5225	660.3
589	1	5236	645
760	1	5247	649.4
767	1	5258	655.6
792	1	5269	666.9
801	1	5280	681.2
791	1	5290	696.1
780	1	5301	710.9
756	1	5312	724.2
746	1	5323	737.7
730	1	5334	751.2
712	1	5344	763.5
695	1	5355	757
729	1	5366	753.2
728	1	5377	746.8
854	1	5388	752.1
842	1	5398	757.2
861	1	5409	765.3
858	1	5420	775.5
859	1	5431	786.8
859	1	5452	799.7
856	1	5463	814.1
860	1	5474	830.6
864	1	5476	844.1
861	1	5478	857.4
863	1	5481	858.3
863	1	5492	860.4
863	1	5503	860.6
860	1	5514	860.8
861	1	5525	861
860	1	5535	861.1
859	1	5546	861.4
856	1	5557	861
859	1	5568	860.5
851	1	5579	859.5
851	1	5589	858.3
859	1	5600	857.9
855	1	5611	857.1
854	1	5622	856.5
853	1	5633	855.7
853	1	5643	855
853	1	5654	854.4
850	1	5665	853.8
853	1	5676	853.2
861	1	5697	854.2
860	1	5708	855.1
858	1	5719	855
848	1	5730	854.3
852	1	5741	854.1
853	1	5751	854.1
855	1	5762	854.3
863	1	5773	855.3
837	1	5784	854
847	1	5795	853.4
839	1	5806	851.2
801	1	5816	845.3
814	1	5827	840.9
735	1	5849	829.6
603	1	5859	804.7
647	1	5870	784.1
726	1	5881	771.2
631	1	5892	748
773	1	5903	741.6
746	1	5914	731.5
788	1	5924	726.4
801	1	5935	726.4
755	1	5946	720.5
660	1	5957	713
590	1	5967	711.7
732	1	5978	720.2
852	1	6000	732.8
856	1	6011	755.3
858	1	6022	763.8
877	1	6032	776.9
852	1	6043	783.3
797	1	6054	782.9
724	1	6065	779.8
732	1	6076	787
738	1	6086	801.8
741	1	6097	802.7
739	1	6108	791.4
803	1	6119	786.1
731	1	6130	773.4
782	1	6205	763.9
728	1	6227	751.5
799	1	6281	751.7
799	1	6292	759.2
797	1	6302	765.7
796	1	6313	771.5
798	1	6324	777.2
797	1	6335	783
796	1	6346	782.3
800	1	6356	789.2
798	1	6367	790.8
796	1	6378	797.6
800	1	6389	797.7
800	1	6400	797.8
799	1	6410	798
798	1	6421	798.2
753	1	6443	793.7
637	1	6540	777.7
807	1	6562	778.8
729	1	6573	771.7
659	1	6583	757.8
718	1	6594	750
712	1	6605	741.2
700	1	6616	731.2
721	1	6627	723.4
706	1	6637	714.2
634	1	6648	702.3
697	1	6659	708.3
722	1	6670	699.8
719	1	6681	698.8
715	1	6691	704.4
719	1	6702	704.5
725	1	6713	705.8
690	1	6735	704.8
657	1	6745	698.4
687	1	6756	696.5
674	1	6767	700.5
619	1	6778	692.7
778	1	6789	698.3
789	1	6799	705.3
675	1	6810	701.3
717	1	6821	701.1
647	1	6832	693.3
716	1	6843	695.9
880	1	6853	718.2
903	1	6864	739.8
896	1	6875	762
877	1	6886	787.8
883	1	6897	798.3
891	1	6908	808.5
580	1	6918	799
859	1	6929	813.2
823	1	6940	830.8
834	1	6951	842.6
865	1	6962	841.1
820	1	6972	832.8
805	1	6983	823.7
806	1	7005	816.6
854	1	7016	813.7
856	1	7026	810.2
852	1	7037	837.4
807	1	7048	832.2
813	1	7059	831.2
813	1	7070	829.1
813	1	7080	823.9
812	1	7091	823.1
812	1	7102	823.8
839	1	7113	827.1
836	1	7124	825.3
835	1	7134	823.2
835	1	7145	821.5
830	1	7156	823.8
843	1	7167	826.8
864	1	7178	831.9
872	1	7188	837.8
872	1	7199	843.8
870	1	7210	849.6
902	1	7232	855.9
892	1	7242	861.5
876	1	7253	865.6
873	1	7264	869.4
875	1	7275	873.9
802	1	7286	869.8
906	1	7296	874
905	1	7307	877.3
901	1	7318	880.2
901	1	7329	883.3
902	1	7340	883.3
893	1	7351	883.4
820	1	7361	877.8
840	1	7372	874.5
852	1	7383	872.2
609	1	7394	852.9
487	1	7404	811
840	1	7437	804.5
856	1	7448	800
834	1	7459	793.3
830	1	7469	786.1
855	1	7491	782.3
875	1	7502	787.8
847	1	7513	788.5
823	1	7523	785.6
811	1	7534	805.8
679	1	7545	825
680	1	7556	809
679	1	7567	791.3
798	1	7577	787.7
804	1	7588	785.1
742	1	7599	773.8
819	1	7610	768.2
855	1	7621	769
837	1	7631	770.4
836	1	7642	772.9
550	1	7675	760
778	1	7718	769.8
666	1	7729	768.5
785	1	7739	767.2
711	1	7750	757.9
781	1	7761	761.8
821	1	7772	762
503	1	7783	726.8
852	1	7794	728.3
604	1	7804	705.1
818	1	7815	731.9
766	1	7826	730.7
808	1	7837	744.9
766	1	7847	743
782	1	7858	750.1
815	1	7988	753.5
820	1	7999	753.4
823	1	8010	785.4
821	1	8020	782.3
826	1	8031	804.5
823	1	8042	805
831	1	8064	811.5
795	1	8074	810.2
600	1	8085	793.6
844	1	8096	799.8
850	1	8107	803.3
834	1	8118	804.7
858	1	8128	808.2
870	1	8139	813.1
847	1	8150	815.2
844	1	8161	817.3
864	1	8172	820.6
859	1	8182	827
849	1	8193	851.9
848	1	8204	852.3
780	1	8215	845.3
863	1	8226	848.2
864	1	8236	848.8
869	1	8247	848.7
865	1	8258	850.5
841	1	8269	850.2
832	1	8280	847
837	1	8290	844.8
838	1	8301	843.7
835	1	8312	842.4
830	1	8323	847.4
819	1	8334	843
818	1	8345	838.4
800	1	8355	831.5
824	1	8366	827.4
815	1	8377	824.8
835	1	8388	825.1
828	1	8399	824.2
727	1	8409	813.1
791	1	8420	808.7
779	1	8431	803.6
797	1	8442	801.4
820	1	8453	801.6
822	1	8463	803.8
833	1	8474	804.7
736	1	8507	796.8
694	1	8517	782.7
629	1	8528	762.8
821	1	8550	772.2
829	1	8561	776
757	1	8571	773.8
767	1	8582	770.8
618	1	8593	750.6
707	1	8604	739.1
702	1	8615	726
800	1	8625	732.4
771	1	8636	740.1
812	1	8658	758.4
811	1	8669	757.4
768	1	8679	751.3
845	1	8701	760.1
648	1	8712	748.2
729	1	8723	759.3
813	1	8733	769.9
743	1	8744	774
736	1	8755	767.6
705	1	8766	761
730	1	8777	752.8
743	1	8788	746
769	1	8798	746.1
558	1	8809	717.4
640	1	8820	716.6
815	1	8831	725.2
843	1	8842	728.2
805	1	8852	734.4
816	1	8863	742.4
813	1	8874	753.2
807	1	8885	760.9
799	1	8896	766.5
791	1	8906	768.7
771	1	8917	790
804	1	8928	806.4
799	1	8939	804.8
810	1	8950	801.5
804	1	8960	801.4
799	1	8971	799.7
785	1	8982	796.9
769	1	8993	793.1
750	1	9004	788.2
619	1	9014	771
598	1	9025	753.7
586	1	9036	731.9
577	1	9047	709.7
567	1	9058	685.4
560	1	9068	661
492	1	9079	630.3
494	1	9090	601.2
494	1	9101	573.7
453	1	9112	544
446	1	9122	526.7
447	1	9133	511.6
445	1	9144	497.5
452	1	9155	485
455	1	9166	473.8
452	1	9177	463
451	1	9187	458.9
453	1	9198	454.8
450	1	9209	450.4
454	1	9220	450.5
458	1	9231	451.7
450	1	9241	452
445	1	9252	452
455	1	9263	452.3
451	1	9274	451.9
844	1	9284	491.1
858	1	9295	531.8
862	1	9306	572.7
859	1	9317	613.6
858	1	9328	654
855	1	9339	693.7
850	1	9349	733.7
844	1	9360	773.6
856	1	9371	813.7
849	1	9382	853.5
842	1	9393	853.3
837	1	9403	851.2
835	1	9414	848.5
831	1	9425	845.7
831	1	9436	843
830	1	9447	840.5
846	1	9457	840.1
823	1	9468	838
814	1	9479	833.8
805	1	9490	829.4
800	1	9501	825.2
799	1	9511	821.4
786	1	9522	816.5
755	1	9533	808.9
769	1	9544	802.7
730	1	9555	792.7
728	1	9565	780.9
601	1	9576	758.7
608	1	9587	738.1
644	1	9598	722
673	1	9609	709.3
772	1	9619	706.6
769	1	9630	704.9
766	1	9641	706
811	1	9652	710.2
827	1	9663	719.9
821	1	9674	729.2
809	1	9684	750
803	1	9695	769.5
795	1	9706	784.6
772	1	9717	794.5
769	1	9728	794.2
760	1	9738	793.3
745	1	9749	791.2
738	1	9760	783.9
746	1	9771	775.8
735	1	9781	767.2
734	1	9792	759.7
724	1	9803	751.8
823	1	9814	754.6
813	1	9825	758.7
739	1	9836	755.7
707	1	9846	750.4
685	1	9857	744.4
659	1	9868	736.5
657	1	9879	727.6
675	1	9890	721.6
735	1	9900	721.7
706	1	9911	719.9
711	1	9922	708.7
789	1	9933	706.3
864	1	9944	718.8
844	1	9954	732.5
667	1	9965	730.7
808	1	9976	745.6
841	1	9987	764
810	1	9998	777.5
802	1	10008	784.2
796	1	10019	793.2
762	1	10030	798.3
761	1	10041	795.5
778	1	10052	786.9
780	1	10062	780.5
758	1	10073	789.6
748	1	10084	783.6
569	1	10095	756.4
799	1	10106	755.3
727	1	10116	747.8
812	1	10127	749.4
771	1	10138	750.3
825	1	10149	756.7
728	1	10181	751.7
715	1	10192	745.2
790	1	10203	748.4
836	1	10214	757.2
658	1	10224	766.1
819	1	10235	768.1
794	1	10246	774.8
854	1	10257	779
856	1	10268	787.5
800	1	10279	785
878	1	10289	800
818	1	10300	810.3
744	1	10311	805.7
721	1	10322	794.2
732	1	10343	801.6
847	1	10354	804.4
860	1	10365	811
877	1	10376	813.3
867	1	10387	814.4
864	1	10397	820.8
861	1	10408	819.1
861	1	10419	823.4
860	1	10430	835
858	1	10441	848.7
857	1	10451	861.2
856	1	10462	862.1
854	1	10473	861.5
845	1	10484	858.3
838	1	10495	855.4
846	1	10505	853.6
834	1	10516	850.9
724	1	10527	837.2
886	1	10538	839.8
870	1	10549	841
828	1	10559	838.1
700	1	10570	822.5
834	1	10581	820.5
766	1	10592	812.6
693	1	10603	798.1
718	1	10613	785.3
654	1	10624	767.3
681	1	10635	763
671	1	10646	741.5
670	1	10657	721.5
688	1	10667	707.5
721	1	10678	709.6
721	1	10689	698.3
714	1	10700	693.1
734	1	10711	697.2
720	1	10721	697.4
684	1	10732	700.4
714	1	10743	703.7
733	1	10754	709.9
744	1	10765	717.3
763	1	10776	724.8
758	1	10786	728.5
740	1	10797	730.4
737	1	10808	732.7
744	1	10819	733.7
708	1	10830	732.5
627	1	10840	726.8
694	1	10851	724.8
691	1	10862	720.6
807	1	10873	726.9
816	1	10884	732.2
727	1	10894	729.1
709	1	10905	726
795	1	10916	731.8
738	1	10927	731.2
795	1	10938	739.9
812	1	10948	758.4
833	1	10959	772.3
599	1	10970	763.1
690	1	10981	751.4
845	1	10992	754.3
632	1	11013	744.8
651	1	11024	739
807	1	11035	740.2
614	1	11046	727.8
745	1	11056	722.8
721	1	11067	713.7
768	1	11078	707.2
783	1	11089	725.6
784	1	11100	735
791	1	11110	729.6
796	1	11121	746
798	1	11132	760.7
782	1	11143	758.2
786	1	11154	775.4
785	1	11164	779.4
789	1	11175	786.2
821	1	11186	791.5
840	1	11197	797.2
843	1	11208	803.1
837	1	11219	807.7
834	1	11229	811.5
831	1	11240	814.8
826	1	11251	819.2
823	1	11262	822.9
820	1	11273	826.4
816	1	11283	829.1
816	1	11294	828.6
815	1	11305	826.1
756	1	11316	817.4
806	1	11327	814.3
711	1	11337	802
668	1	11348	785.7
647	1	11359	767.8
637	1	11370	749.2
633	1	11381	730.5
624	1	11391	711.3
601	1	11402	689.8
609	1	11413	669.2
607	1	11424	654.3
594	1	11435	633.1
355	1	11445	597.5
352	1	11456	565.9
337	1	11467	534.9
406	1	11478	511.8
411	1	11489	489.6
428	1	11499	470
420	1	11510	451.9
412	1	11521	432.2
413	1	11532	412.8
406	1	11543	394
639	1	11553	422.4
866	1	11737	473.8
839	1	11748	524
833	1	11759	566.7
825	1	11780	608.1
827	1	11834	648
827	1	11845	688.7
816	1	11856	729.1
817	1	11867	769.5
818	1	11878	810.7
824	1	11888	829.2
821	1	11899	824.7
822	1	11910	823
823	1	11921	822
821	1	11932	821.6
820	1	11942	820.9
818	1	11953	820
537	1	11964	792.1
574	1	11975	767.8
576	1	11986	743.6
565	1	11996	717.7
564	1	12007	692
565	1	12018	666.3
796	1	12072	663.6
823	1	12083	663.8
772	1	12094	659
855	1	12104	662.7
864	1	12115	695.4
851	1	12126	723.1
855	1	12137	751
848	1	12148	779.3
873	1	12158	810.2
882	1	12169	841.9
881	1	12180	850.4
885	1	12191	856.6
889	1	12202	868.3
891	1	12213	871.9
893	1	12223	874.8
895	1	12234	879.2
891	1	12245	882.8
886	1	12256	886.6
862	1	12267	885.5
894	1	12277	886.7
891	1	12288	887.7
883	1	12299	887.5
866	1	12310	885.2
856	1	12321	881.7
868	1	12331	879.2
856	1	12342	875.3
854	1	12353	871.6
859	1	12364	868.9
829	1	12375	865.6
827	1	12385	858.9
814	1	12396	851.2
811	1	12407	844
799	1	12418	837.3
807	1	12429	832.4
793	1	12439	824.9
757	1	12450	815
746	1	12461	804.2
707	1	12472	789
700	1	12483	776.1
842	1	12493	777.6
838	1	12504	780
836	1	12526	782.5
841	1	12537	786.7
834	1	12547	789.4
830	1	12558	793.1
828	1	12569	800.2
821	1	12580	807.7
822	1	12591	819.2
824	1	12602	831.6
823	1	12612	829.7
820	1	12623	827.9
821	1	12634	826.4
816	1	12645	823.9
824	1	12655	822.9
819	1	12666	821.8
821	1	12677	821.1
805	1	12688	819.5
546	1	12699	791.9
432	1	12710	752.7
797	1	12720	750.1
743	1	12731	742.4
670	1	12742	727.3
684	1	12753	714.1
711	1	12764	702.8
803	1	12774	701.2
791	1	12785	698.2
785	1	12796	696.2
787	1	12807	720.3
793	1	12818	756.4
783	1	12828	755
754	1	12839	756.1
799	1	12850	769
799	1	12861	780.5
783	1	12872	787.7
773	1	12882	784.7
797	1	12893	785.3
775	1	12904	784.3
783	1	12915	783.9
773	1	12926	781.9
755	1	12936	779.1
748	1	12947	778.5
805	1	12958	779.1
835	1	12969	782.7
820	1	12980	786.4
817	1	12991	790.8
761	1	13001	787.2
761	1	13012	785.8
741	1	13023	781.6
742	1	13034	778.5
746	1	13045	777.6
737	1	13055	776.5
732	1	13066	769.2
724	1	13077	758.1
726	1	13088	748.7
772	1	13098	744.2
741	1	13109	742.2
712	1	13120	737.3
701	1	13131	733.3
678	1	13142	726.9
652	1	13153	717.5
698	1	13163	713.6
739	1	13174	714.3
681	1	13185	710
619	1	13196	699.3
471	1	13206	669.2
637	1	13217	658.8
748	1	13228	662.4
731	1	13239	665.4
705	1	13250	668.1
689	1	13261	671.8
669	1	13271	668.9
659	1	13282	660.9
696	1	13293	662.4
694	1	13304	669.9
672	1	13315	690
651	1	13325	691.4
636	1	13336	680.2
625	1	13347	669.6
615	1	13358	660.6
575	1	13369	649.2
554	1	13379	637.7
530	1	13390	624.8
513	1	13401	606.5
496	1	13412	586.7
694	1	13423	588.9
674	1	13433	591.2
652	1	13444	592.8
635	1	13455	593.8
615	1	13466	593.8
807	1	13477	617
828	1	13487	644.4
821	1	13498	673.5
811	1	13509	703.3
805	1	13520	734.2
800	1	13531	744.8
794	1	13541	756.8
791	1	13552	770.7
772	1	13563	784.4
800	1	13574	802.9
799	1	13585	802.1
796	1	13596	798.9
792	1	13606	796
780	1	13617	792.9
766	1	13628	789
759	1	13639	784.9
746	1	13650	780.1
807	1	13660	781.7
795	1	13671	784
787	1	13682	782.7
775	1	13704	780.3
769	1	13714	777.6
789	1	13725	777.3
783	1	13736	777.6
772	1	13747	778.2
763	1	13758	778.6
746	1	13768	778.6
764	1	13779	774.3
759	1	13790	770.7
738	1	13801	765.8
759	1	13812	764.2
755	1	13822	762.8
742	1	13833	758.1
726	1	13844	752.4
717	1	13855	746.9
755	1	13866	746.1
745	1	13876	746
732	1	13887	742.8
731	1	13898	740
747	1	13909	740.9
726	1	13920	737.6
727	1	13930	734.8
769	1	13941	737.5
650	1	13952	729.9
617	1	13963	719.9
591	1	13974	703.5
618	1	13984	690.8
609	1	13995	678.5
600	1	14006	665.4
589	1	14017	649.6
589	1	14028	635.9
762	1	14038	639.4
758	1	14049	638.3
787	1	14060	652
790	1	14071	669.3
789	1	14082	689.1
793	1	14092	706.6
783	1	14103	724
778	1	14114	741.8
757	1	14125	758.6
735	1	14136	773.2
729	1	14147	769.9
718	1	14157	765.9
708	1	14168	758
683	1	14179	747.3
664	1	14190	734.8
660	1	14201	721.5
655	1	14211	708.7
676	1	14222	698.5
674	1	14233	690.2
670	1	14244	683.7
664	1	14255	677.2
654	1	14265	670.8
651	1	14276	665.1
647	1	14287	661.5
649	1	14298	660
649	1	14309	658.9
645	1	14319	657.9
643	1	14330	654.6
645	1	14341	651.7
645	1	14352	649.2
647	1	14363	647.5
648	1	14373	646.9
648	1	14384	646.6
644	1	14395	646.3
645	1	14406	645.9
637	1	14417	644.7
636	1	14427	643.8
630	1	14438	642.5
632	1	14449	641.2
640	1	14460	640.7
643	1	14471	640.3
667	1	14482	642.2
613	1	14492	638.7
797	1	14503	654
804	1	14514	669.9
829	1	14525	689.1
831	1	14536	708.6
832	1	14546	728.8
821	1	14557	747.7
824	1	14568	766.1
825	1	14579	784.3
822	1	14590	799.8
822	1	14600	820.7
817	1	14611	822.7
813	1	14622	823.6
815	1	14633	822.2
812	1	14644	820.3
807	1	14654	817.8
807	1	14665	816.4
801	1	14676	814.1
804	1	14687	812
808	1	14698	810.6
761	1	14708	804.5
836	1	14719	806.4
818	1	14730	806.9
593	1	14741	784.7
841	1	14752	787.6
836	1	14762	790.5
829	1	14773	792.7
841	1	14784	796.7
837	1	14795	800
831	1	14806	802.3
825	1	14816	808.7
600	1	14827	785.1
562	1	14838	759.5
691	1	14849	769.3
729	1	14860	758.1
838	1	14935	758.3
838	1	14946	759.2
841	1	14957	759.2
736	1	14968	749.1
734	1	14979	739.4
722	1	14989	729.1
745	1	15000	743.6
735	1	15011	760.9
711	1	15022	762.9
729	1	15033	762.9
731	1	15043	752.2
719	1	15054	740.3
710	1	15065	727.2
816	1	15108	735.2
812	1	15119	743
812	1	15130	752
811	1	15151	758.6
808	1	15173	765.9
807	1	15184	775.5
809	1	15205	783.5
805	1	15216	790.9
760	1	15249	795
769	1	15270	800.9
766	1	15281	795.9
730	1	15335	787.7
708	1	15357	777.3
796	1	15367	775.8
804	1	15389	775.4
799	1	15411	774.6
736	1	15432	767.3
752	1	15443	762
747	1	15454	760.7
751	1	15486	758.9
756	1	15497	757.9
743	1	15508	759.2
749	1	15519	763.3
742	1	15530	757.9
730	1	15540	750.5
718	1	15551	742.4
732	1	15562	742
722	1	15573	739
751	1	15584	739.4
752	1	15594	739.5
752	1	15605	739.1
762	1	15616	741
762	1	15627	742.3
763	1	15638	744.4
731	1	15648	744.5
729	1	15659	745.6
740	1	15670	746.4
739	1	15681	748.1
799	1	15692	752.9
774	1	15702	755.1
773	1	15713	757.2
773	1	15724	758.3
772	1	15735	759.3
764	1	15746	759.4
822	1	15756	768.5
821	1	15767	777.7
818	1	15778	785.5
816	1	15789	793.2
820	1	15800	795.3
759	1	15810	793.8
746	1	15821	791.1
743	1	15832	788.1
742	1	15843	785.1
741	1	15854	782.8
740	1	15864	774.6
735	1	15875	766
736	1	15886	757.8
735	1	15897	749.7
732	1	15908	740.9
731	1	15918	738.1
726	1	15929	736.1
721	1	15940	733.9
713	1	15951	731
712	1	15962	728.1
710	1	15972	725.1
712	1	15983	722.8
712	1	15994	720.4
709	1	16005	717.8
722	1	16016	716.8
673	1	16027	711
647	1	16037	703.1
753	1	16048	706.3
663	1	16059	701.3
692	1	16070	699.3
724	1	16081	700.7
825	1	16102	712
490	1	16113	689.8
599	1	16124	678.8
830	1	16135	689.6
823	1	16145	704.6
808	1	16156	720.7
816	1	16167	727
670	1	16178	727.7
729	1	16189	731.4
831	1	16199	742.1
811	1	16210	740.7
831	1	16221	774.8
835	1	16232	798.4
868	1	16243	802.2
865	1	16253	806.4
866	1	16264	812.2
866	1	16275	817.2
859	1	16286	836.1
863	1	16297	849.5
867	1	16307	853.1
867	1	16318	858.7
834	1	16329	859
839	1	16340	859.4
808	1	16351	853.4
612	1	16361	828.1
621	1	16372	803.6
715	1	16383	788.5
807	1	16394	783.3
815	1	16405	778.5
823	1	16416	774.1
821	1	16426	769.5
830	1	16437	769.1
820	1	16448	767.2
817	1	16459	768.1
821	1	16469	789
814	1	16480	808.3
807	1	16491	817.5
806	1	16502	817.4
793	1	16513	815.2
755	1	16524	808.4
828	1	16534	809.1
810	1	16545	807.1
808	1	16556	805.9
798	1	16567	804
808	1	16578	802.7
813	1	16588	802.6
806	1	16599	802.5
705	1	16610	792.4
700	1	16621	783.1
695	1	16632	777.1
658	1	16642	760.1
678	1	16653	746.9
698	1	16664	735.9
669	1	16675	723
816	1	16686	723.8
825	1	16696	725
804	1	16707	724.8
827	1	16718	737
589	1	16729	725.9
606	1	16740	717
626	1	16750	713.8
754	1	16761	721.4
816	1	16772	733.2
782	1	16783	744.5
543	1	16794	717.2
428	1	16804	677.5
333	1	16815	630.4
250	1	16826	572.7
237	1	16837	537.5
698	1	16858	546.7
599	1	16869	544
546	1	16880	523.2
508	1	16891	492.4
401	1	16902	454.3
353	1	16912	435.3
371	1	16923	429.6
358	1	16934	432.1
306	1	16945	437.7
347	1	16956	448.7
347	1	16966	413.6
746	1	16977	428.3
731	1	16988	446.8
733	1	16999	469.3
729	1	17010	502.1
709	1	17020	537.7
687	1	17031	569.3
629	1	17042	596.4
600	1	17053	625.8
601	1	17064	651.2
586	1	17075	675.1
482	1	17085	648.7
456	1	17096	621.2
634	1	17107	611.3
601	1	17118	598.5
584	1	17129	586
605	1	17139	577.8
571	1	17150	572
524	1	17161	564.4
560	1	17172	560.3
550	1	17183	556.7
767	1	17193	585.2
777	1	17204	617.3
774	1	17215	631.3
796	1	17226	650.8
806	1	17237	673
804	1	17247	692.9
802	1	17258	716
806	1	17269	744.2
804	1	17280	768.6
804	1	17291	794
817	1	17301	799
816	1	17312	802.9
801	1	17323	805.6
800	1	17334	806
795	1	17345	804.9
798	1	17355	804.3
806	1	17366	804.7
803	1	17377	804.4
806	1	17388	804.6
811	1	17399	805.3
811	1	17409	804.7
802	1	17420	803.3
875	1	17431	810.7
859	1	17442	816.6
899	1	17453	827
890	1	17464	836.2
888	1	17474	844.4
870	1	17485	851.1
846	1	17496	855.1
864	1	17539	860.4
843	1	17550	863.6
854	1	17561	868.8
852	1	17572	866.5
767	1	17582	857.3
861	1	17615	853.5
859	1	17626	850.4
827	1	17636	844.3
795	1	17647	836.8
551	1	17658	807.3
722	1	17669	793.1
462	1	17680	755
699	1	17690	739.5
845	1	17701	738.8
704	1	17712	732.5
754	1	17723	721.8
780	1	17734	713.9
779	1	17744	709.1
802	1	17755	709.8
801	1	17766	734.8
819	1	17777	744.5
826	1	17788	780.9
828	1	17798	793.8
832	1	17809	792.5
828	1	17820	804.9
830	1	17831	812.5
832	1	17842	817.7
829	1	17852	822.7
834	1	17863	825.9
835	1	17874	829.3
833	1	17885	830.7
838	1	17896	831.9
808	1	17917	829.9
814	1	17928	828.1
812	1	17939	826.5
837	1	17950	827.2
859	1	17960	829.9
835	1	17971	830.5
829	1	17982	830
827	1	17993	829.2
829	1	18004	828.8
825	1	18015	827.5
826	1	18025	829.3
827	1	18036	830.6
823	1	18047	831.7
841	1	18058	832.1
847	1	18069	830.9
845	1	18079	831.9
831	1	18090	832.1
819	1	18101	831.3
839	1	18112	832.3
827	1	18123	832.5
806	1	18133	830.5
832	1	18144	831
826	1	18155	831.3
821	1	18166	829.3
838	1	18177	828.4
831	1	18187	827
806	1	18198	824.5
818	1	18209	824.4
812	1	18220	821.7
807	1	18231	819.7
829	1	18241	822
820	1	18252	820.8
813	1	18263	819.5
811	1	18274	818.5
809	1	18285	815.6
809	1	18295	813.4
815	1	18306	814.3
801	1	18317	812.6
802	1	18328	811.6
799	1	18339	810.8
800	1	18349	807.9
728	1	18360	798.7
721	1	18371	789.5
718	1	18382	780.2
808	1	18393	780.1
832	1	18403	782.4
810	1	18414	781.9
746	1	18425	776.4
849	1	18436	781.1
864	1	18447	787.6
864	1	18458	794
858	1	18468	807
876	1	18479	822.5
868	1	18490	837.5
860	1	18522	842.7
840	1	18533	843.5
855	1	18544	848
857	1	18555	859.1
841	1	18566	858.3
830	1	18576	854.9
857	1	18587	854.2
862	1	18598	854.6
849	1	18609	851.9
827	1	18620	847.8
819	1	18630	843.7
859	1	18641	845.6
862	1	18652	846.3
863	1	18663	846.9
870	1	18674	849.8
868	1	18684	853.6
860	1	18695	853.9
825	1	18706	850.2
836	1	18738	848.9
786	1	18749	844.8
831	1	18760	846
824	1	18771	842.5
826	1	18782	838.9
826	1	18792	835.2
842	1	18803	832.4
843	1	18814	829.9
843	1	18825	828.2
847	1	18836	830.4
845	1	18846	831.3
853	1	18857	838
851	1	18868	840
849	1	18879	842.5
844	1	18890	844.3
839	1	18901	845.6
840	1	18911	845.4
842	1	18922	845.3
831	1	18933	844.1
823	1	18944	841.7
836	1	18955	840.8
788	1	18965	834.3
775	1	18976	826.7
801	1	18987	821.9
802	1	18998	817.7
797	1	19009	813.5
782	1	19019	807.7
798	1	19030	803.3
799	1	19041	800.1
798	1	19052	797.6
793	1	19063	793.3
799	1	19073	794.4
781	1	19084	795
789	1	19095	793.8
789	1	19106	792.5
789	1	19117	791.7
803	1	19127	793.8
797	1	19138	793.7
800	1	19149	793.8
802	1	19160	794.2
812	1	19171	796.1
806	1	19181	796.8
799	1	19192	798.6
807	1	19203	800.4
805	1	19214	802
815	1	19225	804.6
813	1	19235	805.6
815	1	19246	807.4
815	1	19257	808.9
820	1	19268	810.7
814	1	19279	810.9
812	1	19289	811.5
805	1	19300	812.1
807	1	19311	812.1
808	1	19322	812.4
802	1	19333	811.1
798	1	19343	809.6
804	1	19354	808.5
812	1	19365	808.2
782	1	19376	804.4
778	1	19387	800.8
800	1	19398	799.6
796	1	19408	798.7
807	1	19419	798.7
808	1	19430	798.7
820	1	19441	800.5
821	1	19452	802.8
823	1	19462	804.7
825	1	19473	806
823	1	19484	810.1
821	1	19495	814.4
826	1	19506	817
734	1	19516	810.8
800	1	19527	810.1
829	1	19538	812.2
834	1	19549	813.6
807	1	19560	812.2
659	1	19570	795.8
821	1	19581	795.4
824	1	19592	795.5
843	1	19603	797.7
838	1	19614	798.9
839	1	19624	809.4
833	1	19635	812.7
831	1	19646	812.9
829	1	19657	812.4
827	1	19668	814.4
826	1	19678	831.1
821	1	19689	831.1
819	1	19700	830.6
613	1	19711	807.6
595	1	19722	783.3
537	1	19732	753.1
676	1	19743	737.4
821	1	19754	736.4
801	1	19765	733.6
791	1	19776	730
768	1	19787	724.2
748	1	19797	716.9
727	1	19808	707.7
743	1	19819	720.7
710	1	19830	732.2
705	1	19841	749
687	1	19851	750.1
686	1	19862	736.6
856	1	19873	742.1
848	1	19884	747.8
850	1	19895	756
848	1	19905	766
851	1	19916	778.4
849	1	19927	789
846	1	19938	802.6
849	1	19949	817
848	1	19959	833.1
846	1	19970	849.1
844	1	19981	847.9
843	1	19992	847.4
841	1	20003	846.5
841	1	20013	845.8
842	1	20024	844.9
842	1	20035	844.2
840	1	20046	843.6
841	1	20057	842.8
839	1	20067	841.9
837	1	20078	841
838	1	20089	840.4
840	1	20100	840.1
842	1	20111	840.2
840	1	20121	840.1
839	1	20132	839.8
840	1	20143	839.6
833	1	20154	838.9
833	1	20165	838.1
831	1	20175	837.3
831	1	20186	836.7
831	1	20197	836
829	1	20208	834.9
804	1	20219	831.1
805	1	20230	827.6
806	1	20240	824.3
802	1	20251	820.5
805	1	20262	817.7
804	1	20273	814.8
459	1	20284	777.6
861	1	20294	780.6
862	1	20305	783.7
863	1	20316	787.1
863	1	20327	793
860	1	20338	798.5
864	1	20348	804.3
862	1	20359	810.3
863	1	20370	816.1
863	1	20381	822
864	1	20392	862.5
863	1	20402	862.7
860	1	20413	862.5
860	1	20424	862.2
860	1	20435	861.9
862	1	20446	862.1
862	1	20456	861.9
861	1	20467	861.8
861	1	20478	861.6
862	1	20489	861.5
861	1	20500	861.2
859	1	20510	860.8
860	1	20521	860.8
859	1	20532	860.7
858	1	20543	860.5
857	1	20554	860
828	1	20564	856.6
