# Supplementary material for: Fully implanted battery-free high power platform for chronic spinal and muscular functional electrical stimulation
Source: Nat Commun. 2023 Nov 30;14:7887. doi: 10.1038/s41467-023-43669-2 (PMC10689769; doi:10.1038/s41467-023-43669-2)
Supplement: Supplementary file 4 — Source Data [file 41467_2023_43669_MOESM4_ESM.zip › Source Data/SourceData_Fig7f/SourceData_Fig7f2.csv]

voltage	compliance	seclapse	ma
778	1	0
784	1	11
785	1	22
780	1	29
805	1	33
796	1	44
810	1	54
806	1	65
807	1	78
736	1	100	788.7
782	1	111	789.1
794	1	115	790.1
803	1	118	791.9
800	1	139	793.9
796	1	161	793
797	1	172	793.1
806	1	183	792.7
804	1	193	792.5
804	1	215	792.2
807	1	226	799.3
804	1	247	801.5
802	1	258	802.3
806	1	280	802.6
804	1	291	803
814	1	301	804.8
815	1	312	806.6
819	1	323	807.9
820	1	334	809.5
820	1	355	811.1
817	1	366	812.1
816	1	377	813.3
816	1	388	814.7
810	1	399	815.1
806	1	409	815.3
808	1	420	814.7
806	1	431	813.8
807	1	442	812.6
804	1	453	811
821	1	463	811.1
813	1	474	810.7
795	1	485	808.6
789	1	495	805.9
783	1	498	803.2
789	1	509	801.5
704	1	520	791.1
627	1	531	773.2
673	1	660	759.8
680	1	671	747.4
697	1	757	735
718	1	768	725.5
696	1	779	715.6
703	1	790	707
705	1	801	699.2
705	1	811	690.8
703	1	822	690.7
713	1	833	699.3
709	1	844	702.9
716	1	855	706.5
752	1	865	712
712	1	876	711.4
691	1	887	710.9
655	1	898	706.1
608	1	909	696.4
601	1	920	686
646	1	930	680.3
615	1	941	670.5
566	1	952	656.2
544	1	963	639
527	1	974	616.5
675	1	984	612.8
706	1	995	614.3
620	1	1017	610.8
697	1	1028	619.7
653	1	1038	624.9
702	1	1049	630.5
598	1	1060	628.8
625	1	1071	634.7
699	1	1082	650.2
668	1	1092	664.3
634	1	1103	660.2
660	1	1114	655.6
639	1	1125	657.5
593	1	1136	647.1
705	1	1146	652.3
679	1	1157	650
658	1	1168	656
656	1	1179	659.1
628	1	1190	652
658	1	1200	651
674	1	1211	655
628	1	1222	651.8
713	1	1233	659.2
717	1	1244	671.6
702	1	1254	671.3
733	1	1265	676.7
749	1	1276	685.8
681	1	1308	688.3
766	1	1319	702.1
631	1	1330	699.4
662	1	1341	698.2
687	1	1352	704.1
758	1	1362	708.6
759	1	1373	712.8
648	1	1395	707.4
573	1	1406	691.4
626	1	1427	679.1
550	1	1438	666
629	1	1449	652.3
664	1	1460	655.6
731	1	1471	662.5
662	1	1481	660
727	1	1492	656.9
719	1	1503	652.9
730	1	1514	661.1
725	1	1525	676.3
712	1	1535	684.9
735	1	1546	703.4
746	1	1557	715.1
744	1	1579	723.1
734	1	1622	723.4
745	1	1633	731.7
752	1	1665	734.2
789	1	1752	741.2
788	1	1762	747
778	1	1773	752.3
778	1	1784	758.9
781	1	1795	763.5
784	1	1806	767.3
788	1	1816	771.7
757	1	1827	774
768	1	1838	776.3
763	1	1849	777.4
764	1	1859	774.9
766	1	1870	772.7
782	1	1881	773.1
778	1	1892	773.1
782	1	1913	773.2
762	1	1924	771
764	1	1935	768.6
772	1	1946	770.1
772	1	1957	770.5
775	1	1968	771.7
780	1	2000	773.3
762	1	2011	772.9
765	1	2022	771.2
772	1	2032	770.6
779	1	2054	770.3
779	1	2065	772
783	1	2076	773.9
764	1	2086	773.1
763	1	2097	772.2
770	1	2108	771.7
770	1	2119	770.7
775	1	2130	772
779	1	2140	773.4
779	1	2151	774.1
779	1	2162	774.1
740	1	2173	770.2
716	1	2184	763.5
726	1	2205	759.7
733	1	2216	756.7
764	1	2227	756.1
800	1	2238	759.1
804	1	2270	762
800	1	2281	764.1
799	1	2292	766.1
725	1	2303	760.7
727	1	2313	759.4
798	1	2335	767.6
660	1	2346	761
661	1	2357	753.8
724	1	2378	749.8
826	1	2389	752.4
663	1	2400	738.3
803	1	2410	738.6
839	1	2421	742.6
839	1	2432	754
814	1	2443	762.7
817	1	2454	764.6
820	1	2465	780.6
831	1	2475	797.6
831	1	2486	808.3
831	1	2497	808.8
831	1	2508	825.6
819	1	2519	827.2
749	1	2529	818.2
797	1	2540	814
691	1	2551	801.7
673	1	2562	787.3
647	1	2573	770
604	1	2594	747.3
593	1	2605	723.5
583	1	2616	698.7
574	1	2627	673
770	1	2681	668.1
802	1	2691	673.4
660	1	2702	659.7
846	1	2713	675.2
644	1	2756	672.3
651	1	2778	672.7
656	1	2789	677.9
653	1	2800	683.9
654	1	2810	691
655	1	2821	699.1
656	1	2832	687.7
699	1	2886	677.4
712	1	2897	682.6
692	1	2908	667.2
799	1	2918	682.7
799	1	2940	697.5
815	1	2951	713.4
810	1	2962	729.1
801	1	2972	743.8
800	1	2983	758.3
798	1	2994	772.5
777	1	3005	780.3
772	1	3016	786.3
766	1	3026	793.7
762	1	3037	790
765	1	3048	786.6
763	1	3059	781.4
764	1	3070	776.8
764	1	3080	773.1
765	1	3091	769.6
766	1	3102	766.4
763	1	3113	765
764	1	3124	764.2
763	1	3134	763.9
764	1	3145	764.1
763	1	3156	763.9
760	1	3167	763.6
762	1	3178	763.4
759	1	3188	762.9
796	1	3199	766
800	1	3210	769.4
800	1	3221	773.1
801	1	3232	776.8
798	1	3243	780.3
801	1	3253	784
799	1	3264	787.6
798	1	3275	791.4
800	1	3286	795.2
798	1	3296	799.1
798	1	3307	799.3
799	1	3318	799.2
801	1	3329	799.3
799	1	3340	799.1
801	1	3351	799.4
798	1	3361	799.1
802	1	3372	799.4
801	1	3383	799.7
804	1	3394	800.1
803	1	3404	800.6
801	1	3415	800.9
801	1	3426	801.1
802	1	3437	801.2
803	1	3448	801.6
802	1	3459	801.7
802	1	3469	802.1
803	1	3480	802.2
802	1	3491	802.3
802	1	3502	802.1
802	1	3513	802
804	1	3523	802.3
804	1	3534	802.6
772	1	3545	799.6
767	1	3556	796
764	1	3567	792.2
762	1	3577	788.2
702	1	3588	778.1
760	1	3599	773.9
755	1	3610	769.2
756	1	3621	764.6
755	1	3631	759.7
752	1	3642	754.5
745	1	3653	751.8
678	1	3664	742.9
657	1	3675	732.2
649	1	3685	720.9
643	1	3696	715
641	1	3707	703.1
632	1	3718	690.8
625	1	3729	677.7
667	1	3740	668.9
704	1	3750	664.1
698	1	3761	659.4
694	1	3772	661
693	1	3783	664.6
691	1	3793	668.8
649	1	3804	669.4
584	1	3815	663.7
575	1	3826	658
568	1	3837	652.3
563	1	3848	641.9
552	1	3869	626.7
545	1	3880	611.4
612	1	3912	603.2
598	1	3923	593.7
588	1	3934	583.4
579	1	3945	576.4
563	1	3956	574.3
815	1	3988	598.3
830	1	3999	624.5
824	1	4010	650.6
830	1	4020	678.4
828	1	4031	706.7
830	1	4042	728.5
829	1	4053	751.6
830	1	4064	775.8
831	1	4074	801
811	1	4085	825.8
810	1	4096	825.3
810	1	4107	823.3
809	1	4118	821.8
810	1	4128	819.8
808	1	4139	817.8
816	1	4150	816.4
818	1	4161	815.3
821	1	4172	814.4
826	1	4182	813.9
826	1	4193	815.4
820	1	4204	816.4
823	1	4215	817.7
830	1	4226	819.8
836	1	4236	822.4
833	1	4247	824.9
813	1	4269	824.6
807	1	4291	823.5
818	1	4388	823.2
820	1	4399	822.6
817	1	4409	821.7
817	1	4420	821.4
814	1	4431	820.5
814	1	4442	818.9
812	1	4453	816.5
811	1	4463	814.3
823	1	4474	815.3
815	1	4485	816.1
810	1	4496	815.3
803	1	4507	813.6
812	1	4539	813.1
809	1	4550	812.3
805	1	4561	811.4
800	1	4571	810
806	1	4604	809.4
811	1	4615	809.4
809	1	4625	808
811	1	4636	807.6
811	1	4647	807.7
809	1	4658	808.3
806	1	4679	807.7
805	1	4690	807.3
803	1	4701	807.1
805	1	4712	807.6
803	1	4723	807.3
807	1	4734	806.9
802	1	4744	806.2
799	1	4755	805
815	1	4798	805.4
815	1	4809	806
814	1	4820	806.8
821	1	4831	808.4
808	1	4841	808.9
805	1	4852	808.9
798	1	4863	808.4
815	1	4917	809.2
814	1	4928	810.4
839	1	5068	814.4
818	1	5176	814.7
815	1	5187	814.7
812	1	5198	814.5
749	1	5209	807.3
730	1	5220	799.5
722	1	5231	791.2
705	1	5241	781.9
697	1	5252	770.1
825	1	5317	771.2
807	1	5349	768
809	1	5360	767.1
810	1	5447	766.6
804	1	5512	765.8
799	1	5533	770.8
799	1	5544	777.7
791	1	5555	784.6
794	1	5566	793.5
775	1	5598	801.3
776	1	5609	796.4
787	1	5630	794.4
783	1	5641	791.8
775	1	5652	788.3
781	1	5663	786
788	1	5674	784.9
772	1	5684	782.2
772	1	5695	780.3
766	1	5706	777.5
768	1	5738	776.8
692	1	5760	768.4
750	1	5771	764.7
736	1	5782	760
791	1	5836	761.6
804	1	5879	763.9
809	1	5900	766
723	1	6149	761.1
665	1	6192	750.4
698	1	6203	743.6
755	1	6214	742.3
695	1	6235	742.6
570	1	6246	724.6
660	1	6257	717
717	1	6268	709.6
721	1	6279	701.3
727	1	6289	693.1
720	1	6300	692.8
649	1	6311	691.2
688	1	6322	690.2
822	1	6333	696.9
815	1	6343	708.9
830	1	6354	734.9
814	1	6365	750.3
757	1	6376	754.3
736	1	6387	755.8
721	1	6397	755.2
731	1	6408	756.3
726	1	6419	764
732	1	6430	768.4
732	1	6441	759.4
736	1	6451	751.5
735	1	6462	742
736	1	6473	734.2
737	1	6484	732.2
728	1	6495	731.4
684	1	6505	727.7
730	1	6516	727.6
752	1	6527	730.2
770	1	6538	734
762	1	6549	737
708	1	6559	734.2
668	1	6570	727.5
616	1	6581	715.5
743	1	6592	716.1
712	1	6603	714.5
736	1	6613	719.7
760	1	6624	722.7
782	1	6635	725.7
775	1	6646	726.2
756	1	6657	725.6
744	1	6667	729.2
834	1	6678	745.8
818	1	6689	766
827	1	6700	774.4
599	1	6711	763.1
798	1	6722	769.3
682	1	6732	761.5
527	1	6743	736
671	1	6754	725.6
680	1	6765	718
700	1	6775	713.6
642	1	6786	694.4
695	1	6797	682.1
702	1	6808	669.6
700	1	6819	679.7
707	1	6830	670.6
803	1	6840	682.7
806	1	6851	710.6
797	1	6862	723.2
759	1	6873	731.1
746	1	6884	735.7
740	1	6894	745.5
727	1	6905	748.7
714	1	6916	749.9
705	1	6927	750.4
700	1	6938	749.7
688	1	6948	738.2
672	1	6959	724.8
667	1	6970	711.8
658	1	6981	701.7
653	1	6992	692.4
645	1	7002	682.9
617	1	7013	671.9
711	1	7024	671.6
848	1	7035	685.9
847	1	7046	700.6
838	1	7067	715.6
841	1	7078	732.5
835	1	7089	749.3
834	1	7100	766.9
829	1	7111	784.5
850	1	7121	805
843	1	7132	827.6
838	1	7143	840.3
832	1	7154	838.7
825	1	7165	836.5
860	1	7208	838.7
861	1	7240	840.7
859	1	7251	843.1
857	1	7262	845.4
856	1	7273	848.1
859	1	7283	849
854	1	7294	850.1
855	1	7305	851.8
854	1	7316	854
849	1	7327	856.4
852	1	7337	855.6
850	1	7348	854.5
850	1	7359	853.6
848	1	7370	852.7
848	1	7381	851.9
847	1	7391	850.7
853	1	7402	850.6
856	1	7413	850.7
855	1	7424	850.8
854	1	7435	851.3
874	1	7445	853.5
873	1	7456	855.8
872	1	7467	858
872	1	7478	860.4
871	1	7489	862.7
868	1	7499	864.8
869	1	7510	866.4
868	1	7521	867.6
897	1	7532	871.8
892	1	7543	875.6
891	1	7553	877.3
890	1	7564	879
889	1	7575	880.7
886	1	7586	882.1
883	1	7597	883.3
872	1	7608	883.7
870	1	7618	883.8
885	1	7629	885.5
883	1	7640	884.1
863	1	7651	881.2
885	1	7661	880.6
887	1	7672	880.3
880	1	7683	879.4
908	1	7694	881.6
906	1	7705	883.9
892	1	7716	885.9
879	1	7726	886.8
875	1	7737	885.8
875	1	7748	885
873	1	7759	886
873	1	7770	884.8
872	1	7780	883.3
871	1	7791	882.4
869	1	7802	878.5
868	1	7813	874.7
870	1	7824	872.5
869	1	7834	871.5
866	1	7845	870.6
867	1	7856	869.8
867	1	7867	869.2
866	1	7878	868.5
872	1	7888	868.5
760	1	7899	857.4
580	1	7910	828.5
431	1	7921	784.8
417	1	7932	739.5
284	1	7942	681
280	1	7953	622.4
263	1	7964	562
237	1	7975	499
234	1	7986	435.8
873	1	7996	435.9
867	1	8007	446.6
867	1	8018	475.3
864	1	8029	518.6
863	1	8040	563.2
861	1	8050	620.9
862	1	8061	679.1
858	1	8072	738.6
853	1	8083	800.2
849	1	8094	861.7
844	1	8105	858.8
849	1	8115	857
846	1	8126	854.9
848	1	8137	853.3
848	1	8148	851.8
846	1	8158	850.3
852	1	8169	849.3
854	1	8180	848.9
853	1	8191	848.9
854	1	8202	849.4
850	1	8209	850
851	1	8212	850.2
851	1	8222	850.7
852	1	8233	851.1
853	1	8244	851.6
851	1	8254	852.1
851	1	8265	852
848	1	8276	851.4
850	1	8287	851.1
855	1	8297	851.2
855	1	8308	851.7
852	1	8319	851.8
852	1	8329	851.9
852	1	8340	851.9
852	1	8351	851.8
849	1	8361	851.6
853	1	8372	851.8
850	1	8383	852
847	1	8394	851.7
842	1	8404	850.4
801	1	8436	845
849	1	8832	844.7
814	1	8843	840.9
688	1	8886	824.5
692	1	8897	808.5
811	1	8907	804.7
806	1	8918	800
808	1	8929	795.8
793	1	8939	790.4
783	1	8950	784.5
787	1	8961	783.1
779	1	8972	776.1
779	1	8982	772.6
758	1	8993	779.6
752	1	9004	785.6
750	1	9014	779.5
740	1	9025	772.9
720	1	9036	764.1
711	1	9047	755.9
697	1	9057	747.3
745	1	9068	743.1
713	1	9079	736.5
682	1	9089	726.8
653	1	9100	716.3
620	1	9111	703.1
592	1	9121	687.3
566	1	9132	669.9
613	1	9143	659.2
575	1	9154	645.6
548	1	9164	630.7
526	1	9175	608.8
514	1	9186	588.9
506	1	9196	571.3
496	1	9207	555.6
486	1	9218	542.2
480	1	9228	531
730	1	9239	547.4
790	1	9250	565.1
791	1	9261	586.7
630	1	9271	594.9
570	1	9282	599.3
543	1	9293	602.2
533	1	9303	604.9
730	1	9314	628.3
664	1	9325	646.1
787	1	9335	676.8
766	1	9464	680.4
766	1	9475	678
772	1	9485	676.1
773	1	9496	690.4
774	1	9507	710.8
765	1	9517	733
718	1	9528	751.5
819	1	9539	760.4
820	1	9550	776
822	1	9560	779.5
820	1	9571	784.9
822	1	9582	790.5
824	1	9592	795.7
823	1	9603	800.7
821	1	9614	805.4
816	1	9625	810.5
812	1	9635	819.9
815	1	9646	819.5
816	1	9657	819.1
814	1	9667	818.3
812	1	9678	817.5
808	1	9689	816.1
755	1	9699	809.2
817	1	9710	808.6
810	1	9721	807.5
812	1	9732	807.1
809	1	9742	806.8
815	1	9753	806.8
815	1	9764	806.7
816	1	9774	806.9
822	1	9785	807.9
821	1	9796	809.2
815	1	9806	815.2
837	1	9817	817.2
795	1	9828	815.7
791	1	9839	813.6
690	1	9849	801.7
741	1	9860	794.3
808	1	9871	793.6
606	1	10042	772.6
609	1	10053	751.3
612	1	10063	730.4
632	1	10074	712.1
639	1	10085	692.3
641	1	10095	676.9
640	1	10106	661.8
637	1	10117	656.5
632	1	10128	645.6
633	1	10138	628.1
531	1	10299	620.6
588	1	10310	618.5
584	1	10320	615.7
582	1	10331	610.7
705	1	10545	617.3
708	1	10556	624
708	1	10566	630.8
708	1	10577	637.9
707	1	10588	645.4
708	1	10599	652.9
708	1	10609	670.6
714	1	10620	683.2
713	1	10631	696.1
712	1	10641	709.1
708	1	10652	709.4
701	1	10663	708.7
701	1	10673	708
697	1	10684	706.9
702	1	10695	706.4
704	1	10706	706
699	1	10716	705.1
653	1	10727	699
794	1	10738	707.1
799	1	10748	715.8
788	1	10759	723.8
795	1	10770	733.2
803	1	10781	743.4
806	1	10791	754.3
802	1	10802	764.3
809	1	10813	774.8
734	1	10823	778.3
736	1	10834	786.6
725	1	10845	779.7
720	1	10855	771.8
716	1	10866	764.6
711	1	10877	756.2
788	1	10888	754.7
810	1	10898	755.1
744	1	10909	749.3
633	1	10920	731.7
620	1	10930	720.3
606	1	10941	707.3
620	1	10952	696.8
646	1	10963	689.4
627	1	10973	680.5
629	1	10984	672.3
617	1	10995	655.2
595	1	11005	633.7
596	1	11016	618.9
604	1	11027	616
569	1	11037	610.9
537	1	11048	604
626	1	11059	604.6
605	1	11070	600.5
549	1	11080	592.7
796	1	11091	609.4
800	1	11102	627.7
735	1	11112	641.7
738	1	11123	655.9
733	1	11134	668.8
721	1	11144	684
783	1	11198	708.6
798	1	11209	725.8
788	1	11219	744.1
812	1	11262	770.4
808	1	11273	771.6
807	1	11284	772.3
726	1	11380	771.4
754	1	11431	773
702	1	11490	769.9
629	1	11554	760.7
610	1	11565	743.4
649	1	11619	728.5
559	1	11641	705.6
580	1	11652	682.4
539	1	11662	655.5
559	1	11673	630.7
579	1	11684	616
545	1	11695	595.1
540	1	11706	578.9
531	1	11716	569.1
502	1	11727	558.3
490	1	11738	542.4
445	1	11749	531
454	1	11760	518.4
393	1	11792	503.8
311	1	11814	479
289	1	11835	450
268	1	11846	422.3
218	1	11857	390.1
631	1	11878	400.1
637	1	11889	413.6
641	1	11900	428.7
641	1	11911	448.3
653	1	11922	468.2
659	1	11933	494.8
676	1	11943	531.3
749	1	11954	577.3
801	1	11965	630.6
752	1	11976	684
645	1	11987	685.4
659	1	11997	687.6
643	1	12008	687.8
640	1	12019	687.7
639	1	12030	686.3
634	1	12041	683.8
637	1	12051	679.9
639	1	12062	668.9
809	1	12084	669.7
807	1	12095	675.2
807	1	12105	691.4
810	1	12116	706.5
807	1	12127	722.9
803	1	12149	739.2
827	1	12159	758
821	1	12170	776.7
817	1	12181	794.7
811	1	12192	811.9
837	1	12311	814.7
831	1	12321	817.1
832	1	12332	819.6
834	1	12343	822
832	1	12354	824.5
833	1	12365	827.5
835	1	12375	828.3
807	1	12386	826.9
826	1	12397	827.8
826	1	12408	829.3
827	1	12419	828.3
818	1	12430	827
817	1	12440	825.5
819	1	12451	824
819	1	12462	822.7
819	1	12473	821.3
819	1	12484	819.7
818	1	12494	820.8
819	1	12505	820.1
819	1	12516	819.4
810	1	12527	817.7
752	1	12538	811.1
727	1	12548	802.1
720	1	12559	792.2
716	1	12570	781.9
716	1	12581	771.6
710	1	12592	760.7
671	1	12602	746
673	1	12613	731.4
670	1	12624	716.5
681	1	12635	703.6
680	1	12646	696.4
645	1	12656	688.2
647	1	12667	680.9
631	1	12678	672.4
629	1	12689	663.7
623	1	12700	655
621	1	12710	650
616	1	12721	644.3
614	1	12732	638.7
815	1	12743	652.1
820	1	12754	666.1
815	1	12764	683.1
811	1	12775	699.5
813	1	12786	717.7
809	1	12797	735.7
811	1	12808	754.5
809	1	12819	773.3
810	1	12829	792.7
811	1	12840	812.4
812	1	12851	812.1
815	1	12862	811.6
816	1	12872	811.7
815	1	12883	812.1
813	1	12894	812.1
807	1	12905	811.9
803	1	12916	811.1
815	1	12926	811.7
807	1	12937	811.4
794	1	12948	809.7
791	1	12959	807.6
785	1	12970	804.6
778	1	12981	800.8
767	1	12991	796
769	1	13002	791.6
770	1	13013	787.9
764	1	13024	784
764	1	13035	778.9
760	1	13045	774.2
757	1	13056	770.5
754	1	13067	766.8
751	1	13078	763.4
748	1	13089	760.4
816	1	13099	765.3
839	1	13110	772.3
818	1	13121	777.1
806	1	13132	781.3
805	1	13143	785.4
810	1	13153	790.4
818	1	13164	796.5
809	1	13175	802
813	1	13186	808.2
815	1	13197	814.9
814	1	13207	814.7
817	1	13218	812.5
822	1	13229	812.9
806	1	13240	812.9
805	1	13251	812.9
772	1	13261	809.1
782	1	13272	805.5
784	1	13283	803
797	1	13294	801.4
799	1	13305	799.8
772	1	13315	795.6
804	1	13326	794.3
858	1	13337	797.9
864	1	13348	803.7
865	1	13359	809.7
867	1	13370	819.2
860	1	13380	827
865	1	13391	835.1
867	1	13402	842.1
868	1	13413	849
868	1	13424	858.6
871	1	13434	865.3
870	1	13445	866.5
870	1	13456	867.1
871	1	13467	867.7
871	1	13478	868.1
873	1	13488	869.4
872	1	13499	870.1
868	1	13510	870.2
871	1	13521	870.5
871	1	13532	870.8
871	1	13542	870.8
872	1	13553	871
873	1	13564	871.3
873	1	13575	871.5
861	1	13586	870.5
863	1	13596	869.5
865	1	13607	868.8
867	1	13618	868.7
868	1	13629	868.4
868	1	13640	868.1
872	1	13650	868.2
876	1	13661	868.6
876	1	13672	868.9
875	1	13683	869.1
873	1	13694	870.3
874	1	13704	871.4
867	1	13715	871.6
868	1	13726	871.7
869	1	13737	871.8
870	1	13748	872
871	1	13758	871.9
861	1	13769	870.4
865	1	13780	869.3
865	1	13791	868.3
864	1	13802	867.4
866	1	13813	866.6
866	1	13823	866.5
866	1	13834	866.3
866	1	13845	866
865	1	13856	865.5
863	1	13866	864.7
846	1	13877	863.2
846	1	13888	861.3
842	1	13899	859
829	1	13910	855.5
855	1	13920	854.4
813	1	13931	849.1
746	1	13942	837.1
678	1	13953	818.3
838	1	13964	815.6
775	1	13975	806.8
761	1	13985	798.3
744	1	13996	788.1
715	1	14007	775.4
693	1	14018	761.8
786	1	14029	754.9
778	1	14039	751.4
748	1	14050	751.6
790	1	14061	762.8
641	1	14072	743.1
811	1	14083	746.7
717	1	14093	742.3
694	1	14104	737.3
661	1	14115	731.9
632	1	14126	725.8
611	1	14137	708.3
610	1	14147	691.5
601	1	14158	676.8
585	1	14169	656.3
579	1	14180	650.1
579	1	14191	626.9
594	1	14201	614.6
598	1	14212	605
590	1	14223	597.9
587	1	14234	593.4
582	1	14245	590.5
575	1	14255	587
566	1	14266	583.5
557	1	14277	580.7
396	1	14288	562.4
365	1	14299	541
538	1	14310	535.4
671	1	14320	542.7
645	1	14331	548.2
600	1	14342	549.5
579	1	14353	549.2
550	1	14363	546.7
526	1	14374	542.7
507	1	14385	537.7
450	1	14396	543.1
420	1	14407	548.6
634	1	14418	558.2
620	1	14428	553.1
606	1	14439	549.2
588	1	14450	548
569	1	14461	547
561	1	14472	548.1
551	1	14482	550.6
541	1	14493	554
535	1	14504	562.5
615	1	14526	582
579	1	14536	576.5
562	1	14547	570.7
543	1	14558	564.4
529	1	14569	558.5
475	1	14580	549.1
598	1	14590	552.8
595	1	14601	557.2
582	1	14612	561.3
534	1	14623	561.2
481	1	14634	547.8
179	1	14644	507.8
545	1	14655	506.1
527	1	14666	504.5
510	1	14677	502.6
500	1	14688	505.1
494	1	14698	494.7
481	1	14709	483.3
442	1	14720	469.3
642	1	14731	480.1
601	1	14742	492.1
578	1	14752	532
561	1	14763	533.6
546	1	14774	535.5
524	1	14785	536.9
518	1	14796	538.7
512	1	14807	540.5
502	1	14817	542.6
494	1	14828	547.8
491	1	14839	532.7
490	1	14850	521.6
496	1	14860	513.4
555	1	14871	512.8
382	1	14882	496.4
292	1	14893	473.2
285	1	14904	449.9
277	1	14915	426.4
271	1	14925	403.3
265	1	14936	380.4
262	1	14947	357.5
260	1	14958	334.5
465	1	14969	331.4
713	1	14979	347.2
697	1	14990	378.7
634	1	15001	412.9
597	1	15012	444.1
683	1	15023	484.7
727	1	15033	530.3
674	1	15044	571.2
666	1	15055	611.6
656	1	15066	651.2
645	1	15077	669.2
645	1	15087	662.4
635	1	15098	656.2
521	1	15109	644.9
654	1	15120	650.6
625	1	15131	644.8
598	1	15141	631.9
586	1	15152	623.1
574	1	15163	613.9
530	1	15174	601.3
583	1	15185	595.1
578	1	15195	588.4
577	1	15206	582.6
574	1	15217	587.9
571	1	15228	579.6
571	1	15239	574.2
566	1	15249	571
568	1	15260	569.2
551	1	15271	566.9
537	1	15282	567.6
634	1	15304	572.7
641	1	15314	579
641	1	15325	585.4
641	1	15336	592.1
637	1	15347	598.7
642	1	15358	605.8
744	1	15368	623.6
740	1	15379	640.8
546	1	15390	640.3
477	1	15401	634.3
356	1	15412	606.5
743	1	15422	616.7
800	1	15433	632.6
774	1	15444	645.9
781	1	15455	660.3
771	1	15466	673.2
753	1	15476	674.1
751	1	15487	675.2
747	1	15498	695.3
742	1	15509	721.8
734	1	15520	759.6
718	1	15530	757.1
712	1	15541	748.3
695	1	15552	740.4
685	1	15563	730.8
668	1	15574	720.5
654	1	15584	710.6
650	1	15595	700.5
624	1	15606	688.2
614	1	15617	675.4
777	1	15628	679.7
540	1	15638	661.9
544	1	15649	645.1
601	1	15660	635.7
583	1	15671	625.5
583	1	15682	617
587	1	15692	610.3
544	1	15703	599.7
539	1	15714	591.2
530	1	15725	582.8
529	1	15736	558
532	1	15746	557.2
529	1	15757	555.7
526	1	15768	548.2
371	1	15779	527
476	1	15887	516.3
529	1	15898	510.5
710	1	15909	527.1
714	1	15919	544.6
716	1	15930	563.2
713	1	15941	581.6
708	1	15952	599.2
703	1	15963	616.6
701	1	15973	634.1
691	1	15984	666.1
692	1	15995	687.7
812	1	16006	716
794	1	16017	724.4
812	1	16027	734.2
808	1	16038	743.4
804	1	16049	752.5
782	1	16060	759.9
754	1	16071	765
748	1	16081	769.7
731	1	16092	773.7
724	1	16103	776.9
713	1	16114	767
710	1	16125	758.6
701	1	16135	747.5
694	1	16146	736.1
687	1	16157	724.4
810	1	16168	727.2
809	1	16179	732.7
806	1	16189	738.5
787	1	16200	744.1
779	1	16211	749.6
756	1	16222	753.9
742	1	16233	757.1
741	1	16243	761.1
735	1	16254	765.2
720	1	16265	768.5
714	1	16276	758.9
705	1	16287	748.5
803	1	16297	748.2
793	1	16308	748.8
782	1	16319	749.1
796	1	16330	753.1
771	1	16341	756
763	1	16352	758.2
800	1	16362	764.7
807	1	16373	773.4
807	1	16384	782.7
795	1	16395	791.7
772	1	16405	788.6
759	1	16416	785.2
756	1	16427	782.6
739	1	16438	776.9
705	1	16449	770.3
732	1	16460	767.2
832	1	16470	770.4
841	1	16481	773.8
835	1	16492	776.6
829	1	16503	780
810	1	16514	783.8
802	1	16524	788.1
761	1	16535	788.6
744	1	16546	789.1
732	1	16557	791.8
724	1	16568	791
731	1	16578	780.9
717	1	16589	768.5
741	1	16600	759.1
716	1	16611	747.8
715	1	16622	738.3
844	1	16632	742.5
853	1	16643	751.7
849	1	16654	762.2
852	1	16665	774.2
856	1	16676	787.4
852	1	16686	799.5
851	1	16697	812.9
849	1	16708	823.7
847	1	16719	836.8
850	1	16730	850.3
844	1	16740	850.3
848	1	16751	849.8
851	1	16762	850
844	1	16773	849.2
841	1	16784	847.7
848	1	16795	847.3
860	1	16805	848.2
851	1	16816	848.4
840	1	16827	847.7
839	1	16838	846.6
833	1	16849	845.5
831	1	16859	843.8
850	1	16870	843.7
845	1	16881	843.8
840	1	16892	843.7
845	1	16903	843.4
839	1	16913	841.3
837	1	16924	839.9
876	1	16935	843.5
866	1	16946	846.2
860	1	16957	848.9
860	1	16967	851.8
852	1	16978	852
854	1	16989	852.9
854	1	17000	854.3
856	1	17011	855.4
863	1	17021	857.8
864	1	17032	860.5
862	1	17043	859.1
860	1	17054	858.5
859	1	17065	858.4
860	1	17075	858.4
867	1	17086	859.9
861	1	17097	860.6
864	1	17108	861.6
819	1	17119	857.9
812	1	17129	852.8
813	1	17140	847.7
811	1	17151	842.6
806	1	17162	837.2
798	1	17173	831.1
789	1	17183	824
781	1	17194	815.4
837	1	17205	813
869	1	17216	813.5
852	1	17227	816.8
810	1	17237	816.6
720	1	17248	807.3
718	1	17259	798
620	1	17270	779.4
651	1	17281	764.7
627	1	17292	748.5
679	1	17302	738.3
724	1	17313	727
726	1	17324	712.7
667	1	17335	694.2
665	1	17346	679.7
669	1	17356	674.6
687	1	17367	671.5
683	1	17378	677.8
681	1	17389	680.8
696	1	17400	687.7
693	1	17410	689.1
693	1	17421	686
758	1	17432	689.2
815	1	17443	704
818	1	17454	719.3
693	1	17475	721.7
807	1	17486	733.7
639	1	17497	729.3
655	1	17508	726.7
659	1	17518	723
688	1	17529	722.5
747	1	17540	727.9
504	1	17551	702.5
631	1	17562	684.1
573	1	17572	659.6
661	1	17583	656.4
702	1	17594	645.9
807	1	17605	662.7
809	1	17616	678.1
811	1	17626	693.3
804	1	17637	704.9
783	1	17648	708.5
673	1	17659	725.4
849	1	17670	747.2
739	1	17680	763.8
789	1	17691	776.6
799	1	17702	786.3
756	1	17713	781.2
722	1	17724	772.5
776	1	17734	769
737	1	17745	762.3
765	1	17756	760.5
779	1	17767	771.1
845	1	17778	770.7
642	1	17788	761
808	1	17799	762.9
810	1	17810	764
796	1	17821	768
714	1	17832	767.2
805	1	17842	770.1
767	1	17853	773.1
688	1	17864	765.4
816	1	17886	769.1
752	1	17897	759.8
715	1	17907	767.1
740	1	17918	760.3
722	1	17929	751.5
711	1	17940	743
673	1	17951	738.9
653	1	17961	723.7
652	1	17972	712.2
646	1	17983	708
634	1	17994	689.8
643	1	18005	678.9
637	1	18015	671.1
670	1	18026	664.1
700	1	18037	661.9
707	1	18048	661.5
720	1	18059	666.2
718	1	18069	672.7
790	1	18080	686.5
779	1	18091	699.8
751	1	18102	711.5
757	1	18113	722.9
787	1	18123	737.9
784	1	18134	749.3
710	1	18145	750.3
714	1	18156	751
730	1	18167	752
750	1	18177	755.2
749	1	18188	751.1
759	1	18199	749.1
775	1	18210	751.5
775	1	18221	753.3
764	1	18232	751
754	1	18242	748
753	1	18253	752.3
787	1	18264	759.6
807	1	18275	767.3
800	1	18286	772.3
789	1	18296	776.3
778	1	18307	778.2
819	1	18318	782.6
819	1	18329	787
813	1	18339	791.9
816	1	18350	798.1
813	1	18361	804.1
812	1	18372	806.6
816	1	18383	807.5
824	1	18394	809.9
824	1	18404	813.4
821	1	18415	817.7
817	1	18426	817.5
819	1	18437	817.5
807	1	18448	816.9
795	1	18458	814.8
774	1	18469	810.9
766	1	18480	806.3
772	1	18491	801.9
778	1	18502	797.3
775	1	18512	792.4
758	1	18523	786.1
808	1	18545	785.2
809	1	18556	784.2
819	1	18577	785.4
816	1	18588	787.5
822	1	18599	792.3
843	1	18610	800
859	1	18620	808.7
858	1	18631	816.7
855	1	18642	824.7
852	1	18653	834.1
847	1	18664	838
838	1	18674	840.9
855	1	18685	844.5
858	1	18696	848.7
857	1	18707	852.2
854	1	18718	853.3
841	1	18729	851.5
857	1	18739	851.4
855	1	18750	851.4
857	1	18761	851.9
742	1	18869	841.4
669	1	18880	824.5
589	1	18901	797.9
613	1	18912	773.4
818	1	18923	769.5
711	1	18934	755.2
462	1	18945	717.3
711	1	18955	702.7
720	1	18966	689.2
706	1	18988	674.1
772	1	19020	677.1
745	1	19031	684.7
694	1	19042	695.2
699	1	19053	703.8
663	1	19063	688.3
657	1	19074	682.9
656	1	19085	702.3
646	1	19096	695.8
650	1	19107	688.8
652	1	19117	683.4
650	1	19128	671.2
668	1	19139	663.5
636	1	19150	657.7
652	1	19161	653
652	1	19171	651.9
670	1	19182	653.2
684	1	19193	656
696	1	19204	661
678	1	19215	663.8
723	1	19225	670.9
715	1	19236	677.4
643	1	19247	674.9
654	1	19258	676.7
652	1	19269	676.7
656	1	19280	677.1
674	1	19290	677.5
661	1	19301	675.2
711	1	19312	676.7
675	1	19323	676.4
684	1	19334	672.5
680	1	19344	669
684	1	19355	673.1
692	1	19366	676.9
691	1	19377	680.8
689	1	19388	684.1
698	1	19398	686.5
639	1	19409	684.3
663	1	19420	679.5
669	1	19431	678.9
654	1	19442	675.9
666	1	19452	674.5
703	1	19463	676.4
678	1	19474	675
716	1	19485	677.5
741	1	19496	682.7
721	1	19506	685
687	1	19517	689.8
667	1	19528	690.2
673	1	19539	690.6
550	1	20010	680.2
638	1	20012	677.4
711	1	20015	678.2
606	1	20029	671
633	1	20031	662.7
640	1	20059	652.6
633	1	20061	643.8
642	1	20063	639.3
572	1	20065	629.8
633	1	20067	625.8
459	1	20092	616.7
551	1	20094	608
515	1	20097	588.4
525	1	20130	580.3
500	1	20141	567
453	1	20174	548.3
277	1	20228	512.7
327	1	20239	481.2
339	1	20250	457.9
351	1	20261	429.7
339	1	20272	417.7
342	1	20283	396.8
344	1	20294	379.7
339	1	20305	361.1
347	1	20316	345.8
337	1	20326	334.2
317	1	20337	338.2
364	1	20348	341.9
354	1	20359	343.4
366	1	20370	344.9
366	1	20381	347.6
366	1	20392	350
361	1	20403	351.7
358	1	20414	353.6
339	1	20425	352.8
346	1	20435	353.7
343	1	20446	356.3
546	1	20457	374.5
639	1	20468	403
696	1	20479	436
699	1	20490	469.3
473	1	20501	480
320	1	20512	475.9
391	1	20523	479.2
281	1	20534	473.4
346	1	20555	473.4
249	1	20566	464
218	1	20577	431.2
197	1	20588	387
188	1	20621	336.2
190	1	20632	285.3
174	1	20643	255.4
233	1	20654	246.7
214	1	20664	229
655	1	20675	266.4
730	1	20686	304.8
711	1	20708	351
674	1	20719	396.6
663	1	20730	443.2
661	1	20741	490.5
662	1	20752	537.7
674	1	20763	587.7
656	1	20784	630
650	1	20795	673.6
660	1	20817	674.1
658	1	20828	666.9
640	1	20839	659.8
644	1	20850	656.8
449	1	20872	635.4
567	1	20883	626
588	1	20893	618.6
605	1	20915	611.7
769	1	20926	623
703	1	20937	628.3
640	1	20959	626.3
634	1	20970	623.9
625	1	20992	622.4
661	1	21003	624.1
679	1	21035	647.1
697	1	21057	660.1
698	1	21068	671.1
730	1	21079	683.6
694	1	21101	676.1
773	1	21112	683.1
829	1	21144	702
840	1	21155	722.6
889	1	21166	749
899	1	21188	772.8
899	1	21210	794.8
911	1	21221	816.2
899	1	21232	836.3
900	1	21264	853.3
839	1	21275	867.8
899	1	21286	880.4
871	1	21297	884.6
877	1	21308	888.3
896	1	21319	889
912	1	21362	890.3
904	1	21373	890.8
897	1	21384	889.4
909	1	21395	890.4
907	1	21406	891.1
897	1	21428	896.9
894	1	21439	896.4
889	1	21460	898.2
899	1	21471	900.4
899	1	21482	900.7
903	1	21493	899.8
894	1	21504	898.8
889	1	21515	898
899	1	21537	897
899	1	21548	896.2
873	1	21559	893.8
869	1	21570	891.3
871	1	21581	889.5
879	1	21591	887.5
