# Supplementary material for: Fully implanted battery-free high power platform for chronic spinal and muscular functional electrical stimulation
Source: Nat Commun. 2023 Nov 30;14:7887. doi: 10.1038/s41467-023-43669-2 (PMC10689769; doi:10.1038/s41467-023-43669-2)
Supplement: Supplementary file 4 — Source Data [file 41467_2023_43669_MOESM4_ESM.zip › Source Data/SourceData_Fig7g/SourceData_Fig7g.csv]

	voltage	session
0	12.956521739130435	large cage stim L36*W29 cm2
1	13.26086956521739	large cage stim L36*W29 cm2
2	13.152173913043478	large cage stim L36*W29 cm2
3	12.978260869565217	large cage stim L36*W29 cm2
4	12.847826086956522	large cage stim L36*W29 cm2
5	12.869565217391305	large cage stim L36*W29 cm2
6	12.195652173913043	large cage stim L36*W29 cm2
7	12.521739130434783	large cage stim L36*W29 cm2
8	12.58695652173913	large cage stim L36*W29 cm2
9	12.521739130434783	large cage stim L36*W29 cm2
10	14.173913043478262	large cage stim L36*W29 cm2
11	14.326086956521738	large cage stim L36*W29 cm2
12	14.521739130434783	large cage stim L36*W29 cm2
13	14.608695652173912	large cage stim L36*W29 cm2
14	14.5	large cage stim L36*W29 cm2
15	14.478260869565217	large cage stim L36*W29 cm2
16	13.891304347826088	large cage stim L36*W29 cm2
17	14.91304347826087	large cage stim L36*W29 cm2
18	14.869565217391305	large cage stim L36*W29 cm2
19	14.891304347826088	large cage stim L36*W29 cm2
20	14.804347826086957	large cage stim L36*W29 cm2
21	14.76086956521739	large cage stim L36*W29 cm2
22	15.130434782608695	large cage stim L36*W29 cm2
23	15.195652173913043	large cage stim L36*W29 cm2
24	14.630434782608695	large cage stim L36*W29 cm2
25	14.673913043478262	large cage stim L36*W29 cm2
26	14.630434782608695	large cage stim L36*W29 cm2
27	16.043478260869566	large cage stim L36*W29 cm2
28	15.347826086956522	large cage stim L36*W29 cm2
29	15.934782608695652	large cage stim L36*W29 cm2
30	15.369565217391305	large cage stim L36*W29 cm2
31	11.73913043478261	large cage stim L36*W29 cm2
32	10.804347826086957	large cage stim L36*W29 cm2
33	11.847826086956522	large cage stim L36*W29 cm2
34	9.434782608695652	large cage stim L36*W29 cm2
35	7.217391304347826	large cage stim L36*W29 cm2
36	13.304347826086957	large cage stim L36*W29 cm2
37	15.826086956521738	large cage stim L36*W29 cm2
38	11.847826086956522	large cage stim L36*W29 cm2
39	13.58695652173913	large cage stim L36*W29 cm2
40	9.565217391304348	large cage stim L36*W29 cm2
41	13.956521739130435	large cage stim L36*W29 cm2
42	13.152173913043478	large cage stim L36*W29 cm2
43	11.891304347826088	large cage stim L36*W29 cm2
44	12.217391304347826	large cage stim L36*W29 cm2
45	12.26086956521739	large cage stim L36*W29 cm2
46	13.130434782608695	large cage stim L36*W29 cm2
47	12.217391304347826	large cage stim L36*W29 cm2
48	11.673913043478262	large cage stim L36*W29 cm2
49	12.91304347826087	large cage stim L36*W29 cm2
50	11.065217391304348	large cage stim L36*W29 cm2
51	11.347826086956522	large cage stim L36*W29 cm2
52	11.152173913043478	large cage stim L36*W29 cm2
53	12.173913043478262	large cage stim L36*W29 cm2
54	12.478260869565217	large cage stim L36*W29 cm2
55	11.630434782608695	large cage stim L36*W29 cm2
56	12.456521739130435	large cage stim L36*W29 cm2
57	12.76086956521739	large cage stim L36*W29 cm2
58	12.521739130434783	large cage stim L36*W29 cm2
59	12.543478260869565	large cage stim L36*W29 cm2
60	12.652173913043478	large cage stim L36*W29 cm2
61	12.543478260869565	large cage stim L36*W29 cm2
62	11.5	large cage stim L36*W29 cm2
63	12.369565217391305	large cage stim L36*W29 cm2
64	12.782608695652174	large cage stim L36*W29 cm2
65	13.41304347826087	large cage stim L36*W29 cm2
66	12.23913043478261	large cage stim L36*W29 cm2
67	10.608695652173912	large cage stim L36*W29 cm2
68	13.173913043478262	large cage stim L36*W29 cm2
69	13.195652173913043	large cage stim L36*W29 cm2
70	13.58695652173913	large cage stim L36*W29 cm2
71	13.021739130434783	large cage stim L36*W29 cm2
72	13.065217391304348	large cage stim L36*W29 cm2
73	13.826086956521738	large cage stim L36*W29 cm2
74	13.41304347826087	large cage stim L36*W29 cm2
75	13.195652173913043	large cage stim L36*W29 cm2
76	13.152173913043478	large cage stim L36*W29 cm2
77	13.456521739130435	large cage stim L36*W29 cm2
78	13.217391304347826	large cage stim L36*W29 cm2
79	13.434782608695652	large cage stim L36*W29 cm2
80	13.695652173913043	large cage stim L36*W29 cm2
81	13.58695652173913	large cage stim L36*W29 cm2
82	13.391304347826088	large cage stim L36*W29 cm2
83	12.956521739130435	large cage stim L36*W29 cm2
84	13.391304347826088	large cage stim L36*W29 cm2
85	13.521739130434783	large cage stim L36*W29 cm2
86	13.565217391304348	large cage stim L36*W29 cm2
87	13.717391304347826	large cage stim L36*W29 cm2
88	13.630434782608695	large cage stim L36*W29 cm2
89	12.478260869565217	large cage stim L36*W29 cm2
90	13.565217391304348	large cage stim L36*W29 cm2
91	13.58695652173913	large cage stim L36*W29 cm2
92	13.130434782608695	large cage stim L36*W29 cm2
93	14.195652173913043	large cage stim L36*W29 cm2
94	14.978260869565217	large cage stim L36*W29 cm2
95	14.282608695652174	large cage stim L36*W29 cm2
96	14.652173913043478	large cage stim L36*W29 cm2
97	4.934782608695652	large cage stim L36*W29 cm2
98	7.0	large cage stim L36*W29 cm2
99	8.695652173913043	large cage stim L36*W29 cm2
100	13.456521739130435	large cage stim L36*W29 cm2
101	12.173913043478262	large cage stim L36*W29 cm2
102	12.043478260869565	large cage stim L36*W29 cm2
103	10.065217391304348	large cage stim L36*W29 cm2
104	5.6521739130434785	large cage stim L36*W29 cm2
105	7.021739130434782	large cage stim L36*W29 cm2
106	8.717391304347826	large cage stim L36*W29 cm2
107	8.717391304347826	large cage stim L36*W29 cm2
108	9.26086956521739	large cage stim L36*W29 cm2
109	9.08695652173913	large cage stim L36*W29 cm2
110	9.065217391304348	large cage stim L36*W29 cm2
111	9.195652173913043	large cage stim L36*W29 cm2
112	9.41304347826087	large cage stim L36*W29 cm2
113	9.304347826086957	large cage stim L36*W29 cm2
114	9.326086956521738	large cage stim L36*W29 cm2
115	9.108695652173912	large cage stim L36*W29 cm2
116	9.26086956521739	large cage stim L36*W29 cm2
117	9.26086956521739	large cage stim L36*W29 cm2
118	9.326086956521738	large cage stim L36*W29 cm2
119	9.478260869565217	large cage stim L36*W29 cm2
120	9.347826086956522	large cage stim L36*W29 cm2
121	9.478260869565217	large cage stim L36*W29 cm2
122	9.347826086956522	large cage stim L36*W29 cm2
123	9.08695652173913	large cage stim L36*W29 cm2
124	9.08695652173913	large cage stim L36*W29 cm2
125	9.065217391304348	large cage stim L36*W29 cm2
126	9.130434782608695	large cage stim L36*W29 cm2
127	9.108695652173912	large cage stim L36*W29 cm2
128	9.195652173913043	large cage stim L36*W29 cm2
129	9.23913043478261	large cage stim L36*W29 cm2
130	9.173913043478262	large cage stim L36*W29 cm2
131	9.065217391304348	large cage stim L36*W29 cm2
132	9.152173913043478	large cage stim L36*W29 cm2
133	9.152173913043478	large cage stim L36*W29 cm2
134	9.021739130434783	large cage stim L36*W29 cm2
135	8.956521739130435	large cage stim L36*W29 cm2
136	8.043478260869565	large cage stim L36*W29 cm2
137	8.0	large cage stim L36*W29 cm2
138	8.021739130434783	large cage stim L36*W29 cm2
139	7.978260869565218	large cage stim L36*W29 cm2
140	8.065217391304348	large cage stim L36*W29 cm2
141	8.065217391304348	large cage stim L36*W29 cm2
142	8.565217391304348	large cage stim L36*W29 cm2
143	7.239130434782608	large cage stim L36*W29 cm2
144	7.891304347826087	large cage stim L36*W29 cm2
145	6.739130434782608	large cage stim L36*W29 cm2
146	7.1521739130434785	large cage stim L36*W29 cm2
147	7.891304347826087	large cage stim L36*W29 cm2
148	8.347826086956522	large cage stim L36*W29 cm2
149	8.41304347826087	large cage stim L36*W29 cm2
150	8.08695652173913	large cage stim L36*W29 cm2
151	8.304347826086957	large cage stim L36*W29 cm2
152	8.304347826086957	large cage stim L36*W29 cm2
153	8.282608695652174	large cage stim L36*W29 cm2
154	8.326086956521738	large cage stim L36*W29 cm2
155	7.8478260869565215	large cage stim L36*W29 cm2
156	7.5	large cage stim L36*W29 cm2
157	7.434782608695652	large cage stim L36*W29 cm2
158	7.5	large cage stim L36*W29 cm2
159	7.760869565217392	large cage stim L36*W29 cm2
160	7.869565217391305	large cage stim L36*W29 cm2
161	7.978260869565218	large cage stim L36*W29 cm2
162	8.152173913043478	large cage stim L36*W29 cm2
163	8.130434782608695	large cage stim L36*W29 cm2
164	7.8478260869565215	large cage stim L36*W29 cm2
165	8.217391304347826	large cage stim L36*W29 cm2
166	8.326086956521738	large cage stim L36*W29 cm2
167	8.26086956521739	large cage stim L36*W29 cm2
168	8.478260869565217	large cage stim L36*W29 cm2
169	8.456521739130435	large cage stim L36*W29 cm2
170	7.891304347826087	large cage stim L36*W29 cm2
171	7.826086956521739	large cage stim L36*W29 cm2
172	8.0	large cage stim L36*W29 cm2
173	8.08695652173913	large cage stim L36*W29 cm2
174	8.043478260869565	large cage stim L36*W29 cm2
175	7.934782608695652	large cage stim L36*W29 cm2
176	8.108695652173912	large cage stim L36*W29 cm2
177	8.065217391304348	large cage stim L36*W29 cm2
178	8.065217391304348	large cage stim L36*W29 cm2
179	8.434782608695652	large cage stim L36*W29 cm2
180	8.347826086956522	large cage stim L36*W29 cm2
181	8.41304347826087	large cage stim L36*W29 cm2
182	8.369565217391305	large cage stim L36*W29 cm2
183	8.41304347826087	large cage stim L36*W29 cm2
184	8.369565217391305	large cage stim L36*W29 cm2
185	8.282608695652174	large cage stim L36*W29 cm2
186	8.347826086956522	large cage stim L36*W29 cm2
187	8.326086956521738	large cage stim L36*W29 cm2
188	9.130434782608695	large cage stim L36*W29 cm2
189	9.152173913043478	large cage stim L36*W29 cm2
190	9.021739130434783	large cage stim L36*W29 cm2
191	9.065217391304348	large cage stim L36*W29 cm2
192	9.391304347826088	large cage stim L36*W29 cm2
193	9.152173913043478	large cage stim L36*W29 cm2
194	8.282608695652174	large cage stim L36*W29 cm2
195	9.021739130434783	large cage stim L36*W29 cm2
196	9.130434782608695	large cage stim L36*W29 cm2
197	9.173913043478262	large cage stim L36*W29 cm2
198	7.782608695652174	large cage stim L36*W29 cm2
199	8.021739130434783	large cage stim L36*W29 cm2
200	7.760869565217392	large cage stim L36*W29 cm2
201	7.760869565217392	large cage stim L36*W29 cm2
202	7.913043478260869	large cage stim L36*W29 cm2
203	7.956521739130435	large cage stim L36*W29 cm2
204	8.956521739130435	large cage stim L36*W29 cm2
205	9.0	large cage stim L36*W29 cm2
206	8.630434782608695	large cage stim L36*W29 cm2
207	7.391304347826087	large cage stim L36*W29 cm2
208	8.304347826086957	large cage stim L36*W29 cm2
209	6.043478260869565	large cage stim L36*W29 cm2
210	5.586956521739131	large cage stim L36*W29 cm2
211	10.217391304347826	large cage stim L36*W29 cm2
212	10.456521739130435	large cage stim L36*W29 cm2
213	9.173913043478262	large cage stim L36*W29 cm2
214	8.91304347826087	large cage stim L36*W29 cm2
215	7.543478260869565	large cage stim L36*W29 cm2
216	8.08695652173913	large cage stim L36*W29 cm2
217	5.304347826086956	large cage stim L36*W29 cm2
218	5.130434782608695	large cage stim L36*W29 cm2
219	5.521739130434782	large cage stim L36*W29 cm2
220	5.413043478260869	large cage stim L36*W29 cm2
221	6.913043478260869	large cage stim L36*W29 cm2
222	7.086956521739131	large cage stim L36*W29 cm2
223	6.043478260869565	large cage stim L36*W29 cm2
224	5.826086956521739	large cage stim L36*W29 cm2
225	10.282608695652174	large cage stim L36*W29 cm2
226	10.152173913043478	large cage stim L36*W29 cm2
227	6.913043478260869	large cage stim L36*W29 cm2
228	9.369565217391305	large cage stim L36*W29 cm2
229	9.782608695652174	large cage stim L36*W29 cm2
230	9.543478260869565	large cage stim L36*W29 cm2
231	7.978260869565218	large cage stim L36*W29 cm2
232	8.543478260869565	large cage stim L36*W29 cm2
233	8.23913043478261	large cage stim L36*W29 cm2
234	7.978260869565218	large cage stim L36*W29 cm2
235	6.565217391304348	large cage stim L36*W29 cm2
236	7.434782608695652	large cage stim L36*W29 cm2
237	6.021739130434782	large cage stim L36*W29 cm2
238	8.695652173913043	large cage stim L36*W29 cm2
239	6.217391304347826	large cage stim L36*W29 cm2
240	6.1521739130434785	large cage stim L36*W29 cm2
241	7.282608695652174	large cage stim L36*W29 cm2
242	6.521739130434782	large cage stim L36*W29 cm2
243	6.130434782608695	large cage stim L36*W29 cm2
244	4.956521739130435	large cage stim L36*W29 cm2
245	4.1521739130434785	large cage stim L36*W29 cm2
246	3.9782608695652173	large cage stim L36*W29 cm2
247	5.934782608695652	large cage stim L36*W29 cm2
248	6.108695652173913	large cage stim L36*W29 cm2
249	5.695652173913044	large cage stim L36*W29 cm2
250	7.173913043478261	large cage stim L36*W29 cm2
251	6.086956521739131	large cage stim L36*W29 cm2
252	6.326086956521739	large cage stim L36*W29 cm2
253	9.217391304347826	large cage stim L36*W29 cm2
254	9.73913043478261	large cage stim L36*W29 cm2
255	5.956521739130435	large cage stim L36*W29 cm2
256	4.869565217391305	large cage stim L36*W29 cm2
257	8.869565217391305	large cage stim L36*W29 cm2
258	9.608695652173912	large cage stim L36*W29 cm2
259	5.521739130434782	large cage stim L36*W29 cm2
260	7.260869565217392	large cage stim L36*W29 cm2
261	5.434782608695652	large cage stim L36*W29 cm2
262	3.8043478260869565	large cage stim L36*W29 cm2
263	3.9565217391304346	large cage stim L36*W29 cm2
264	3.869565217391304	large cage stim L36*W29 cm2
265	6.413043478260869	large cage stim L36*W29 cm2
266	5.304347826086956	large cage stim L36*W29 cm2
267	8.717391304347826	large cage stim L36*W29 cm2
268	6.934782608695652	large cage stim L36*W29 cm2
269	8.565217391304348	large cage stim L36*W29 cm2
270	7.369565217391305	large cage stim L36*W29 cm2
271	7.717391304347826	large cage stim L36*W29 cm2
272	7.804347826086956	large cage stim L36*W29 cm2
273	8.108695652173912	large cage stim L36*W29 cm2
274	8.08695652173913	large cage stim L36*W29 cm2
275	7.913043478260869	large cage stim L36*W29 cm2
276	6.956521739130435	large cage stim L36*W29 cm2
277	6.782608695652174	large cage stim L36*W29 cm2
278	6.695652173913044	large cage stim L36*W29 cm2
279	6.021739130434782	large cage stim L36*W29 cm2
280	5.565217391304348	large cage stim L36*W29 cm2
281	5.369565217391305	large cage stim L36*W29 cm2
282	5.891304347826087	large cage stim L36*W29 cm2
283	7.326086956521739	large cage stim L36*W29 cm2
284	6.543478260869565	large cage stim L36*W29 cm2
285	6.782608695652174	large cage stim L36*W29 cm2
286	7.195652173913044	large cage stim L36*W29 cm2
287	7.065217391304348	large cage stim L36*W29 cm2
288	6.826086956521739	large cage stim L36*W29 cm2
289	7.8478260869565215	large cage stim L36*W29 cm2
290	7.956521739130435	large cage stim L36*W29 cm2
291	7.913043478260869	large cage stim L36*W29 cm2
292	8.108695652173912	large cage stim L36*W29 cm2
293	7.565217391304348	large cage stim L36*W29 cm2
294	7.326086956521739	large cage stim L36*W29 cm2
295	7.8478260869565215	large cage stim L36*W29 cm2
296	7.739130434782608	large cage stim L36*W29 cm2
297	7.804347826086956	large cage stim L36*W29 cm2
298	8.41304347826087	large cage stim L36*W29 cm2
299	6.913043478260869	large cage stim L36*W29 cm2
300	6.304347826086956	large cage stim L36*W29 cm2
301	5.586956521739131	large cage stim L36*W29 cm2
302	7.1521739130434785	large cage stim L36*W29 cm2
303	7.326086956521739	large cage stim L36*W29 cm2
304	6.956521739130435	large cage stim L36*W29 cm2
305	9.5	large cage stim L36*W29 cm2
306	6.695652173913044	large cage stim L36*W29 cm2
307	12.5	large cage stim L36*W29 cm2
308	12.91304347826087	large cage stim L36*W29 cm2
309	12.434782608695652	large cage stim L36*W29 cm2
310	12.934782608695652	large cage stim L36*W29 cm2
311	11.956521739130435	large cage stim L36*W29 cm2
312	12.26086956521739	large cage stim L36*W29 cm2
313	12.065217391304348	large cage stim L36*W29 cm2
314	10.369565217391305	large cage stim L36*W29 cm2
315	12.652173913043478	large cage stim L36*W29 cm2
316	12.521739130434783	large cage stim L36*W29 cm2
317	12.08695652173913	large cage stim L36*W29 cm2
318	11.195652173913043	large cage stim L36*W29 cm2
319	11.434782608695652	large cage stim L36*W29 cm2
320	11.847826086956522	large cage stim L36*W29 cm2
321	12.130434782608695	large cage stim L36*W29 cm2
322	11.108695652173912	large cage stim L36*W29 cm2
323	12.391304347826088	large cage stim L36*W29 cm2
324	12.478260869565217	large cage stim L36*W29 cm2
325	10.434782608695652	large cage stim L36*W29 cm2
326	10.173913043478262	large cage stim L36*W29 cm2
327	10.521739130434783	large cage stim L36*W29 cm2
328	11.434782608695652	large cage stim L36*W29 cm2
329	11.347826086956522	large cage stim L36*W29 cm2
330	11.478260869565217	large cage stim L36*W29 cm2
331	10.826086956521738	large cage stim L36*W29 cm2
332	9.391304347826088	large cage stim L36*W29 cm2
333	10.043478260869565	large cage stim L36*W29 cm2
334	9.717391304347826	large cage stim L36*W29 cm2
335	8.304347826086957	large cage stim L36*W29 cm2
336	8.717391304347826	large cage stim L36*W29 cm2
337	8.891304347826088	large cage stim L36*W29 cm2
338	9.021739130434783	large cage stim L36*W29 cm2
339	7.826086956521739	large cage stim L36*W29 cm2
340	9.478260869565217	large cage stim L36*W29 cm2
341	10.782608695652174	large cage stim L36*W29 cm2
342	11.130434782608695	large cage stim L36*W29 cm2
343	10.369565217391305	large cage stim L36*W29 cm2
344	9.08695652173913	large cage stim L36*W29 cm2
345	10.956521739130435	large cage stim L36*W29 cm2
346	11.195652173913043	large cage stim L36*W29 cm2
347	11.673913043478262	large cage stim L36*W29 cm2
348	9.369565217391305	large cage stim L36*W29 cm2
349	9.521739130434783	large cage stim L36*W29 cm2
350	9.108695652173912	large cage stim L36*W29 cm2
351	9.065217391304348	large cage stim L36*W29 cm2
352	8.434782608695652	large cage stim L36*W29 cm2
353	8.195652173913043	large cage stim L36*W29 cm2
354	9.782608695652174	large cage stim L36*W29 cm2
355	15.58695652173913	large cage stim L36*W29 cm2
356	15.043478260869565	large cage stim L36*W29 cm2
357	13.478260869565217	large cage stim L36*W29 cm2
358	13.021739130434783	large cage stim L36*W29 cm2
359	12.41304347826087	large cage stim L36*W29 cm2
360	12.434782608695652	large cage stim L36*W29 cm2
361	7.956521739130435	large cage stim L36*W29 cm2
362	11.543478260869565	large cage stim L36*W29 cm2
363	12.652173913043478	large cage stim L36*W29 cm2
364	13.73913043478261	large cage stim L36*W29 cm2
365	15.0	large cage stim L36*W29 cm2
366	13.195652173913043	large cage stim L36*W29 cm2
367	13.5	large cage stim L36*W29 cm2
368	11.521739130434783	large cage stim L36*W29 cm2
369	12.130434782608695	large cage stim L36*W29 cm2
370	12.652173913043478	large cage stim L36*W29 cm2
371	12.565217391304348	large cage stim L36*W29 cm2
372	13.043478260869565	large cage stim L36*W29 cm2
373	12.543478260869565	large cage stim L36*W29 cm2
374	12.58695652173913	large cage stim L36*W29 cm2
375	12.130434782608695	large cage stim L36*W29 cm2
376	12.152173913043478	large cage stim L36*W29 cm2
377	12.130434782608695	large cage stim L36*W29 cm2
378	11.5	large cage stim L36*W29 cm2
379	11.58695652173913	large cage stim L36*W29 cm2
380	12.456521739130435	large cage stim L36*W29 cm2
381	13.173913043478262	large cage stim L36*W29 cm2
382	13.065217391304348	large cage stim L36*W29 cm2
383	12.369565217391305	large cage stim L36*W29 cm2
384	12.456521739130435	large cage stim L36*W29 cm2
385	12.978260869565217	large cage stim L36*W29 cm2
386	13.0	large cage stim L36*W29 cm2
387	13.456521739130435	large cage stim L36*W29 cm2
388	15.978260869565217	treadmill stim L56*W16 cm2
389	16.152173913043477	treadmill stim L56*W16 cm2
390	16.26086956521739	treadmill stim L56*W16 cm2
391	16.934782608695652	treadmill stim L56*W16 cm2
392	13.23913043478261	treadmill stim L56*W16 cm2
393	12.130434782608695	treadmill stim L56*W16 cm2
394	14.76086956521739	treadmill stim L56*W16 cm2
395	14.978260869565217	treadmill stim L56*W16 cm2
396	14.76086956521739	treadmill stim L56*W16 cm2
397	14.847826086956522	treadmill stim L56*W16 cm2
398	14.891304347826088	treadmill stim L56*W16 cm2
399	14.456521739130435	treadmill stim L56*W16 cm2
400	14.782608695652174	treadmill stim L56*W16 cm2
401	14.652173913043478	treadmill stim L56*W16 cm2
402	14.565217391304348	treadmill stim L56*W16 cm2
403	14.891304347826088	treadmill stim L56*W16 cm2
404	15.173913043478262	treadmill stim L56*W16 cm2
405	14.934782608695652	treadmill stim L56*W16 cm2
406	15.08695652173913	treadmill stim L56*W16 cm2
407	15.130434782608695	treadmill stim L56*W16 cm2
408	14.869565217391305	treadmill stim L56*W16 cm2
409	14.173913043478262	treadmill stim L56*W16 cm2
410	10.869565217391305	treadmill stim L56*W16 cm2
411	14.717391304347826	treadmill stim L56*W16 cm2
412	16.195652173913043	treadmill stim L56*W16 cm2
413	16.391304347826086	treadmill stim L56*W16 cm2
414	14.869565217391305	treadmill stim L56*W16 cm2
415	16.02173913043478	treadmill stim L56*W16 cm2
416	16.130434782608695	treadmill stim L56*W16 cm2
417	16.47826086956522	treadmill stim L56*W16 cm2
418	15.91304347826087	treadmill stim L56*W16 cm2
419	16.47826086956522	treadmill stim L56*W16 cm2
420	16.065217391304348	treadmill stim L56*W16 cm2
421	15.847826086956522	treadmill stim L56*W16 cm2
422	12.782608695652174	treadmill stim L56*W16 cm2
423	13.391304347826088	treadmill stim L56*W16 cm2
424	12.521739130434783	treadmill stim L56*W16 cm2
425	12.804347826086957	treadmill stim L56*W16 cm2
426	11.934782608695652	treadmill stim L56*W16 cm2
427	15.521739130434783	treadmill stim L56*W16 cm2
428	12.195652173913043	treadmill stim L56*W16 cm2
429	14.76086956521739	treadmill stim L56*W16 cm2
430	15.217391304347826	treadmill stim L56*W16 cm2
431	14.369565217391305	treadmill stim L56*W16 cm2
432	14.152173913043478	treadmill stim L56*W16 cm2
433	10.195652173913043	treadmill stim L56*W16 cm2
434	12.543478260869565	treadmill stim L56*W16 cm2
435	14.043478260869565	treadmill stim L56*W16 cm2
436	12.934782608695652	treadmill stim L56*W16 cm2
437	12.065217391304348	treadmill stim L56*W16 cm2
438	12.673913043478262	treadmill stim L56*W16 cm2
439	12.869565217391305	treadmill stim L56*W16 cm2
440	13.173913043478262	treadmill stim L56*W16 cm2
441	12.521739130434783	treadmill stim L56*W16 cm2
442	14.91304347826087	treadmill stim L56*W16 cm2
443	12.41304347826087	treadmill stim L56*W16 cm2
444	13.195652173913043	treadmill stim L56*W16 cm2
445	13.41304347826087	treadmill stim L56*W16 cm2
446	15.91304347826087	treadmill stim L56*W16 cm2
447	16.065217391304348	treadmill stim L56*W16 cm2
448	16.26086956521739	treadmill stim L56*W16 cm2
449	15.891304347826088	treadmill stim L56*W16 cm2
450	15.521739130434783	treadmill stim L56*W16 cm2
451	13.869565217391305	treadmill stim L56*W16 cm2
452	13.978260869565217	treadmill stim L56*W16 cm2
453	14.195652173913043	treadmill stim L56*W16 cm2
454	15.304347826086957	treadmill stim L56*W16 cm2
455	12.08695652173913	treadmill stim L56*W16 cm2
456	13.130434782608695	treadmill stim L56*W16 cm2
457	13.369565217391305	treadmill stim L56*W16 cm2
458	13.58695652173913	treadmill stim L56*W16 cm2
459	11.826086956521738	treadmill stim L56*W16 cm2
460	11.5	treadmill stim L56*W16 cm2
461	11.804347826086957	treadmill stim L56*W16 cm2
462	13.391304347826088	treadmill stim L56*W16 cm2
463	14.41304347826087	treadmill stim L56*W16 cm2
464	13.76086956521739	treadmill stim L56*W16 cm2
465	16.5	treadmill stim L56*W16 cm2
466	15.434782608695652	treadmill stim L56*W16 cm2
467	15.434782608695652	treadmill stim L56*W16 cm2
468	15.891304347826088	treadmill stim L56*W16 cm2
469	15.130434782608695	treadmill stim L56*W16 cm2
470	10.065217391304348	treadmill stim L56*W16 cm2
471	12.565217391304348	treadmill stim L56*W16 cm2
472	13.630434782608695	treadmill stim L56*W16 cm2
473	13.891304347826088	treadmill stim L56*W16 cm2
474	9.347826086956522	treadmill stim L56*W16 cm2
475	9.76086956521739	treadmill stim L56*W16 cm2
476	13.173913043478262	treadmill stim L56*W16 cm2
477	12.043478260869565	treadmill stim L56*W16 cm2
478	12.826086956521738	treadmill stim L56*W16 cm2
479	12.91304347826087	treadmill stim L56*W16 cm2
480	14.434782608695652	treadmill stim L56*W16 cm2
481	14.173913043478262	treadmill stim L56*W16 cm2
482	13.152173913043478	treadmill stim L56*W16 cm2
483	11.782608695652174	treadmill stim L56*W16 cm2
484	10.434782608695652	treadmill stim L56*W16 cm2
485	12.934782608695652	treadmill stim L56*W16 cm2
486	15.934782608695652	treadmill stim L56*W16 cm2
487	11.217391304347826	treadmill stim L56*W16 cm2
488	15.717391304347826	treadmill stim L56*W16 cm2
489	16.369565217391305	treadmill stim L56*W16 cm2
490	15.434782608695652	treadmill stim L56*W16 cm2
491	12.565217391304348	treadmill stim L56*W16 cm2
492	15.73913043478261	treadmill stim L56*W16 cm2
493	14.58695652173913	treadmill stim L56*W16 cm2
494	10.956521739130435	treadmill stim L56*W16 cm2
495	9.978260869565217	treadmill stim L56*W16 cm2
496	8.978260869565217	treadmill stim L56*W16 cm2
497	10.478260869565217	treadmill stim L56*W16 cm2
498	11.108695652173912	treadmill stim L56*W16 cm2
499	10.934782608695652	treadmill stim L56*W16 cm2
500	11.934782608695652	treadmill stim L56*W16 cm2
501	11.521739130434783	treadmill stim L56*W16 cm2
502	12.565217391304348	treadmill stim L56*W16 cm2
503	11.130434782608695	treadmill stim L56*W16 cm2
504	10.630434782608695	treadmill stim L56*W16 cm2
505	12.847826086956522	treadmill stim L56*W16 cm2
506	12.391304347826088	treadmill stim L56*W16 cm2
507	14.282608695652174	treadmill stim L56*W16 cm2
508	12.847826086956522	treadmill stim L56*W16 cm2
509	13.478260869565217	treadmill stim L56*W16 cm2
510	13.23913043478261	treadmill stim L56*W16 cm2
511	14.826086956521738	treadmill stim L56*W16 cm2
512	15.152173913043478	treadmill stim L56*W16 cm2
513	15.0	treadmill stim L56*W16 cm2
514	14.76086956521739	treadmill stim L56*W16 cm2
515	13.08695652173913	treadmill stim L56*W16 cm2
516	12.456521739130435	treadmill stim L56*W16 cm2
517	13.217391304347826	treadmill stim L56*W16 cm2
518	13.217391304347826	treadmill stim L56*W16 cm2
519	12.978260869565217	treadmill stim L56*W16 cm2
520	15.826086956521738	treadmill stim L56*W16 cm2
521	15.021739130434783	treadmill stim L56*W16 cm2
522	11.934782608695652	treadmill stim L56*W16 cm2
523	14.23913043478261	treadmill stim L56*W16 cm2
524	12.347826086956522	treadmill stim L56*W16 cm2
525	13.043478260869565	treadmill stim L56*W16 cm2
526	10.673913043478262	treadmill stim L56*W16 cm2
527	9.826086956521738	treadmill stim L56*W16 cm2
528	12.304347826086957	treadmill stim L56*W16 cm2
529	10.891304347826088	treadmill stim L56*W16 cm2
530	11.369565217391305	treadmill stim L56*W16 cm2
531	11.91304347826087	treadmill stim L56*W16 cm2
532	13.173913043478262	treadmill stim L56*W16 cm2
533	13.782608695652174	treadmill stim L56*W16 cm2
534	12.695652173913043	treadmill stim L56*W16 cm2
535	12.23913043478261	treadmill stim L56*W16 cm2
536	10.652173913043478	treadmill stim L56*W16 cm2
537	11.652173913043478	treadmill stim L56*W16 cm2
538	13.23913043478261	treadmill stim L56*W16 cm2
539	13.695652173913043	treadmill stim L56*W16 cm2
540	13.847826086956522	treadmill stim L56*W16 cm2
541	14.282608695652174	treadmill stim L56*W16 cm2
542	13.282608695652174	treadmill stim L56*W16 cm2
543	12.673913043478262	treadmill stim L56*W16 cm2
544	13.73913043478261	treadmill stim L56*W16 cm2
545	13.804347826086957	treadmill stim L56*W16 cm2
546	12.41304347826087	treadmill stim L56*W16 cm2
547	11.978260869565217	treadmill stim L56*W16 cm2
548	10.521739130434783	treadmill stim L56*W16 cm2
549	11.217391304347826	treadmill stim L56*W16 cm2
550	10.521739130434783	treadmill stim L56*W16 cm2
551	12.804347826086957	treadmill stim L56*W16 cm2
552	13.695652173913043	treadmill stim L56*W16 cm2
553	12.956521739130435	treadmill stim L56*W16 cm2
554	13.130434782608695	treadmill stim L56*W16 cm2
555	13.23913043478261	treadmill stim L56*W16 cm2
556	13.369565217391305	treadmill stim L56*W16 cm2
557	15.326086956521738	treadmill stim L56*W16 cm2
558	14.630434782608695	treadmill stim L56*W16 cm2
559	12.152173913043478	treadmill stim L56*W16 cm2
560	12.91304347826087	treadmill stim L56*W16 cm2
561	13.173913043478262	treadmill stim L56*W16 cm2
562	13.130434782608695	treadmill stim L56*W16 cm2
563	12.543478260869565	treadmill stim L56*W16 cm2
564	14.195652173913043	treadmill stim L56*W16 cm2
565	15.304347826086957	treadmill stim L56*W16 cm2
566	14.847826086956522	treadmill stim L56*W16 cm2
567	13.847826086956522	treadmill stim L56*W16 cm2
568	13.608695652173912	treadmill stim L56*W16 cm2
569	13.26086956521739	treadmill stim L56*W16 cm2
570	13.043478260869565	treadmill stim L56*W16 cm2
571	11.804347826086957	treadmill stim L56*W16 cm2
572	11.934782608695652	treadmill stim L56*W16 cm2
573	15.217391304347826	treadmill stim L56*W16 cm2
574	13.652173913043478	treadmill stim L56*W16 cm2
575	13.826086956521738	treadmill stim L56*W16 cm2
576	12.456521739130435	treadmill stim L56*W16 cm2
577	15.58695652173913	treadmill stim L56*W16 cm2
578	14.543478260869565	treadmill stim L56*W16 cm2
579	15.217391304347826	treadmill stim L56*W16 cm2
580	14.195652173913043	treadmill stim L56*W16 cm2
581	14.456521739130435	treadmill stim L56*W16 cm2
582	10.695652173913043	treadmill stim L56*W16 cm2
583	12.521739130434783	treadmill stim L56*W16 cm2
584	14.326086956521738	treadmill stim L56*W16 cm2
585	13.608695652173912	treadmill stim L56*W16 cm2
586	12.673913043478262	treadmill stim L56*W16 cm2
587	13.826086956521738	treadmill stim L56*W16 cm2
588	13.717391304347826	treadmill stim L56*W16 cm2
589	13.369565217391305	treadmill stim L56*W16 cm2
590	13.456521739130435	treadmill stim L56*W16 cm2
591	13.673913043478262	treadmill stim L56*W16 cm2
592	13.347826086956522	treadmill stim L56*W16 cm2
593	13.26086956521739	treadmill stim L56*W16 cm2
594	13.347826086956522	treadmill stim L56*W16 cm2
595	13.347826086956522	treadmill stim L56*W16 cm2
596	13.456521739130435	treadmill stim L56*W16 cm2
597	13.217391304347826	treadmill stim L56*W16 cm2
598	13.456521739130435	treadmill stim L56*W16 cm2
599	12.76086956521739	treadmill stim L56*W16 cm2
600	12.695652173913043	treadmill stim L56*W16 cm2
601	13.195652173913043	treadmill stim L56*W16 cm2
602	13.130434782608695	treadmill stim L56*W16 cm2
603	13.152173913043478	treadmill stim L56*W16 cm2
604	13.195652173913043	treadmill stim L56*W16 cm2
605	13.282608695652174	treadmill stim L56*W16 cm2
606	13.391304347826088	treadmill stim L56*W16 cm2
607	13.347826086956522	treadmill stim L56*W16 cm2
608	12.695652173913043	treadmill stim L56*W16 cm2
609	12.195652173913043	treadmill stim L56*W16 cm2
610	12.673913043478262	treadmill stim L56*W16 cm2
611	12.195652173913043	treadmill stim L56*W16 cm2
612	12.326086956521738	treadmill stim L56*W16 cm2
613	11.108695652173912	treadmill stim L56*W16 cm2
614	12.065217391304348	treadmill stim L56*W16 cm2
615	11.956521739130435	treadmill stim L56*W16 cm2
616	12.304347826086957	treadmill stim L56*W16 cm2
617	12.434782608695652	treadmill stim L56*W16 cm2
618	12.130434782608695	treadmill stim L56*W16 cm2
619	12.391304347826088	treadmill stim L56*W16 cm2
620	12.26086956521739	treadmill stim L56*W16 cm2
621	12.26086956521739	treadmill stim L56*W16 cm2
622	12.282608695652174	treadmill stim L56*W16 cm2
623	12.152173913043478	treadmill stim L56*W16 cm2
624	12.065217391304348	treadmill stim L56*W16 cm2
625	12.347826086956522	treadmill stim L56*W16 cm2
626	12.282608695652174	treadmill stim L56*W16 cm2
627	12.23913043478261	treadmill stim L56*W16 cm2
628	12.043478260869565	treadmill stim L56*W16 cm2
629	12.326086956521738	treadmill stim L56*W16 cm2
630	11.891304347826088	treadmill stim L56*W16 cm2
631	11.782608695652174	treadmill stim L56*W16 cm2
632	11.347826086956522	treadmill stim L56*W16 cm2
633	11.934782608695652	treadmill stim L56*W16 cm2
634	11.76086956521739	treadmill stim L56*W16 cm2
635	11.76086956521739	treadmill stim L56*W16 cm2
636	11.782608695652174	treadmill stim L56*W16 cm2
637	11.826086956521738	treadmill stim L56*W16 cm2
638	11.934782608695652	treadmill stim L56*W16 cm2
639	12.130434782608695	treadmill stim L56*W16 cm2
640	11.978260869565217	treadmill stim L56*W16 cm2
641	11.891304347826088	treadmill stim L56*W16 cm2
642	12.08695652173913	treadmill stim L56*W16 cm2
643	12.5	treadmill stim L56*W16 cm2
644	12.41304347826087	treadmill stim L56*W16 cm2
645	12.152173913043478	treadmill stim L56*W16 cm2
646	12.173913043478262	treadmill stim L56*W16 cm2
647	12.304347826086957	treadmill stim L56*W16 cm2
648	12.434782608695652	treadmill stim L56*W16 cm2
649	12.58695652173913	treadmill stim L56*W16 cm2
650	12.891304347826088	treadmill stim L56*W16 cm2
651	14.41304347826087	treadmill stim L56*W16 cm2
652	14.23913043478261	treadmill stim L56*W16 cm2
653	14.608695652173912	treadmill stim L56*W16 cm2
654	13.956521739130435	treadmill stim L56*W16 cm2
655	14.826086956521738	treadmill stim L56*W16 cm2
656	14.58695652173913	treadmill stim L56*W16 cm2
657	14.695652173913043	treadmill stim L56*W16 cm2
658	14.847826086956522	treadmill stim L56*W16 cm2
659	12.08695652173913	treadmill stim L56*W16 cm2
660	11.695652173913043	treadmill stim L56*W16 cm2
661	12.956521739130435	treadmill stim L56*W16 cm2
662	13.695652173913043	treadmill stim L56*W16 cm2
663	13.456521739130435	treadmill stim L56*W16 cm2
664	12.391304347826088	treadmill stim L56*W16 cm2
665	13.021739130434783	treadmill stim L56*W16 cm2
666	14.021739130434783	treadmill stim L56*W16 cm2
667	13.73913043478261	treadmill stim L56*W16 cm2
668	13.695652173913043	treadmill stim L56*W16 cm2
669	13.521739130434783	treadmill stim L56*W16 cm2
670	13.956521739130435	treadmill stim L56*W16 cm2
671	13.826086956521738	treadmill stim L56*W16 cm2
672	13.565217391304348	treadmill stim L56*W16 cm2
673	12.08695652173913	treadmill stim L56*W16 cm2
674	12.826086956521738	treadmill stim L56*W16 cm2
675	12.456521739130435	treadmill stim L56*W16 cm2
676	12.826086956521738	treadmill stim L56*W16 cm2
677	14.065217391304348	treadmill stim L56*W16 cm2
678	14.23913043478261	treadmill stim L56*W16 cm2
679	13.478260869565217	treadmill stim L56*W16 cm2
680	11.695652173913043	treadmill stim L56*W16 cm2
681	12.065217391304348	treadmill stim L56*W16 cm2
682	11.717391304347826	treadmill stim L56*W16 cm2
683	12.217391304347826	treadmill stim L56*W16 cm2
684	13.5	treadmill stim L56*W16 cm2
685	12.956521739130435	treadmill stim L56*W16 cm2
686	12.152173913043478	treadmill stim L56*W16 cm2
687	11.73913043478261	treadmill stim L56*W16 cm2
688	11.891304347826088	treadmill stim L56*W16 cm2
689	15.521739130434783	treadmill stim L56*W16 cm2
690	13.565217391304348	treadmill stim L56*W16 cm2
691	12.0	treadmill stim L56*W16 cm2
692	11.782608695652174	treadmill stim L56*W16 cm2
693	12.673913043478262	treadmill stim L56*W16 cm2
694	14.391304347826088	treadmill stim L56*W16 cm2
695	11.695652173913043	treadmill stim L56*W16 cm2
696	12.608695652173912	treadmill stim L56*W16 cm2
697	12.369565217391305	treadmill stim L56*W16 cm2
698	13.043478260869565	treadmill stim L56*W16 cm2
699	14.521739130434783	treadmill stim L56*W16 cm2
700	11.73913043478261	treadmill stim L56*W16 cm2
701	12.630434782608695	treadmill stim L56*W16 cm2
702	13.565217391304348	treadmill stim L56*W16 cm2
703	13.217391304347826	treadmill stim L56*W16 cm2
704	11.73913043478261	treadmill stim L56*W16 cm2
705	13.195652173913043	treadmill stim L56*W16 cm2
706	11.58695652173913	treadmill stim L56*W16 cm2
707	12.217391304347826	treadmill stim L56*W16 cm2
708	12.521739130434783	treadmill stim L56*W16 cm2
709	12.826086956521738	treadmill stim L56*W16 cm2
710	13.021739130434783	treadmill stim L56*W16 cm2
711	13.956521739130435	treadmill stim L56*W16 cm2
712	11.869565217391305	treadmill stim L56*W16 cm2
713	11.934782608695652	treadmill stim L56*W16 cm2
714	13.847826086956522	small cage stim L36*W18 cm2
715	15.826086956521738	small cage stim L36*W18 cm2
716	13.73913043478261	small cage stim L36*W18 cm2
717	10.73913043478261	small cage stim L36*W18 cm2
718	12.543478260869565	small cage stim L36*W18 cm2
719	10.934782608695652	small cage stim L36*W18 cm2
720	16.0	small cage stim L36*W18 cm2
721	14.195652173913043	small cage stim L36*W18 cm2
722	14.41304347826087	small cage stim L36*W18 cm2
723	14.565217391304348	small cage stim L36*W18 cm2
724	14.652173913043478	small cage stim L36*W18 cm2
725	14.5	small cage stim L36*W18 cm2
726	12.695652173913043	small cage stim L36*W18 cm2
727	11.41304347826087	small cage stim L36*W18 cm2
728	12.021739130434783	small cage stim L36*W18 cm2
729	11.91304347826087	small cage stim L36*W18 cm2
730	11.978260869565217	small cage stim L36*W18 cm2
731	11.956521739130435	small cage stim L36*W18 cm2
732	11.695652173913043	small cage stim L36*W18 cm2
733	11.956521739130435	small cage stim L36*W18 cm2
734	11.891304347826088	small cage stim L36*W18 cm2
735	13.23913043478261	small cage stim L36*W18 cm2
736	11.108695652173912	small cage stim L36*W18 cm2
737	10.152173913043478	small cage stim L36*W18 cm2
738	11.630434782608695	small cage stim L36*W18 cm2
739	8.804347826086957	small cage stim L36*W18 cm2
740	10.282608695652174	small cage stim L36*W18 cm2
741	10.891304347826088	small cage stim L36*W18 cm2
742	7.304347826086956	small cage stim L36*W18 cm2
743	10.978260869565217	small cage stim L36*W18 cm2
744	9.891304347826088	small cage stim L36*W18 cm2
745	11.804347826086957	small cage stim L36*W18 cm2
746	12.478260869565217	small cage stim L36*W18 cm2
747	11.5	small cage stim L36*W18 cm2
748	11.195652173913043	small cage stim L36*W18 cm2
749	10.956521739130435	small cage stim L36*W18 cm2
750	11.065217391304348	small cage stim L36*W18 cm2
751	9.782608695652174	small cage stim L36*W18 cm2
752	6.6521739130434785	small cage stim L36*W18 cm2
753	9.41304347826087	small cage stim L36*W18 cm2
754	10.608695652173912	small cage stim L36*W18 cm2
755	15.152173913043478	small cage stim L36*W18 cm2
756	12.73913043478261	small cage stim L36*W18 cm2
757	13.5	small cage stim L36*W18 cm2
758	17.717391304347824	small cage stim L36*W18 cm2
759	14.195652173913043	small cage stim L36*W18 cm2
760	9.91304347826087	small cage stim L36*W18 cm2
761	8.847826086956522	small cage stim L36*W18 cm2
762	10.608695652173912	small cage stim L36*W18 cm2
763	17.67391304347826	small cage stim L36*W18 cm2
764	18.108695652173914	small cage stim L36*W18 cm2
765	15.217391304347826	small cage stim L36*W18 cm2
766	18.065217391304348	small cage stim L36*W18 cm2
767	18.043478260869566	small cage stim L36*W18 cm2
768	17.847826086956523	small cage stim L36*W18 cm2
769	17.97826086956522	small cage stim L36*W18 cm2
770	18.32608695652174	small cage stim L36*W18 cm2
771	18.17391304347826	small cage stim L36*W18 cm2
772	18.217391304347824	small cage stim L36*W18 cm2
773	18.391304347826086	small cage stim L36*W18 cm2
774	18.41304347826087	small cage stim L36*W18 cm2
775	18.369565217391305	small cage stim L36*W18 cm2
776	18.41304347826087	small cage stim L36*W18 cm2
777	18.608695652173914	small cage stim L36*W18 cm2
778	18.065217391304348	small cage stim L36*W18 cm2
779	18.08695652173913	small cage stim L36*W18 cm2
780	18.217391304347824	small cage stim L36*W18 cm2
781	18.369565217391305	small cage stim L36*W18 cm2
782	18.347826086956523	small cage stim L36*W18 cm2
783	18.434782608695652	small cage stim L36*W18 cm2
784	18.391304347826086	small cage stim L36*W18 cm2
785	18.565217391304348	small cage stim L36*W18 cm2
786	18.52173913043478	small cage stim L36*W18 cm2
787	18.152173913043477	small cage stim L36*W18 cm2
788	18.17391304347826	small cage stim L36*W18 cm2
789	18.130434782608695	small cage stim L36*W18 cm2
790	18.130434782608695	small cage stim L36*W18 cm2
791	18.108695652173914	small cage stim L36*W18 cm2
792	18.08695652173913	small cage stim L36*W18 cm2
793	18.108695652173914	small cage stim L36*W18 cm2
794	18.130434782608695	small cage stim L36*W18 cm2
795	18.08695652173913	small cage stim L36*W18 cm2
796	18.08695652173913	small cage stim L36*W18 cm2
797	18.065217391304348	small cage stim L36*W18 cm2
798	18.08695652173913	small cage stim L36*W18 cm2
799	18.043478260869566	small cage stim L36*W18 cm2
800	18.02173913043478	small cage stim L36*W18 cm2
801	17.97826086956522	small cage stim L36*W18 cm2
802	18.043478260869566	small cage stim L36*W18 cm2
803	17.956521739130434	small cage stim L36*W18 cm2
804	17.97826086956522	small cage stim L36*W18 cm2
805	17.97826086956522	small cage stim L36*W18 cm2
806	17.934782608695652	small cage stim L36*W18 cm2
807	17.82608695652174	small cage stim L36*W18 cm2
808	17.369565217391305	small cage stim L36*W18 cm2
809	17.02173913043478	small cage stim L36*W18 cm2
810	10.08695652173913	small cage stim L36*W18 cm2
811	17.32608695652174	small cage stim L36*W18 cm2
812	14.108695652173912	small cage stim L36*W18 cm2
813	18.02173913043478	small cage stim L36*W18 cm2
814	17.76086956521739	small cage stim L36*W18 cm2
815	13.434782608695652	small cage stim L36*W18 cm2
816	12.347826086956522	small cage stim L36*W18 cm2
817	11.804347826086957	small cage stim L36*W18 cm2
818	11.369565217391305	small cage stim L36*W18 cm2
819	12.934782608695652	small cage stim L36*W18 cm2
820	17.652173913043477	small cage stim L36*W18 cm2
821	18.0	small cage stim L36*W18 cm2
822	18.195652173913043	small cage stim L36*W18 cm2
823	17.47826086956522	small cage stim L36*W18 cm2
824	17.934782608695652	small cage stim L36*W18 cm2
825	17.91304347826087	small cage stim L36*W18 cm2
826	17.608695652173914	small cage stim L36*W18 cm2
827	15.173913043478262	small cage stim L36*W18 cm2
828	17.804347826086957	small cage stim L36*W18 cm2
829	18.456521739130434	small cage stim L36*W18 cm2
830	18.543478260869566	small cage stim L36*W18 cm2
831	18.456521739130434	small cage stim L36*W18 cm2
832	18.52173913043478	small cage stim L36*W18 cm2
833	18.5	small cage stim L36*W18 cm2
834	18.5	small cage stim L36*W18 cm2
835	18.543478260869566	small cage stim L36*W18 cm2
836	18.608695652173914	small cage stim L36*W18 cm2
837	18.5	small cage stim L36*W18 cm2
838	18.5	small cage stim L36*W18 cm2
839	18.347826086956523	small cage stim L36*W18 cm2
840	18.347826086956523	small cage stim L36*W18 cm2
841	18.195652173913043	small cage stim L36*W18 cm2
842	18.130434782608695	small cage stim L36*W18 cm2
843	18.130434782608695	small cage stim L36*W18 cm2
844	18.043478260869566	small cage stim L36*W18 cm2
845	17.782608695652176	small cage stim L36*W18 cm2
846	17.82608695652174	small cage stim L36*W18 cm2
847	17.73913043478261	small cage stim L36*W18 cm2
848	17.456521739130434	small cage stim L36*W18 cm2
849	18.152173913043477	small cage stim L36*W18 cm2
850	17.956521739130434	small cage stim L36*W18 cm2
851	17.97826086956522	small cage stim L36*W18 cm2
852	17.97826086956522	small cage stim L36*W18 cm2
853	17.82608695652174	small cage stim L36*W18 cm2
854	17.782608695652176	small cage stim L36*W18 cm2
855	17.956521739130434	small cage stim L36*W18 cm2
856	18.043478260869566	small cage stim L36*W18 cm2
857	18.0	small cage stim L36*W18 cm2
858	17.869565217391305	small cage stim L36*W18 cm2
859	17.565217391304348	small cage stim L36*W18 cm2
860	18.02173913043478	small cage stim L36*W18 cm2
861	18.02173913043478	small cage stim L36*W18 cm2
862	18.02173913043478	small cage stim L36*W18 cm2
863	18.0	small cage stim L36*W18 cm2
864	18.043478260869566	small cage stim L36*W18 cm2
865	18.108695652173914	small cage stim L36*W18 cm2
866	17.91304347826087	small cage stim L36*W18 cm2
867	17.891304347826086	small cage stim L36*W18 cm2
868	17.847826086956523	small cage stim L36*W18 cm2
869	17.847826086956523	small cage stim L36*W18 cm2
870	17.91304347826087	small cage stim L36*W18 cm2
871	18.043478260869566	small cage stim L36*W18 cm2
872	18.065217391304348	small cage stim L36*W18 cm2
873	18.02173913043478	small cage stim L36*W18 cm2
874	18.108695652173914	small cage stim L36*W18 cm2
875	17.956521739130434	small cage stim L36*W18 cm2
876	18.043478260869566	small cage stim L36*W18 cm2
877	17.97826086956522	small cage stim L36*W18 cm2
878	17.804347826086957	small cage stim L36*W18 cm2
879	17.956521739130434	small cage stim L36*W18 cm2
880	17.934782608695652	small cage stim L36*W18 cm2
881	17.91304347826087	small cage stim L36*W18 cm2
882	17.956521739130434	small cage stim L36*W18 cm2
883	17.934782608695652	small cage stim L36*W18 cm2
884	18.065217391304348	small cage stim L36*W18 cm2
885	18.217391304347824	small cage stim L36*W18 cm2
886	18.217391304347824	small cage stim L36*W18 cm2
887	18.23913043478261	small cage stim L36*W18 cm2
888	18.26086956521739	small cage stim L36*W18 cm2
889	18.130434782608695	small cage stim L36*W18 cm2
890	18.282608695652176	small cage stim L36*W18 cm2
891	18.17391304347826	small cage stim L36*W18 cm2
892	18.217391304347824	small cage stim L36*W18 cm2
893	18.152173913043477	small cage stim L36*W18 cm2
894	18.195652173913043	small cage stim L36*W18 cm2
895	18.02173913043478	small cage stim L36*W18 cm2
896	18.608695652173914	small cage stim L36*W18 cm2
897	17.67391304347826	small cage stim L36*W18 cm2
898	18.23913043478261	small cage stim L36*W18 cm2
899	18.347826086956523	small cage stim L36*W18 cm2
900	18.369565217391305	small cage stim L36*W18 cm2
901	18.02173913043478	small cage stim L36*W18 cm2
902	18.02173913043478	small cage stim L36*W18 cm2
903	17.934782608695652	small cage stim L36*W18 cm2
904	18.02173913043478	small cage stim L36*W18 cm2
905	18.08695652173913	small cage stim L36*W18 cm2
906	17.695652173913043	small cage stim L36*W18 cm2
907	18.17391304347826	small cage stim L36*W18 cm2
908	18.282608695652176	small cage stim L36*W18 cm2
909	18.32608695652174	small cage stim L36*W18 cm2
910	18.347826086956523	small cage stim L36*W18 cm2
911	18.695652173913043	small cage stim L36*W18 cm2
912	17.891304347826086	small cage stim L36*W18 cm2
913	17.934782608695652	small cage stim L36*W18 cm2
914	17.891304347826086	small cage stim L36*W18 cm2
915	17.891304347826086	small cage stim L36*W18 cm2
916	17.891304347826086	small cage stim L36*W18 cm2
917	17.91304347826087	small cage stim L36*W18 cm2
918	17.891304347826086	small cage stim L36*W18 cm2
919	17.934782608695652	small cage stim L36*W18 cm2
920	17.891304347826086	small cage stim L36*W18 cm2
921	17.891304347826086	small cage stim L36*W18 cm2
922	17.869565217391305	small cage stim L36*W18 cm2
923	16.91304347826087	small cage stim L36*W18 cm2
924	17.456521739130434	small cage stim L36*W18 cm2
925	17.47826086956522	small cage stim L36*W18 cm2
926	17.5	small cage stim L36*W18 cm2
927	17.5	small cage stim L36*W18 cm2
928	15.956521739130435	small cage stim L36*W18 cm2
929	16.02173913043478	small cage stim L36*W18 cm2
930	16.08695652173913	small cage stim L36*W18 cm2
931	16.043478260869566	small cage stim L36*W18 cm2
932	16.108695652173914	small cage stim L36*W18 cm2
933	16.195652173913043	small cage stim L36*W18 cm2
934	16.847826086956523	small cage stim L36*W18 cm2
935	16.82608695652174	small cage stim L36*W18 cm2
936	16.891304347826086	small cage stim L36*W18 cm2
937	16.847826086956523	small cage stim L36*W18 cm2
938	16.91304347826087	small cage stim L36*W18 cm2
939	16.91304347826087	small cage stim L36*W18 cm2
940	16.82608695652174	small cage stim L36*W18 cm2
941	16.891304347826086	small cage stim L36*W18 cm2
942	16.956521739130434	small cage stim L36*W18 cm2
943	16.76086956521739	small cage stim L36*W18 cm2
944	17.5	small cage stim L36*W18 cm2
945	12.673913043478262	small cage stim L36*W18 cm2
946	12.434782608695652	small cage stim L36*W18 cm2
947	12.521739130434783	small cage stim L36*W18 cm2
948	12.5	small cage stim L36*W18 cm2
949	12.73913043478261	small cage stim L36*W18 cm2
950	13.434782608695652	small cage stim L36*W18 cm2
951	13.673913043478262	small cage stim L36*W18 cm2
952	13.673913043478262	small cage stim L36*W18 cm2
953	13.73913043478261	small cage stim L36*W18 cm2
954	13.76086956521739	small cage stim L36*W18 cm2
955	13.847826086956522	small cage stim L36*W18 cm2
956	13.934782608695652	small cage stim L36*W18 cm2
957	13.695652173913043	small cage stim L36*W18 cm2
958	13.652173913043478	small cage stim L36*W18 cm2
959	13.869565217391305	small cage stim L36*W18 cm2
960	13.956521739130435	small cage stim L36*W18 cm2
961	13.891304347826088	small cage stim L36*W18 cm2
962	13.978260869565217	small cage stim L36*W18 cm2
963	14.173913043478262	small cage stim L36*W18 cm2
964	14.326086956521738	small cage stim L36*W18 cm2
965	14.021739130434783	small cage stim L36*W18 cm2
966	14.152173913043478	small cage stim L36*W18 cm2
967	14.043478260869565	small cage stim L36*W18 cm2
968	14.26086956521739	small cage stim L36*W18 cm2
969	14.065217391304348	small cage stim L36*W18 cm2
970	14.434782608695652	small cage stim L36*W18 cm2
971	14.608695652173912	small cage stim L36*W18 cm2
972	14.608695652173912	small cage stim L36*W18 cm2
973	14.608695652173912	small cage stim L36*W18 cm2
974	13.478260869565217	small cage stim L36*W18 cm2
975	13.23913043478261	small cage stim L36*W18 cm2
976	13.23913043478261	small cage stim L36*W18 cm2
977	13.304347826086957	small cage stim L36*W18 cm2
978	14.08695652173913	small cage stim L36*W18 cm2
979	13.826086956521738	small cage stim L36*W18 cm2
980	13.978260869565217	small cage stim L36*W18 cm2
981	14.043478260869565	small cage stim L36*W18 cm2
982	14.065217391304348	small cage stim L36*W18 cm2
983	13.434782608695652	small cage stim L36*W18 cm2
984	12.847826086956522	small cage stim L36*W18 cm2
985	13.630434782608695	small cage stim L36*W18 cm2
986	14.978260869565217	small cage stim L36*W18 cm2
987	14.391304347826088	small cage stim L36*W18 cm2
988	14.304347826086957	small cage stim L36*W18 cm2
989	13.58695652173913	small cage stim L36*W18 cm2
990	13.304347826086957	small cage stim L36*W18 cm2
991	13.195652173913043	small cage stim L36*W18 cm2
992	14.58695652173913	small cage stim L36*W18 cm2
993	14.543478260869565	small cage stim L36*W18 cm2
994	17.58695652173913	small cage stim L36*W18 cm2
995	16.282608695652176	small cage stim L36*W18 cm2
996	16.282608695652176	small cage stim L36*W18 cm2
997	15.630434782608695	small cage stim L36*W18 cm2
998	17.58695652173913	small cage stim L36*W18 cm2
999	11.869565217391305	small cage stim L36*W18 cm2
1000	13.934782608695652	small cage stim L36*W18 cm2
1001	14.152173913043478	small cage stim L36*W18 cm2
1002	14.58695652173913	small cage stim L36*W18 cm2
1003	10.782608695652174	small cage stim L36*W18 cm2
1004	16.782608695652176	small cage stim L36*W18 cm2
1005	17.17391304347826	small cage stim L36*W18 cm2
1006	15.23913043478261	small cage stim L36*W18 cm2
1007	15.195652173913043	small cage stim L36*W18 cm2
1008	16.52173913043478	small cage stim L36*W18 cm2
1009	18.304347826086957	small cage stim L36*W18 cm2
1010	18.282608695652176	small cage stim L36*W18 cm2
1011	18.23913043478261	small cage stim L36*W18 cm2
1012	18.304347826086957	small cage stim L36*W18 cm2
1013	18.32608695652174	small cage stim L36*W18 cm2
1014	18.304347826086957	small cage stim L36*W18 cm2
1015	18.217391304347824	small cage stim L36*W18 cm2
1016	18.434782608695652	small cage stim L36*W18 cm2
1017	17.934782608695652	small cage stim L36*W18 cm2
1018	18.195652173913043	small cage stim L36*W18 cm2
1019	17.91304347826087	small cage stim L36*W18 cm2
1020	17.91304347826087	small cage stim L36*W18 cm2
1021	17.956521739130434	small cage stim L36*W18 cm2
1022	18.130434782608695	small cage stim L36*W18 cm2
1023	18.347826086956523	small cage stim L36*W18 cm2
1024	18.195652173913043	small cage stim L36*W18 cm2
1025	18.217391304347824	small cage stim L36*W18 cm2
1026	18.304347826086957	small cage stim L36*W18 cm2
1027	18.17391304347826	small cage stim L36*W18 cm2
1028	18.282608695652176	small cage stim L36*W18 cm2
1029	18.52173913043478	small cage stim L36*W18 cm2
1030	18.47826086956522	small cage stim L36*W18 cm2
1031	18.5	small cage stim L36*W18 cm2
1032	18.565217391304348	small cage stim L36*W18 cm2
1033	18.065217391304348	small cage stim L36*W18 cm2
1034	17.58695652173913	small cage stim L36*W18 cm2
1035	11.847826086956522	small cage stim L36*W18 cm2
1036	12.73913043478261	small cage stim L36*W18 cm2
1037	12.217391304347826	small cage stim L36*W18 cm2
1038	11.934782608695652	small cage stim L36*W18 cm2
1039	11.434782608695652	small cage stim L36*W18 cm2
1040	13.021739130434783	small cage stim L36*W18 cm2
1041	12.847826086956522	small cage stim L36*W18 cm2
1042	12.826086956521738	small cage stim L36*W18 cm2
1043	17.52173913043478	small cage stim L36*W18 cm2
1044	17.26086956521739	small cage stim L36*W18 cm2
1045	16.52173913043478	small cage stim L36*W18 cm2
1046	17.08695652173913	small cage stim L36*W18 cm2
1047	16.847826086956523	small cage stim L36*W18 cm2
1048	15.630434782608695	small cage stim L36*W18 cm2
1049	15.26086956521739	small cage stim L36*W18 cm2
1050	16.391304347826086	small cage stim L36*W18 cm2
1051	15.347826086956522	small cage stim L36*W18 cm2
1052	15.695652173913043	small cage stim L36*W18 cm2
1053	15.608695652173912	small cage stim L36*W18 cm2
1054	15.152173913043478	small cage stim L36*W18 cm2
1055	14.108695652173912	small cage stim L36*W18 cm2
1056	13.826086956521738	small cage stim L36*W18 cm2
1057	14.152173913043478	small cage stim L36*W18 cm2
1058	13.847826086956522	small cage stim L36*W18 cm2
1059	14.304347826086957	small cage stim L36*W18 cm2
1060	14.043478260869565	small cage stim L36*W18 cm2
1061	14.08695652173913	small cage stim L36*W18 cm2
1062	14.065217391304348	small cage stim L36*W18 cm2
1063	13.347826086956522	small cage stim L36*W18 cm2
1064	14.08695652173913	small cage stim L36*W18 cm2
1065	14.282608695652174	small cage stim L36*W18 cm2
1066	12.826086956521738	small cage stim L36*W18 cm2
1067	14.891304347826088	small cage stim L36*W18 cm2
1068	14.58695652173913	small cage stim L36*W18 cm2
1069	14.58695652173913	small cage stim L36*W18 cm2
1070	14.326086956521738	small cage stim L36*W18 cm2
1071	14.673913043478262	small cage stim L36*W18 cm2
1072	15.021739130434783	small cage stim L36*W18 cm2
1073	15.021739130434783	small cage stim L36*W18 cm2
1074	15.369565217391305	small cage stim L36*W18 cm2
1075	15.717391304347826	small cage stim L36*W18 cm2
1076	15.456521739130435	small cage stim L36*W18 cm2
1077	15.565217391304348	small cage stim L36*W18 cm2
1078	15.41304347826087	small cage stim L36*W18 cm2
1079	15.304347826086957	small cage stim L36*W18 cm2
1080	15.065217391304348	small cage stim L36*W18 cm2
1081	15.58695652173913	small cage stim L36*W18 cm2
1082	15.021739130434783	small cage stim L36*W18 cm2
1083	14.130434782608695	small cage stim L36*W18 cm2
1084	13.956521739130435	small cage stim L36*W18 cm2
1085	14.108695652173912	small cage stim L36*W18 cm2
1086	12.91304347826087	small cage stim L36*W18 cm2
1087	13.41304347826087	small cage stim L36*W18 cm2
1088	13.58695652173913	small cage stim L36*W18 cm2
1089	13.58695652173913	small cage stim L36*W18 cm2
1090	13.282608695652174	small cage stim L36*W18 cm2
1091	13.152173913043478	small cage stim L36*W18 cm2
1092	13.065217391304348	small cage stim L36*W18 cm2
1093	13.543478260869565	small cage stim L36*W18 cm2
1094	13.58695652173913	small cage stim L36*W18 cm2
1095	13.565217391304348	small cage stim L36*W18 cm2
1096	13.195652173913043	small cage stim L36*W18 cm2
1097	13.173913043478262	small cage stim L36*W18 cm2
1098	13.108695652173912	small cage stim L36*W18 cm2
1099	12.891304347826088	small cage stim L36*W18 cm2
1100	13.478260869565217	small cage stim L36*W18 cm2
1101	13.456521739130435	small cage stim L36*W18 cm2
1102	13.478260869565217	small cage stim L36*W18 cm2
1103	13.521739130434783	small cage stim L36*W18 cm2
1104	13.543478260869565	small cage stim L36*W18 cm2
1105	13.391304347826088	small cage stim L36*W18 cm2
1106	13.391304347826088	small cage stim L36*W18 cm2
1107	13.369565217391305	small cage stim L36*W18 cm2
1108	13.108695652173912	small cage stim L36*W18 cm2
